# Supplementary material for: Cis-regulatory evolution shapes facial diversity in birds and mammals
Source: Sci Adv. 2026 May 6;12(19):eaec2511. doi: 10.1126/sciadv.aec2511 (PMC13148318; doi:10.1126/sciadv.aec2511)
Supplement: Supplementary file 2 — Tables S3 to S7 [file sciadv.aec2511_tables_s3_to_s7.zip]

Archive with 5 entries (5 files):
- aec2511_table_s3.xlsx
- aec2511_table_s4.xlsx
- aec2511_table_s5.xlsx
- aec2511_table_s6.xlsx
- aec2511_table_s7.xlsx
