# Supplementary material for: Cis-regulatory evolution shapes facial diversity in birds and mammals
Source: Sci Adv. 2026 May 6;12(19):eaec2511. doi: 10.1126/sciadv.aec2511 (PMC13148318; doi:10.1126/sciadv.aec2511)
Supplement: Supplementary file 2 — Tables S3 to S7 [file sciadv.aec2511_tables_s3_to_s7.zip › aec2511_table_s3.xlsx]

## Sheet: 1. All markers mouse
Marker genes for all clusters at E11.5 mouse
	p_val	avg_log2FC	pct.1	pct.2	p_val_adj	cluster	gene
H2ac24	0	1.66282	1	0.944	0	0	H2ac24
H1f5	0	1.65923	0.999	0.718	0	0	H1f5
H2ac8	0	1.58497	0.999	0.879	0	0	H2ac8
H1f4	0	1.11104	0.997	0.694	0	0	H1f4
Pclaf	0	1.07126	1	0.926	0	0	Pclaf
H1f1	0	0.915354	0.963	0.396	0	0	H1f1
H1f3	0	0.634536	0.89	0.354	0	0	H1f3
H2ac4	6.83803e-298	0.627864	0.889	0.361	1.56673e-293	0	H2ac4
H2ac20	7.37364e-296	0.759721	0.912	0.41	1.68945e-291	0	H2ac20
H4c4	2.16302e-272	0.830602	0.966	0.564	4.9559e-268	0	H4c4
H3c3	1.10543e-264	0.802812	0.972	0.613	2.53277e-260	0	H3c3
Tyms	1.76236e-263	0.675443	0.998	0.89	4.03792e-259	0	Tyms
Lig1	1.86067e-261	0.701563	0.999	0.887	4.26316e-257	0	Lig1
Atad2	5.00797e-251	0.796631	0.993	0.785	1.14743e-246	0	Atad2
H3c2	5.50064e-217	0.404469	0.741	0.286	1.26031e-212	0	H3c2
Esco2	8.66286e-217	0.46869	0.907	0.446	1.98483e-212	0	Esco2
Fbxo5	1.43858e-216	0.622418	0.983	0.595	3.29608e-212	0	Fbxo5
Tk1	2.13372e-213	0.524523	0.967	0.636	4.88879e-209	0	Tk1
Crabp1	2.40037e-206	1.21546	0.998	0.942	5.49973e-202	0	Crabp1
H2bc14	6.14164e-205	0.394716	0.749	0.306	1.40717e-200	0	H2bc14
Rad51ap1	2.95177e-199	0.482138	0.93	0.543	6.7631e-195	0	Rad51ap1
H3c11	5.08237e-198	0.350341	0.683	0.26	1.16447e-193	0	H3c11
Pcna	1.8792e-196	0.633002	0.997	0.905	4.30563e-192	0	Pcna
H3c6	6.09885e-192	0.464365	0.849	0.432	1.39737e-187	0	H3c6
H1f2	1.17879e-189	0.472666	0.822	0.401	2.70085e-185	0	H1f2
Slbp	1.93722e-187	0.527867	1	0.956	4.43855e-183	0	Slbp
Clspn	5.95316e-183	0.603304	0.963	0.671	1.36399e-178	0	Clspn
Rad51	1.21514e-178	0.465906	0.944	0.634	2.78413e-174	0	Rad51
Top2a	9.69264e-176	0.782617	1	0.835	2.22078e-171	0	Top2a
Fam111a	8.50931e-174	0.513574	0.819	0.417	1.94965e-169	0	Fam111a
H2bc6	6.80327e-170	0.307478	0.656	0.256	1.55877e-165	0	H2bc6
Gmnn	7.73583e-170	0.486691	0.998	0.871	1.77243e-165	0	Gmnn
Dek	8.29912e-170	0.458862	1	0.993	1.90149e-165	0	Dek
Dnmt1	8.44484e-169	0.561477	0.99	0.863	1.93488e-164	0	Dnmt1
Brca1	9.63911e-167	0.403173	0.829	0.445	2.20851e-162	0	Brca1
H2ac15	5.48034e-166	0.267202	0.569	0.197	1.25566e-161	0	H2ac15
H2ac18	1.34506e-160	0.288403	0.604	0.226	3.0818e-156	0	H2ac18
H3c4	1.44955e-155	0.259135	0.602	0.225	3.32122e-151	0	H3c4
H4c8	3.15983e-154	0.475264	0.755	0.375	7.2398e-150	0	H4c8
Dut	1.76088e-153	0.447313	1	0.982	4.03453e-149	0	Dut
Rrm1	1.99645e-151	0.455359	0.996	0.9	4.57427e-147	0	Rrm1
H3c7	5.76687e-150	0.263874	0.617	0.246	1.3213e-145	0	H3c7
H2bc18	2.60067e-145	0.285483	0.621	0.245	5.95866e-141	0	H2bc18
Mybl2	1.83209e-142	0.261044	0.669	0.293	4.19769e-138	0	Mybl2
H2bc3	6.43089e-140	0.303353	0.593	0.244	1.47345e-135	0	H2bc3
Dhfr	1.98732e-139	0.429022	0.983	0.772	4.55334e-135	0	Dhfr
Prim1	2.40499e-137	0.412342	0.981	0.784	5.51031e-133	0	Prim1
Pbk	1.0148e-135	0.395666	0.946	0.61	2.32512e-131	0	Pbk
Exo1	2.77343e-134	0.342926	0.861	0.51	6.35448e-130	0	Exo1
Cenpq	4.39205e-133	0.385214	0.955	0.66	1.00631e-128	0	Cenpq
Cdca5	3.52379e-130	0.27096	0.768	0.387	8.07371e-126	0	Cdca5
Rrm2	2.05794e-126	0.537852	0.993	0.875	4.71516e-122	0	Rrm2
H2bc24	2.83058e-126	0.255654	0.572	0.236	6.48541e-122	0	H2bc24
Nasp	1.62844e-125	0.364087	1	0.998	3.73107e-121	0	Nasp
Pola1	3.36521e-125	0.376384	0.903	0.605	7.71036e-121	0	Pola1
Spc24	2.30889e-124	0.422962	0.995	0.826	5.29013e-120	0	Spc24
Cenph	2.62499e-123	0.39115	0.978	0.736	6.01437e-119	0	Cenph
Lsm2	2.63452e-120	0.373049	0.999	0.97	6.03621e-116	0	Lsm2
Smc6	5.39848e-119	0.377634	0.997	0.949	1.2369e-114	0	Smc6
Fen1	1.01757e-115	0.35609	0.947	0.709	2.33146e-111	0	Fen1
Igf1	3.74493e-106	0.645038	0.775	0.469	8.58038e-102	0	Igf1
Dnajc9	4.44018e-106	0.335128	0.999	0.939	1.01734e-101	0	Dnajc9
Aurkb	1.61514e-105	0.290361	0.907	0.502	3.70062e-101	0	Aurkb
Slfn9	2.07961e-105	0.317344	0.559	0.25	4.76481e-101	0	Slfn9
Alx4	3.8147e-105	0.317523	0.755	0.415	8.74024e-101	0	Alx4
Alx1	8.274e-105	0.584184	0.918	0.597	1.89574e-100	0	Alx1
Tipin	2.50394e-103	0.339185	0.997	0.904	5.73703e-99	0	Tipin
Prim2	4.56339e-103	0.261909	0.81	0.489	1.04557e-98	0	Prim2
Tnfaip6	1.02928e-102	0.398391	0.838	0.535	2.35828e-98	0	Tnfaip6
Cdc45	5.56973e-102	0.270146	0.773	0.452	1.27614e-97	0	Cdc45
H3f3b	2.59668e-101	0.296758	1	1	5.94951e-97	0	H3f3b
Ercc6l	2.68845e-101	0.272787	0.743	0.438	6.15979e-97	0	Ercc6l
Cped1	1.37919e-100	0.372502	0.879	0.553	3.16001e-96	0	Cped1
Mcm10	1.01573e-99	0.279694	0.749	0.427	2.32724e-95	0	Mcm10
Ncapg2	1.14745e-96	0.297109	0.79	0.478	2.62903e-92	0	Ncapg2
Ranbp1	1.97956e-95	0.285911	1	1	4.53556e-91	0	Ranbp1
Ccne2	5.8074e-92	0.28617	0.666	0.344	1.33059e-87	0	Ccne2
Pax7	9.33047e-92	0.486144	0.419	0.171	2.1378e-87	0	Pax7
H4c9	1.46837e-91	0.310671	0.939	0.719	3.36434e-87	0	H4c9
Blm	1.84798e-91	0.290632	0.882	0.609	4.23409e-87	0	Blm
Cenpk	4.72972e-89	0.315598	0.953	0.74	1.08367e-84	0	Cenpk
Smc4	4.70854e-88	0.364447	0.997	0.859	1.07882e-83	0	Smc4
Plk4	5.44997e-88	0.250683	0.923	0.613	1.2487e-83	0	Plk4
Diaph3	4.39816e-87	0.27245	0.677	0.39	1.00771e-82	0	Diaph3
Incenp	8.08224e-87	0.306312	0.928	0.61	1.8518e-82	0	Incenp
Smc2	1.40987e-86	0.360312	1	0.918	3.2303e-82	0	Smc2
Hmcn1	2.37588e-85	0.353569	0.916	0.629	5.44362e-81	0	Hmcn1
Chaf1a	5.21026e-85	0.313551	0.933	0.718	1.19378e-80	0	Chaf1a
H2az1	7.57059e-84	0.282355	1	1	1.73457e-79	0	H2az1
Tsen34	3.00436e-83	0.299485	0.998	0.959	6.88359e-79	0	Tsen34
Usp1	3.89719e-83	0.3429	0.99	0.89	8.92923e-79	0	Usp1
Orc6	1.12785e-82	0.307657	0.995	0.917	2.58413e-78	0	Orc6
Spc25	2.32101e-82	0.277491	0.948	0.614	5.3179e-78	0	Spc25
Rfc1	7.54914e-82	0.313645	0.994	0.942	1.72966e-77	0	Rfc1
Chaf1b	7.6433e-82	0.280502	0.86	0.599	1.75123e-77	0	Chaf1b
Mns1	1.18079e-80	0.300584	0.945	0.696	2.70543e-76	0	Mns1
Ccne1	4.04305e-80	0.323846	0.843	0.575	9.26344e-76	0	Ccne1
Mcm6	4.91581e-79	0.349148	0.97	0.83	1.12631e-74	0	Mcm6
Fxyd6	1.16466e-78	0.275607	0.981	0.85	2.66846e-74	0	Fxyd6
Mthfd2	1.83837e-78	0.268152	0.859	0.608	4.21207e-74	0	Mthfd2
Mki67	9.22476e-77	0.366279	0.964	0.707	2.11358e-72	0	Mki67
Pdgfrb	1.13698e-75	0.289959	0.878	0.563	2.60505e-71	0	Pdgfrb
Tmpo	3.25027e-74	0.296596	1	0.991	7.44702e-70	0	Tmpo
Tfap2b	9.05226e-74	0.398368	0.597	0.312	2.07405e-69	0	Tfap2b
Uhrf1	2.1972e-73	0.347978	0.942	0.788	5.03423e-69	0	Uhrf1
Zfhx4	2.1461e-72	0.537999	0.932	0.793	4.91714e-68	0	Zfhx4
2700069I18Rik	1.24478e-71	0.296986	0.487	0.241	2.85203e-67	0	2700069I18Rik
Rfc4	1.93223e-67	0.25905	0.992	0.889	4.42712e-63	0	Rfc4
Col1a2	1.69088e-65	0.357607	0.989	0.729	3.87414e-61	0	Col1a2
Ccn1	7.78419e-65	0.36682	0.892	0.688	1.78351e-60	0	Ccn1
Pax3	7.9057e-65	0.501191	0.641	0.391	1.81135e-60	0	Pax3
Ncl	3.25866e-64	0.278675	1	1	7.46624e-60	0	Ncl
Mcm5	5.63356e-61	0.279907	0.961	0.827	1.29076e-56	0	Mcm5
Col3a1	2.09557e-60	0.301854	0.983	0.701	4.80138e-56	0	Col3a1
Zfp36l2	1.17886e-58	0.281335	0.828	0.625	2.70101e-54	0	Zfp36l2
Dtl	4.43468e-58	0.250039	0.893	0.682	1.01607e-53	0	Dtl
Igfbp4	7.86241e-58	0.303047	0.998	0.917	1.80143e-53	0	Igfbp4
Tmem132c	2.36639e-57	0.301496	0.631	0.394	5.42187e-53	0	Tmem132c
Baz1b	1.40723e-56	0.302679	0.987	0.952	3.22425e-52	0	Baz1b
Skp2	7.44789e-56	0.252179	0.943	0.795	1.70646e-51	0	Skp2
Fn1	4.38834e-54	0.272288	0.934	0.767	1.00546e-49	0	Fn1
Lima1	2.48335e-53	0.253203	0.963	0.784	5.68986e-49	0	Lima1
Hirip3	2.73511e-51	0.298976	0.934	0.796	6.26668e-47	0	Hirip3
Gas1	3.07354e-49	0.385377	0.933	0.776	7.04209e-45	0	Gas1
Crym	3.51823e-49	0.64853	0.772	0.587	8.06096e-45	0	Crym
Irx3	4.40941e-48	0.308862	0.616	0.385	1.01028e-43	0	Irx3
Lix1	1.19427e-47	0.328387	0.887	0.686	2.73632e-43	0	Lix1
S100a6	1.5813e-47	0.264707	0.569	0.349	3.62307e-43	0	S100a6
Hes1	1.4524e-46	0.346768	0.985	0.914	3.32774e-42	0	Hes1
Cald1	2.46023e-40	0.284296	1	0.954	5.63688e-36	0	Cald1
Id3	7.02853e-39	0.336386	0.998	0.957	1.61038e-34	0	Id3
Irx5	1.31068e-37	0.281578	0.529	0.336	3.00302e-33	0	Irx5
Id2	1.74627e-37	0.365362	0.977	0.894	4.00106e-33	0	Id2
Nr2f1	5.82287e-36	0.285536	0.835	0.64	1.33414e-31	0	Nr2f1
H1f0	3.23592e-35	0.339734	0.951	0.904	7.41414e-31	0	H1f0
Hmgb2	2.86262e-34	0.261213	1	0.998	6.55883e-30	0	Hmgb2
Six2	6.05958e-25	0.280386	0.699	0.553	1.38837e-20	0	Six2
Id1	6.69453e-24	0.335023	0.979	0.92	1.53385e-19	0	Id1
Hpgd	9.18095e-19	0.279129	0.326	0.207	2.10354e-14	0	Hpgd
Zfhx3	1.12667e-08	0.27081	0.92	0.862	0.000258143	0	Zfhx3
Hes5	0	2.52868	0.886	0.161	0	1	Hes5
Fabp7	0	2.51087	0.833	0.158	0	1	Fabp7
Ckb	0	2.43356	0.998	0.673	0	1	Ckb
Sox2	0	1.99029	0.993	0.205	0	1	Sox2
Nes	0	1.97637	0.977	0.571	0	1	Nes
Id4	0	1.77076	0.893	0.375	0	1	Id4
Vim	0	1.73331	1	0.956	0	1	Vim
Tubb2b	0	1.59878	0.997	0.874	0	1	Tubb2b
Lmo1	0	1.56607	0.781	0.159	0	1	Lmo1
Ptprz1	0	1.4903	0.768	0.129	0	1	Ptprz1
Mt3	0	1.43753	0.752	0.05	0	1	Mt3
Ccnd1	0	1.41725	0.999	0.892	0	1	Ccnd1
Six3os1	0	1.39762	0.813	0.179	0	1	Six3os1
Map1b	0	1.38962	0.998	0.755	0	1	Map1b
Six3	0	1.34317	0.861	0.189	0	1	Six3
Lhx2	0	1.33596	0.926	0.119	0	1	Lhx2
Metrn	0	1.31248	0.959	0.707	0	1	Metrn
Syt11	0	1.30619	0.966	0.446	0	1	Syt11
Cdh2	0	1.26273	0.979	0.604	0	1	Cdh2
Zic1	0	1.24129	0.712	0.128	0	1	Zic1
Foxg1	0	1.23838	0.777	0.132	0	1	Foxg1
Nkx2-1	0	1.22014	0.5	0.059	0	1	Nkx2-1
Celf2	0	1.15516	0.944	0.333	0	1	Celf2
Sox1	0	1.13318	0.87	0.058	0	1	Sox1
Hspa4l	0	1.11628	0.8	0.176	0	1	Hspa4l
Fez1	0	1.01907	0.944	0.466	0	1	Fez1
Pea15a	0	0.979076	0.922	0.385	0	1	Pea15a
Ddah1	0	0.97902	0.808	0.302	0	1	Ddah1
Gm3764	0	0.953628	0.42	0.039	0	1	Gm3764
Ascl1	0	0.94788	0.56	0.072	0	1	Ascl1
Otx2	0	0.940347	0.627	0.108	0	1	Otx2
Gnai2	0	0.936321	1	0.998	0	1	Gnai2
Cntnap2	0	0.921754	0.655	0.084	0	1	Cntnap2
Fgf15	0	0.920603	0.538	0.042	0	1	Fgf15
Myo10	0	0.916658	0.913	0.573	0	1	Myo10
Rtn3	0	0.896986	0.993	0.91	0	1	Rtn3
Cxxc4	0	0.884168	0.852	0.352	0	1	Cxxc4
Notch1	0	0.872045	0.833	0.241	0	1	Notch1
Scrn1	0	0.86939	0.781	0.105	0	1	Scrn1
Sox3	0	0.863263	0.76	0.089	0	1	Sox3
Rmst	0	0.807499	0.506	0.083	0	1	Rmst
Uchl1	0	0.803733	0.968	0.605	0	1	Uchl1
C130071C03Rik	0	0.800194	0.661	0.058	0	1	C130071C03Rik
Nrarp	0	0.79698	0.73	0.112	0	1	Nrarp
Sox21	0	0.775288	0.674	0.074	0	1	Sox21
Zic4	0	0.753172	0.463	0.047	0	1	Zic4
Olig2	0	0.742149	0.531	0.022	0	1	Olig2
Nrcam	0	0.741997	0.652	0.06	0	1	Nrcam
Nr2e1	0	0.738862	0.666	0.058	0	1	Nr2e1
Stmn3	0	0.683736	0.769	0.122	0	1	Stmn3
Crip2	0	0.683696	0.844	0.321	0	1	Crip2
Sox2ot	0	0.665552	0.616	0.048	0	1	Sox2ot
3110039M20Rik	0	0.644357	0.6	0.073	0	1	3110039M20Rik
Mir124-2hg	0	0.63667	0.702	0.062	0	1	Mir124-2hg
Mir9-3hg	0	0.625669	0.504	0.038	0	1	Mir9-3hg
Ildr2	0	0.619126	0.669	0.059	0	1	Ildr2
Ttyh1	0	0.59775	0.5	0.029	0	1	Ttyh1
Elavl3	0	0.593851	0.744	0.096	0	1	Elavl3
1500004A13Rik	0	0.593745	0.69	0.152	0	1	1500004A13Rik
Tox2	0	0.584215	0.567	0.057	0	1	Tox2
Ephb1	0	0.583746	0.547	0.064	0	1	Ephb1
Npas3	0	0.575027	0.557	0.102	0	1	Npas3
Pcsk1n	0	0.53518	0.485	0.063	0	1	Pcsk1n
Sox1ot	0	0.531786	0.537	0.022	0	1	Sox1ot
Stmn4	0	0.52996	0.527	0.065	0	1	Stmn4
Ednrb	0	0.522518	0.423	0.028	0	1	Ednrb
Adgrv1	0	0.50442	0.572	0.064	0	1	Adgrv1
Shtn1	0	0.49394	0.543	0.081	0	1	Shtn1
Pou3f2	0	0.491083	0.448	0.039	0	1	Pou3f2
Mir670hg	0	0.46577	0.585	0.038	0	1	Mir670hg
Slc35f1	0	0.425517	0.526	0.054	0	1	Slc35f1
H2-K1	0	0.420558	0.503	0.042	0	1	H2-K1
Spata13	0	0.419973	0.585	0.117	0	1	Spata13
Nuak2	0	0.397634	0.518	0.067	0	1	Nuak2
Dtx4	0	0.378137	0.52	0.093	0	1	Dtx4
Sall3	0	0.370944	0.4	0.013	0	1	Sall3
Adgrg1	0	0.364948	0.522	0.081	0	1	Adgrg1
Gldc	0	0.351819	0.515	0.08	0	1	Gldc
Ttc9b	0	0.348429	0.404	0.045	0	1	Ttc9b
Jam2	0	0.345074	0.482	0.057	0	1	Jam2
Rfx4	0	0.338734	0.338	0.011	0	1	Rfx4
D030055H07Rik	0	0.3309	0.42	0.049	0	1	D030055H07Rik
Shc3	0	0.316703	0.421	0.028	0	1	Shc3
Crb2	0	0.310305	0.443	0.042	0	1	Crb2
Nkx2-3	0	0.305962	0.327	0.007	0	1	Nkx2-3
Lfng	0	0.299975	0.409	0.045	0	1	Lfng
Fam181a	0	0.291386	0.318	0.011	0	1	Fam181a
Gm32061	0	0.276269	0.398	0.018	0	1	Gm32061
Kcnk10	0	0.26533	0.33	0.015	0	1	Kcnk10
Vax1	0	0.260359	0.36	0.023	0	1	Vax1
Dpysl5	1.37582e-301	0.413722	0.639	0.151	3.15229e-297	1	Dpysl5
Celsr2	1.34102e-300	0.448828	0.59	0.132	3.07253e-296	1	Celsr2
Miat	3.47811e-298	0.460308	0.579	0.121	7.96905e-294	1	Miat
Zbtb20	4.05299e-298	1.08568	0.814	0.353	9.28621e-294	1	Zbtb20
Pdpn	2.99459e-294	0.580177	0.733	0.249	6.86119e-290	1	Pdpn
Kif21a	9.26531e-292	0.869936	0.835	0.373	2.12287e-287	1	Kif21a
Gpm6b	4.73438e-284	0.480057	0.558	0.123	1.08474e-279	1	Gpm6b
Sfta3-ps	1.73129e-282	0.364029	0.302	0.024	3.96674e-278	1	Sfta3-ps
Lsamp	5.56953e-273	0.383313	0.472	0.088	1.27609e-268	1	Lsamp
Mpped1	2.04449e-271	0.281651	0.399	0.058	4.68434e-267	1	Mpped1
Fzd8	1.38834e-265	0.453699	0.591	0.154	3.18096e-261	1	Fzd8
Tdrkh	3.23879e-264	0.37367	0.54	0.125	7.42071e-260	1	Tdrkh
Soga3	8.91377e-262	0.317432	0.549	0.116	2.04232e-257	1	Soga3
Lrp2	5.4412e-247	0.421905	0.374	0.056	1.24669e-242	1	Lrp2
Zic3	9.18166e-242	0.275589	0.343	0.043	2.1037e-237	1	Zic3
Hsp90aa1	8.03166e-238	0.549387	1	1	1.84021e-233	1	Hsp90aa1
Fgfbp3	1.14294e-237	0.692842	0.594	0.191	2.61871e-233	1	Fgfbp3
Qk	3.03568e-237	0.830521	0.991	0.963	6.95534e-233	1	Qk
Sms	1.94322e-236	0.752702	0.992	0.968	4.45231e-232	1	Sms
Fam171b	6.71791e-234	0.631676	0.751	0.34	1.53921e-229	1	Fam171b
Dlk1	6.38733e-230	1.64877	0.908	0.565	1.46346e-225	1	Dlk1
Tspan13	1.31034e-227	0.611053	0.936	0.58	3.00225e-223	1	Tspan13
Plagl1	2.14068e-227	0.756013	0.813	0.355	4.90472e-223	1	Plagl1
Nog	5.14967e-224	0.418732	0.439	0.094	1.17989e-219	1	Nog
Hmgn2	1.67476e-222	0.518352	1	0.999	3.83722e-218	1	Hmgn2
Zic5	1.11424e-220	0.45161	0.428	0.085	2.55296e-216	1	Zic5
Mapk12	4.09718e-220	0.295434	0.472	0.108	9.38745e-216	1	Mapk12
Mfng	9.33707e-220	0.28299	0.462	0.094	2.13931e-215	1	Mfng
Nol7	2.21086e-218	0.59547	0.991	0.972	5.06553e-214	1	Nol7
Ddr1	1.06969e-216	0.357702	0.589	0.169	2.45087e-212	1	Ddr1
Tox3	1.97111e-214	0.757966	0.827	0.468	4.51621e-210	1	Tox3
Dek1	6.0098e-214	0.671306	1	0.993	1.37697e-209	1	Dek
Tmem47	1.06365e-213	0.732834	0.82	0.489	2.43703e-209	1	Tmem47
Slc25a5	1.52865e-210	0.795452	0.997	0.99	3.50245e-206	1	Slc25a5
Zfp536	4.70721e-209	0.336243	0.501	0.127	1.07852e-204	1	Zfp536
Shroom3	1.37626e-207	0.423311	0.605	0.215	3.15328e-203	1	Shroom3
Napepld	2.72429e-204	0.317536	0.453	0.112	6.24188e-200	1	Napepld
Wnt7b	3.10696e-204	0.410325	0.369	0.066	7.11866e-200	1	Wnt7b
Elavl2	8.77175e-204	0.370118	0.685	0.259	2.00978e-199	1	Elavl2
H2-D1	3.17347e-200	0.285592	0.456	0.109	7.27105e-196	1	H2-D1
Fezf2	5.23208e-199	0.254612	0.273	0.032	1.19877e-194	1	Fezf2
Srgap3	1.52272e-197	0.415353	0.588	0.202	3.48885e-193	1	Srgap3
Crmp1	5.73287e-197	0.353307	0.697	0.276	1.31352e-192	1	Crmp1
Nkain4	2.05886e-196	0.283864	0.446	0.102	4.71727e-192	1	Nkain4
Rian	2.56774e-192	0.935615	0.856	0.521	5.88321e-188	1	Rian
Ezr	4.23664e-192	0.419771	0.75	0.29	9.707e-188	1	Ezr
Tacc1	5.03789e-192	0.539947	0.75	0.389	1.15428e-187	1	Tacc1
Psip1	3.11679e-191	0.458475	0.999	0.998	7.14119e-187	1	Psip1
Nell2	6.63387e-191	0.301638	0.405	0.087	1.51995e-186	1	Nell2
Pappa	3.45556e-190	0.263925	0.307	0.047	7.91738e-186	1	Pappa
Usp51	6.44925e-190	0.329302	0.459	0.122	1.47765e-185	1	Usp51
Gkap1	1.13339e-189	0.616836	0.928	0.701	2.59682e-185	1	Gkap1
Peg12	1.9367e-189	0.446491	0.724	0.348	4.43737e-185	1	Peg12
Itgb8	1.44124e-188	0.425749	0.543	0.18	3.30216e-184	1	Itgb8
Lrrc4b	1.30186e-187	0.253523	0.408	0.09	2.98282e-183	1	Lrrc4b
Mest	8.02921e-187	1.07327	0.991	0.973	1.83965e-182	1	Mest
Msi1	8.51967e-186	0.515054	0.828	0.523	1.95203e-181	1	Msi1
Mrpl58	7.33821e-184	0.577987	0.971	0.92	1.68133e-179	1	Mrpl58
Ktn1	9.54003e-184	0.640303	0.993	0.938	2.18581e-179	1	Ktn1
Npdc1	6.0162e-183	0.306095	0.575	0.182	1.37843e-178	1	Npdc1
Tuba1a	1.08435e-181	0.478576	1	1	2.48446e-177	1	Tuba1a
Pantr1	1.1075e-181	1.50399	0.683	0.348	2.5375e-177	1	Pantr1
Map2	2.56731e-178	0.353965	0.699	0.305	5.88222e-174	1	Map2
Btg2	4.40051e-178	0.519704	0.788	0.408	1.00825e-173	1	Btg2
Odc1	1.86036e-176	0.609793	0.986	0.948	4.26246e-172	1	Odc1
Fzd3	7.85417e-173	0.666217	0.933	0.774	1.79955e-168	1	Fzd3
H2-Ke6	1.94751e-172	0.313396	0.511	0.17	4.46213e-168	1	H2-Ke6
Pak3	2.46713e-172	0.551501	0.613	0.248	5.65269e-168	1	Pak3
Gpm6a	3.6051e-171	0.256641	0.419	0.1	8.26001e-167	1	Gpm6a
Macir	6.32583e-171	0.368231	0.573	0.216	1.44937e-166	1	Macir
Arl4c	1.77319e-169	0.532457	0.74	0.388	4.06272e-165	1	Arl4c
Zic2	2.27692e-168	0.288625	0.356	0.072	5.21688e-164	1	Zic2
Hook1	1.21819e-162	0.364648	0.604	0.235	2.79112e-158	1	Hook1
Ly6h	2.58083e-161	0.430877	0.434	0.118	5.91319e-157	1	Ly6h
Lrrn1	4.81364e-161	0.290377	0.364	0.083	1.1029e-156	1	Lrrn1
Nnat	1.33466e-159	1.08621	0.999	0.994	3.05798e-155	1	Nnat
Pbx4	4.76019e-158	0.311098	0.538	0.193	1.09066e-153	1	Pbx4
Thbs3	6.40093e-158	0.290965	0.5	0.168	1.46658e-153	1	Thbs3
Meg3	4.73257e-154	1.16445	0.975	0.825	1.08433e-149	1	Meg3
Psat1	3.87107e-153	0.555011	0.855	0.654	8.86939e-149	1	Psat1
Trim37	5.28995e-153	0.488244	0.835	0.587	1.21203e-148	1	Trim37
Gapdh	9.07733e-153	0.402713	1	1	2.0798e-148	1	Gapdh
Msi2	2.30877e-152	0.649769	0.924	0.81	5.28986e-148	1	Msi2
Pax6	2.24099e-151	0.489872	0.399	0.104	5.13457e-147	1	Pax6
Camk2n2	5.83657e-151	0.276314	0.46	0.146	1.33728e-146	1	Camk2n2
Ybx1	4.05392e-150	0.307365	1	1	9.28835e-146	1	Ybx1
Rrm21	7.23851e-150	0.696584	0.978	0.879	1.65849e-145	1	Rrm2
Apba2	1.87065e-149	0.271121	0.468	0.149	4.28603e-145	1	Apba2
Pou3f1	3.00865e-149	0.658416	0.357	0.087	6.89341e-145	1	Pou3f1
Epb41l5	9.84487e-148	0.35394	0.635	0.286	2.25566e-143	1	Epb41l5
Mbip	2.4893e-147	0.910268	0.767	0.556	5.70347e-143	1	Mbip
Ran	1.72184e-146	0.375124	1	1	3.94507e-142	1	Ran
Gpc4	1.91867e-144	0.354792	0.52	0.193	4.39606e-140	1	Gpc4
Ide	3.53299e-143	0.430983	0.803	0.517	8.0948e-139	1	Ide
Gnao1	2.28152e-142	0.259427	0.401	0.112	5.22742e-138	1	Gnao1
Khdrbs3	1.45808e-141	0.484478	0.918	0.735	3.34076e-137	1	Khdrbs3
Cenpv	4.44092e-141	0.525358	0.899	0.695	1.0175e-136	1	Cenpv
Pfn2	4.19441e-139	0.44774	0.966	0.877	9.61024e-135	1	Pfn2
Ldha	1.67915e-138	0.730878	0.997	0.991	3.84727e-134	1	Ldha
Dnajc91	6.28421e-138	0.506083	0.981	0.942	1.43984e-133	1	Dnajc9
Stox2	9.47166e-138	0.56078	0.875	0.719	2.17015e-133	1	Stox2
Cadm1	7.04561e-137	0.362709	0.864	0.586	1.61429e-132	1	Cadm1
Tpi1	8.21475e-136	0.598892	0.997	0.989	1.88216e-131	1	Tpi1
Mir99ahg	9.07665e-136	0.675735	0.862	0.644	2.07964e-131	1	Mir99ahg
Jam3	4.55386e-132	0.485311	0.888	0.7	1.04338e-127	1	Jam3
Igfbpl1	6.55028e-132	0.73442	0.37	0.099	1.5008e-127	1	Igfbpl1
H4c91	5.46049e-131	0.583878	0.891	0.729	1.25111e-126	1	H4c9
Eif5	9.48845e-131	0.430508	0.997	0.996	2.17399e-126	1	Eif5
Nsd2	2.2552e-130	0.533404	0.963	0.889	5.16712e-126	1	Nsd2
Tuba1b	1.48996e-129	0.405899	1	0.999	3.41381e-125	1	Tuba1b
H2bu2	7.51754e-128	0.254815	0.784	0.385	1.72242e-123	1	H2bu2
Dhx32	4.51921e-127	0.345613	0.612	0.303	1.03544e-122	1	Dhx32
Zdbf2	4.33279e-126	0.543829	0.822	0.584	9.92728e-122	1	Zdbf2
Bicd1	5.95375e-124	0.2705	0.481	0.175	1.36412e-119	1	Bicd1
Nabp2	1.17275e-123	0.418609	0.927	0.81	2.68701e-119	1	Nabp2
Map7d2	5.57112e-121	0.300372	0.444	0.155	1.27646e-116	1	Map7d2
Synrg	4.12284e-119	0.323808	0.665	0.343	9.44624e-115	1	Synrg
Pgk1	1.59961e-118	0.494263	0.996	0.994	3.66503e-114	1	Pgk1
Pmm1	7.80559e-118	0.387924	0.649	0.36	1.78842e-113	1	Pmm1
Iqgap2	4.95686e-117	0.462674	0.742	0.491	1.13572e-112	1	Iqgap2
Mid1ip1	6.74941e-117	0.312563	0.513	0.212	1.54642e-112	1	Mid1ip1
Tfdp2	1.04334e-116	0.513577	0.94	0.858	2.39049e-112	1	Tfdp2
Fam53b	1.57391e-115	0.270623	0.526	0.235	3.60615e-111	1	Fam53b
Nap1l1	4.69509e-113	0.362395	1	1	1.07574e-108	1	Nap1l1
Wdr76	6.11322e-113	0.436955	0.754	0.495	1.40066e-108	1	Wdr76
Pon2	1.15979e-112	0.286995	0.539	0.233	2.65731e-108	1	Pon2
Sinhcaf	1.6895e-112	0.449707	0.988	0.943	3.87098e-108	1	Sinhcaf
Bex1	7.13767e-112	0.467644	0.939	0.765	1.63538e-107	1	Bex1
Pou3f3	1.88156e-111	0.603753	0.558	0.264	4.31103e-107	1	Pou3f3
Frmd4b	6.35593e-111	0.267233	0.494	0.197	1.45627e-106	1	Frmd4b
Ipo5	1.10312e-110	0.455555	0.908	0.808	2.52748e-106	1	Ipo5
Stk39	6.37617e-110	0.44069	0.67	0.431	1.46091e-105	1	Stk39
Kif1b	1.89353e-109	0.51113	0.915	0.795	4.33845e-105	1	Kif1b
Zeb2	3.20371e-109	0.356077	0.812	0.451	7.34034e-105	1	Zeb2
Psmg4	1.31539e-108	0.423155	0.955	0.901	3.01382e-104	1	Psmg4
Bex4	4.73207e-108	0.444004	0.949	0.809	1.08421e-103	1	Bex4
Rasal2	5.00651e-108	0.359234	0.593	0.322	1.14709e-103	1	Rasal2
Golm1	1.41533e-105	0.462232	0.861	0.711	3.24281e-101	1	Golm1
Hat1	5.08233e-105	0.442341	0.962	0.904	1.16446e-100	1	Hat1
Jpt1	5.11668e-105	0.510202	0.998	0.985	1.17233e-100	1	Jpt1
Ank2	4.36874e-104	0.428774	0.69	0.437	1.00097e-99	1	Ank2
Dut1	6.5102e-104	0.484555	0.994	0.983	1.49162e-99	1	Dut
Ago1	2.25192e-103	0.341034	0.738	0.477	5.15961e-99	1	Ago1
Hmgb21	7.07585e-102	0.529522	0.999	0.998	1.62122e-97	1	Hmgb2
Ahi1	8.25257e-102	0.398403	0.827	0.615	1.89083e-97	1	Ahi1
Higd1a	7.13203e-101	0.425923	0.984	0.965	1.63409e-96	1	Higd1a
Rnf165	1.73197e-100	0.327607	0.644	0.375	3.96828e-96	1	Rnf165
Dach2	1.77218e-100	0.264954	0.301	0.088	4.06043e-96	1	Dach2
Nudt21	1.97126e-100	0.339226	0.993	0.985	4.51655e-96	1	Nudt21
Arvcf	4.12082e-100	0.303586	0.585	0.314	9.44162e-96	1	Arvcf
Exosc7	7.14745e-99	0.360796	0.883	0.761	1.63762e-94	1	Exosc7
Tubb4b	4.51198e-98	0.554908	0.989	0.95	1.03379e-93	1	Tubb4b
Nectin3	9.90816e-97	0.416512	0.832	0.651	2.27016e-92	1	Nectin3
Ptch1	1.04552e-94	0.584693	0.791	0.564	2.3955e-90	1	Ptch1
Tspan3	1.25296e-94	0.382861	0.993	0.987	2.87079e-90	1	Tspan3
Ormdl1	2.03626e-94	0.328096	0.77	0.561	4.66548e-90	1	Ormdl1
Sap30	2.70079e-94	0.386368	0.917	0.815	6.18804e-90	1	Sap30
Lbr	7.94675e-94	0.416717	0.846	0.705	1.82076e-89	1	Lbr
Gm1673	4.8049e-93	0.354468	1	0.997	1.1009e-88	1	Gm1673
Ormdl2	1.62519e-92	0.316717	0.713	0.466	3.72364e-88	1	Ormdl2
Cacng4	3.76855e-92	0.334775	0.621	0.346	8.63451e-88	1	Cacng4
Msn	5.46128e-92	0.3738	0.831	0.633	1.25129e-87	1	Msn
Pkm	8.0444e-92	0.366763	1	1	1.84313e-87	1	Pkm
Tmem107	3.70009e-91	0.310797	0.608	0.361	8.47764e-87	1	Tmem107
Gsr	6.52561e-91	0.330201	0.703	0.456	1.49515e-86	1	Gsr
Ezh2	1.3338e-90	0.383961	0.997	0.991	3.05601e-86	1	Ezh2
Ephb2	3.66418e-89	0.352801	0.657	0.417	8.39537e-85	1	Ephb2
Cux1	7.34135e-89	0.383265	0.909	0.796	1.68205e-84	1	Cux1
Mageh1	1.09673e-88	0.408468	0.862	0.734	2.51282e-84	1	Mageh1
Eif1ax	6.42278e-88	0.332451	0.996	0.989	1.47159e-83	1	Eif1ax
Usp11	2.53293e-87	0.40763	0.962	0.896	5.80346e-83	1	Usp1
Itga6	6.637e-87	0.263322	0.564	0.283	1.52067e-82	1	Itga6
Set	8.12835e-87	0.267711	1	1	1.86237e-82	1	Set
Sox9	9.36042e-87	0.628838	0.894	0.714	2.14466e-82	1	Sox9
Arl4a	3.53332e-85	0.383048	0.693	0.459	8.09555e-81	1	Arl4a
Snrpn	3.60415e-85	0.32441	0.781	0.57	8.25782e-81	1	Snrpn
Fhl1	4.53747e-85	0.270482	0.465	0.216	1.03962e-80	1	Fhl1
Dtna	9.93745e-85	0.337514	0.54	0.291	2.27687e-80	1	Dtna
H1f10	1.29839e-83	0.446681	0.995	0.983	2.97487e-79	1	H1f10
Med22	1.6501e-83	0.299234	0.683	0.465	3.78072e-79	1	Med22
Ranbp11	3.01606e-83	0.306572	1	1	6.9104e-79	1	Ranbp1
Zfp219	4.00565e-83	0.306308	0.751	0.547	9.17774e-79	1	Zfp219
Ifrd1	8.77526e-82	0.405984	0.824	0.691	2.01059e-77	1	Ifrd1
Mtln	2.58864e-81	0.298715	0.665	0.424	5.93109e-77	1	Mtln
Fsd1l	3.35695e-80	0.292317	0.625	0.4	7.69145e-76	1	Fsd1l
Fkbp3	1.04727e-79	0.268938	0.999	1	2.3995e-75	1	Fkbp3
Lpl	2.11175e-79	0.264748	0.497	0.251	4.83845e-75	1	Lpl
Ddx39a	2.13542e-79	0.372976	0.95	0.886	4.89266e-75	1	Ddx39a
Idi1	5.52722e-79	0.552255	0.87	0.762	1.2664e-74	1	Idi1
Cnbp	7.98905e-79	0.306275	0.998	0.997	1.83045e-74	1	Cnbp
Anp32e	1.33029e-78	0.339885	0.996	0.992	3.04797e-74	1	Anp32e
Ccdc34	1.79654e-77	0.371133	0.994	0.977	4.11623e-73	1	Ccdc34
Dpysl2	3.95246e-77	0.327284	0.954	0.895	9.05589e-73	1	Dpysl2
Smarcd3	1.33482e-76	0.279724	0.635	0.407	3.05833e-72	1	Smarcd3
Tfrc	2.63558e-74	0.387429	0.675	0.475	6.03864e-70	1	Tfrc
Zfp41	7.07585e-74	0.304944	0.68	0.493	1.62122e-69	1	Zfp41
Racgap1	1.38297e-73	0.460095	0.783	0.603	3.16866e-69	1	Racgap1
Siva1	1.43596e-73	0.321219	0.993	0.984	3.29008e-69	1	Siva1
Zeb1	3.87763e-73	0.333303	0.772	0.569	8.88443e-69	1	Zeb1
Rgcc	5.42539e-73	0.377462	0.42	0.192	1.24306e-68	1	Rgcc
Hnrnpd	6.54881e-73	0.277363	1	1	1.50046e-68	1	Hnrnpd
Pgam1	3.3392e-72	0.342409	1	0.998	7.65078e-68	1	Pgam1
Cst3	3.65733e-72	0.75609	0.992	0.983	8.37967e-68	1	Cst3
Cbx5	2.35728e-71	0.329635	0.999	0.996	5.40099e-67	1	Cbx5
Septin3	2.64823e-71	0.300831	0.804	0.629	6.06762e-67	1	Septin3
Dnajc2	4.01079e-71	0.336433	0.974	0.955	9.18953e-67	1	Dnajc2
Calm1	1.76169e-70	0.252047	1	1	4.03638e-66	1	Calm1
Paics	2.36317e-70	0.321816	0.993	0.984	5.41448e-66	1	Paics
E2f5	3.04673e-70	0.32913	0.817	0.676	6.98066e-66	1	E2f5
Afdn	3.43136e-70	0.348292	0.855	0.7	7.86192e-66	1	Afdn
Cxadr	6.69622e-70	0.302277	0.76	0.561	1.53424e-65	1	Cxadr
Cdca8	1.34079e-69	0.544354	0.904	0.797	3.07202e-65	1	Cdca8
Chd7	1.37006e-69	0.344393	0.892	0.769	3.13909e-65	1	Chd7
Pbk1	1.41925e-69	0.418873	0.808	0.634	3.25178e-65	1	Pbk
Dck	4.65318e-69	0.303755	0.74	0.557	1.06614e-64	1	Dck
Aldoa	5.27811e-69	0.389843	0.989	0.988	1.20932e-64	1	Aldoa
Strbp	4.37718e-68	0.321962	0.942	0.892	1.0029e-63	1	Strbp
Zfp422	7.5237e-68	0.297497	0.983	0.968	1.72383e-63	1	Zfp422
Bex2	1.18515e-67	0.332036	0.981	0.925	2.71541e-63	1	Bex2
Pcbp4	1.26972e-67	0.300457	0.967	0.953	2.90918e-63	1	Pcbp4
Mcm7	1.76094e-66	0.371605	0.985	0.954	4.03468e-62	1	Mcm7
Pcna1	2.14361e-66	0.490356	0.958	0.911	4.91144e-62	1	Pcna
Hmgn5	3.58376e-65	0.343326	0.946	0.851	8.21112e-61	1	Hmgn5
Ndfip1	7.49087e-65	0.320227	0.966	0.934	1.71631e-60	1	Ndfip1
Pgp	1.72589e-64	0.333416	0.889	0.789	3.95437e-60	1	Pgp
Hmgcs1	4.77225e-63	0.496612	0.959	0.912	1.09342e-58	1	Hmgcs1
Cdh6	9.9705e-63	0.322326	0.552	0.308	2.28444e-58	1	Cdh6
Lmnb1	1.80439e-62	0.328068	0.997	0.982	4.13423e-58	1	Lmnb1
Pgpep1	1.902e-62	0.380851	0.602	0.422	4.35787e-58	1	Pgpep1
Asrgl1	2.48539e-62	0.334286	0.587	0.408	5.69453e-58	1	Asrgl1
Sox5	6.95433e-62	0.322852	0.69	0.481	1.59338e-57	1	Sox5
Ift27	7.29243e-62	0.294108	0.874	0.793	1.67084e-57	1	Ift27
Bola1	7.9095e-62	0.305291	0.878	0.763	1.81222e-57	1	Bola1
Kif15	1.04334e-61	0.400207	0.838	0.702	2.3905e-57	1	Kif15
Ccna2	1.04436e-61	0.403792	0.852	0.704	2.39283e-57	1	Ccna2
Myef2	1.93541e-61	0.302197	0.915	0.855	4.43441e-57	1	Myef2
Hes6	2.63014e-61	0.254395	0.714	0.525	6.02617e-57	1	Hes6
Glo1	5.86954e-61	0.282479	0.969	0.94	1.34483e-56	1	Glo1
Tfdp1	6.3382e-61	0.307951	0.869	0.781	1.45221e-56	1	Tfdp1
Galnt2	6.54471e-61	0.305781	0.686	0.529	1.49952e-56	1	Galnt2
Twf1	1.8881e-60	0.270921	0.788	0.656	4.32602e-56	1	Twf1
Arhgap21	1.04858e-59	0.252737	0.551	0.356	2.4025e-55	1	Arhgap21
Cisd2	5.43404e-59	0.283859	0.957	0.92	1.24505e-54	1	Cisd2
Hells	5.78535e-59	0.432096	0.952	0.902	1.32554e-54	1	Hells
Egr1	9.45975e-59	0.26429	0.579	0.334	2.16742e-54	1	Egr1
Msmo1	2.23071e-58	0.457457	0.812	0.672	5.111e-54	1	Msmo1
Fxyd61	4.61458e-58	0.34617	0.934	0.858	1.05729e-53	1	Fxyd6
A430005L14Rik	1.10774e-57	0.271621	0.789	0.648	2.53805e-53	1	A430005L14Rik
Ift22	1.24461e-57	0.263497	0.739	0.58	2.85164e-53	1	Ift22
Mif	1.62523e-57	0.327569	1	1	3.72373e-53	1	Mif
Cenpf	1.63003e-57	0.731674	0.879	0.75	3.73473e-53	1	Cenpf
Pak1ip1	3.95063e-57	0.270597	0.867	0.792	9.05169e-53	1	Pak1ip1
Tipin1	7.01013e-57	0.324994	0.955	0.911	1.60616e-52	1	Tipin
Gpi1	1.42748e-56	0.295598	0.972	0.949	3.27064e-52	1	Gpi1
Dbi	2.38018e-55	0.273463	1	0.999	5.45346e-51	1	Dbi
Ptbp2	2.40275e-55	0.284565	0.952	0.925	5.50517e-51	1	Ptbp2
Slc2a1	2.42905e-55	0.355094	0.649	0.474	5.56545e-51	1	Slc2a1
Cpe	8.06203e-55	0.363774	0.753	0.627	1.84717e-50	1	Cpe
Tmem33	2.50029e-54	0.260305	0.865	0.759	5.72867e-50	1	Tmem33
Slit2	3.51642e-54	0.441396	0.497	0.299	8.05682e-50	1	Slit2
Fabp5	5.12931e-54	0.27644	0.998	0.991	1.17523e-49	1	Fabp5
Rif1	6.97755e-54	0.339125	0.939	0.89	1.5987e-49	1	Rif1
Rpa2	9.787e-54	0.311482	0.894	0.784	2.2424e-49	1	Rpa2
Ppa1	1.09726e-53	0.261737	0.98	0.972	2.51405e-49	1	Ppa1
Pals2	1.45454e-53	0.289751	0.906	0.865	3.33265e-49	1	Pals2
Jpt2	4.75038e-53	0.25277	0.769	0.652	1.08841e-48	1	Jpt2
Eif1b	1.72525e-52	0.292055	0.995	0.994	3.95289e-48	1	Eif1b
Suz12	5.15766e-52	0.288273	0.881	0.838	1.18172e-47	1	Suz12
Hsd17b12	9.18574e-52	0.271245	0.91	0.847	2.10464e-47	1	Hsd17b12
Tmx2	1.21089e-51	0.265945	0.711	0.57	2.7744e-47	1	Tmx2
Cfl2	1.50228e-51	0.254562	0.977	0.955	3.44203e-47	1	Cfl2
Aebp2	1.59392e-51	0.279359	0.712	0.578	3.65199e-47	1	Aebp2
Pold3	1.64545e-51	0.301458	0.841	0.754	3.77005e-47	1	Pold3
Mphosph8	3.88624e-51	0.281573	0.95	0.917	8.90415e-47	1	Mphosph8
Gm42047	6.04849e-51	0.397016	0.497	0.316	1.38583e-46	1	Gm42047
Hk2	7.55563e-51	0.254452	0.619	0.434	1.73115e-46	1	Hk2
Taf10	1.18245e-50	0.253299	0.99	0.985	2.70924e-46	1	Taf10
Pnp	1.64375e-50	0.260852	0.885	0.814	3.76616e-46	1	Pnp
Eif4ebp2	2.66084e-50	0.27458	0.909	0.857	6.09651e-46	1	Eif4ebp2
Rpn2	2.66442e-50	0.270355	0.939	0.892	6.10472e-46	1	Rpn2
Smc41	2.78224e-50	0.433142	0.94	0.869	6.37467e-46	1	Smc4
Gar1	3.24846e-50	0.282621	0.885	0.811	7.44287e-46	1	Gar1
1810037I17Rik	4.5673e-50	0.298552	0.968	0.936	1.04646e-45	1	1810037I17Rik
Nusap1	7.85997e-50	0.565533	0.718	0.538	1.80088e-45	1	Nusap1
Scp2	8.48633e-50	0.262555	0.96	0.911	1.94439e-45	1	Scp2
Uhrf11	8.60214e-50	0.34681	0.887	0.798	1.97092e-45	1	Uhrf1
Puf60	9.76777e-50	0.290035	0.957	0.944	2.23799e-45	1	Puf60
Kitl	1.09182e-49	0.277766	0.329	0.154	2.50157e-45	1	Kitl
Hirip31	1.15126e-49	0.346052	0.883	0.805	2.63776e-45	1	Hirip3
Gdi2	1.26215e-49	0.275485	0.996	0.993	2.89183e-45	1	Gdi2
Parp1	1.39872e-49	0.293866	0.979	0.971	3.20474e-45	1	Parp1
Hnrnpu	1.45045e-49	0.287387	1	0.999	3.32328e-45	1	Hnrnpu
Ift74	1.47339e-49	0.270875	0.958	0.905	3.37583e-45	1	Ift74
Camta1	1.53617e-49	0.271328	0.878	0.819	3.51967e-45	1	Camta1
Rfc41	2.7157e-49	0.288317	0.937	0.899	6.22222e-45	1	Rfc4
Prdx4	3.54365e-49	0.280442	0.98	0.948	8.1192e-45	1	Prdx4
Gmnn1	3.71013e-49	0.306013	0.956	0.879	8.50065e-45	1	Gmnn
Hnrnpdl	2.76421e-48	0.253068	0.999	0.995	6.33336e-44	1	Hnrnpdl
Chchd6	2.84197e-48	0.263111	0.811	0.714	6.51153e-44	1	Chchd6
Kras	3.85892e-48	0.268257	0.931	0.899	8.84156e-44	1	Kras
Tex9	4.27211e-48	0.269694	0.764	0.652	9.78827e-44	1	Tex9
Smarca5	5.43802e-48	0.256883	1	0.998	1.24596e-43	1	Smarca5
Cdca3	2.21781e-47	0.358177	0.871	0.761	5.08144e-43	1	Cdca3
Prc1	3.28769e-47	0.739085	0.723	0.58	7.53276e-43	1	Prc1
Nasp1	6.59719e-47	0.273435	1	0.998	1.51155e-42	1	Nasp
Ppm1g	1.24569e-46	0.252594	0.958	0.925	2.85413e-42	1	Ppm1g
Fmc1	2.95544e-46	0.264744	0.88	0.811	6.77149e-42	1	Fmc1
Zfp60	4.50688e-46	0.264714	0.712	0.605	1.03262e-41	1	Zfp60
Rfc3	7.58829e-45	0.304771	0.949	0.909	1.73863e-40	1	Rfc3
Rangap1	1.6876e-44	0.339805	0.887	0.826	3.86663e-40	1	Rangap1
Dkc1	5.16072e-44	0.269308	0.937	0.899	1.18242e-39	1	Dkc1
Phc2	7.37081e-44	0.256992	0.883	0.824	1.6888e-39	1	Phc2
Mad2l1	1.59569e-43	0.268161	0.773	0.671	3.65604e-39	1	Mad2l1
Baz1a	1.9788e-43	0.250186	0.819	0.705	4.53382e-39	1	Baz1a
Sfrp1	2.89794e-43	0.49823	0.792	0.72	6.63975e-39	1	Sfrp1
Mki671	4.50655e-43	0.48544	0.858	0.725	1.03254e-38	1	Mki67
Mns11	6.54346e-43	0.271366	0.832	0.715	1.49924e-38	1	Mns1
Cisd1	2.29245e-42	0.25484	0.913	0.884	5.25246e-38	1	Cisd1
Lig11	7.73052e-42	0.309047	0.948	0.896	1.77122e-37	1	Lig1
Arl6ip6	9.96105e-41	0.281634	0.885	0.827	2.28228e-36	1	Arl6ip6
Slc16a3	1.21083e-40	0.266293	0.48	0.313	2.77424e-36	1	Slc16a3
Zfp462	1.37919e-40	0.31418	0.912	0.857	3.16001e-36	1	Zfp462
Vezf1	2.27047e-40	0.281591	0.938	0.925	5.20211e-36	1	Vezf1
Knl1	3.10622e-40	0.340354	0.671	0.526	7.11696e-36	1	Knl1
Lockd	3.49635e-40	0.26689	0.772	0.617	8.01084e-36	1	Lockd
Nde1	8.98315e-40	0.260238	0.805	0.713	2.05822e-35	1	Nde1
Mcm3	2.22004e-39	0.296451	0.932	0.883	5.08656e-35	1	Mcm3
Fosb	3.14207e-39	0.288745	0.712	0.575	7.19911e-35	1	Fosb
Kpnb1	1.90941e-38	0.265231	0.939	0.914	4.37485e-34	1	Kpnb1
Mkrn1	7.16731e-38	0.278848	0.675	0.549	1.64217e-33	1	Mkrn1
Rrm11	2.22548e-37	0.267203	0.97	0.905	5.09902e-33	1	Rrm1
Xist	2.88204e-37	0.538955	0.755	0.617	6.60333e-33	1	Xist
Jarid2	5.83988e-37	0.302926	0.828	0.749	1.33803e-32	1	Jarid2
Mcm61	2.40938e-36	0.280511	0.933	0.838	5.52037e-32	1	Mcm6
Esco21	5.29752e-36	0.30702	0.639	0.491	1.21377e-31	1	Esco2
Ccnb1	3.51286e-35	0.426418	0.791	0.679	8.04867e-31	1	Ccnb1
Peg3	3.63933e-35	0.47437	0.952	0.91	8.33844e-31	1	Peg3
Tmx4	3.44962e-34	0.252434	0.72	0.613	7.90377e-30	1	Tmx4
Sgo1	5.11894e-34	0.281084	0.709	0.576	1.17285e-29	1	Sgo1
Ect2	2.49801e-33	0.266972	0.638	0.502	5.72344e-29	1	Ect2
Zfp36l1	3.0366e-33	0.35757	0.96	0.936	6.95745e-29	1	Zfp36l1
H1f41	4.12623e-33	0.508782	0.811	0.724	9.45401e-29	1	H1f4
Tcf7l2	9.50454e-33	0.354844	0.856	0.798	2.17768e-28	1	Tcf7l2
Pimreg	7.16259e-32	0.272314	0.724	0.59	1.64109e-27	1	Pimreg
Mrps6	1.60074e-31	0.301819	0.848	0.829	3.66762e-27	1	Mrps6
Dhfr1	3.8328e-31	0.292078	0.878	0.79	8.78171e-27	1	Dhfr
Clspn1	1.1743e-30	0.279346	0.818	0.696	2.69056e-26	1	Clspn
Kif23	1.58414e-30	0.256774	0.62	0.471	3.62959e-26	1	Kif23
Ckap5	3.85113e-30	0.315406	0.913	0.881	8.82372e-26	1	Ckap5
H2ac241	3.87061e-29	0.617085	0.96	0.951	8.86834e-25	1	H2ac24
Dbf4	4.04062e-28	0.266573	0.803	0.748	9.25787e-24	1	Dbf4
Gm47283	1.16038e-27	0.294823	0.901	0.851	2.65866e-23	1	Gm47283
Tle4	1.8126e-26	0.327008	0.877	0.845	4.15302e-22	1	Tle4
Kpna2	1.02319e-25	0.296307	0.616	0.505	2.34433e-21	1	Kpna2
Arl6ip1	2.28381e-25	0.403331	0.976	0.965	5.23267e-21	1	Arl6ip1
Hmgcr	4.93799e-25	0.267127	0.872	0.815	1.13139e-20	1	Hmgcr
Top2a1	1.66707e-24	0.382619	0.917	0.849	3.81959e-20	1	Top2a
Spc251	9.28899e-24	0.292388	0.742	0.648	2.12829e-19	1	Spc25
Aspm	1.13285e-23	0.303634	0.603	0.489	2.59559e-19	1	Aspm
H2ac81	1.82553e-22	0.587467	0.909	0.893	4.18265e-18	1	H2ac8
H4c41	3.26662e-22	0.373195	0.696	0.608	7.48448e-18	1	H4c4
Cks2	4.9448e-22	0.32409	0.93	0.912	1.13295e-17	1	Cks2
Sparc	6.70377e-22	0.367566	0.901	0.825	1.53597e-17	1	Sparc
Spry1	7.44661e-19	0.284315	0.442	0.344	1.70617e-14	1	Spry1
H1f51	1.674e-18	0.478372	0.81	0.749	3.83547e-14	1	H1f5
Ube2c	4.68687e-16	0.326546	0.887	0.853	1.07386e-11	1	Ube2c
H3c31	6.58203e-16	0.343368	0.705	0.656	1.50807e-11	1	H3c3
H2ac201	3.56266e-15	0.308735	0.546	0.468	8.16276e-11	1	H2ac20
Hmmr	2.06538e-13	0.259816	0.631	0.559	4.73219e-09	1	Hmmr
H1f01	1.13968e-12	0.350562	0.905	0.911	2.61124e-08	1	H1f0
Twist1	0	1.37011	1	0.762	0	2	Twist1
Gm49708	0	1.33932	0.959	0.549	0	2	Gm49708
Ptn	3.66677e-279	1.30007	1	0.928	8.40131e-275	2	Ptn
Lix11	6.31769e-276	1.25221	0.983	0.679	1.44751e-271	2	Lix1
Mab21l2	5.82227e-229	1.16364	0.799	0.346	1.334e-224	2	Mab21l2
Nbl1	3.26932e-223	0.88949	0.86	0.441	7.49066e-219	2	Nbl1
Lef1	1.79576e-220	1.0423	0.859	0.443	4.11445e-216	2	Lef1
Msx1	4.64062e-203	1.30832	0.893	0.55	1.06326e-198	2	Msx1
Prrx2	2.46849e-199	0.848664	0.996	0.723	5.6558e-195	2	Prrx2
Mpped2	2.45192e-195	1.05807	0.951	0.744	5.61783e-191	2	Mpped2
Lgals1	5.20236e-195	0.854977	1	0.899	1.19197e-190	2	Lgals1
Msx2	3.04741e-194	0.758569	0.657	0.237	6.98223e-190	2	Msx2
Pax31	2.76508e-190	0.863789	0.82	0.374	6.33535e-186	2	Pax3
Nkd1	3.78854e-190	0.663637	0.773	0.377	8.68031e-186	2	Nkd1
Tcf12	7.15993e-187	0.659212	0.997	0.96	1.64048e-182	2	Tcf12
Wnt5a	9.94848e-182	0.772356	0.931	0.612	2.2794e-177	2	Wnt5a
Tbx2	1.50892e-180	0.622356	0.896	0.484	3.45725e-176	2	Tbx2
Serpine2	2.37245e-179	0.909432	0.932	0.697	5.43576e-175	2	Serpine2
Id21	4.51704e-177	0.850634	0.996	0.894	1.03494e-172	2	Id2
Axin2	3.85953e-172	0.599382	0.776	0.398	8.84296e-168	2	Axin2
Apcdd1	3.46669e-165	0.55761	0.566	0.201	7.94289e-161	2	Apcdd1
Slitrk6	8.22753e-153	0.478077	0.603	0.239	1.88509e-148	2	Slitrk6
Bambi	1.03487e-152	0.580766	0.839	0.492	2.37109e-148	2	Bambi
Ndnf	1.52855e-150	0.450915	0.451	0.132	3.50221e-146	2	Ndnf
Dnm3os	3.99842e-149	0.637101	0.899	0.589	9.16118e-145	2	Dnm3os
Fzd10os	6.68084e-139	0.328202	0.518	0.191	1.53072e-134	2	Fzd10os
Micos10	3.50251e-138	0.503947	0.999	0.997	8.02496e-134	2	Micos10
Akr7a5	1.40123e-133	0.521016	0.969	0.861	3.21051e-129	2	Akr7a5
Igf11	8.95178e-131	0.857955	0.8	0.473	2.05103e-126	2	Igf1
Bdnf	4.42432e-130	0.456432	0.576	0.235	1.0137e-125	2	Bdnf
Runx2	4.54446e-129	0.333985	0.457	0.154	1.04123e-124	2	Runx2
Id11	5.83776e-128	0.713734	0.994	0.919	1.33755e-123	2	Id1
Pth1r	7.69966e-125	0.441953	0.874	0.573	1.76415e-120	2	Pth1r
Kctd12	2.42026e-124	0.909734	0.691	0.386	5.54531e-120	2	Kctd12
Igfbp7	6.46665e-119	0.327706	0.319	0.08	1.48164e-114	2	Igfbp7
Gata3	4.46142e-117	0.561639	0.531	0.215	1.0222e-112	2	Gata3
Irx51	1.03782e-109	0.685394	0.635	0.327	2.37785e-105	2	Irx5
Snai2	3.5388e-109	0.468436	0.778	0.481	8.10809e-105	2	Snai2
Tnfaip61	5.4323e-105	0.39964	0.865	0.539	1.24465e-100	2	Tnfaip6
Gas11	1.48706e-102	0.516189	0.975	0.774	3.40716e-98	2	Gas1
Ifitm2	3.77676e-102	0.469176	0.999	0.932	8.65331e-98	2	Ifitm2
Lpar1	1.29424e-101	0.479098	0.955	0.759	2.96536e-97	2	Lpar1
Pmaip1	7.15028e-101	0.407192	0.354	0.114	1.63827e-96	2	Pmaip1
Snhg18	8.11776e-99	0.438121	0.85	0.649	1.85994e-94	2	Snhg18
Mfap2	1.70098e-97	0.398565	0.999	0.971	3.89729e-93	2	Mfap2
Alx11	2.10988e-97	0.759145	0.852	0.613	4.83416e-93	2	Alx1
Crabp2	1.40842e-96	0.452326	0.998	0.949	3.22696e-92	2	Crabp2
Serpinf1	4.62828e-95	0.44528	0.899	0.633	1.06043e-90	2	Serpinf1
Cdo1	6.82059e-95	0.521647	0.765	0.513	1.56273e-90	2	Cdo1
Zfhx31	8.9957e-92	0.955895	0.938	0.861	2.0611e-87	2	Zfhx3
Smad7	9.74747e-92	0.437036	0.902	0.696	2.23334e-87	2	Smad7
Dkk1	7.06106e-89	0.315621	0.357	0.119	1.61783e-84	2	Dkk1
Rpl34	1.89375e-88	0.254794	1	1	4.33896e-84	2	Rpl34
Crlf1	6.57851e-88	0.507085	0.834	0.551	1.50727e-83	2	Crlf1
Tbx3	1.3076e-87	0.463539	0.682	0.39	2.99597e-83	2	Tbx3
Tmsb10	1.61928e-87	0.319949	1	1	3.71009e-83	2	Tmsb10
Crnde	2.17745e-87	0.422311	0.53	0.269	4.98897e-83	2	Crnde
Limd2	4.77226e-87	0.358504	0.995	0.973	1.09342e-82	2	Limd2
Clmp	2.94103e-85	0.394276	0.971	0.702	6.73849e-81	2	Clmp
Tead2	2.10147e-84	0.358847	0.992	0.952	4.81489e-80	2	Tead2
Sox11	3.4488e-84	0.317544	1	0.998	7.90189e-80	2	Sox11
Col1a21	1.11958e-83	0.483325	0.986	0.736	2.56519e-79	2	Col1a2
Bmp4	6.01467e-83	0.476551	0.628	0.357	1.37808e-78	2	Bmp4
Rai14	6.02545e-83	0.408278	0.916	0.744	1.38055e-78	2	Rai14
Crabp11	6.15627e-83	0.306281	1	0.943	1.41053e-78	2	Crabp1
Phldb2	4.87107e-82	0.463729	0.83	0.642	1.11606e-77	2	Phldb2
Dnm3	4.60715e-81	0.262574	0.486	0.229	1.05559e-76	2	Dnm3
Tril	1.93608e-80	0.399649	0.833	0.565	4.43594e-76	2	Tril
Id31	4.24661e-80	0.501058	0.999	0.958	9.72983e-76	2	Id3
Fscn1	3.66339e-77	0.313246	1	0.983	8.39356e-73	2	Fscn1
Sema5a	1.09102e-76	0.332439	0.652	0.39	2.49975e-72	2	Sema5a
Tpm4	2.23648e-76	0.331844	0.998	0.994	5.12422e-72	2	Tpm4
Col26a1	3.33742e-76	0.371769	0.901	0.641	7.6467e-72	2	Col26a1
Frmd6	8.92414e-76	0.333848	0.777	0.533	2.0447e-71	2	Frmd6
Mir100hg	1.80457e-74	0.395295	0.96	0.845	4.13464e-70	2	Mir100hg
Snai1	3.2415e-74	0.357863	0.713	0.449	7.42691e-70	2	Snai1
Eif2s2	7.60547e-74	0.388027	1	1	1.74257e-69	2	Eif2s2
Rspo2	7.7101e-74	0.296479	0.522	0.257	1.76654e-69	2	Rspo2
Cdh11	2.85488e-73	0.427974	0.958	0.774	6.54111e-69	2	Cdh11
Cald11	3.12002e-73	0.418618	1	0.955	7.14859e-69	2	Cald1
Ppfibp2	8.6882e-72	0.29022	0.78	0.517	1.99064e-67	2	Ppfibp2
Kif26b	4.68386e-71	0.294332	0.627	0.365	1.07317e-66	2	Kif26b
Cachd1	5.14281e-71	0.329671	0.744	0.527	1.17832e-66	2	Cachd1
Fbln1	6.01011e-71	0.313404	0.961	0.853	1.37704e-66	2	Fbln1
Plk2	1.18576e-70	0.400234	0.692	0.448	2.71682e-66	2	Plk2
Mdk	1.57428e-70	0.305515	1	0.999	3.607e-66	2	Mdk
Col1a1	2.55495e-70	0.290402	0.643	0.369	5.8539e-66	2	Col1a1
Tmem26	3.36029e-70	0.261604	0.446	0.215	7.69909e-66	2	Tmem26
Pcdh18	5.36904e-69	0.354165	0.859	0.643	1.23015e-64	2	Pcdh18
Irx31	3.73556e-68	0.598998	0.623	0.389	8.55892e-64	2	Irx3
Tes	1.0999e-67	0.341514	0.899	0.703	2.5201e-63	2	Tes
Aopep	5.86567e-67	0.357504	0.776	0.578	1.34394e-62	2	Aopep
Capzb	9.67127e-67	0.308593	0.997	0.985	2.21588e-62	2	Capzb
S1pr3	1.76811e-66	0.283798	0.625	0.38	4.0511e-62	2	S1pr3
Twist2	6.00029e-66	0.425556	0.616	0.388	1.37479e-61	2	Twist2
Ppdpf	5.30984e-65	0.279833	1	0.997	1.21659e-60	2	Ppdpf
Vcan	2.73184e-63	0.384507	0.98	0.868	6.2592e-59	2	Vcan
Bcl11b	3.51276e-63	0.351835	0.821	0.649	8.04845e-59	2	Bcl11b
Rcn3	3.39542e-62	0.314872	0.917	0.781	7.77959e-58	2	Rcn3
Anxa7	7.07776e-62	0.276713	0.566	0.35	1.62166e-57	2	Anxa7
Mmp2	2.01649e-61	0.253635	0.725	0.494	4.62019e-57	2	Mmp2
Dlc1	8.71856e-61	0.269291	0.682	0.453	1.9976e-56	2	Dlc1
Tmem132c1	9.74286e-61	0.268469	0.652	0.398	2.23229e-56	2	Tmem132c
Tmem119	2.78289e-60	0.26293	0.702	0.461	6.37615e-56	2	Tmem119
Mfap4	4.54904e-60	0.336783	0.972	0.807	1.04228e-55	2	Mfap4
Rflnb	2.19557e-59	0.322136	0.781	0.595	5.03049e-55	2	Rflnb
Arhgdib	2.87859e-59	0.382421	0.658	0.44	6.59543e-55	2	Arhgdib
Rspo3	2.2425e-58	0.317586	0.503	0.264	5.13802e-54	2	Rspo3
Zfp503	1.43589e-55	0.341595	0.53	0.304	3.28991e-51	2	Zfp503
Prrx1	2.8637e-55	0.705132	0.873	0.703	6.5613e-51	2	Prrx1
Serf1	2.17002e-54	0.271731	0.995	0.987	4.97194e-50	2	Serf1
Btg1	1.36085e-53	0.337083	0.951	0.896	3.11799e-49	2	Btg1
Rasl11b	3.05455e-51	0.277251	0.773	0.564	6.99859e-47	2	Rasl11b
Pdgfrb1	8.04014e-51	0.280189	0.829	0.577	1.84216e-46	2	Pdgfrb
Polr1f	1.24572e-50	0.356667	0.935	0.865	2.85419e-46	2	Polr1f
Ccn11	1.80521e-49	0.333294	0.857	0.698	4.13609e-45	2	Ccn1
Stx18	2.47095e-49	0.295813	0.708	0.558	5.66145e-45	2	Stx18
Hsd17b10	2.94305e-49	0.266765	0.991	0.971	6.74311e-45	2	Hsd17b10
Igfbp41	1.81346e-48	0.326088	0.995	0.92	4.155e-44	2	Igfbp4
Sh3gl3	6.54864e-48	0.254689	0.568	0.358	1.50042e-43	2	Sh3gl3
Lima11	1.478e-47	0.267023	0.951	0.79	3.38639e-43	2	Lima1
Serpinh1	6.47873e-47	0.265102	0.999	0.976	1.48441e-42	2	Serpinh1
Pdlim4	9.32511e-47	0.253679	0.876	0.701	2.13657e-42	2	Pdlim4
Hddc2	9.37223e-43	0.283842	0.906	0.842	2.14737e-38	2	Hddc2
Il11ra1	1.10127e-42	0.252963	0.89	0.689	2.52324e-38	2	Il11ra1
Zeb21	2.03679e-41	0.558379	0.628	0.477	4.66669e-37	2	Zeb2
Bcl11a	7.91933e-41	0.327639	0.921	0.86	1.81448e-36	2	Bcl11a
Mex3b	1.28587e-40	0.282547	0.872	0.791	2.94619e-36	2	Mex3b
Septin11	3.92549e-38	0.272696	0.989	0.963	8.99409e-34	2	Septin11
Tnfaip8	1.9897e-37	0.313535	0.897	0.83	4.55879e-33	2	Tnfaip8
Rest	4.72593e-37	0.252593	0.951	0.862	1.08281e-32	2	Rest
Hes11	5.64553e-35	0.297044	0.98	0.916	1.2935e-30	2	Hes1
Ankrd12	1.7192e-32	0.263842	0.757	0.636	3.93903e-28	2	Ankrd12
Tcf4	2.71208e-29	0.252002	0.985	0.976	6.21391e-25	2	Tcf4
Gata2	3.42415e-25	0.268166	0.375	0.234	7.84541e-21	2	Gata2
Jun	6.61438e-25	0.268637	0.943	0.891	1.51549e-20	2	Jun
Hpgd1	2.18579e-21	0.297277	0.334	0.209	5.00809e-17	2	Hpgd
Trps1	2.3284e-19	0.47309	0.694	0.65	5.33484e-15	2	Trps1
Epha4	4.90077e-10	0.269732	0.69	0.631	1.12286e-05	2	Epha4
Ebf1	0	1.55896	0.893	0.353	0	3	Ebf1
Foxp2	0	1.3668	0.932	0.454	0	3	Foxp2
Foxc1	0	1.00777	0.87	0.309	0	3	Foxc1
Foxc2	2.6994e-306	0.680442	0.66	0.16	6.18487e-302	3	Foxc2
Foxd2os	1.53416e-270	0.899534	0.668	0.195	3.51507e-266	3	Foxd2os
Cldn11	1.76163e-242	0.695101	0.539	0.129	4.03625e-238	3	Cldn11
Maged2	8.92409e-231	0.89418	0.982	0.896	2.04469e-226	3	Maged2
Rarb	1.4202e-224	0.718812	0.769	0.323	3.25397e-220	3	Rarb
Foxp1	1.13917e-217	0.913036	0.979	0.773	2.61007e-213	3	Foxp1
Rbp1	6.37039e-203	0.990037	0.981	0.886	1.45958e-198	3	Rbp1
Tgfbi	1.38722e-190	0.63803	0.773	0.375	3.1784e-186	3	Tgfbi
Foxd2	2.93158e-189	0.427776	0.504	0.137	6.71684e-185	3	Foxd2
Islr	1.41945e-184	0.35397	0.42	0.096	3.25225e-180	3	Islr
Pkdcc	6.41321e-182	0.810898	0.795	0.425	1.4694e-177	3	Pkdcc
Tpm1	2.00041e-175	0.992862	0.999	0.966	4.58333e-171	3	Tpm1
Cxcl12	4.4547e-169	1.06003	0.761	0.402	1.02066e-164	3	Cxcl12
Itm2a	6.5147e-165	1.0683	0.886	0.65	1.49265e-160	3	Itm2a
Fbn2	9.21442e-165	0.829132	0.947	0.725	2.11121e-160	3	Fbn2
Tpm2	3.26664e-161	0.899484	0.858	0.588	7.48454e-157	3	Tpm2
Sparc1	8.33636e-156	0.727477	0.985	0.815	1.91003e-151	3	Sparc
Cthrc1	5.37388e-154	0.855505	0.678	0.332	1.23126e-149	3	Cthrc1
Hmcn11	5.26496e-152	0.692376	0.938	0.634	1.20631e-147	3	Hmcn1
Serpinh11	5.45628e-148	0.589683	1	0.976	1.25014e-143	3	Serpinh1
Cdkn1c	5.88243e-148	0.788122	1	0.984	1.34778e-143	3	Cdkn1c
Crym1	1.02099e-143	1.09249	0.88	0.578	2.33928e-139	3	Crym
Plat	3.23116e-141	0.422697	0.59	0.254	7.40324e-137	3	Plat
Mxd4	3.93685e-141	0.57459	0.84	0.572	9.0201e-137	3	Mxd4
Colec12	9.62611e-138	0.561162	0.586	0.262	2.20554e-133	3	Colec12
Myl6	1.0338e-133	0.549963	1	1	2.36865e-129	3	Myl6
Foxp4	3.09108e-132	0.471221	0.828	0.563	7.08228e-128	3	Foxp4
Mdk1	5.05667e-132	0.473781	1	0.999	1.15858e-127	3	Mdk
Tgfb2	2.25881e-129	0.758088	0.698	0.366	5.17539e-125	3	Tgfb2
Gabarap	2.87287e-129	0.451948	1	0.999	6.58232e-125	3	Gabarap
Ppib	3.39625e-129	0.436547	1	0.999	7.78149e-125	3	Ppib
Pcolce	8.21047e-127	0.541087	0.844	0.552	1.88118e-122	3	Pcolce
Myl9	1.97556e-126	0.81921	0.709	0.405	4.52641e-122	3	Myl9
Alx3	4.02251e-125	0.49925	0.67	0.319	9.21637e-121	3	Alx3
Eva1b	8.87112e-122	0.502987	0.836	0.572	2.03255e-117	3	Eva1b
Cald12	1.10365e-119	0.613657	1	0.955	2.52869e-115	3	Cald1
Tsc22d1	2.1382e-118	0.524608	0.999	0.992	4.89904e-114	3	Tsc22d1
Ogn	3.90112e-116	0.280559	0.265	0.056	8.93824e-112	3	Ogn
Mfap41	6.11759e-116	0.534672	0.986	0.806	1.40166e-111	3	Mfap4
Cnn2	5.96066e-115	0.69343	0.93	0.719	1.36571e-110	3	Cnn2
Col3a11	7.62717e-115	0.9944	0.936	0.715	1.74754e-110	3	Col3a1
Gmds	2.10188e-113	0.465619	0.697	0.434	4.81582e-109	3	Gmds
Igfbp42	4.70797e-113	0.543131	0.997	0.92	1.07869e-108	3	Igfbp4
Pdcd4	9.68472e-110	0.488536	0.94	0.815	2.21896e-105	3	Pdcd4
Flrt2	2.62679e-108	0.700449	0.742	0.441	6.01851e-104	3	Flrt2
Runx1t1	9.44526e-108	0.515968	0.891	0.61	2.1641e-103	3	Runx1t1
Col9a1	1.35702e-106	0.635229	0.634	0.329	3.1092e-102	3	Col9a1
Rhoc	2.6913e-105	0.434298	0.945	0.801	6.16632e-101	3	Rhoc
Mfap21	5.69195e-105	0.4656	0.999	0.972	1.30414e-100	3	Mfap2
Lum	6.20039e-105	0.949976	0.519	0.243	1.42063e-100	3	Lum
Lgals11	6.44671e-104	0.686199	0.999	0.9	1.47707e-99	3	Lgals1
Lhfp	2.14603e-102	0.371045	0.55	0.273	4.91698e-98	3	Lhfp
Parm1	2.46389e-102	0.444878	0.433	0.162	5.64526e-98	3	Parm1
Plpp3	6.53363e-100	0.685263	0.883	0.751	1.49699e-95	3	Plpp3
Igfbp5	2.36854e-98	0.611049	0.776	0.477	5.42679e-94	3	Igfbp5
mt-Co3	2.83887e-97	0.259414	1	1	6.50441e-93	3	mt-Co3
mt-Cytb	7.08429e-95	0.273816	1	1	1.62315e-90	3	mt-Cytb
Mdfic	2.70185e-94	0.346142	0.536	0.262	6.19047e-90	3	Mdfic
Tmsb101	1.37894e-93	0.378114	1	1	3.15944e-89	3	Tmsb10
Col2a1	4.22984e-93	0.643016	0.9	0.757	9.69142e-89	3	Col2a1
Phlda1	4.31074e-93	0.61563	0.748	0.508	9.87676e-89	3	Phlda1
Fap	4.47217e-93	0.269849	0.439	0.176	1.02466e-88	3	Fap
Angptl1	4.47948e-91	0.295764	0.437	0.172	1.02634e-86	3	Angptl1
Nr2f2	5.00547e-91	0.720998	0.838	0.601	1.14685e-86	3	Nr2f2
Foxd1	2.48025e-90	0.916754	0.549	0.269	5.68275e-86	3	Foxd1
H19	1.16427e-88	0.260653	0.956	0.798	2.66757e-84	3	H19
Marcks	6.88075e-88	0.437582	1	1	1.57652e-83	3	Marcks
Fstl1	1.35371e-87	0.45321	0.958	0.861	3.10163e-83	3	Fstl1
Ntng1	6.40459e-86	0.43705	0.393	0.153	1.46742e-81	3	Ntng1
Slc9a3r2	2.66816e-85	0.291049	0.576	0.325	6.11329e-81	3	Slc9a3r2
Selenom	3.24069e-85	0.43844	0.771	0.601	7.42506e-81	3	Selenom
Six21	4.99445e-85	0.57136	0.784	0.547	1.14433e-80	3	Six2
Rrbp1	1.67818e-84	0.499623	0.989	0.955	3.84505e-80	3	Rrbp1
Fkbp10	2.17239e-84	0.299183	0.603	0.36	4.97739e-80	3	Fkbp10
Ptgis	3.78925e-84	0.312595	0.465	0.219	8.68193e-80	3	Ptgis
Tmem176b	1.54861e-83	0.446198	0.769	0.545	3.54818e-79	3	Tmem176b
Mdfi	2.17391e-83	0.38224	0.868	0.677	4.98087e-79	3	Mdfi
Arhgap31	2.40364e-82	0.287998	0.547	0.291	5.50721e-78	3	Arhgap31
Glipr2	3.48512e-81	0.364952	0.689	0.456	7.9851e-77	3	Glipr2
Ramp2	3.81812e-78	0.317568	0.472	0.234	8.74808e-74	3	Ramp2
Chd3	1.74689e-77	0.465297	0.969	0.93	4.00247e-73	3	Chd3
Fblim1	2.61415e-77	0.355858	0.733	0.506	5.98954e-73	3	Fblim1
Dab2	4.26819e-77	0.366444	0.692	0.455	9.77927e-73	3	Dab2
Arhgap28	5.30321e-77	0.437151	0.819	0.622	1.21507e-72	3	Arhgap28
Pbx1	7.94361e-77	0.465675	0.984	0.964	1.82004e-72	3	Pbx1
Thbs1	1.68715e-76	0.446853	0.436	0.201	3.86559e-72	3	Thbs1
Rcn31	2.33635e-76	0.397027	0.905	0.783	5.35304e-72	3	Rcn3
Dkk2	7.39604e-76	0.733876	0.479	0.24	1.69458e-71	3	Dkk2
Sparcl1	2.31502e-75	0.392183	0.259	0.078	5.30417e-71	3	Sparcl1
Sulf2	7.91169e-75	0.407827	0.893	0.76	1.81273e-70	3	Sulf2
Scube1	2.58465e-74	0.386303	0.65	0.409	5.92196e-70	3	Scube1
Cdh111	2.50185e-73	0.531491	0.938	0.778	5.73223e-69	3	Cdh11
Pfn1	2.98815e-73	0.279616	1	1	6.84645e-69	3	Pfn1
Maf	4.47437e-71	0.317953	0.425	0.189	1.02517e-66	3	Maf
2025-06-01	7.72111e-71	0.547723	0.962	0.888	1.76906e-66	3	Jun
Anxa6	9.97243e-71	0.311687	0.484	0.259	2.28488e-66	3	Anxa6
Tut4	1.73684e-70	0.384945	0.998	0.983	3.97944e-66	3	Tut4
Rab13	1.82898e-69	0.320191	0.75	0.568	4.19055e-65	3	Rab13
Mir99ahg1	2.00368e-68	0.452349	0.806	0.654	4.59083e-64	3	Mir99ahg
Add3	4.39861e-68	0.464199	0.808	0.707	1.00781e-63	3	Add3
Cd248	4.40346e-68	0.276209	0.503	0.279	1.00892e-63	3	Cd248
Lrig3	7.98744e-68	0.318571	0.674	0.437	1.83008e-63	3	Lrig3
S100a11	4.77279e-66	0.339959	0.968	0.892	1.09354e-61	3	S100a11
Gsta4	2.99628e-65	0.42523	0.881	0.78	6.86507e-61	3	Gsta4
Rhoj	1.33186e-64	0.262507	0.43	0.209	3.05157e-60	3	Rhoj
Rbms1	3.61642e-64	0.390633	0.914	0.769	8.28594e-60	3	Rbms1
Oaf	1.39575e-62	0.311122	0.711	0.536	3.19793e-58	3	Oaf
Lrp1	3.27683e-62	0.333445	0.781	0.637	7.50787e-58	3	Lrp1
Ddr2	3.77115e-62	0.303679	0.736	0.507	8.64047e-58	3	Ddr2
Copz2	3.80487e-62	0.290525	0.559	0.358	8.71772e-58	3	Copz2
Slc25a4	3.97881e-61	0.250303	1	1	9.11624e-57	3	Slc25a4
Gsc	1.21456e-60	0.543266	0.44	0.22	2.78279e-56	3	Gsc
Emilin1	2.25111e-60	0.291945	0.662	0.458	5.15775e-56	3	Emilin1
Fli1	1.24414e-59	0.28502	0.685	0.447	2.85058e-55	3	Fli1
Sulf1	1.77606e-59	0.4478	0.709	0.507	4.06932e-55	3	Sulf1
Tln1	5.08698e-59	0.367043	0.918	0.869	1.16553e-54	3	Tln1
Gpx8	6.59413e-59	0.332559	0.893	0.826	1.51085e-54	3	Gpx8
Cpxm1	7.41325e-59	0.342383	0.687	0.524	1.69852e-54	3	Cpxm1
Lpar11	1.94682e-58	0.351403	0.931	0.763	4.46055e-54	3	Lpar1
Actg1	2.8893e-58	0.258379	1	1	6.61996e-54	3	Actg1
Ctsb	3.19355e-58	0.281574	0.885	0.798	7.31706e-54	3	Ctsb
Col4a1	7.17342e-58	0.506349	0.827	0.673	1.64357e-53	3	Col4a1
Timp2	9.52914e-58	0.308969	0.885	0.763	2.18332e-53	3	Timp2
Tmem176a	9.85383e-58	0.3085	0.582	0.376	2.25771e-53	3	Tmem176a
Sh3bgrl3	1.27765e-57	0.316063	0.994	0.981	2.92736e-53	3	Sh3bgrl3
Rev3l	1.54502e-57	0.377318	0.83	0.704	3.53994e-53	3	Rev3l
Cdc42ep3	4.879e-56	0.39887	0.356	0.166	1.11788e-51	3	Cdc42ep3
Ldb2	5.96672e-56	0.292897	0.516	0.303	1.3671e-51	3	Ldb2
Ppic	5.25779e-55	0.293058	0.881	0.803	1.20467e-50	3	Ppic
Plod2	5.40062e-55	0.429319	0.701	0.551	1.23739e-50	3	Plod2
Usp46	1.03586e-54	0.338397	0.855	0.77	2.37335e-50	3	Usp46
Flna	1.14984e-54	0.386899	0.929	0.895	2.63451e-50	3	Flna
Cd63	1.96753e-54	0.321615	0.994	0.951	4.508e-50	3	Cd63
Cmtm3	3.82104e-54	0.282337	0.688	0.523	8.75477e-50	3	Cmtm3
Nenf	6.42081e-54	0.301795	0.944	0.898	1.47114e-49	3	Nenf
Ptms	1.48108e-53	0.269579	1	0.999	3.39346e-49	3	Ptms
App	2.03278e-53	0.411343	0.899	0.841	4.65751e-49	3	App
Creb5	1.49452e-52	0.318184	0.46	0.246	3.42425e-48	3	Creb5
Ccnd2	2.3687e-51	0.388212	0.995	0.955	5.42717e-47	3	Ccnd2
Sfrp11	2.56169e-51	0.411721	0.848	0.714	5.86934e-47	3	Sfrp1
Myl12a	3.47805e-51	0.294077	0.996	0.984	7.9689e-47	3	Myl12a
Pdgfra	8.31558e-51	0.313449	0.79	0.585	1.90527e-46	3	Pdgfra
Nr2f11	8.54241e-51	0.425512	0.853	0.643	1.95724e-46	3	Nr2f1
Pdlim7	1.15775e-50	0.319168	0.897	0.827	2.65263e-46	3	Pdlim7
Rsu1	3.6788e-50	0.281408	0.753	0.626	8.42886e-46	3	Rsu1
Csrp2	4.47311e-50	0.335339	0.997	0.979	1.02488e-45	3	Csrp2
Bgn	7.65213e-50	0.355574	0.508	0.327	1.75326e-45	3	Bgn
Arhgef25	2.04655e-49	0.261341	0.615	0.455	4.68906e-45	3	Arhgef25
Map1lc3a	6.44597e-49	0.288323	0.968	0.931	1.4769e-44	3	Map1lc3a
Clic1	1.22828e-48	0.2902	0.986	0.967	2.81424e-44	3	Clic1
Lhfpl2	1.46838e-48	0.264167	0.526	0.336	3.36436e-44	3	Lhfpl2
Nrp1	1.99156e-48	0.341427	0.365	0.178	4.56305e-44	3	Nrp1
Nrp2	2.42826e-48	0.397281	0.546	0.344	5.56362e-44	3	Nrp2
Nfic	2.4983e-48	0.253058	0.516	0.333	5.7241e-44	3	Nfic
Capns1	1.95005e-47	0.29071	0.905	0.866	4.46796e-43	3	Capns1
Tmem256	2.04888e-47	0.274803	0.992	0.984	4.6944e-43	3	Tmem256
Itgb1	2.31381e-47	0.329436	0.956	0.937	5.3014e-43	3	Itgb1
Jund	2.86619e-47	0.284027	0.999	0.997	6.56702e-43	3	Jund
Mn1	3.26079e-47	0.282121	0.691	0.533	7.47111e-43	3	Mn1
Epb41l2	3.71844e-47	0.303691	0.792	0.669	8.51969e-43	3	Epb41l2
Eno3	3.98911e-47	0.30816	0.584	0.401	9.13984e-43	3	Eno3
Svbp	5.95367e-47	0.266392	0.97	0.959	1.3641e-42	3	Svbp
Col26a11	1.13061e-46	0.275285	0.873	0.645	2.59045e-42	3	Col26a1
Bnc2	1.23538e-46	0.254415	0.47	0.28	2.83051e-42	3	Bnc2
Col1a22	3.25679e-46	0.442809	0.946	0.742	7.46195e-42	3	Col1a2
Maged1	3.26005e-46	0.254931	0.996	0.99	7.46944e-42	3	Maged1
Etfb	4.57289e-46	0.295085	0.958	0.933	1.04774e-41	3	Etfb
Asxl3	1.16064e-45	0.542183	0.693	0.57	2.65926e-41	3	Asxl3
Palld	3.00839e-45	0.298057	0.814	0.698	6.89283e-41	3	Palld
Col4a2	5.56452e-45	0.390828	0.681	0.543	1.27494e-40	3	Col4a2
Efemp2	7.53613e-45	0.271559	0.667	0.528	1.72668e-40	3	Efemp2
Osr1	9.15009e-45	0.280674	0.25	0.099	2.09647e-40	3	Osr1
Zyx	3.08631e-44	0.287148	0.73	0.626	7.07134e-40	3	Zyx
Gpx7	5.82055e-44	0.287693	0.648	0.496	1.33361e-39	3	Gpx7
Nid1	6.7787e-44	0.270879	0.568	0.392	1.55314e-39	3	Nid1
Rbms3	1.82926e-43	0.286968	0.598	0.427	4.1912e-39	3	Rbms3
Ntan1	1.11292e-42	0.393991	0.868	0.835	2.54993e-38	3	Ntan1
Arhgap29	2.23662e-42	0.319403	0.588	0.431	5.12454e-38	3	Arhgap29
Alcam	5.60754e-42	0.421406	0.376	0.202	1.2848e-37	3	Alcam
Hes12	6.99191e-42	0.358891	0.982	0.916	1.60199e-37	3	Hes1
Rab34	7.30338e-42	0.25044	0.897	0.81	1.67335e-37	3	Rab34
Sox91	1.22734e-41	0.401447	0.866	0.72	2.81207e-37	3	Sox9
Dact1	1.30497e-41	0.276079	0.603	0.436	2.98994e-37	3	Dact1
Tgfb1i1	1.3448e-41	0.251893	0.357	0.194	3.0812e-37	3	Tgfb1i1
Samd5	1.84927e-41	0.317712	0.412	0.232	4.23705e-37	3	Samd5
Fat4	2.62432e-41	0.256748	0.573	0.393	6.01283e-37	3	Fat4
Lrpap1	5.30511e-41	0.254184	0.714	0.61	1.21551e-36	3	Lrpap1
Pdgfrb2	6.84279e-41	0.26702	0.798	0.582	1.56782e-36	3	Pdgfrb
Clmp1	7.29124e-41	0.272663	0.935	0.708	1.67057e-36	3	Clmp
Dnmt3a	1.54328e-40	0.290862	0.871	0.8	3.53597e-36	3	Dnmt3a
Fbn1	3.23597e-40	0.25513	0.517	0.357	7.41426e-36	3	Fbn1
Pitx2	4.21762e-40	0.332014	0.259	0.111	9.66341e-36	3	Pitx2
Tle5	4.50346e-40	0.262109	0.996	0.989	1.03183e-35	3	Tle5
Grb10	8.28726e-40	0.380657	0.992	0.984	1.89878e-35	3	Grb10
Ebf3	2.66521e-39	0.276622	0.498	0.312	6.10652e-35	3	Ebf3
Vcam1	2.72824e-39	0.250545	0.65	0.491	6.25095e-35	3	Vcam1
Tcf15	6.2514e-39	0.263652	0.336	0.178	1.43232e-34	3	Tcf15
Lamb1	8.09405e-39	0.264728	0.555	0.4	1.85451e-34	3	Lamb1
Tmem254	2.23293e-38	0.256324	0.892	0.831	5.11609e-34	3	Tmem254
Ypel3	3.23944e-38	0.270156	0.751	0.634	7.42221e-34	3	Ypel3
Mmp14	6.80899e-38	0.253907	0.726	0.616	1.56007e-33	3	Mmp14
Trio	9.54867e-38	0.296818	0.714	0.62	2.18779e-33	3	Trio
Hdlbp	1.09071e-37	0.289038	0.947	0.928	2.49905e-33	3	Hdlbp
Prss23	1.22398e-37	0.317544	0.422	0.256	2.80437e-33	3	Prss23
Slc1a3	2.27105e-37	0.380135	0.502	0.346	5.20342e-33	3	Slc1a3
Ldhb	2.85902e-37	0.252232	0.996	0.985	6.55058e-33	3	Ldhb
Lpp	5.63e-37	0.289571	0.726	0.628	1.28995e-32	3	Lpp
Sesn3	5.61847e-36	0.26267	0.825	0.753	1.2873e-31	3	Sesn3
Atp2b1	6.12788e-36	0.359015	0.926	0.89	1.40402e-31	3	Atp2b1
Nrip1	1.36084e-35	0.383736	0.853	0.802	3.11795e-31	3	Nrip1
Tes1	4.17219e-35	0.261861	0.822	0.714	9.55932e-31	3	Tes
Shisa2	1.0482e-34	0.271742	0.44	0.272	2.40164e-30	3	Shisa2
Kctd121	1.09954e-34	0.284408	0.574	0.401	2.51928e-30	3	Kctd12
Epha41	2.79285e-34	0.449347	0.715	0.628	6.39897e-30	3	Epha4
Mir100hg1	5.08859e-34	0.262625	0.936	0.849	1.1659e-29	3	Mir100hg
Lima12	1.66055e-33	0.268278	0.916	0.794	3.80465e-29	3	Lima1
Col1a11	2.77941e-33	0.383862	0.536	0.384	6.36819e-29	3	Col1a1
Col11a1	7.2647e-33	0.295798	0.667	0.566	1.66449e-28	3	Col11a1
Vcan1	1.78127e-32	0.652371	0.926	0.875	4.08125e-28	3	Vcan
Tnfaip81	2.67706e-32	0.26444	0.899	0.83	6.13369e-28	3	Tnfaip8
Adgrl3	4.37686e-32	0.27012	0.51	0.367	1.00283e-27	3	Adgrl3
Pnrc1	1.42453e-29	0.250651	0.96	0.94	3.26388e-25	3	Pnrc1
Ahnak	2.70449e-28	0.252901	0.712	0.57	6.19653e-24	3	Ahnak
Clk1	6.9466e-28	0.253627	0.903	0.885	1.5916e-23	3	Clk1
Alx12	1.77613e-27	0.350895	0.821	0.618	4.06948e-23	3	Alx1
Adamts1	1.12799e-26	0.250972	0.433	0.304	2.58446e-22	3	Adamts1
Rspo1	5.38304e-26	0.256527	0.345	0.212	1.23336e-21	3	Rspo1
Fermt2	1.75743e-25	0.274257	0.874	0.85	4.02662e-21	3	Fermt2
Akap12	3.63526e-25	0.49158	0.428	0.32	8.3291e-21	3	Akap12
Hspa5	9.76051e-24	0.2561	0.999	0.998	2.23633e-19	3	Hspa5
Sptbn1	3.43785e-23	0.267584	0.867	0.848	7.87679e-19	3	Sptbn1
Crispld1	8.32595e-23	0.287316	0.517	0.413	1.90764e-18	3	Crispld1
S100a10	2.12601e-21	0.318348	0.762	0.697	4.87112e-17	3	S100a10
Flrt3	1.43996e-19	0.292896	0.698	0.635	3.29924e-15	3	Flrt3
Nfib	2.19403e-19	0.256965	0.844	0.805	5.02696e-15	3	Nfib
Malat1	1.87624e-17	0.309186	1	1	4.29885e-13	3	Malat1
Has2	2.19687e-17	0.252245	0.342	0.25	5.03348e-13	3	Has2
Trib2	4.77132e-17	0.258621	0.47	0.396	1.09321e-12	3	Trib2
Tfap2b1	2.17523e-16	0.303331	0.467	0.336	4.9839e-12	3	Tfap2b
Ptch11	2.7051e-13	0.269894	0.641	0.586	6.19792e-09	3	Ptch1
Sfrp2	4.41858e-11	0.608078	0.659	0.665	1.01239e-06	3	Sfrp2
Hpgd2	0.000212312	0.279503	0.261	0.219	1	3	Hpgd
Msx11	3.7075e-275	1.70067	0.957	0.549	8.49463e-271	4	Msx1
Twist11	4.91242e-264	1.34242	1	0.766	1.12553e-259	4	Twist1
Tbx21	3.30752e-239	0.823192	0.954	0.486	7.57819e-235	4	Tbx2
Msx21	1.44936e-233	0.834464	0.739	0.236	3.32078e-229	4	Msx2
Runx21	2.93218e-219	0.394631	0.593	0.145	6.71822e-215	4	Runx2
Prrx21	3.75625e-215	0.941403	0.995	0.728	8.60631e-211	4	Prrx2
Top2a2	1.9894e-212	1.18818	0.995	0.843	4.55812e-208	4	Top2a
Lef11	3.76971e-210	1.14268	0.902	0.446	8.63715e-206	4	Lef1
Id22	9.49128e-207	1.01308	0.999	0.895	2.17464e-202	4	Id2
Cdca2	3.63433e-206	0.559053	0.912	0.412	8.32697e-202	4	Cdca2
Mis18bp1	3.57459e-205	0.770521	0.958	0.538	8.19009e-201	4	Mis18bp1
Tbx31	3.73596e-199	0.771392	0.841	0.379	8.55983e-195	4	Tbx3
Apcdd11	1.41166e-196	0.560201	0.651	0.199	3.2344e-192	4	Apcdd1
Sgo2a	5.05551e-193	0.679707	0.937	0.486	1.15832e-188	4	Sgo2a
Mab21l21	3.24936e-189	1.12799	0.802	0.354	7.44492e-185	4	Mab21l2
Aurka	1.60187e-187	0.745484	0.901	0.469	3.67021e-183	4	Aurka
Incenp1	2.52766e-186	0.759635	0.978	0.618	5.79137e-182	4	Incenp
Spc252	7.58241e-185	0.701431	0.98	0.624	1.73728e-180	4	Spc25
Cdk1	5.61951e-184	0.798374	0.989	0.722	1.28754e-179	4	Cdk1
Lix12	2.42379e-183	1.04063	0.978	0.685	5.55339e-179	4	Lix1
Wnt5a1	1.28502e-182	0.882258	0.963	0.614	2.94425e-178	4	Wnt5a
Depdc1a	1.17678e-179	0.485299	0.833	0.363	2.69623e-175	4	Depdc1a
Mpped21	4.26682e-179	1.00168	0.972	0.746	9.77614e-175	4	Mpped2
Ckap2l	9.65689e-179	0.659272	0.91	0.485	2.21259e-174	4	Ckap2l
Kif20a	2.12108e-174	0.578012	0.924	0.5	4.85982e-170	4	Kif20a
Prc11	3.96849e-174	0.870765	0.96	0.558	9.09261e-170	4	Prc1
Aurkb1	4.65901e-174	0.599249	0.949	0.515	1.06747e-169	4	Aurkb
Ube2c1	4.97611e-174	1.26098	0.991	0.843	1.14013e-169	4	Ube2c
Kif11	5.66495e-174	0.702333	0.951	0.534	1.29795e-169	4	Kif11
Plk1	1.43531e-173	0.701093	0.912	0.506	3.28858e-169	4	Plk1
Nbl11	1.66914e-173	0.780982	0.888	0.446	3.82433e-169	4	Nbl1
Hmmr1	1.81745e-172	0.791118	0.932	0.529	4.16414e-168	4	Hmmr
Cenpe	2.5549e-172	0.909804	0.985	0.681	5.85379e-168	4	Cenpe
Bub3	4.31856e-171	0.70222	0.993	0.915	9.89469e-167	4	Bub3
Kif18a	2.8958e-170	0.516914	0.853	0.392	6.63485e-166	4	Kif18a
Kif2c	2.37669e-167	0.556341	0.919	0.486	5.44547e-163	4	Kif2c
Cks21	2.20989e-165	0.878473	0.996	0.905	5.06329e-161	4	Cks2
Axin21	5.6146e-164	0.55181	0.84	0.398	1.28642e-159	4	Axin2
Tnfaip62	2.1001e-162	0.558263	0.95	0.536	4.81176e-158	4	Tnfaip6
Kif20b	4.56761e-159	0.600175	0.96	0.573	1.04653e-154	4	Kif20b
Smad71	1.73089e-155	0.616594	0.955	0.694	3.9658e-151	4	Smad7
Nusap11	1.00446e-154	0.789675	0.93	0.52	2.30141e-150	4	Nusap1
Tcf121	5.58917e-154	0.65858	0.999	0.96	1.28059e-149	4	Tcf12
Cenpf1	2.99212e-150	0.979759	0.982	0.742	6.85555e-146	4	Cenpf
Bambi1	1.15605e-149	0.562993	0.89	0.493	2.64874e-145	4	Bambi
Kpna21	2.05021e-148	0.610072	0.862	0.481	4.69745e-144	4	Kpna2
Ptn1	4.64137e-147	0.858127	1	0.929	1.06343e-142	4	Ptn
Ccnb11	2.4789e-146	0.787484	0.949	0.665	5.67965e-142	4	Ccnb1
Cenpl	9.43588e-146	0.32798	0.74	0.303	2.16195e-141	4	Cenpl
Spdl1	1.49815e-145	0.437079	0.877	0.453	3.43257e-141	4	Spdl1
Tpx2	1.22576e-144	0.831172	0.976	0.715	2.80846e-140	4	Tpx2
Sgo11	3.18338e-144	0.487571	0.95	0.554	7.29377e-140	4	Sgo1
Id12	5.94098e-143	0.832431	0.994	0.921	1.3612e-138	4	Id1
Ndc80	3.53169e-142	0.429972	0.918	0.492	8.09181e-138	4	Ndc80
Smc42	5.8656e-142	0.621127	0.999	0.865	1.34393e-137	4	Smc4
Tril1	5.39784e-140	0.688976	0.908	0.562	1.23675e-135	4	Tril
Slitrk61	1.17873e-139	0.379583	0.653	0.24	2.7007e-135	4	Slitrk6
Kif26b1	1.40777e-139	0.40507	0.777	0.354	3.22548e-135	4	Kif26b
Kif22	4.07364e-139	0.462915	0.924	0.549	9.33352e-135	4	Kif22
Arhgap11a	1.07701e-138	0.474988	0.84	0.443	2.46765e-134	4	Arhgap11a
Kif231	8.23629e-138	0.560504	0.857	0.449	1.8871e-133	4	Kif23
Aspm1	3.94903e-137	0.574667	0.866	0.464	9.04801e-133	4	Aspm
H2ax	6.06895e-136	0.688434	1	0.962	1.39052e-131	4	H2ax
Lhx8	6.20669e-136	0.601546	0.57	0.198	1.42208e-131	4	Lhx8
Tubb5	1.3545e-133	0.376902	1	1	3.10343e-129	4	Tubb5
Pth1r1	1.36043e-130	0.453879	0.939	0.572	3.11701e-126	4	Pth1r
Anln	2.98742e-129	0.387392	0.802	0.39	6.84477e-125	4	Anln
Nkd11	1.36855e-126	0.498502	0.774	0.384	3.13561e-122	4	Nkd1
Kifc1	2.48984e-126	0.289548	0.654	0.264	5.70473e-122	4	Kifc1
Fam83d	3.30578e-126	0.292578	0.564	0.2	7.5742e-122	4	Fam83d
Snai21	2.67124e-125	0.492232	0.871	0.477	6.12036e-121	4	Snai2
Serpine21	2.62998e-124	0.698525	0.947	0.7	6.02581e-120	4	Serpine2
Hjurp	1.46543e-123	0.499978	0.965	0.733	3.3576e-119	4	Hjurp
G2e3	5.64438e-123	0.484273	0.908	0.578	1.29324e-118	4	G2e3
Dkk11	1.08691e-122	0.395727	0.426	0.116	2.49033e-118	4	Dkk1
Hmgb22	1.08857e-122	0.563276	1	0.998	2.49413e-118	4	Hmgb2
Fbxo51	3.11321e-122	0.532675	0.941	0.616	7.13299e-118	4	Fbxo5
Frmd61	8.19981e-122	0.404057	0.897	0.524	1.87874e-117	4	Frmd6
Sema5a1	4.26168e-121	0.499104	0.755	0.384	9.76436e-117	4	Sema5a
Ccnf	7.3156e-121	0.359048	0.757	0.363	1.67615e-116	4	Ccnf
Cdc25c	1.20998e-119	0.393655	0.796	0.412	2.77231e-115	4	Cdc25c
Trim59	1.33463e-119	0.526734	0.977	0.78	3.05791e-115	4	Trim59
Ttk	1.77828e-119	0.346394	0.842	0.425	4.0744e-115	4	Ttk
Smc21	3.3984e-119	0.502733	0.999	0.922	7.78641e-115	4	Smc2
Mki672	4.16172e-118	0.688915	0.98	0.716	9.53532e-114	4	Mki67
Birc5	1.20298e-116	0.573742	1	0.864	2.75626e-112	4	Birc5
Ncapg	6.64591e-116	0.410539	0.923	0.542	1.52271e-111	4	Ncapg
Cdca81	8.6325e-116	0.59833	0.995	0.79	1.97788e-111	4	Cdca8
Melk	3.4038e-115	0.3625	0.926	0.547	7.7988e-111	4	Melk
Bdnf1	8.19802e-115	0.410053	0.607	0.238	1.87833e-110	4	Bdnf
Dbf41	4.63922e-114	0.486492	0.977	0.731	1.06294e-109	4	Dbf4
Dnm3os1	2.93185e-113	0.466059	0.947	0.59	6.71746e-109	4	Dnm3os
Bub1	1.0345e-112	0.478083	0.963	0.65	2.37025e-108	4	Bub1
Kif4	1.49443e-111	0.40651	0.893	0.514	3.42403e-107	4	Kif4
Nuf2	3.73131e-110	0.379886	0.89	0.526	8.54918e-106	4	Nuf2
Tmem132c2	5.81099e-110	0.382835	0.783	0.388	1.33141e-105	4	Tmem132c
Mxd3	5.84427e-110	0.275573	0.713	0.32	1.33904e-105	4	Mxd3
Cks1b	1.82236e-109	0.407898	1	0.985	4.17539e-105	4	Cks1b
Col26a12	2.32944e-109	0.521446	0.949	0.641	5.33722e-105	4	Col26a1
Ska1	9.67936e-109	0.340432	0.882	0.485	2.21773e-104	4	Ska1
Cdca31	9.93278e-109	0.529706	0.985	0.752	2.2758e-104	4	Cdca3
Dlgap5	3.20774e-108	0.474168	0.91	0.559	7.34958e-104	4	Dlgap5
Igfbp71	6.39964e-107	0.267008	0.332	0.083	1.46628e-102	4	Igfbp7
Ccna21	7.9858e-107	0.458614	0.982	0.694	1.82971e-102	4	Ccna2
Gata31	8.04732e-106	0.513971	0.557	0.218	1.8438e-101	4	Gata3
Pax32	2.76867e-105	0.675281	0.763	0.389	6.34358e-101	4	Pax3
Pbk2	4.41732e-105	0.396994	0.96	0.623	1.0121e-100	4	Pbk
Ppfibp21	5.20979e-105	0.354887	0.882	0.511	1.19367e-100	4	Ppfibp2
Bmp41	1.05926e-104	0.453726	0.716	0.352	2.42697e-100	4	Bmp4
Ect21	3.75682e-104	0.36787	0.864	0.482	8.60763e-100	4	Ect2
Tacc3	4.27749e-104	0.508358	0.951	0.703	9.80058e-100	4	Tacc3
Arl6ip11	6.21778e-103	0.851544	0.994	0.963	1.42462e-98	4	Arl6ip1
Cdc20	5.29385e-102	0.664643	0.93	0.64	1.21293e-97	4	Cdc20
Id32	5.70138e-101	0.622105	1	0.959	1.3063e-96	4	Id3
Knl11	7.76629e-101	0.426573	0.883	0.507	1.77941e-96	4	Knl1
Tmem100	3.89705e-99	0.26717	0.513	0.192	8.92893e-95	4	Tmem100
Cachd11	1.32432e-98	0.394098	0.852	0.519	3.03427e-94	4	Cachd1
Arhgap19	1.32484e-98	0.272501	0.684	0.318	3.03548e-94	4	Arhgap19
Rai141	9.87581e-98	0.44161	0.963	0.742	2.26275e-93	4	Rai14
Bora	1.47785e-95	0.36876	0.835	0.508	3.38604e-91	4	Bora
Nfatc4	7.45302e-94	0.344382	0.849	0.521	1.70764e-89	4	Nfatc4
H3c32	2.66359e-93	0.484929	0.926	0.634	6.10282e-89	4	H3c3
Rspo21	4.72004e-93	0.258764	0.608	0.253	1.08146e-88	4	Rspo2
Pimreg1	3.09253e-92	0.380764	0.913	0.573	7.08561e-88	4	Pimreg
H2ac41	5.66708e-92	0.397381	0.75	0.398	1.29844e-87	4	H2ac4
Bub1b	8.89911e-92	0.446684	0.913	0.608	2.03897e-87	4	Bub1b
Clmp2	1.09531e-91	0.434075	0.987	0.706	2.50957e-87	4	Clmp
Bcl11b1	2.51455e-91	0.44739	0.908	0.643	5.76133e-87	4	Bcl11b
Eya1	1.33046e-90	0.390795	0.835	0.506	3.04836e-86	4	Eya1
Pcdh181	2.31264e-90	0.401906	0.934	0.639	5.29872e-86	4	Pcdh18
Pde4d	7.89237e-90	0.251208	0.628	0.286	1.8083e-85	4	Pde4d
Ncaph	1.31992e-89	0.340656	0.912	0.58	3.02419e-85	4	Ncaph
Akr7a51	1.17707e-88	0.446192	0.982	0.862	2.69691e-84	4	Akr7a5
Spag5	4.8263e-88	0.268769	0.698	0.346	1.1058e-83	4	Spag5
Esco22	1.35577e-86	0.287642	0.878	0.469	3.10633e-82	4	Esco2
Gm497081	1.66222e-86	0.382712	0.893	0.563	3.80849e-82	4	Gm49708
Stx181	9.45568e-86	0.335234	0.842	0.547	2.16648e-81	4	Stx18
Crlf11	1.30369e-85	0.456108	0.896	0.55	2.98701e-81	4	Crlf1
Dlc11	9.20357e-84	0.308189	0.79	0.446	2.10872e-79	4	Dlc1
Cdh112	1.3477e-83	0.456518	0.989	0.775	3.08784e-79	4	Cdh11
Hmgb1	5.86084e-83	0.25271	1	1	1.34284e-78	4	Hmgb1
Racgap11	1.12178e-82	0.374582	0.897	0.596	2.57022e-78	4	Racgap1
Diaph31	1.3766e-82	0.298822	0.747	0.394	3.15406e-78	4	Diaph3
H4c42	7.28409e-82	0.501995	0.866	0.592	1.66893e-77	4	H4c4
Micos101	1.38425e-81	0.349479	1	0.996	3.1716e-77	4	Micos10
Shcbp1	2.63939e-80	0.303361	0.897	0.583	6.04737e-76	4	Shcbp1
Psrc1	2.4378e-79	0.399258	0.792	0.489	5.58549e-75	4	Psrc1
H2ac242	3.10166e-79	0.885351	0.994	0.947	7.10653e-75	4	H2ac24
Kif151	4.81012e-78	0.358549	0.96	0.692	1.1021e-73	4	Kif15
Rspo31	7.3836e-78	0.33109	0.584	0.26	1.69173e-73	4	Rspo3
Terf1	1.81804e-77	0.3548	0.896	0.628	4.1655e-73	4	Terf1
H1f52	4.82326e-75	0.742308	0.941	0.736	1.10511e-70	4	H1f5
Gas12	6.16127e-75	0.463183	0.989	0.776	1.41167e-70	4	Gas1
Srsf3	1.23015e-74	0.262391	1	1	2.81851e-70	4	Srsf3
Alx13	1.81577e-74	0.693063	0.861	0.617	4.16029e-70	4	Alx1
Ncapd2	2.82714e-74	0.341333	0.928	0.703	6.47754e-70	4	Ncapd2
Mllt3	3.23119e-73	0.427205	0.94	0.762	7.4033e-69	4	Mllt3
Ckap2	1.30776e-72	0.326255	0.778	0.475	2.99634e-68	4	Ckap2
H2ac82	4.14888e-72	0.809474	0.962	0.888	9.5059e-68	4	H2ac8
Aopep1	5.26028e-71	0.396895	0.841	0.575	1.20524e-66	4	Aopep
Gli3	7.62774e-71	0.335152	0.883	0.63	1.74767e-66	4	Gli3
H2ac202	3.71464e-70	0.37174	0.759	0.448	8.51099e-66	4	H2ac20
Sox111	8.16304e-70	0.34241	1	0.998	1.87032e-65	4	Sox11
Serpinf11	1.42675e-69	0.329705	0.938	0.633	3.26897e-65	4	Serpinf1
Ubald2	1.6996e-69	0.331643	0.976	0.852	3.89413e-65	4	Ubald2
Tpm41	6.46101e-69	0.304621	0.999	0.994	1.48035e-64	4	Tpm4
Mad2l11	6.50233e-68	0.272635	0.928	0.657	1.48981e-63	4	Mad2l1
Pmaip11	1.68342e-67	0.347453	0.338	0.12	3.85706e-63	4	Pmaip1
Cped11	2.22569e-67	0.318359	0.905	0.564	5.09949e-63	4	Cped1
Snai11	2.51546e-67	0.307718	0.762	0.449	5.76343e-63	4	Snai1
Alx41	3.14799e-67	0.274082	0.756	0.429	7.21267e-63	4	Alx4
Cyp26b1	4.49474e-67	0.264836	0.388	0.15	1.02984e-62	4	Cyp26b1
Pclaf1	1.02193e-66	0.453785	0.999	0.929	2.34145e-62	4	Pclaf
Ckap51	1.02208e-66	0.384106	0.982	0.874	2.34179e-62	4	Ckap5
Col1a23	1.48533e-66	0.423365	0.998	0.739	3.40318e-62	4	Col1a2
Ednra	6.35114e-66	0.264997	0.707	0.392	1.45517e-61	4	Ednra
Lpar12	8.55885e-65	0.371993	0.972	0.761	1.961e-60	4	Lpar1
Tlnrd1	2.17723e-64	0.250003	0.818	0.53	4.98847e-60	4	Tlnrd1
Cenpa	6.54266e-64	0.522711	0.982	0.842	1.49905e-59	4	Cenpa
Fzr1	2.30202e-62	0.279202	0.781	0.507	5.27439e-58	4	Fzr1
H1f11	1.75142e-61	0.375801	0.731	0.445	4.01286e-57	4	H1f1
Nucks1	1.04997e-60	0.307511	1	0.997	2.40568e-56	4	Nucks1
Tcf41	7.17723e-60	0.433222	0.996	0.975	1.64445e-55	4	Tcf4
Phldb21	2.03905e-59	0.399445	0.863	0.642	4.67187e-55	4	Phldb2
Trps11	2.50801e-59	0.551092	0.833	0.636	5.74635e-55	4	Trps1
Cenpw	4.46328e-59	0.298709	0.987	0.827	1.02263e-54	4	Cenpw
Crabp12	6.13685e-59	0.323486	1	0.944	1.40608e-54	4	Crabp1
Rad21	9.04893e-59	0.330139	0.98	0.895	2.07329e-54	4	Rad21
Gm4258	3.61392e-58	0.297352	0.918	0.705	8.28021e-54	4	Gm4258
Pdlim41	8.24001e-58	0.276224	0.943	0.697	1.88795e-53	4	Pdlim4
Gja1	5.14435e-57	0.352728	0.961	0.815	1.17867e-52	4	Gja1
Ssbp3	7.67511e-57	0.266854	0.999	0.987	1.75852e-52	4	Ssbp3
Lgals12	5.64504e-56	0.388326	0.998	0.901	1.29339e-51	4	Lgals1
Fbln11	2.60481e-55	0.271825	0.99	0.852	5.96815e-51	4	Fbln1
H3c61	7.36913e-55	0.257085	0.746	0.461	1.68842e-50	4	H3c6
Pgm2l1	1.55062e-54	0.320834	0.675	0.406	3.55279e-50	4	Pgm2l1
Irx52	9.24207e-54	0.394497	0.612	0.335	2.11754e-49	4	Irx5
Jpt11	1.56686e-53	0.301973	0.999	0.985	3.58999e-49	4	Jpt1
Rhno1	2.97359e-53	0.250387	0.958	0.794	6.81309e-49	4	Rhno1
Bcl11a1	5.74577e-53	0.420601	0.961	0.857	1.31647e-48	4	Bcl11a
Rasl11b1	6.21725e-53	0.274711	0.85	0.559	1.4245e-48	4	Rasl11b
Knstrn	1.0422e-52	0.30899	0.89	0.644	2.38788e-48	4	Knstrn
Net1	1.42734e-52	0.320968	0.886	0.695	3.27031e-48	4	Net1
Limd21	1.52384e-52	0.268226	1	0.973	3.49142e-48	4	Limd2
Pcdh10	2.08448e-52	0.357254	0.357	0.152	4.77596e-48	4	Pcdh10
H1f42	4.09915e-51	0.451838	0.891	0.718	9.39196e-47	4	H1f4
Fbln2	4.24178e-51	0.255535	0.814	0.522	9.71877e-47	4	Fbln2
Ccdc341	1.56839e-50	0.274211	1	0.977	3.5935e-46	4	Ccdc34
Lima13	3.78588e-50	0.302646	0.971	0.79	8.67422e-46	4	Lima1
Prrx11	3.39092e-49	0.657947	0.902	0.703	7.76926e-45	4	Prrx1
Vcan2	8.73918e-49	0.276385	0.993	0.869	2.00232e-44	4	Vcan
Spc241	1.26039e-48	0.276993	0.995	0.833	2.8878e-44	4	Spc24
Myo1b	2.22925e-48	0.271759	0.95	0.818	5.10767e-44	4	Myo1b
Ubc	3.27877e-48	0.266614	0.999	0.992	7.51232e-44	4	Ubc
Igf12	3.4593e-48	0.386308	0.773	0.482	7.92595e-44	4	Igf1
Rest1	7.04169e-47	0.288748	0.984	0.86	1.61339e-42	4	Rest
Actn1	9.11813e-47	0.276936	0.957	0.819	2.08915e-42	4	Actn1
Tuba1b1	2.5768e-45	0.254665	1	0.999	5.90397e-41	4	Tuba1b
Arid5b	6.13813e-45	0.341518	0.899	0.699	1.40637e-40	4	Arid5b
Eml4	1.87479e-44	0.271471	0.983	0.9	4.29552e-40	4	Eml4
Anp32e1	2.12187e-44	0.25044	1	0.991	4.86163e-40	4	Anp32e
Polr1f1	2.98547e-44	0.255775	0.971	0.863	6.84031e-40	4	Polr1f
H1f02	6.05087e-43	0.329913	0.984	0.903	1.38638e-38	4	H1f0
Tubb4b1	8.95689e-43	0.381161	0.998	0.95	2.0522e-38	4	Tubb4b
Zeb22	1.33522e-42	0.449141	0.694	0.473	3.05926e-38	4	Zeb2
Ccnb2	6.18455e-42	0.33163	0.895	0.687	1.417e-37	4	Ccnb2
Rangap11	3.46752e-40	0.269564	0.96	0.82	7.94478e-36	4	Rangap1
Epha7	4.84044e-40	0.291252	0.725	0.502	1.10904e-35	4	Epha7
Limch1	6.13505e-40	0.283852	0.872	0.636	1.40566e-35	4	Limch1
Tyms1	9.53827e-39	0.262976	0.99	0.896	2.18541e-34	4	Tyms
Zfhx32	3.52405e-38	0.624637	0.969	0.859	8.0743e-34	4	Zfhx3
Gata21	3.65856e-37	0.417396	0.424	0.231	8.38249e-33	4	Gata2
Klf4	4.02141e-37	0.251064	0.733	0.52	9.21386e-33	4	Klf4
H1f101	4.04164e-37	0.265984	0.998	0.983	9.2602e-33	4	H1f10
Cdo11	1.15169e-35	0.284722	0.75	0.52	2.63875e-31	4	Cdo1
Ier5l	1.30043e-35	0.254637	0.916	0.754	2.97955e-31	4	Ier5l
Ccn12	7.35451e-35	0.298131	0.867	0.7	1.68506e-30	4	Ccn1
Kctd122	4.04586e-33	0.251901	0.631	0.398	9.26989e-29	4	Kctd12
Six1	9.73508e-30	0.271636	0.733	0.535	2.2305e-25	4	Six1
Adgrl2	1.9047e-29	0.340148	0.923	0.825	4.36405e-25	4	Adgrl2
Lockd1	7.46441e-29	0.280378	0.78	0.62	1.71024e-24	4	Lockd
Irx32	1.84053e-22	0.269742	0.579	0.398	4.21703e-18	4	Irx3
Crabp13	5.27338e-211	1.56343	0.999	0.945	1.20824e-206	5	Crabp1
Tfap2b2	6.49056e-195	0.990104	0.819	0.307	1.48712e-190	5	Tfap2b
S100a61	9.69332e-128	0.718297	0.72	0.347	2.22093e-123	5	S100a6
Cnn21	1.01099e-103	0.653156	0.964	0.722	2.31637e-99	5	Cnn2
Tfap2a	7.17125e-103	0.359156	0.612	0.254	1.64308e-98	5	Tfap2a
Pfn11	7.72227e-97	0.382954	1	1	1.76933e-92	5	Pfn1
Tpm11	1.80404e-89	0.614513	0.996	0.967	4.13342e-85	5	Tpm1
Slc25a41	1.59862e-87	0.337963	1	1	3.66277e-83	5	Slc25a4
Cald13	8.00931e-87	0.53005	1	0.956	1.83509e-82	5	Cald1
Col1a24	1.23902e-81	0.562221	0.992	0.743	2.83883e-77	5	Col1a2
Cited1	1.70446e-79	0.423339	0.623	0.323	3.90527e-75	5	Cited1
Plaat3	3.34483e-76	0.403193	0.633	0.356	7.66367e-72	5	Plaat3
Tmsb102	5.99088e-73	0.33333	1	1	1.37263e-68	5	Tmsb10
Ldhb1	1.02625e-72	0.465341	1	0.985	2.35135e-68	5	Ldhb
Cped12	1.80516e-71	0.40794	0.875	0.571	4.13597e-67	5	Cped1
Myl91	7.19227e-70	0.518199	0.688	0.415	1.64789e-65	5	Myl9
Pid1	6.65241e-69	0.315219	0.588	0.29	1.5242e-64	5	Pid1
Shox2	3.26811e-68	0.459216	0.501	0.223	7.48789e-64	5	Shox2
Gsto1	3.25731e-67	0.350384	0.944	0.807	7.46316e-63	5	Gsto1
Col3a12	7.54239e-67	0.453548	0.971	0.718	1.72811e-62	5	Col3a1
Crym2	8.18808e-67	0.827116	0.818	0.593	1.87605e-62	5	Crym
2700069I18Rik1	1.34357e-62	0.418076	0.512	0.252	3.07838e-58	5	2700069I18Rik
Alx42	5.95473e-61	0.329152	0.722	0.436	1.36435e-56	5	Alx4
Tril2	1.04653e-58	0.4993	0.807	0.576	2.39781e-54	5	Tril
Igfbp43	2.33805e-56	0.413044	0.999	0.922	5.35694e-52	5	Igfbp4
Pdcd5	6.42159e-55	0.265569	1	0.998	1.47131e-50	5	Pdcd5
Il11ra11	1.41393e-53	0.316559	0.928	0.692	3.23959e-49	5	Il11ra1
Six22	3.48194e-51	0.43301	0.784	0.553	7.97782e-47	5	Six2
Cxcl121	1.06176e-50	0.532461	0.661	0.421	2.43272e-46	5	Cxcl12
Lima14	7.88034e-50	0.343645	0.96	0.794	1.80554e-45	5	Lima1
Mdfi1	1.77437e-49	0.313991	0.86	0.683	4.06544e-45	5	Mdfi
Snai12	3.73165e-48	0.286778	0.715	0.457	8.54995e-44	5	Snai1
Crlf12	1.81219e-46	0.425771	0.803	0.563	4.1521e-42	5	Crlf1
Zfhx41	4.18731e-44	0.606858	0.922	0.801	9.59396e-40	5	Zfhx4
Gas13	1.07923e-43	0.445236	0.928	0.785	2.47274e-39	5	Gas1
Pdgfrb3	1.88365e-42	0.273982	0.846	0.584	4.31581e-38	5	Pdgfrb
Fbln21	4.26208e-41	0.256677	0.775	0.529	9.76528e-37	5	Fbln2
Ddit4l	2.4243e-40	0.269204	0.506	0.285	5.55456e-36	5	Ddit4l
Ifitm21	1.49948e-39	0.31982	0.997	0.934	3.43561e-35	5	Ifitm2
Zfp36l21	1.01984e-34	0.283542	0.796	0.639	2.33667e-30	5	Zfp36l2
Rassf3	1.21352e-31	0.262747	0.574	0.394	2.78041e-27	5	Rassf3
Nr2f12	1.61473e-30	0.359557	0.822	0.652	3.69967e-26	5	Nr2f1
Tpm21	1.38719e-29	0.262902	0.776	0.603	3.17834e-25	5	Tpm2
Snhg3	4.23662e-29	0.262204	0.846	0.779	9.70695e-25	5	Snhg3
Lix13	2.2077e-28	0.298366	0.872	0.699	5.05829e-24	5	Lix1
Sox92	3.20448e-28	0.30635	0.879	0.723	7.34211e-24	5	Sox9
Igf13	1.76281e-26	0.299486	0.688	0.494	4.03894e-22	5	Igf1
Nr2f21	3.73031e-26	0.374089	0.777	0.613	8.54688e-22	5	Nr2f2
Hes13	3.77373e-24	0.270602	0.976	0.918	8.64637e-20	5	Hes1
Aopep2	3.24642e-20	0.285308	0.713	0.59	7.4382e-16	5	Aopep
Foxd11	7.88435e-19	0.268703	0.437	0.287	1.80646e-14	5	Foxd1
Efna5	6.62296e-16	0.277217	0.687	0.612	1.51745e-11	5	Efna5
Barx1	0	2.43471	0.893	0.264	0	6	Barx1
Lhx81	5.69773e-294	0.781433	0.775	0.185	1.30546e-289	6	Lhx8
Mab21l1	1.84367e-283	0.455668	0.66	0.133	4.22421e-279	6	Mab21l1
Dlx1	6.42585e-264	0.315796	0.597	0.108	1.47229e-259	6	Dlx1
Lhx6	4.52499e-258	0.385702	0.503	0.078	1.03677e-253	6	Lhx6
Asb4	9.89462e-229	1.22576	0.797	0.307	2.26705e-224	6	Asb4
Prrx12	4.09478e-219	1.26361	0.997	0.698	9.38195e-215	6	Prrx1
Frzb	2.05147e-208	0.596687	0.774	0.263	4.70034e-204	6	Frzb
9130024F11Rik	1.10363e-198	0.493321	0.484	0.099	2.52863e-194	6	9130024F11Rik
Mecom	4.98002e-194	0.948524	0.812	0.342	1.14102e-189	6	Mecom
Mab21l22	2.97769e-191	0.71527	0.921	0.35	6.82248e-187	6	Mab21l2
Dlx2	2.12728e-186	0.292738	0.617	0.156	4.87402e-182	6	Dlx2
Satb2	6.20759e-160	0.492822	0.511	0.135	1.42228e-155	6	Satb2
Gpc3	2.31093e-140	0.791906	1	0.849	5.29481e-136	6	Gpc3
Meis2	9.05323e-136	0.993122	0.963	0.546	2.07428e-131	6	Meis2
Sfrp21	4.4018e-131	1.00453	0.918	0.641	1.00854e-126	6	Sfrp2
Epha3	1.08048e-126	0.492156	0.624	0.23	2.4756e-122	6	Epha3
Nrp11	4.10567e-116	0.541402	0.508	0.17	9.40691e-112	6	Nrp1
Foxf2	6.24024e-115	0.260615	0.39	0.097	1.42976e-110	6	Foxf2
Ebf31	1.08171e-109	0.492821	0.671	0.302	2.47842e-105	6	Ebf3
Capn6	1.12709e-92	0.427728	0.857	0.556	2.58239e-88	6	Capn6
Six11	2.21666e-90	0.557144	0.859	0.526	5.07881e-86	6	Six1
Rspo32	3.36466e-90	0.491837	0.602	0.263	7.70911e-86	6	Rspo3
Peg10	4.37835e-89	0.499526	0.826	0.522	1.00317e-84	6	Peg10
Col23a1	2.23345e-86	0.352902	0.71	0.365	5.11728e-82	6	Col23a1
Ndn	3.9398e-83	0.510645	0.956	0.77	9.02687e-79	6	Ndn
Amot	2.92418e-78	0.350086	0.819	0.532	6.69987e-74	6	Amot
Dlk11	3.16018e-75	0.358027	0.853	0.585	7.2406e-71	6	Dlk1
Zfp703	5.43172e-75	0.307998	0.59	0.289	1.24452e-70	6	Zfp703
Hmga2	4.33602e-74	0.487476	0.996	0.95	9.93468e-70	6	Hmga2
Inka1	6.14796e-74	0.323331	0.836	0.517	1.40862e-69	6	Inka1
Col9a11	1.63182e-70	0.386263	0.654	0.336	3.73881e-66	6	Col9a1
Sox4	9.26536e-66	0.354149	1	0.989	2.12288e-61	6	Sox4
Irak1bp1	9.20695e-64	0.371162	0.907	0.721	2.1095e-59	6	Irak1bp1
Eva1b1	3.00942e-63	0.296093	0.888	0.575	6.89519e-59	6	Eva1b
Mest1	8.09358e-63	0.270538	0.999	0.973	1.8544e-58	6	Mest
Eno31	1.62691e-62	0.30907	0.692	0.396	3.72757e-58	6	Eno3
Tbx32	1.00456e-61	0.292607	0.739	0.395	2.30165e-57	6	Tbx3
Fign	2.63606e-57	0.336667	0.785	0.544	6.03974e-53	6	Fign
Ldb21	5.06928e-56	0.281737	0.579	0.303	1.16147e-51	6	Ldb2
Osr11	2.19075e-55	0.338496	0.292	0.099	5.01945e-51	6	Osr1
Anp32b	4.07017e-55	0.272093	1	0.997	9.32558e-51	6	Anp32b
Ube2e3	1.12431e-54	0.328274	0.99	0.98	2.57601e-50	6	Ube2e3
Peg31	3.28235e-52	0.536802	0.98	0.909	7.52052e-48	6	Peg3
Gpc6	1.21726e-51	0.36354	0.867	0.663	2.78899e-47	6	Gpc6
Tead21	2.19994e-51	0.299145	1	0.953	5.0405e-47	6	Tead2
Fli11	1.35222e-50	0.256615	0.753	0.448	3.09821e-46	6	Fli1
Fzd2	4.79126e-50	0.313558	0.99	0.929	1.09777e-45	6	Fzd2
Gap43	1.10473e-49	0.270921	0.852	0.594	2.53115e-45	6	Gap43
Slc1a31	2.2822e-48	0.441614	0.588	0.342	5.22898e-44	6	Slc1a3
Pcdh17	4.6663e-48	0.254252	0.462	0.222	1.06914e-43	6	Pcdh17
Serpinf12	2.9037e-47	0.278785	0.904	0.641	6.65295e-43	6	Serpinf1
Nr2f13	5.26718e-47	0.416379	0.891	0.646	1.20682e-42	6	Nr2f1
2610318N02Rik	4.39031e-46	0.266365	0.9	0.712	1.00591e-41	6	2610318N02Rik
Nme1	9.16428e-46	0.273424	1	0.999	2.09972e-41	6	Nme1
Dnm3os2	3.38856e-43	0.294233	0.876	0.601	7.76386e-39	6	Dnm3os
Gsto11	3.09231e-42	0.267558	0.955	0.806	7.0851e-38	6	Gsto1
Cks1b1	8.76873e-42	0.271425	1	0.985	2.00909e-37	6	Cks1b
Dctpp1	9.30814e-42	0.276714	0.994	0.971	2.13268e-37	6	Dctpp1
Prrx22	4.32522e-41	0.29387	0.992	0.732	9.90995e-37	6	Prrx2
Hspd1	4.24551e-40	0.280093	1	0.999	9.72732e-36	6	Hspd1
Lyar	2.37053e-38	0.274373	0.994	0.951	5.43137e-34	6	Lyar
Dusp6	6.52342e-38	0.326539	0.708	0.508	1.49465e-33	6	Dusp6
Ier2	1.57741e-37	0.325427	0.973	0.918	3.61415e-33	6	Ier2
Ccne11	6.51228e-32	0.276771	0.79	0.595	1.49209e-27	6	Ccne1
Gsc1	3.89834e-31	0.264871	0.427	0.227	8.93187e-27	6	Gsc
Pclaf2	1.98351e-28	0.307712	0.994	0.931	4.54463e-24	6	Pclaf
H2ax1	5.81206e-28	0.27452	0.993	0.963	1.33166e-23	6	H2ax
Plpp31	5.85644e-26	0.434124	0.843	0.759	1.34183e-21	6	Plpp3
H2ac243	8.75427e-16	0.370558	0.975	0.95	2.00578e-11	6	H2ac24
H1f53	2.03132e-15	0.415854	0.84	0.748	4.65416e-11	6	H1f5
H2ac83	7.79711e-12	0.343988	0.936	0.891	1.78647e-07	6	H2ac8
Epcam	0	2.73744	1	0.236	0	7	Epcam
Pdgfa	0	2.04423	0.983	0.178	0	7	Pdgfa
Krt18	0	1.90512	0.98	0.192	0	7	Krt18
Krt8	0	1.71757	0.976	0.114	0	7	Krt8
Cldn7	0	1.7175	0.971	0.083	0	7	Cldn7
Spint2	0	1.55294	0.998	0.25	0	7	Spint2
Ezr1	0	1.34448	0.987	0.302	0	7	Ezr
Cldn6	0	1.31821	0.982	0.07	0	7	Cldn6
Pitx1	0	1.29384	0.635	0.053	0	7	Pitx1
Cldn3	0	1.0171	0.811	0.048	0	7	Cldn3
Pdgfc	0	0.993701	0.884	0.231	0	7	Pdgfc
Acer2	0	0.952096	0.949	0.322	0	7	Acer2
Fgf9	0	0.945435	0.635	0.044	0	7	Fgf9
Tpd52	0	0.92342	0.923	0.216	0	7	Tpd52
Dsp	0	0.903329	0.765	0.069	0	7	Dsp
Slc9a3r1	0	0.895603	0.916	0.185	0	7	Slc9a3r1
Sp8	0	0.850562	0.769	0.051	0	7	Sp8
Espn	0	0.819517	0.655	0.061	0	7	Espn
Dmrta2	0	0.705623	0.58	0.073	0	7	Dmrta2
Mpzl2	0	0.658007	0.824	0.064	0	7	Mpzl2
Cldn9	0	0.656653	0.677	0.024	0	7	Cldn9
Esrp1	0	0.648543	0.806	0.053	0	7	Esrp1
Ap1m2	0	0.613392	0.806	0.047	0	7	Ap1m2
Rab25	0	0.608671	0.745	0.034	0	7	Rab25
Lsr	0	0.585823	0.822	0.156	0	7	Lsr
Mapk13	0	0.571064	0.738	0.078	0	7	Mapk13
Kcnk1	0	0.533946	0.75	0.141	0	7	Kcnk1
Fgf17	0	0.523624	0.435	0.032	0	7	Fgf17
Otx1	0	0.522207	0.624	0.064	0	7	Otx1
Cldn4	0	0.51592	0.659	0.039	0	7	Cldn4
F11r	0	0.494184	0.703	0.088	0	7	F11r
Gm16136	0	0.492606	0.65	0.052	0	7	Gm16136
Dsg2	0	0.478102	0.609	0.037	0	7	Dsg2
Tmem54	0	0.461895	0.622	0.038	0	7	Tmem54
Cdh1	0	0.432512	0.615	0.048	0	7	Cdh1
Grhl2	0	0.430577	0.587	0.036	0	7	Grhl2
D230030E09Rik	0	0.4169	0.361	0.008	0	7	D230030E09Rik
Klf5	0	0.413244	0.55	0.063	0	7	Klf5
Stx3	0	0.411829	0.615	0.077	0	7	Stx3
Erbb3	0	0.408159	0.618	0.065	0	7	Erbb3
Dmrt3	0	0.403765	0.481	0.013	0	7	Dmrt3
Crb3	0	0.381346	0.583	0.027	0	7	Crb3
Abcg1	0	0.372158	0.552	0.051	0	7	Abcg1
Prss8	0	0.370386	0.569	0.028	0	7	Prss8
Grb7	0	0.357649	0.563	0.034	0	7	Grb7
Spint1	0	0.345624	0.552	0.036	0	7	Spint1
St14	0	0.33339	0.556	0.031	0	7	St14
Pla2r1	0	0.331028	0.422	0.027	0	7	Pla2r1
Fgd2	0	0.330371	0.543	0.038	0	7	Fgd2
Lad1	0	0.327116	0.455	0.019	0	7	Lad1
Map7	0	0.322161	0.536	0.052	0	7	Map7
Upk3bl	0	0.311999	0.391	0.025	0	7	Upk3bl
Ocln	0	0.310163	0.488	0.018	0	7	Ocln
Krtcap3	0	0.308037	0.527	0.048	0	7	Krtcap3
Arhgef19	0	0.295364	0.484	0.042	0	7	Arhgef19
Kdf1	0	0.271277	0.473	0.027	0	7	Kdf1
Rassf10	0	0.254528	0.361	0.017	0	7	Rassf10
Six31	1.15315e-290	1.35807	0.892	0.228	2.6421e-286	7	Six3
Stard10	1.0482e-285	0.652328	0.875	0.252	2.40163e-281	7	Stard10
Wfdc2	1.57969e-280	1.64179	0.982	0.551	3.61938e-276	7	Wfdc2
Cgn	1.78462e-274	0.320583	0.484	0.056	4.08892e-270	7	Cgn
Pls1	7.72191e-272	0.313966	0.468	0.053	1.76924e-267	7	Pls1
Six3os11	4.43046e-271	1.50233	0.829	0.217	1.01511e-266	7	Six3os1
Lama5	7.34211e-271	0.287015	0.457	0.049	1.68222e-266	7	Lama5
Ikzf2	1.15513e-270	0.922693	0.866	0.256	2.64663e-266	7	Ikzf2
Sox22	7.82425e-268	1.26084	0.947	0.256	1.79269e-263	7	Sox2
Cmtm8	7.93766e-268	0.569691	0.789	0.179	1.81868e-263	7	Cmtm8
Frem2	2.101e-266	0.508409	0.591	0.091	4.81381e-262	7	Frem2
Igfbp2	2.24535e-259	1.70755	1	0.889	5.14454e-255	7	Igfbp2
Bcam	6.68809e-259	0.683309	0.686	0.133	1.53238e-254	7	Bcam
Cdkn1a	7.38337e-253	0.598932	0.488	0.062	1.69168e-248	7	Cdkn1a
Isl1	2.53019e-251	0.824014	0.604	0.102	5.79717e-247	7	Isl1
Galm	2.58262e-247	0.800153	0.73	0.194	5.91729e-243	7	Galm
Cd9	1.27006e-246	0.567778	0.829	0.225	2.90996e-242	7	Cd9
Susd4	1.31006e-244	0.365679	0.534	0.079	3.00162e-240	7	Susd4
Mir205hg	2.64366e-242	0.487016	0.512	0.071	6.05716e-238	7	Mir205hg
Pax61	7.31677e-242	0.44043	0.624	0.106	1.67642e-237	7	Pax6
Krt19	8.25331e-238	0.338997	0.354	0.031	1.891e-233	7	Krt19
Bex11	4.75473e-235	1.18601	1	0.771	1.0894e-230	7	Bex1
Emb	1.40063e-232	1.05037	0.939	0.419	3.20913e-228	7	Emb
Cystm1	3.56971e-232	0.258442	0.466	0.06	8.17892e-228	7	Cystm1
Pcp4	8.10425e-232	0.628967	0.31	0.024	1.85685e-227	7	Pcp4
Plch1	5.54109e-227	0.38236	0.571	0.1	1.26957e-222	7	Plch1
Socs2	3.13722e-225	1.13192	0.802	0.271	7.18799e-221	7	Socs2
Nav2	3.7867e-224	0.521018	0.767	0.195	8.6761e-220	7	Nav2
Cadm11	9.92576e-222	1.25819	0.963	0.596	2.27419e-217	7	Cadm1
Tmem238	1.32884e-220	0.410373	0.64	0.139	3.04465e-216	7	Tmem238
Atox1	4.65743e-220	1.00443	1	0.992	1.06711e-215	7	Atox1
Runx1	4.15716e-215	0.752249	0.528	0.093	9.52489e-211	7	Runx1
Wwc1	1.96579e-213	0.416323	0.684	0.157	4.50401e-209	7	Wwc1
Arhgef5	6.52444e-212	0.342546	0.611	0.122	1.49488e-207	7	Arhgef5
Arrdc1	8.12579e-212	0.262292	0.488	0.075	1.86178e-207	7	Arrdc1
Ccdc88c	2.31804e-211	0.431633	0.677	0.155	5.31109e-207	7	Ccdc88c
Dlx5	1.28864e-210	0.748257	0.695	0.165	2.95253e-206	7	Dlx5
Otx21	1.57681e-210	0.67514	0.651	0.137	3.61278e-206	7	Otx2
Fermt1	6.91821e-210	0.385825	0.411	0.049	1.5851e-205	7	Fermt1
Ano1	9.91906e-209	0.361367	0.391	0.047	2.27265e-204	7	Ano1
Sfn	6.66511e-207	0.832743	0.523	0.09	1.52711e-202	7	Sfn
Ssx2ip	4.73742e-204	0.845605	0.873	0.396	1.08544e-199	7	Ssx2ip
Igfbp51	8.54471e-202	1.82603	0.991	0.476	1.95777e-197	7	Igfbp5
Hspb8	9.67314e-201	0.342565	0.444	0.065	2.21631e-196	7	Hspb8
Ptprf	3.54787e-194	0.879718	0.985	0.67	8.12887e-190	7	Ptprf
Fgf8	6.28185e-193	1.53905	0.446	0.072	1.4393e-188	7	Fgf8
Klk8	9.71954e-193	0.40033	0.629	0.142	2.22694e-188	7	Klk8
Rab15	1.04439e-190	0.265014	0.49	0.083	2.39292e-186	7	Rab15
Ccdc171	1.63362e-189	0.391412	0.527	0.105	3.74295e-185	7	Ccdc171
Dlx6os1	9.75682e-188	0.338588	0.418	0.06	2.23548e-183	7	Dlx6os1
H2bu21	1.0639e-187	0.675989	0.95	0.398	2.4376e-183	7	H2bu2
Lmo7	1.52208e-185	0.339342	0.481	0.087	3.48738e-181	7	Lmo7
Hdgf	2.78987e-185	0.702327	1	0.995	6.39215e-181	7	Hdgf
Zdhhc2	7.21889e-183	0.373969	0.582	0.13	1.65399e-178	7	Zdhhc2
Tom1l1	6.12848e-181	0.312157	0.593	0.132	1.40416e-176	7	Tom1l1
Wnt4	1.47784e-180	0.661671	0.484	0.087	3.38602e-176	7	Wnt4
Ston2	1.4182e-177	0.358365	0.606	0.137	3.24939e-173	7	Ston2
Dlx6	2.59895e-175	0.263851	0.435	0.07	5.95471e-171	7	Dlx6
Gipc2	4.36076e-175	0.251872	0.352	0.046	9.99137e-171	7	Gipc2
Rprm	3.0633e-173	0.741581	0.606	0.154	7.01864e-169	7	Rprm
Pcdh7	3.25908e-173	0.766402	0.828	0.332	7.4672e-169	7	Pcdh7
Tnnt1	4.58763e-172	0.295052	0.418	0.067	1.05112e-167	7	Tnnt1
Plp2	3.44585e-170	0.533676	0.824	0.313	7.89512e-166	7	Plp2
Col18a1	2.40037e-165	0.65198	0.899	0.388	5.49973e-161	7	Col18a1
Bex41	2.48927e-164	0.782474	0.991	0.815	5.70342e-160	7	Bex4
Pawr	1.08477e-163	0.441729	0.617	0.165	2.48542e-159	7	Pawr
Cdh3	1.51391e-163	0.332656	0.618	0.153	3.46867e-159	7	Cdh3
Aldh1a3	4.494e-161	1.80732	0.426	0.082	1.02966e-156	7	Aldh1a3
Trp63	2.63808e-157	0.415678	0.341	0.047	6.04436e-153	7	Trp63
Lmo2	1.71131e-152	0.500901	0.339	0.05	3.92096e-148	7	Lmo2
Chchd10	2.8811e-152	0.283065	0.479	0.099	6.60117e-148	7	Chchd10
Kif21a1	5.75161e-151	0.668862	0.883	0.398	1.31781e-146	7	Kif21a
Lgr4	5.92346e-151	0.656395	0.697	0.25	1.35718e-146	7	Lgr4
Hook11	2.01413e-150	0.448143	0.73	0.249	4.61477e-146	7	Hook1
Rab27b	9.39118e-148	0.270219	0.354	0.056	2.15171e-143	7	Rab27b
Rragd	7.22611e-144	0.601222	0.796	0.351	1.65565e-139	7	Rragd
Dstn	3.06831e-134	0.561186	1	0.996	7.03012e-130	7	Dstn
Perp	5.44979e-134	0.365108	0.383	0.068	1.24866e-129	7	Perp
Tex15	3.28175e-132	0.304663	0.387	0.076	7.51915e-128	7	Tex15
Mapk121	1.02814e-130	0.268315	0.514	0.127	2.35568e-126	7	Mapk12
Sox211	4.0509e-126	0.443698	0.499	0.123	9.28143e-122	7	Sox21
Cyb5r3	5.85448e-124	0.637476	0.987	0.883	1.34138e-119	7	Cyb5r3
Cpm	5.97156e-123	0.459395	0.332	0.061	1.3682e-118	7	Cpm
Fras1	7.28514e-123	0.376048	0.648	0.227	1.66917e-118	7	Fras1
Pla2g12a	8.66284e-121	0.443534	0.806	0.413	1.98483e-116	7	Pla2g12a
Ece1	5.71294e-120	0.382075	0.613	0.214	1.30895e-115	7	Ece1
Khdrbs31	1.16489e-118	0.689773	0.96	0.743	2.66899e-114	7	Khdrbs3
Frrs1	9.5185e-118	0.29028	0.593	0.188	2.18088e-113	7	Frrs1
Six12	3.88519e-116	0.734563	0.899	0.53	8.90174e-112	7	Six1
Hsp90ab1	1.74821e-115	0.317871	1	1	4.00549e-111	7	Hsp90ab1
Hs6st2	1.98872e-115	0.491833	0.728	0.321	4.55656e-111	7	Hs6st2
Marchf9	7.57015e-115	0.278992	0.635	0.209	1.73447e-110	7	Marchf9
Sema3d	1.45087e-114	0.295567	0.363	0.073	3.32422e-110	7	Sema3d
Meis21	5.62945e-114	0.819471	0.985	0.553	1.28982e-109	7	Meis2
Eya2	1.56295e-113	0.460128	0.706	0.275	3.58103e-109	7	Eya2
Cd2ap	5.87452e-111	0.651165	0.941	0.726	1.34597e-106	7	Cd2ap
Ehbp1	9.63517e-111	0.444661	0.692	0.292	2.20761e-106	7	Ehbp1
Meis1	1.05676e-110	0.520703	0.736	0.301	2.42126e-106	7	Meis1
Sdc4	2.86716e-110	0.453976	0.763	0.366	6.56924e-106	7	Sdc4
Tspan131	4.52508e-110	0.541045	0.947	0.601	1.03679e-105	7	Tspan13
Ldha1	8.98509e-110	0.739606	0.998	0.992	2.05866e-105	7	Ldha
Foxg11	1.17037e-107	0.258847	0.618	0.183	2.68154e-103	7	Foxg1
Pdlim1	1.04347e-106	0.3741	0.706	0.284	2.39079e-102	7	Pdlim1
Tspan12	1.08304e-105	0.343862	0.629	0.237	2.48147e-101	7	Tspan12
Acsl5	1.19606e-101	0.258818	0.519	0.166	2.74042e-97	7	Acsl5
Acvr2a	1.95991e-101	0.507739	0.706	0.351	4.49054e-97	7	Acvr2a
Npm3	2.90729e-99	0.720814	0.993	0.922	6.66118e-95	7	Npm3
Pgam11	6.66279e-99	0.521312	0.998	0.998	1.52658e-94	7	Pgam1
Epb41l51	7.36371e-99	0.358053	0.706	0.302	1.68717e-94	7	Epb41l5
Kit	7.39507e-99	0.338936	0.466	0.141	1.69436e-94	7	Kit
Itga61	8.00881e-99	0.465481	0.686	0.291	1.83498e-94	7	Itga6
Pkm1	8.87648e-98	0.455941	1	1	2.03378e-93	7	Pkm
Hey1	1.42964e-97	0.755203	0.791	0.467	3.27559e-93	7	Hey1
Psip11	5.66377e-97	0.943262	1	0.998	1.29768e-92	7	Psip1
Tmem2541	1.00244e-96	0.542364	0.982	0.828	2.29679e-92	7	Tmem254
Gpm6a1	2.8198e-94	0.286726	0.431	0.118	6.46073e-90	7	Gpm6a
Cyb5a	1.26919e-91	0.48875	0.998	0.969	2.90796e-87	7	Cyb5a
Hes61	2.71882e-91	0.573996	0.866	0.526	6.22936e-87	7	Hes6
Shtn11	4.44377e-91	0.252235	0.437	0.117	1.01816e-86	7	Shtn1
Fzd81	5.26024e-91	0.336752	0.538	0.184	1.20523e-86	7	Fzd8
Ktn11	1.04661e-89	0.549584	0.993	0.941	2.39799e-85	7	Ktn1
Celf21	1.25219e-89	0.296016	0.848	0.377	2.86902e-85	7	Celf2
Maob	2.53507e-89	0.420457	0.316	0.072	5.80836e-85	7	Maob
Etl4	1.60333e-88	0.372014	0.659	0.284	3.67354e-84	7	Etl4
Serinc2	1.83036e-88	0.364421	0.783	0.389	4.19372e-84	7	Serinc2
Rnh1	2.72911e-88	0.43678	0.916	0.629	6.25294e-84	7	Rnh1
Afdn1	3.57168e-88	0.462834	0.947	0.703	8.18343e-84	7	Afdn
Gm266	6.81364e-88	0.51267	0.591	0.256	1.56114e-83	7	Gm266
Dynll2	1.31218e-87	0.494026	0.983	0.928	3.00646e-83	7	Dynll2
Tpi11	1.7283e-87	0.527035	0.998	0.99	3.95987e-83	7	Tpi1
Mycl	3.13063e-87	0.365482	0.683	0.311	7.1729e-83	7	Mycl
Skp1	1.09995e-86	0.420664	1	0.998	2.5202e-82	7	Skp1
Eno1	4.05595e-84	0.5127	0.998	0.993	9.29299e-80	7	Eno1
Ablim1	7.07288e-83	0.296721	0.572	0.215	1.62054e-78	7	Ablim1
Atp2b11	8.465e-83	0.57855	0.98	0.888	1.9395e-78	7	Atp2b1
Irs1	1.11493e-82	0.269019	0.51	0.185	2.55453e-78	7	Irs1
Cd24a	4.98552e-82	0.627962	0.998	0.972	1.14228e-77	7	Cd24a
Mecom1	1.87067e-81	0.598336	0.739	0.357	4.28607e-77	7	Mecom
Gsta41	2.4774e-81	0.658884	0.941	0.781	5.67622e-77	7	Gsta4
Vamp8	6.44852e-81	0.390686	0.899	0.597	1.47748e-76	7	Vamp8
Frat2	2.23998e-80	0.275641	0.582	0.234	5.13224e-76	7	Frat2
Galnt7	2.80342e-80	0.383444	0.774	0.433	6.42319e-76	7	Galnt7
Slc2a11	3.09895e-80	0.376914	0.813	0.474	7.10032e-76	7	Slc2a1
Plekhf2	4.28504e-79	0.295713	0.708	0.349	9.81788e-75	7	Plekhf2
Cdca7l	2.74436e-77	0.366308	0.697	0.368	6.28787e-73	7	Cdca7l
Pabpc1	3.91346e-77	0.397132	1	0.998	8.96653e-73	7	Pabpc1
Myh9	4.69091e-76	0.445487	0.809	0.491	1.07478e-71	7	Myh9
Slc12a2	6.38025e-76	0.511308	0.76	0.451	1.46184e-71	7	Slc12a2
Cd151	1.38657e-75	0.375011	0.721	0.359	3.1769e-71	7	Cd151
Krt14	1.27785e-73	0.349726	0.255	0.054	2.92781e-69	7	Krt14
Tgfb21	1.39275e-73	0.753696	0.716	0.381	3.19107e-69	7	Tgfb2
Lmo4	3.25536e-73	0.855341	0.985	0.918	7.45868e-69	7	Lmo4
Tceal9	2.09662e-72	0.374635	1	0.999	4.80378e-68	7	Tceal9
Cers4	4.84351e-72	0.255328	0.497	0.188	1.10974e-67	7	Cers4
Cdh21	3.26097e-71	0.553291	0.868	0.635	7.47153e-67	7	Cdh2
Atp6v1f	4.98379e-71	0.378511	0.993	0.973	1.14189e-66	7	Atp6v1f
Mt2	1.10819e-70	0.311367	0.442	0.152	2.53908e-66	7	Mt2
Igsf9	1.6826e-70	0.330541	0.767	0.432	3.85518e-66	7	Igsf9
Lamc1	1.79679e-70	0.258672	0.587	0.252	4.1168e-66	7	Lamc1
Mt1	1.25626e-69	0.525374	0.653	0.336	2.87834e-65	7	Mt1
Ago11	1.52026e-69	0.340718	0.811	0.488	3.48321e-65	7	Ago1
Ormdl21	5.80432e-68	0.325403	0.789	0.476	1.32989e-63	7	Ormdl2
Palm3	6.39192e-67	0.252081	0.44	0.159	1.46452e-62	7	Palm3
Nudt14	1.87566e-65	0.347919	0.806	0.537	4.29752e-61	7	Nudt14
Lgalsl	6.54412e-65	0.295691	0.679	0.357	1.49939e-60	7	Lgalsl
Elf1	1.82937e-64	0.258871	0.574	0.256	4.19145e-60	7	Elf1
Aig1	2.04623e-64	0.28159	0.668	0.343	4.68832e-60	7	Aig1
Acsl3	3.80329e-64	0.444857	0.952	0.835	8.71411e-60	7	Acsl3
Uchl11	2.22971e-63	0.304434	0.917	0.631	5.10871e-59	7	Uchl1
Ide1	3.01516e-63	0.36446	0.806	0.534	6.90834e-59	7	Ide
Mgst1	3.04784e-63	0.351263	0.806	0.467	6.98321e-59	7	Mgst1
H2aj	1.28687e-62	0.383614	0.98	0.915	2.94848e-58	7	H2aj
Mkrn11	3.76478e-62	0.300056	0.826	0.546	8.62586e-58	7	Mkrn1
Pgk11	4.71441e-62	0.457903	0.996	0.994	1.08017e-57	7	Pgk1
Clstn1	8.72347e-62	0.307778	0.771	0.465	1.99872e-57	7	Clstn1
Jade1	6.99487e-61	0.294904	0.629	0.312	1.60266e-56	7	Jade1
Sinhcaf1	1.24709e-60	0.404853	0.996	0.945	2.85734e-56	7	Sinhcaf
Ly6h1	1.59891e-60	0.347541	0.402	0.14	3.66342e-56	7	Ly6h
Fam3c	3.03544e-59	0.373382	0.728	0.463	6.95481e-55	7	Fam3c
Cxadr1	3.18068e-59	0.343291	0.837	0.568	7.28757e-55	7	Cxadr
Prr13	8.18491e-59	0.296231	0.796	0.492	1.87533e-54	7	Prr13
Npnt	1.05693e-58	0.252345	0.521	0.218	2.42164e-54	7	Npnt
Clu	2.68565e-57	0.322592	0.352	0.119	6.15337e-53	7	Clu
Cd164	1.10197e-56	0.361575	0.928	0.763	2.52483e-52	7	Cd164
Efnb2	3.27334e-56	0.376258	0.791	0.481	7.49989e-52	7	Efnb2
Slc35d1	6.57562e-56	0.333966	0.506	0.235	1.50661e-51	7	Slc35d1
Zfhx33	1.2842e-55	0.29662	0.989	0.861	2.94235e-51	7	Zfhx3
Chd31	2.57974e-55	0.478574	0.993	0.931	5.91071e-51	7	Chd3
Cdv3	7.31655e-55	0.435297	0.998	0.99	1.67637e-50	7	Cdv3
Scd2	1.22604e-53	0.490119	0.996	0.974	2.8091e-49	7	Scd2
H2aw	4.0925e-53	0.283538	0.591	0.295	9.37674e-49	7	H2aw
Fzd31	4.71687e-53	0.38614	0.938	0.783	1.08073e-48	7	Fzd3
Chmp2b	8.43563e-53	0.345475	0.89	0.707	1.93277e-48	7	Chmp2b
Gsr1	1.01247e-52	0.288128	0.754	0.468	2.31978e-48	7	Gsr
Fezf1	1.06591e-52	0.276806	0.251	0.069	2.44221e-48	7	Fezf1
Pfkl	1.77454e-52	0.331673	0.923	0.765	4.06583e-48	7	Pfkl
Slc25a13	3.01558e-52	0.362893	0.783	0.545	6.90931e-48	7	Slc25a13
Card19	9.94398e-52	0.313252	0.609	0.348	2.27836e-47	7	Card19
Rtn31	1.31609e-51	0.301708	0.985	0.916	3.01543e-47	7	Rtn3
Aplp2	2.21792e-50	0.397422	0.967	0.878	5.08169e-46	7	Aplp2
Gpi11	2.31622e-50	0.344553	0.987	0.949	5.30693e-46	7	Gpi1
Aldoa1	3.65645e-50	0.407458	1	0.987	8.37766e-46	7	Aldoa
Car2	1.56704e-49	0.285105	0.29	0.095	3.59039e-45	7	Car2
Nectin31	3.77129e-49	0.451599	0.833	0.662	8.64078e-45	7	Nectin3
Vps36	6.56291e-49	0.321413	0.974	0.908	1.50369e-44	7	Vps36
Sypl	6.5948e-49	0.327094	0.811	0.566	1.511e-44	7	Sypl
Tmem471	8.26274e-49	0.460502	0.761	0.513	1.89316e-44	7	Tmem47
Dag1	9.57293e-49	0.289742	0.782	0.525	2.19335e-44	7	Dag1
Dlk12	1.13706e-48	1.16187	0.82	0.592	2.60523e-44	7	Dlk1
Zfp5031	1.47963e-48	0.29918	0.615	0.31	3.39013e-44	7	Zfp503
Armc10	3.53256e-48	0.293648	0.912	0.723	8.0938e-44	7	Armc10
Nr2f6	2.06071e-46	0.310722	0.866	0.693	4.72149e-42	7	Nr2f6
Nfib1	9.37726e-45	0.381142	0.936	0.801	2.14852e-40	7	Nfib
Nudt4	1.34596e-44	0.388984	0.945	0.865	3.08385e-40	7	Nudt4
Bnip3l	6.16949e-43	0.312394	0.998	0.985	1.41355e-38	7	Bnip3l
Smim4	3.95498e-42	0.308157	0.8	0.607	9.06165e-38	7	Smim4
Bnip3	6.51026e-42	0.333273	0.758	0.534	1.49163e-37	7	Bnip3
Fkbp4	7.76223e-42	0.282667	1	0.997	1.77848e-37	7	Fkbp4
Mxi1	1.3041e-41	0.30141	0.774	0.546	2.98795e-37	7	Mxi1
Pcdh171	3.60329e-41	0.272924	0.479	0.226	8.25585e-37	7	Pcdh17
Rbbp8	3.72256e-41	0.36756	0.861	0.678	8.52913e-37	7	Rbbp8
Bphl	8.43236e-41	0.258069	0.701	0.464	1.93202e-36	7	Bphl
Samd51	1.26662e-40	0.493557	0.462	0.238	2.90208e-36	7	Samd5
Il17rd	1.88065e-40	0.310775	0.754	0.513	4.30895e-36	7	Il17rd
Trim2	4.71466e-40	0.308828	0.697	0.491	1.08022e-35	7	Trim2
Cdk6	9.20446e-40	0.262377	0.593	0.347	2.10893e-35	7	Cdk6
Satb1	2.45941e-39	0.25309	0.71	0.455	5.635e-35	7	Satb1
Med19	2.66119e-39	0.284308	0.954	0.874	6.09732e-35	7	Med19
Nhs	5.04079e-39	0.273675	0.668	0.413	1.15495e-34	7	Nhs
Tnks2	5.44496e-39	0.332854	0.974	0.907	1.24755e-34	7	Tnks2
Acvr2b	8.51203e-39	0.25767	0.928	0.751	1.95028e-34	7	Acvr2b
Saraf	2.30316e-38	0.336664	0.851	0.67	5.277e-34	7	Saraf
Ptprk	2.49375e-38	0.260889	0.765	0.543	5.71368e-34	7	Ptprk
Pard3	2.62059e-38	0.296802	0.87	0.677	6.0043e-34	7	Pard3
Tmsb4x	1.76722e-37	0.262102	1	1	4.04905e-33	7	Tmsb4x
Tead1	1.94987e-37	0.336448	0.923	0.759	4.46754e-33	7	Tead1
Usp25	3.63657e-37	0.275855	0.705	0.475	8.33212e-33	7	Usp25
Parva	3.83529e-37	0.288847	0.835	0.662	8.78742e-33	7	Parva
Klf3	6.71443e-37	0.290692	0.754	0.535	1.53841e-32	7	Klf3
Eya4	7.28513e-37	0.314665	0.611	0.366	1.66917e-32	7	Eya4
Nrip11	1.87471e-36	0.496746	0.892	0.802	4.29533e-32	7	Nrip1
Apc	5.65083e-36	0.328712	0.862	0.726	1.29472e-31	7	Apc
Mlec	2.27892e-35	0.307212	0.952	0.853	5.22147e-31	7	Mlec
Cux11	2.61315e-35	0.277653	0.934	0.801	5.98725e-31	7	Cux1
Chd71	1.46428e-34	0.327432	0.914	0.775	3.35495e-30	7	Chd7
Siva11	2.38946e-34	0.384282	0.998	0.984	5.47472e-30	7	Siva1
Tfrc1	2.71344e-34	0.266062	0.712	0.485	6.21702e-30	7	Tfrc
Dhrs4	3.8912e-34	0.276478	0.886	0.763	8.91552e-30	7	Dhrs4
Pbx11	9.68911e-34	0.439833	0.985	0.965	2.21997e-29	7	Pbx1
Ifitm1	1.13625e-32	0.289834	0.402	0.201	2.60338e-28	7	Ifitm1
Mdh1	1.15969e-32	0.285625	0.998	0.995	2.65707e-28	7	Mdh1
Ppa11	1.72732e-32	0.39318	0.98	0.973	3.95763e-28	7	Ppa1
Crabp21	1.76675e-31	0.374994	0.965	0.953	4.04797e-27	7	Crabp2
Tagln2	2.07604e-31	0.255707	0.578	0.371	4.75661e-27	7	Tagln2
Snx5	2.43217e-31	0.26607	0.954	0.871	5.57258e-27	7	Snx5
Pcdh19	2.56803e-31	0.309286	0.508	0.298	5.88386e-27	7	Pcdh19
Fam162a	2.84007e-31	0.324851	0.993	0.955	6.50716e-27	7	Fam162a
1810037I17Rik1	3.59141e-31	0.271455	0.983	0.937	8.22863e-27	7	1810037I17Rik
Kcnk2	5.93339e-31	0.352037	0.49	0.281	1.35946e-26	7	Kcnk2
Tenm3	1.03756e-30	0.292192	0.87	0.693	2.37726e-26	7	Tenm3
Itm2b	1.19303e-30	0.825025	0.98	0.9	2.73347e-26	7	Itm2b
Zcchc7	1.40685e-30	0.254622	0.857	0.676	3.22338e-26	7	Zcchc7
Knop1	1.59616e-30	0.265458	0.996	0.98	3.65713e-26	7	Knop1
Sulf11	3.13122e-30	0.303946	0.739	0.515	7.17425e-26	7	Sulf1
Dnajc21	4.15691e-30	0.318304	0.89	0.766	9.52431e-26	7	Dnajc21
Daam1	1.3913e-29	0.314932	0.668	0.489	3.18774e-25	7	Daam1
Golga4	1.82766e-29	0.296443	0.883	0.748	4.18752e-25	7	Golga4
Ybx3	3.47202e-29	0.299927	0.978	0.929	7.95509e-25	7	Ybx3
Akap9	5.74249e-29	0.270993	0.972	0.904	1.31572e-24	7	Akap9
Hmga1	1.70234e-28	0.254235	0.897	0.782	3.90041e-24	7	Hmga1
S100a111	9.66005e-28	0.509635	0.952	0.897	2.21331e-23	7	S100a11
Bcl11a2	2.65324e-27	0.306752	0.952	0.861	6.0791e-23	7	Bcl11a
Fmnl2	6.17767e-27	0.290513	0.747	0.58	1.41543e-22	7	Fmnl2
Pik3r1	9.95409e-27	0.321394	0.613	0.399	2.28068e-22	7	Pik3r1
Egr11	3.34833e-26	0.373479	0.55	0.351	7.67169e-22	7	Egr1
Eya11	3.62731e-26	0.317499	0.714	0.526	8.31088e-22	7	Eya1
Txnrd1	3.26361e-25	0.250502	0.991	0.948	7.47759e-21	7	Txnrd1
Irf2bpl	3.51416e-24	0.263008	0.736	0.568	8.05164e-20	7	Irf2bpl
Ifitm3	1.08308e-23	0.64874	0.365	0.212	2.48155e-19	7	Ifitm3
Mest2	1.28669e-23	0.666776	0.98	0.975	2.94807e-19	7	Mest
H191	5.66895e-23	0.684892	0.89	0.811	1.29887e-18	7	H19
Usp461	5.7899e-23	0.259962	0.892	0.772	1.32658e-18	7	Usp46
Rif11	1.40256e-21	0.25661	0.954	0.892	3.21355e-17	7	Rif1
Zfp36l11	5.78434e-21	0.313073	0.98	0.936	1.32531e-16	7	Zfp36l1
Btg21	1.61912e-20	0.317874	0.622	0.443	3.70973e-16	7	Btg2
Tma16	2.46801e-19	0.266609	0.778	0.671	5.6547e-15	7	Tma16
Rrbp11	6.01269e-19	0.366011	0.985	0.957	1.37763e-14	7	Rrbp1
Grb101	8.65472e-19	0.284016	0.998	0.984	1.98297e-14	7	Grb10
Igf1r	4.72568e-17	0.252895	0.903	0.831	1.08275e-12	7	Igf1r
Gadd45g	2.12255e-15	0.5637	0.481	0.343	4.86319e-11	7	Gadd45g
Rhob	2.73837e-15	0.429277	0.686	0.565	6.27415e-11	7	Rhob
Ier5	6.5738e-15	0.260562	0.783	0.663	1.50619e-10	7	Ier5
Wls	5.15993e-14	0.323125	0.844	0.75	1.18224e-09	7	Wls
Pdcd41	5.72076e-14	0.280608	0.897	0.824	1.31074e-09	7	Pdcd4
Rfk	5.8907e-14	0.265798	0.679	0.585	1.34968e-09	7	Rfk
Amot1	4.72748e-12	0.27042	0.661	0.549	1.08316e-07	7	Amot
Malat11	9.33185e-12	0.272121	1	1	2.13811e-07	7	Malat1
Phlda11	2.69093e-08	0.287099	0.64	0.527	0.000616546	7	Phlda1
Fam83d1	1.6832e-212	0.521657	0.798	0.203	3.85655e-208	8	Fam83d
Ube2c2	1.37261e-211	1.91806	1	0.849	3.14492e-207	8	Ube2c
Nusap12	8.02299e-207	1.42208	0.989	0.534	1.83823e-202	8	Nusap1
Arl6ip12	4.14013e-204	1.6201	1	0.964	9.48587e-200	8	Arl6ip1
Gas2l3	1.40074e-201	0.527319	0.757	0.192	3.20937e-197	8	Gas2l3
Aurka1	4.10161e-201	1.0244	0.978	0.484	9.3976e-197	8	Aurka
Hmmr2	9.58506e-201	1.1685	0.996	0.543	2.19613e-196	8	Hmmr
Cks22	8.17188e-198	1.28129	1	0.909	1.87234e-193	8	Cks2
Plk11	2.07734e-194	1.02445	0.987	0.519	4.75961e-190	8	Plk1
Ccnb12	4.24147e-193	1.23133	0.994	0.675	9.71805e-189	8	Ccnb1
Cenpf2	1.76472e-191	1.59233	1	0.752	4.04332e-187	8	Cenpf
Depdc1a1	2.73239e-186	0.67116	0.942	0.378	6.26046e-182	8	Depdc1a
Prc12	1.53884e-184	1.40571	0.978	0.575	3.52579e-180	8	Prc1
Tpx21	5.14705e-184	1.23635	1	0.725	1.17929e-179	8	Tpx2
Mis18bp11	3.43088e-183	0.998538	0.985	0.555	7.86082e-179	8	Mis18bp1
Kif232	4.69873e-183	0.902417	0.966	0.461	1.07657e-178	8	Kif23
Ckap2l1	8.54064e-181	0.887794	0.983	0.5	1.95683e-176	8	Ckap2l
Birc51	1.41163e-179	0.977595	1	0.87	3.23432e-175	8	Birc5
Cdc201	2.44224e-171	1.12982	1	0.649	5.59567e-167	8	Cdc20
Kpna22	3.80746e-171	0.916533	0.938	0.494	8.72364e-167	8	Kpna2
Pimreg2	4.09843e-170	0.817793	0.994	0.584	9.39032e-166	8	Pimreg
Cenpe1	4.15516e-168	1.20371	0.998	0.694	9.5203e-164	8	Cenpe
Tacc31	4.41373e-168	0.862373	0.996	0.712	1.01127e-163	8	Tacc3
Cdk11	1.71287e-167	1.05739	0.991	0.733	3.92453e-163	8	Cdk1
Tuba1c	4.03514e-167	0.898664	0.948	0.474	9.24532e-163	8	Tuba1c
Sgo2a1	1.5006e-166	0.870709	0.968	0.505	3.43819e-162	8	Sgo2a
Pif1	2.61233e-166	0.27773	0.583	0.12	5.98536e-162	8	Pif1
H2ax2	3.61725e-163	1.06546	1	0.963	8.28783e-159	8	H2ax
Kif20a1	2.19337e-160	0.75178	0.974	0.515	5.02546e-156	8	Kif20a
Aspm2	4.87686e-159	0.891072	0.951	0.477	1.11739e-154	8	Aspm
Kif2c1	1.61339e-153	0.735755	0.97	0.502	3.69659e-149	8	Kif2c
Tubb4b2	2.11969e-153	0.969092	1	0.952	4.85664e-149	8	Tubb4b
Cenpa1	9.33058e-153	1.02634	1	0.847	2.13782e-148	8	Cenpa
Spc253	1.36682e-151	0.856616	0.985	0.64	3.13165e-147	8	Spc25
Ccnf1	8.745e-150	0.602271	0.884	0.373	2.00365e-145	8	Ccnf
Cdca82	1.34555e-149	0.901776	1	0.799	3.08292e-145	8	Cdca8
Kif20b1	1.18497e-146	0.81132	0.983	0.589	2.715e-142	8	Kif20b
Aurkb2	1.88479e-146	0.762348	0.972	0.533	4.31842e-142	8	Aurkb
Cdc25c1	2.01567e-144	0.554723	0.918	0.422	4.6183e-140	8	Cdc25c
Incenp2	7.58119e-144	0.896043	0.989	0.633	1.737e-139	8	Incenp
Bub31	2.07918e-143	0.821242	0.991	0.919	4.76383e-139	8	Bub3
Kif111	9.25546e-143	0.860819	0.989	0.551	2.12061e-138	8	Kif11
Ckap21	6.58822e-140	0.65544	0.931	0.479	1.50949e-135	8	Ckap2
Arhgef39	1.00648e-139	0.269281	0.622	0.158	2.30605e-135	8	Arhgef39
Foxc11	6.81668e-138	0.76409	0.871	0.342	1.56184e-133	8	Foxc1
Top2a3	9.37747e-138	1.23708	0.998	0.849	2.14856e-133	8	Top2a
Sapcd2	1.84437e-137	0.419225	0.783	0.268	4.22582e-133	8	Sapcd2
Knl12	1.24609e-136	0.729768	0.972	0.518	2.85505e-132	8	Knl1
Smc43	1.72594e-136	0.831979	1	0.871	3.95448e-132	8	Smc4
Kif221	2.65566e-135	0.653272	0.968	0.563	6.08465e-131	8	Kif22
Psrc11	2.71617e-135	0.643976	0.933	0.495	6.22329e-131	8	Psrc1
Arhgap191	1.53699e-134	0.482265	0.83	0.326	3.52155e-130	8	Arhgap19
Cdca32	3.53149e-134	0.75526	0.996	0.762	8.09136e-130	8	Cdca3
Foxc21	2.70323e-133	0.587315	0.654	0.19	6.19365e-129	8	Foxc2
Ect22	5.41888e-133	0.588888	0.951	0.494	1.24157e-128	8	Ect2
Cdca21	1.10521e-132	0.60642	0.927	0.433	2.53227e-128	8	Cdca2
Bub1b1	1.25083e-132	0.765149	0.974	0.618	2.8659e-128	8	Bub1b
Kifc11	2.16006e-132	0.385136	0.781	0.274	4.94913e-128	8	Kifc1
Troap	9.24183e-132	0.342824	0.688	0.216	2.11749e-127	8	Troap
Anln1	6.61345e-129	0.584884	0.877	0.404	1.51527e-124	8	Anln
Dlgap51	1.31553e-128	0.71853	0.951	0.572	3.01413e-124	8	Dlgap5
Kif18a1	2.11159e-128	0.556686	0.892	0.41	4.83809e-124	8	Kif18a
Kif41	7.89704e-127	0.656516	0.961	0.527	1.80937e-122	8	Kif4
Lockd2	1.04253e-126	0.725119	0.983	0.616	2.38865e-122	8	Lockd
Cenpl1	7.34331e-126	0.411877	0.822	0.317	1.6825e-121	8	Cenpl
Hmgb23	4.69829e-123	0.706882	1	0.998	1.07647e-118	8	Hmgb2
Jpt12	6.26512e-122	0.672517	1	0.986	1.43546e-117	8	Jpt1
Reep4	1.34225e-121	0.474431	0.837	0.367	3.07536e-117	8	Reep4
Sgo12	3.13414e-120	0.635968	0.961	0.571	7.18094e-116	8	Sgo1
Ccna22	8.63403e-119	0.661581	0.996	0.706	1.97823e-114	8	Ccna2
Mki673	7.47493e-118	0.976895	0.998	0.727	1.71266e-113	8	Mki67
Cldn111	8.14211e-118	0.513047	0.563	0.152	1.86552e-113	8	Cldn11
Fzr11	2.17234e-116	0.553327	0.91	0.511	4.97727e-112	8	Fzr1
Knstrn1	2.52498e-114	0.628258	0.978	0.65	5.78524e-110	8	Knstrn
Trim591	9.478e-114	0.652224	0.991	0.788	2.1716e-109	8	Trim59
G2e31	6.30193e-113	0.603479	0.948	0.591	1.4439e-108	8	G2e3
Kif14	6.36337e-113	0.314774	0.622	0.194	1.45798e-108	8	Kif14
Racgap12	4.61209e-109	0.577071	0.968	0.605	1.05672e-104	8	Racgap1
Ckap52	6.35515e-109	0.686854	0.994	0.878	1.45609e-104	8	Ckap5
Terf11	1.4015e-108	0.541052	0.959	0.636	3.21111e-104	8	Terf1
Cks1b2	5.26847e-106	0.518872	1	0.986	1.20711e-101	8	Cks1b
Dbf42	2.92679e-104	0.593584	0.987	0.742	6.70587e-100	8	Dbf4
Bub11	2.42848e-103	0.603768	0.983	0.663	5.56414e-99	8	Bub1
Hyls1	5.02103e-102	0.322722	0.654	0.231	1.15042e-97	8	Hyls1
Spdl11	2.38606e-99	0.471981	0.895	0.471	5.46693e-95	8	Spdl1
Nuf21	3.36673e-98	0.478367	0.948	0.539	7.71386e-94	8	Nuf2
Calm2	2.06294e-97	0.44245	1	1	4.72661e-93	8	Calm2
Cdkn3	1.15113e-96	0.44997	0.791	0.349	2.63747e-92	8	Cdkn3
Cxcl122	8.37297e-92	0.875532	0.832	0.418	1.91842e-87	8	Cxcl12
Ttk1	1.29296e-91	0.40956	0.865	0.442	2.96244e-87	8	Ttk
Arhgap11a1	3.7706e-89	0.485251	0.871	0.459	8.6392e-85	8	Arhgap11a
Hmcn12	1.01251e-88	0.622483	0.974	0.65	2.31986e-84	8	Hmcn1
Spc242	3.50842e-88	0.5432	0.996	0.84	8.03849e-84	8	Spc24
Cep55	7.20008e-87	0.310973	0.738	0.3	1.64968e-82	8	Cep55
Brd8	8.38979e-87	0.501432	1	0.886	1.92227e-82	8	Brd8
Ccnb21	9.43049e-87	0.585905	0.985	0.691	2.16071e-82	8	Ccnb2
Alx31	1.57484e-86	0.484224	0.772	0.333	3.60827e-82	8	Alx3
Rnf26	6.73032e-85	0.39313	0.873	0.483	1.54205e-80	8	Rnf26
Cip2a	8.20476e-84	0.404737	0.856	0.452	1.87987e-79	8	Cip2a
Cnn22	1.72193e-83	0.745396	0.983	0.729	3.9453e-79	8	Cnn2
Bora1	4.67429e-82	0.447653	0.867	0.52	1.07097e-77	8	Bora
Ndc801	4.91861e-82	0.434447	0.91	0.511	1.12695e-77	8	Ndc80
Ebf11	1.04248e-81	0.841434	0.783	0.391	2.38852e-77	8	Ebf1
Ncapg1	1.85797e-81	0.467197	0.925	0.559	4.25697e-77	8	Ncapg
Six23	3.27189e-81	0.84594	0.839	0.558	7.49655e-77	8	Six2
Foxp11	1.46042e-80	0.718588	0.978	0.785	3.34611e-76	8	Foxp1
Tgfbi1	1.12235e-79	0.405279	0.826	0.395	2.57152e-75	8	Tgfbi
Akirin2	6.97536e-79	0.452786	0.996	0.931	1.5982e-74	8	Akirin2
Nde11	1.69547e-78	0.459396	0.963	0.711	3.88467e-74	8	Nde1
Ska3	1.62568e-77	0.314337	0.766	0.361	3.72476e-73	8	Ska3
Ska11	2.66638e-74	0.378796	0.882	0.502	6.1092e-70	8	Ska1
Fli12	2.65854e-73	0.400584	0.852	0.451	6.09125e-69	8	Fli1
Nek2	2.80138e-73	0.253292	0.669	0.276	6.41853e-69	8	Nek2
Nr2f22	1.54442e-71	0.74508	0.923	0.61	3.53858e-67	8	Nr2f2
Crym3	2.03952e-71	1.00465	0.914	0.594	4.67295e-67	8	Crym
Cthrc11	3.60293e-71	0.601711	0.727	0.35	8.25504e-67	8	Cthrc1
Tuba1b2	5.43777e-71	0.406398	1	0.999	1.2459e-66	8	Tuba1b
Gmds1	1.62034e-70	0.391616	0.811	0.443	3.71252e-66	8	Gmds
Dynll1	2.00027e-70	0.388842	1	1	4.58301e-66	8	Dynll1
Shcbp11	4.44909e-68	0.387132	0.92	0.595	1.01938e-63	8	Shcbp1
Spag51	1.3102e-67	0.289225	0.753	0.359	3.00193e-63	8	Spag5
Hjurp1	1.32596e-67	0.490743	0.963	0.744	3.03805e-63	8	Hjurp
Smc22	6.61743e-66	0.483838	1	0.925	1.51618e-61	8	Smc2
Cep89	8.50181e-66	0.367709	0.757	0.393	1.94793e-61	8	Cep89
Foxd21	2.85824e-65	0.265452	0.475	0.16	6.5488e-61	8	Foxd2
Rhoj1	1.74001e-63	0.262888	0.557	0.215	3.9867e-59	8	Rhoj
Tubb51	3.09158e-63	0.323923	1	1	7.08342e-59	8	Tubb5
Mxd31	1.4777e-62	0.264718	0.716	0.337	3.38571e-58	8	Mxd3
Tpm22	7.57347e-62	0.54979	0.901	0.602	1.73523e-57	8	Tpm2
Pkdcc1	2.41498e-61	0.530755	0.791	0.447	5.5332e-57	8	Pkdcc
Foxd2os1	3.81064e-61	0.359232	0.578	0.228	8.73095e-57	8	Foxd2os
Nr2f14	4.08837e-61	0.630522	0.948	0.65	9.36727e-57	8	Nr2f1
Rex1bd	2.22431e-60	0.369939	1	0.919	5.09634e-56	8	Rex1bd
Pdgfra1	2.299e-60	0.436585	0.92	0.589	5.26746e-56	8	Pdgfra
Rangap12	2.74998e-60	0.423153	0.976	0.826	6.30075e-56	8	Rangap1
Pcolce1	2.52984e-59	0.408556	0.901	0.566	5.79638e-55	8	Pcolce
Ncaph1	3.13706e-57	0.33034	0.918	0.594	7.18764e-53	8	Ncaph
Arhgap311	7.46356e-57	0.251597	0.649	0.3	1.71005e-52	8	Arhgap31
Cenpc1	3.29353e-56	0.347462	0.867	0.581	7.54613e-52	8	Cenpc1
Ncapd21	4.12768e-56	0.390714	0.942	0.712	9.45735e-52	8	Ncapd2
Nucks11	4.15032e-56	0.384365	1	0.997	9.50922e-52	8	Nucks1
Foxp21	1.28324e-55	0.771446	0.8	0.49	2.94015e-51	8	Foxp2
Ubc1	4.59991e-55	0.379557	0.998	0.992	1.05393e-50	8	Ubc
Gpsm2	1.63596e-54	0.297805	0.789	0.444	3.74831e-50	8	Gpsm2
Foxp41	1.79319e-54	0.359256	0.877	0.576	4.10857e-50	8	Foxp4
Cep70	4.45725e-54	0.292249	0.826	0.493	1.02124e-49	8	Cep70
Ska2	1.17842e-53	0.357095	0.951	0.746	2.7e-49	8	Ska2
Kif152	1.74275e-53	0.414287	0.957	0.704	3.993e-49	8	Kif15
Runx1t11	1.88104e-53	0.389241	0.953	0.623	4.30985e-49	8	Runx1t1
Ube2s	2.03936e-53	0.319584	0.927	0.627	4.67257e-49	8	Ube2s
Tpm12	2.15671e-53	0.619701	0.996	0.968	4.94145e-49	8	Tpm1
Ddr21	3.48363e-53	0.332819	0.858	0.513	7.9817e-49	8	Ddr2
Cdkn1b	2.65825e-52	0.332525	0.88	0.567	6.09059e-48	8	Cdkn1b
Tfap2b3	3.03982e-52	0.643116	0.669	0.332	6.96484e-48	8	Tfap2b
Itm2a1	6.51665e-52	0.570897	0.918	0.662	1.49309e-47	8	Itm2a
Lum1	1.14316e-51	0.823454	0.548	0.258	2.6192e-47	8	Lum
Rad211	8.11161e-50	0.390314	0.994	0.898	1.85853e-45	8	Rad21
Ddah2	8.62126e-50	0.348298	1	0.995	1.9753e-45	8	Ddah2
Phlda12	4.82109e-49	0.478054	0.813	0.518	1.10461e-44	8	Phlda1
Ubb	9.91555e-49	0.274282	1	1	2.27185e-44	8	Ubb
Uaca	2.40785e-47	0.309329	0.716	0.404	5.51686e-43	8	Uaca
Ccdc18	4.782e-47	0.278829	0.665	0.344	1.09565e-42	8	Ccdc18
Oaf1	2.919e-45	0.309871	0.852	0.538	6.688e-41	8	Oaf
Cped13	4.24519e-45	0.323757	0.905	0.579	9.72658e-41	8	Cped1
Mdfi2	5.84286e-45	0.321111	0.933	0.684	1.33872e-40	8	Mdfi
Myl92	3.77827e-44	0.514477	0.718	0.422	8.65678e-40	8	Myl9
Alkal2	2.21296e-43	0.280204	0.394	0.149	5.07034e-39	8	Alkal2
Cit	3.41857e-43	0.252705	0.703	0.399	7.83262e-39	8	Cit
Ubald21	7.55667e-43	0.324128	0.985	0.857	1.73138e-38	8	Ubald2
Cenpp	1.80623e-42	0.270647	0.839	0.54	4.13844e-38	8	Cenpp
Fat41	8.00468e-42	0.275465	0.708	0.396	1.83403e-37	8	Fat4
Pnrc2	4.46586e-41	0.299751	0.944	0.769	1.02322e-36	8	Pnrc2
Cdk5rap2	5.25822e-41	0.331	0.895	0.692	1.20476e-36	8	Cdk5rap2
Actg11	3.95835e-40	0.303272	1	1	9.06938e-36	8	Actg1
Col3a13	8.74775e-40	0.611163	0.963	0.726	2.00428e-35	8	Col3a1
H2az2	2.95558e-39	0.267695	1	1	6.77183e-35	8	H2az2
Sox93	3.3987e-39	0.416183	0.935	0.724	7.78711e-35	8	Sox9
Col2a11	3.83302e-39	0.495954	0.935	0.764	8.7822e-35	8	Col2a1
Mrpl51	1.37686e-38	0.265822	0.998	0.96	3.15465e-34	8	Mrpl51
Pfn12	3.25354e-38	0.280462	1	1	7.4545e-34	8	Pfn1
Trip13	4.44462e-38	0.271472	0.91	0.667	1.01835e-33	8	Trip13
Dab21	5.31872e-38	0.264187	0.781	0.463	1.21862e-33	8	Dab2
Plpp32	5.51665e-38	0.421997	0.938	0.756	1.26398e-33	8	Plpp3
Nup37	6.26654e-38	0.267684	0.903	0.664	1.43579e-33	8	Nup37
Fbn21	1.01294e-37	0.447392	0.933	0.738	2.32085e-33	8	Fbn2
Plk41	1.29001e-37	0.25532	0.925	0.639	2.95568e-33	8	Plk4
Cited11	2.69552e-37	0.327958	0.611	0.333	6.17598e-33	8	Cited1
Colec121	3.38951e-37	0.302498	0.555	0.283	7.76604e-33	8	Colec12
Tln11	8.90081e-37	0.322238	0.959	0.869	2.03935e-32	8	Tln1
Parm11	1.58697e-36	0.269871	0.415	0.179	3.63606e-32	8	Parm1
Fzd21	2.82638e-36	0.312514	0.991	0.931	6.4758e-32	8	Fzd2
Rarb1	2.84758e-36	0.303156	0.637	0.356	6.52436e-32	8	Rarb
Col4a21	2.68825e-35	0.404018	0.806	0.544	6.15932e-31	8	Col4a2
Fbxo52	3.46799e-35	0.323908	0.916	0.632	7.94586e-31	8	Fbxo5
Thbs11	9.49416e-35	0.26736	0.46	0.213	2.1753e-30	8	Thbs1
Nudcd2	1.20818e-34	0.260078	0.996	0.966	2.76817e-30	8	Nudcd2
Ttc28	2.72215e-34	0.26379	0.92	0.699	6.237e-30	8	Ttc28
Kctd1	2.99387e-34	0.260656	0.757	0.497	6.85956e-30	8	Kctd1
Pbk3	3.35655e-34	0.262519	0.931	0.64	7.69053e-30	8	Pbk
Ing1	7.51822e-34	0.273818	0.968	0.85	1.72257e-29	8	Ing1
Trio1	2.3357e-33	0.276743	0.839	0.618	5.35156e-29	8	Trio
Cald14	5.2649e-33	0.38804	1	0.958	1.20629e-28	8	Cald1
Foxd12	5.59667e-33	0.699644	0.535	0.286	1.28231e-28	8	Foxd1
Actn11	1.87513e-32	0.261673	0.961	0.825	4.2963e-28	8	Actn1
Zbed3	4.1551e-32	0.273115	0.862	0.638	9.52017e-28	8	Zbed3
Flrt21	4.8418e-32	0.435008	0.729	0.459	1.10935e-27	8	Flrt2
Shox21	1.06525e-31	0.373041	0.467	0.234	2.4407e-27	8	Shox2
H1f102	1.15149e-31	0.316118	1	0.984	2.6383e-27	8	H1f10
Lsm3	2.24544e-31	0.256637	1	0.973	5.14474e-27	8	Lsm3
Cmc2	2.27559e-31	0.261045	0.925	0.746	5.21383e-27	8	Cmc2
Clmp3	1.00502e-30	0.298365	0.966	0.719	2.30269e-26	8	Clmp
Clic11	1.81837e-30	0.26667	0.994	0.967	4.16624e-26	8	Clic1
Dkk21	2.71288e-30	0.460364	0.484	0.253	6.21576e-26	8	Dkk2
Rbms11	3.4143e-30	0.270013	0.961	0.775	7.82285e-26	8	Rbms1
Zfp36l22	4.79606e-30	0.283018	0.89	0.638	1.09887e-25	8	Zfp36l2
Hsp90b1	5.8499e-30	0.278332	1	0.999	1.34033e-25	8	Hsp90b1
Klf6	8.07746e-30	0.300999	0.759	0.511	1.85071e-25	8	Klf6
Tcf7l21	1.37816e-29	0.3265	0.927	0.798	3.15765e-25	8	Tcf7l2
Tgfb22	1.15293e-28	0.403775	0.63	0.39	2.6416e-24	8	Tgfb2
Marcks1	1.75729e-28	0.339649	1	1	4.0263e-24	8	Marcks
Ahnak1	2.44192e-28	0.2962	0.828	0.571	5.59493e-24	8	Ahnak
Arhgap281	5.16016e-28	0.26742	0.862	0.631	1.1823e-23	8	Arhgap28
Asxl31	1.81013e-27	0.362252	0.8	0.571	4.14736e-23	8	Asxl3
Tln2	3.23697e-27	0.264384	0.841	0.636	7.41656e-23	8	Tln2
Col4a11	1.25469e-26	0.458934	0.862	0.68	2.87476e-22	8	Col4a1
Plod21	5.2467e-26	0.308639	0.759	0.556	1.20212e-21	8	Plod2
Efna51	7.00518e-26	0.266031	0.815	0.606	1.60503e-21	8	Efna5
Tsc22d11	1.18505e-25	0.275071	1	0.992	2.71519e-21	8	Tsc22d1
Tmpo1	1.30644e-25	0.250185	1	0.992	2.99332e-21	8	Tmpo
Add31	1.62425e-25	0.291096	0.88	0.709	3.72148e-21	8	Add3
Tcf7l1	1.6542e-25	0.262807	0.865	0.688	3.79011e-21	8	Tcf7l1
Fermt21	6.02136e-25	0.30172	0.963	0.846	1.37961e-20	8	Fermt2
Bgn1	7.11137e-25	0.256403	0.578	0.334	1.62936e-20	8	Bgn
Ccdc342	8.14501e-25	0.251367	1	0.978	1.86618e-20	8	Ccdc34
Alx14	7.26324e-24	0.359365	0.901	0.625	1.66415e-19	8	Alx1
Myl12a1	1.75826e-22	0.251728	1	0.985	4.02852e-18	8	Myl12a
Alcam1	1.73719e-21	0.349337	0.398	0.211	3.98025e-17	8	Alcam
Pitx21	2.48811e-21	0.296932	0.269	0.119	5.70076e-17	8	Pitx2
Malat12	2.98303e-21	0.305306	1	1	6.83473e-17	8	Malat1
Col1a25	5.77501e-21	0.3363	0.972	0.752	1.32317e-16	8	Col1a2
Cdh113	6.14522e-21	0.296929	0.951	0.786	1.40799e-16	8	Cdh11
Sparc2	1.0941e-19	0.268072	0.948	0.827	2.5068e-15	8	Sparc
Ntan11	3.44247e-16	0.366216	0.927	0.834	7.88738e-12	8	Ntan1
Crabp14	2.33704e-15	0.377579	0.996	0.947	5.35462e-11	8	Crabp1
Gsc2	1.07835e-14	0.346897	0.387	0.236	2.47071e-10	8	Gsc
Rbp11	2.35833e-13	0.299062	0.944	0.893	5.40341e-09	8	Rbp1
Zfhx42	3.65362e-13	0.295496	0.925	0.805	8.37117e-09	8	Zfhx4
Cdc42ep31	5.05189e-11	0.254473	0.301	0.181	1.15749e-06	8	Cdc42ep3
Vcan3	1.67114e-08	0.308433	0.959	0.876	0.000382891	8	Vcan
Atp2b12	1.85125e-08	0.272298	0.959	0.89	0.000424157	8	Atp2b1
Igfbpl11	0	2.56045	0.919	0.104	0	9	Igfbpl1
Elavl31	0	2.35037	0.987	0.145	0	9	Elavl3
Arx	0	2.24952	0.63	0.026	0	9	Arx
Elavl4	0	2.02606	0.926	0.116	0	9	Elavl4
Dcx	0	1.90459	0.71	0.059	0	9	Dcx
Nrxn3	0	1.76326	0.609	0.038	0	9	Nrxn3
Sp9	0	1.63635	0.512	0.009	0	9	Sp9
Srrm4	0	1.57482	0.859	0.04	0	9	Srrm4
Gad2	0	1.57029	0.515	0.034	0	9	Gad2
Dcc	0	1.49656	0.785	0.038	0	9	Dcc
Soga31	0	1.48873	0.896	0.142	0	9	Soga3
Mfng1	0	1.31925	0.828	0.114	0	9	Mfng
Dll3	0	1.29018	0.714	0.041	0	9	Dll3
Celf3	0	1.2404	0.815	0.042	0	9	Celf3
Myt1	0	1.20465	0.781	0.015	0	9	Myt1
St18	0	1.19811	0.623	0.014	0	9	St18
Insm1	0	1.16475	0.687	0.057	0	9	Insm1
Scg3	0	1.06336	0.737	0.063	0	9	Scg3
Scrt1	0	1.0345	0.596	0.019	0	9	Scrt1
Gm14204	0	1.02932	0.401	0.005	0	9	Gm14204
Mir124a-1hg	0	0.94992	0.653	0.011	0	9	Mir124a-1hg
Ncan	0	0.744703	0.643	0.049	0	9	Ncan
Brsk2	0	0.73171	0.65	0.059	0	9	Brsk2
Myt1l	0	0.66501	0.407	0.011	0	9	Myt1l
Slc32a1	0	0.659382	0.407	0.003	0	9	Slc32a1
Gdap1l1	0	0.632315	0.556	0.034	0	9	Gdap1l1
Gad1	0	0.591604	0.343	0.005	0	9	Gad1
Srrm3	0	0.591402	0.498	0.016	0	9	Srrm3
Dner	0	0.545293	0.367	0.013	0	9	Dner
Scrt2	0	0.488453	0.401	0.005	0	9	Scrt2
Actl6b	0	0.471132	0.343	0.007	0	9	Actl6b
Slc10a4	0	0.453034	0.283	0.004	0	9	Slc10a4
Resp18	0	0.410872	0.313	0.006	0	9	Resp18
Chgb	0	0.410679	0.327	0.009	0	9	Chgb
Phf21b	1.09775e-298	0.840705	0.717	0.086	2.51516e-294	9	Phf21b
Plk3	2.3905e-294	0.768557	0.569	0.049	5.47712e-290	9	Plk3
Mir124-2hg1	8.12852e-292	1.27497	0.815	0.115	1.86241e-287	9	Mir124-2hg
Nova2	8.1343e-291	0.842166	0.67	0.075	1.86373e-286	9	Nova2
Prox1	3.98155e-290	0.878533	0.542	0.044	9.12253e-286	9	Prox1
Btbd17	7.18606e-288	0.925722	0.633	0.064	1.64647e-283	9	Btbd17
Atcay	1.59324e-287	0.48939	0.421	0.023	3.65043e-283	9	Atcay
Scg5	2.24299e-284	0.72515	0.694	0.081	5.13914e-280	9	Scg5
Stmn31	1.02495e-281	2.37192	0.912	0.175	2.34836e-277	9	Stmn3
[truncated: 5,582 more rows]

## Sheet: 2. Face markers mouse
Marker genes for facial clusters at E11.5 mouse
	p_val	avg_log2FC	pct.1	pct.2	p_val_adj	cluster	gene
Pax7	3.54394e-301	1.10592	0.874	0.19	8.11987e-297	LNP	Pax7
Igf1	4.0847e-211	1.23265	0.939	0.473	9.35885e-207	LNP	Igf1
Pax3	1.75465e-199	1.1083	0.941	0.459	4.02026e-195	LNP	Pax3
Gm30564	1.45769e-179	0.287366	0.447	0.044	3.33986e-175	LNP	Gm30564
Ptn	5.12012e-161	1.1527	0.999	0.954	1.17312e-156	LNP	Ptn
Nbl1	8.82489e-156	0.929041	0.916	0.509	2.02196e-151	LNP	Nbl1
Jun	9.99677e-133	0.808524	0.995	0.859	2.29046e-128	LNP	Jun
Col2a1	1.28234e-131	-0.852057	0.548	0.856	2.9381e-127	LNP	Col2a1
Micos10	1.8909e-129	0.59095	0.999	0.997	4.33242e-125	LNP	Micos10
Txn1	6.22963e-129	0.430915	1	1	1.42733e-124	LNP	Txn1
Crym	5.41735e-126	-1.5972	0.461	0.797	1.24122e-121	LNP	Crym
Twist1	7.21721e-122	1.02131	0.996	0.839	1.65361e-117	LNP	Twist1
Alx1	6.54811e-118	0.79284	0.997	0.791	1.5003e-113	LNP	Alx1
Tnfaip6	9.89633e-116	0.547645	0.948	0.588	2.26745e-111	LNP	Tnfaip6
Hpgd	1.72635e-108	0.921812	0.555	0.178	3.95541e-104	LNP	Hpgd
Six2	1.78586e-105	-0.826593	0.383	0.759	4.09177e-101	LNP	Six2
Lgals1	7.63459e-105	0.651294	1	0.944	1.74924e-100	LNP	Lgals1
Cntfr	1.78614e-102	0.399659	0.641	0.249	4.09241e-98	LNP	Cntfr
1110017D15Rik	6.88032e-91	0.258103	0.471	0.137	1.57642e-86	LNP	1110017D15Rik
Pcdh7	4.5973e-89	-0.526385	0.07	0.471	1.05333e-84	LNP	Pcdh7
Anxa7	5.84101e-87	0.388946	0.673	0.327	1.33829e-82	LNP	Anxa7
Ifitm1	1.89241e-85	0.26336	0.566	0.199	4.33589e-81	LNP	Ifitm1
Rspo2	1.62996e-83	0.427253	0.685	0.325	3.73457e-79	LNP	Rspo2
Rarb	1.8122e-82	0.359404	0.691	0.315	4.15212e-78	LNP	Rarb
Ube2e3	1.20593e-78	-0.473938	0.945	0.984	2.76302e-74	LNP	Ube2e3
Lix1	4.67763e-77	0.759423	0.944	0.729	1.07174e-72	LNP	Lix1
Tcf12	6.5883e-76	0.489979	0.995	0.967	1.50951e-71	LNP	Tcf12
Id3	4.62883e-74	0.587769	1	0.991	1.06056e-69	LNP	Id3
Gpc3	1.27704e-73	-0.62706	0.924	0.969	2.92596e-69	LNP	Gpc3
Rnf128	1.3237e-73	0.287549	0.315	0.074	3.03285e-69	LNP	Rnf128
Tpm1	3.25027e-73	-0.814192	0.989	0.994	7.44702e-69	LNP	Tpm1
Macroh2a1	4.67051e-72	0.305168	1	1	1.07011e-67	LNP	Macroh2a1
Zfhx3	6.07089e-70	1.0359	0.953	0.881	1.39096e-65	LNP	Zfhx3
Tmem254	9.30779e-69	-0.505517	0.77	0.889	2.1326e-64	LNP	Tmem254
Pbx3	1.71429e-67	-0.36076	0.435	0.719	3.92779e-63	LNP	Pbx3
Igfbp4	7.46432e-66	0.416613	1	0.976	1.71022e-61	LNP	Igfbp4
Gm49708	1.23831e-65	0.655798	0.827	0.598	2.83723e-61	LNP	Gm49708
Gas1	5.47206e-65	0.45544	0.988	0.847	1.25376e-60	LNP	Gas1
St6galnac3	7.07344e-65	0.315825	0.694	0.393	1.62067e-60	LNP	St6galnac3
Id2	7.94638e-65	0.597149	0.989	0.949	1.82067e-60	LNP	Id2
Vcam1	1.00351e-64	0.33731	0.827	0.529	2.29923e-60	LNP	Vcam1
Tbx3	1.21459e-64	-0.511153	0.217	0.55	2.78286e-60	LNP	Tbx3
Id1	5.91775e-64	0.627613	0.985	0.971	1.35587e-59	LNP	Id1
Crabp2	6.63188e-64	0.446435	1	0.969	1.5195e-59	LNP	Crabp2
Capzb	7.3728e-64	0.332974	1	0.99	1.68926e-59	LNP	Capzb
Pcsk5	2.01923e-63	0.306215	0.649	0.33	4.62646e-59	LNP	Pcsk5
Lmo4	9.01633e-63	-0.540196	0.884	0.942	2.06582e-58	LNP	Lmo4
Prrx2	1.30303e-62	0.496429	0.992	0.822	2.98551e-58	LNP	Prrx2
Alx3	2.86557e-62	-0.459758	0.282	0.588	6.56558e-58	LNP	Alx3
Ccnd2	2.30989e-60	-0.79477	0.983	0.971	5.29242e-56	LNP	Ccnd2
Six1	2.94469e-60	-0.569423	0.399	0.657	6.74688e-56	LNP	Six1
Sox9	1.05764e-59	-0.989246	0.625	0.783	2.42327e-55	LNP	Sox9
Meis2	3.13388e-58	-1.38649	0.186	0.473	7.18035e-54	LNP	Meis2
Akr7a5	3.36895e-58	0.376492	0.985	0.906	7.71893e-54	LNP	Akr7a5
Tcf7l2	5.43101e-58	-0.534135	0.699	0.844	1.24435e-53	LNP	Tcf7l2
Samd5	7.19548e-58	-0.39408	0.064	0.361	1.64863e-53	LNP	Samd5
Igfbp5	5.20817e-56	-1.51209	0.251	0.531	1.1933e-51	LNP	Igfbp5
Flrt2	1.40292e-55	-1.16162	0.335	0.576	3.21437e-51	LNP	Flrt2
Septin11	2.19509e-55	0.40372	0.995	0.966	5.02938e-51	LNP	Septin11
Tspan3	4.55439e-55	-0.33338	0.967	0.99	1.0435e-50	LNP	Tspan3
Prdm16	5.21183e-55	0.359356	0.608	0.324	1.19413e-50	LNP	Prdm16
Itm2a	7.43024e-55	-0.71065	0.549	0.759	1.70242e-50	LNP	Itm2a
Irx5	3.97503e-54	0.554459	0.572	0.308	9.10758e-50	LNP	Irx5
Foxf1	2.01099e-53	-0.371079	0.024	0.29	4.60759e-49	LNP	Foxf1
Lpar1	2.07337e-53	0.378724	0.965	0.806	4.7505e-49	LNP	Lpar1
App	3.07707e-53	-0.441612	0.786	0.897	7.05017e-49	LNP	App
Cxcl12	1.73733e-52	-0.759802	0.241	0.524	3.98057e-48	LNP	Cxcl12
Basp1	1.62743e-51	-0.335289	1	1	3.72877e-47	LNP	Basp1
Tcf15	3.3448e-51	0.277632	0.434	0.173	7.66361e-47	LNP	Tcf15
Shox2	6.19552e-51	-0.520383	0.096	0.371	1.41952e-46	LNP	Shox2
Pou3f3	1.87037e-50	-0.420361	0.065	0.333	4.2854e-46	LNP	Pou3f3
Auts2	1.34311e-49	-0.384187	0.944	0.981	3.07732e-45	LNP	Auts2
Tox	6.92281e-49	-0.317685	0.306	0.573	1.58615e-44	LNP	Tox
Cadm1	8.52975e-49	-0.49246	0.427	0.648	1.95434e-44	LNP	Cadm1
Pantr1	8.72481e-49	-0.483316	0.141	0.408	1.99903e-44	LNP	Pantr1
Ccn1	2.4205e-48	0.398977	0.898	0.713	5.54584e-44	LNP	Ccn1
Gkap1	3.0328e-47	-0.333499	0.509	0.731	6.94874e-43	LNP	Gkap1
Snai1	5.50309e-47	0.35507	0.815	0.57	1.26087e-42	LNP	Snai1
Trib2	1.61654e-46	-0.285612	0.241	0.506	3.70381e-42	LNP	Trib2
Apoe	2.64692e-46	-0.456323	0.451	0.668	6.06462e-42	LNP	Apoe
Msx1	5.44945e-46	0.529758	0.899	0.676	1.24858e-41	LNP	Msx1
Mpped2	6.94616e-46	0.747693	0.852	0.737	1.5915e-41	LNP	Mpped2
Ptch1	7.55253e-46	-0.532814	0.38	0.603	1.73044e-41	LNP	Ptch1
Slc1a3	1.44056e-45	-0.317397	0.141	0.405	3.30062e-41	LNP	Slc1a3
Car14	6.17463e-45	0.279808	0.749	0.498	1.41473e-40	LNP	Car14
Foxd1	6.23301e-45	-0.79893	0.14	0.392	1.42811e-40	LNP	Foxd1
Polr1f	1.83519e-44	0.387896	0.96	0.878	4.20479e-40	LNP	Polr1f
Foxd2os	2.3343e-44	-0.398379	0.077	0.328	5.34834e-40	LNP	Foxd2os
Itm2b	3.20025e-44	-0.56194	0.888	0.95	7.33242e-40	LNP	Itm2b
Nkd1	5.36535e-44	0.351304	0.654	0.392	1.22931e-39	LNP	Nkd1
Gsc	7.14362e-44	0.542873	0.435	0.201	1.63675e-39	LNP	Gsc
Pth1r	1.51211e-43	0.274962	0.86	0.631	3.46456e-39	LNP	Pth1r
Bex4	4.94064e-42	-0.40141	0.737	0.842	1.132e-37	LNP	Bex4
Cycs	7.23193e-42	0.276274	1	0.988	1.65698e-37	LNP	Cycs
Tspan13	2.04683e-41	-0.332639	0.391	0.619	4.6897e-37	LNP	Tspan13
Asns	2.32294e-40	0.272304	0.761	0.535	5.32233e-36	LNP	Asns
Farsb	6.03979e-40	0.271658	0.886	0.733	1.38384e-35	LNP	Farsb
Col9a1	9.99912e-40	-0.457398	0.174	0.416	2.291e-35	LNP	Col9a1
Tmem256	1.39852e-39	-0.310608	0.976	0.986	3.20429e-35	LNP	Tmem256
Csrp1	1.31994e-38	0.259332	0.761	0.559	3.02425e-34	LNP	Csrp1
Pdgfc	2.50321e-38	-0.45328	0.118	0.342	5.73536e-34	LNP	Pdgfc
Ptprf	6.28281e-38	-0.469546	0.59	0.719	1.43952e-33	LNP	Ptprf
Spint2	1.03017e-36	-0.54322	0.125	0.344	2.36033e-32	LNP	Spint2
Mif	1.22018e-36	0.270035	1	1	2.79568e-32	LNP	Mif
S100a11	1.70407e-36	-0.792838	0.936	0.963	3.90437e-32	LNP	S100a11
Cthrc1	3.17492e-36	-0.387823	0.229	0.455	7.27437e-32	LNP	Cthrc1
H2bu2	4.46758e-36	-0.329536	0.156	0.38	1.02361e-31	LNP	H2bu2
Limd2	5.02108e-36	0.254364	1	0.983	1.15043e-31	LNP	Limd2
Eya2	1.15647e-35	-0.275519	0.186	0.412	2.64971e-31	LNP	Eya2
Col4a2	1.82943e-35	-0.337979	0.5	0.658	4.1916e-31	LNP	Col4a2
Sh3gl3	5.21504e-34	0.273495	0.646	0.42	1.19487e-29	LNP	Sh3gl3
Nav2	1.09635e-33	-0.309723	0.097	0.303	2.51196e-29	LNP	Nav2
Mecom	1.55725e-33	-0.396231	0.133	0.349	3.56798e-29	LNP	Mecom
Foxc1	5.13514e-33	-0.439547	0.291	0.495	1.17656e-28	LNP	Foxc1
Sox4	9.57272e-33	-0.387318	0.983	0.99	2.1933e-28	LNP	Sox4
Rbms1	1.57285e-32	-0.315385	0.818	0.899	3.60371e-28	LNP	Rbms1
Akap12	6.89567e-32	-0.278153	0.114	0.325	1.57994e-27	LNP	Akap12
Nrp2	7.0742e-32	-0.441327	0.194	0.402	1.62084e-27	LNP	Nrp2
Itga6	1.0262e-31	-0.259386	0.146	0.356	2.35123e-27	LNP	Itga6
Tfap2b	1.4594e-31	-0.93663	0.423	0.57	3.34378e-27	LNP	Tfap2b
Lef1	1.50908e-31	0.310953	0.757	0.498	3.45761e-27	LNP	Lef1
Cldn6	1.51104e-31	-0.317313	0.025	0.2	3.46209e-27	LNP	Cldn6
Bex1	1.90122e-31	-0.497004	0.719	0.794	4.35607e-27	LNP	Bex1
Pdcd4	3.33755e-31	-0.323644	0.848	0.904	7.64699e-27	LNP	Pdcd4
Ezr	6.74566e-31	-0.420973	0.137	0.335	1.54557e-26	LNP	Ezr
Il11ra1	8.04504e-31	0.263364	0.961	0.776	1.84328e-26	LNP	Il11ra1
Klhl13	3.46256e-30	-0.291933	0.342	0.526	7.93341e-26	LNP	Klhl13
Malat1	6.7645e-30	-0.479611	1	1	1.54988e-25	LNP	Malat1
Plk2	8.83375e-30	0.29606	0.746	0.548	2.02399e-25	LNP	Plk2
Bcam	9.4375e-30	-0.365856	0.043	0.217	2.16232e-25	LNP	Bcam
Rrm2	1.34941e-29	0.326874	0.967	0.871	3.09177e-25	LNP	Rrm2
Dlx5	4.27505e-29	-0.285888	0.061	0.242	9.795e-25	LNP	Dlx5
Cldn7	5.06341e-29	-0.469746	0.047	0.218	1.16013e-24	LNP	Cldn7
Cldn11	8.14954e-29	-0.275526	0.041	0.214	1.86722e-24	LNP	Cldn11
Pgm2l1	1.02596e-28	-0.381159	0.367	0.527	2.35067e-24	LNP	Pgm2l1
Trps1	1.35306e-28	-0.266976	0.596	0.775	3.10013e-24	LNP	Trps1
Dsp	6.8739e-28	-0.339589	0.024	0.181	1.57495e-23	LNP	Dsp
Dst	7.28193e-28	-0.321462	0.471	0.628	1.66844e-23	LNP	Dst
Epcam	2.49868e-27	-1.09709	0.17	0.344	5.72497e-23	LNP	Epcam
Sulf1	3.62999e-27	-0.351699	0.408	0.589	8.31703e-23	LNP	Sulf1
Tpd52	5.62218e-27	-0.334197	0.109	0.284	1.28815e-22	LNP	Tpd52
Phlda1	3.10214e-26	-0.340596	0.488	0.649	7.10762e-22	LNP	Phlda1
Ikzf2	5.37311e-26	-0.35284	0.154	0.328	1.23109e-21	LNP	Ikzf2
Mxd4	7.20995e-26	-0.283988	0.468	0.644	1.65194e-21	LNP	Mxd4
Ptms	9.07344e-26	-0.296278	0.999	0.999	2.07891e-21	LNP	Ptms
Dag1	1.0925e-25	-0.286931	0.414	0.56	2.50314e-21	LNP	Dag1
Igfbp2	1.22537e-25	-1.38167	0.856	0.904	2.80756e-21	LNP	Igfbp2
Pdgfa	1.41847e-25	-1.22649	0.118	0.282	3.25e-21	LNP	Pdgfa
Dnajc1	1.43717e-25	-0.451046	0.676	0.762	3.29285e-21	LNP	Dnajc1
Lum	3.63501e-25	-0.327448	0.134	0.318	8.32854e-21	LNP	Lum
Socs2	4.34673e-25	-0.332803	0.19	0.368	9.95922e-21	LNP	Socs2
Fdps	5.89285e-25	0.309239	0.906	0.854	1.35017e-20	LNP	Fdps
Wnt6	7.83706e-25	-0.580647	0.019	0.159	1.79563e-20	LNP	Wnt6
Pkdcc	1.04969e-24	-0.443812	0.301	0.476	2.40504e-20	LNP	Pkdcc
S100a10	1.1368e-24	-0.409027	0.617	0.741	2.60463e-20	LNP	S100a10
Hes1	1.15126e-24	0.292779	0.995	0.954	2.63778e-20	LNP	Hes1
Frzb	2.16032e-24	-0.356328	0.201	0.373	4.94972e-20	LNP	Frzb
Krt18	2.62553e-24	-0.44907	0.142	0.312	6.01561e-20	LNP	Krt18
Tbx2	3.04793e-24	0.271709	0.763	0.625	6.98343e-20	LNP	Tbx2
Irx3	3.16501e-24	0.376114	0.572	0.387	7.25168e-20	LNP	Irx3
Fermt1	6.44844e-24	-0.293349	0.011	0.141	1.47747e-19	LNP	Fermt1
Zfp36l1	8.64488e-24	-0.285828	0.957	0.966	1.98071e-19	LNP	Zfp36l1
Flrt3	2.22405e-23	0.314159	0.753	0.622	5.09575e-19	LNP	Flrt3
Gata2	3.98566e-23	0.279443	0.52	0.329	9.13195e-19	LNP	Gata2
Trp63	8.02783e-23	-0.254139	0.011	0.136	1.83934e-18	LNP	Trp63
Perp	1.46662e-22	-0.42255	0.023	0.154	3.36033e-18	LNP	Perp
Col11a1	1.86137e-22	-0.255216	0.447	0.59	4.26478e-18	LNP	Col11a1
Ctsl	2.17446e-22	-0.367367	0.906	0.932	4.98212e-18	LNP	Ctsl
Mir205hg	3.45839e-22	-0.275033	0.033	0.168	7.92387e-18	LNP	Mir205hg
Sfrp1	8.35051e-22	-0.410678	0.684	0.742	1.91327e-17	LNP	Sfrp1
Col4a1	4.59317e-21	-0.28144	0.71	0.796	1.05239e-16	LNP	Col4a1
Tenm3	4.99147e-21	-0.284939	0.709	0.78	1.14364e-16	LNP	Tenm3
Zfhx4	6.06862e-21	0.308677	0.888	0.836	1.39044e-16	LNP	Zfhx4
Btg1	1.21492e-20	0.278	0.934	0.913	2.78362e-16	LNP	Btg1
Nr2f2	1.61817e-20	-0.639851	0.598	0.671	3.70755e-16	LNP	Nr2f2
Myh9	1.73312e-20	-0.290912	0.426	0.562	3.97093e-16	LNP	Myh9
Afdn	1.96065e-20	-0.251502	0.62	0.714	4.49223e-16	LNP	Afdn
Igf1r	1.98704e-20	-0.251258	0.795	0.855	4.5527e-16	LNP	Igf1r
Peg3	6.40535e-20	-0.410891	0.878	0.929	1.46759e-15	LNP	Peg3
Cyp51	6.91902e-20	0.258212	0.891	0.816	1.58529e-15	LNP	Cyp51
Plod2	1.43118e-19	-0.302092	0.492	0.602	3.27913e-15	LNP	Plod2
Rbp1	3.38034e-19	-0.338731	0.936	0.945	7.74504e-15	LNP	Rbp1
Serpine2	5.64278e-19	0.261352	0.919	0.81	1.29287e-14	LNP	Serpine2
Wnt5a	6.39901e-19	0.270602	0.886	0.75	1.46614e-14	LNP	Wnt5a
Sfn	1.49164e-18	-0.44339	0.055	0.178	3.41764e-14	LNP	Sfn
Arid5b	1.61589e-17	-0.281928	0.719	0.79	3.70232e-13	LNP	Arid5b
Myl9	2.17725e-17	-0.36629	0.432	0.538	4.98852e-13	LNP	Myl9
Col18a1	8.14883e-17	-0.568093	0.298	0.405	1.86706e-12	LNP	Col18a1
Cxcl14	9.77024e-17	-1.12391	0.082	0.205	2.23856e-12	LNP	Cxcl14
Rhob	3.34021e-16	-0.25712	0.441	0.552	7.6531e-12	LNP	Rhob
Krt14	4.72807e-16	-0.332185	0.028	0.129	1.0833e-11	LNP	Krt14
Ccnd1	5.027e-16	-0.381855	0.892	0.892	1.15179e-11	LNP	Ccnd1
Sostdc1	1.3108e-15	-0.72946	0.081	0.198	3.00329e-11	LNP	Sostdc1
Ktn1	1.77952e-15	-0.269865	0.919	0.936	4.07723e-11	LNP	Ktn1
Pclaf	2.0412e-15	0.251133	0.987	0.936	4.6768e-11	LNP	Pclaf
Atox1	2.2003e-15	-0.272268	0.997	0.997	5.04132e-11	LNP	Atox1
Six3	3.46818e-15	-0.321373	0.059	0.167	7.9463e-11	LNP	Six3
Krt8	3.52711e-15	-0.372327	0.102	0.217	8.0813e-11	LNP	Krt8
Tgfbi	2.11501e-14	-0.262888	0.41	0.508	4.84591e-10	LNP	Tgfbi
Fgfr2	2.31119e-14	-0.272421	0.29	0.401	5.29539e-10	LNP	Fgfr2
Wnt4	3.51904e-14	-0.445293	0.072	0.176	8.06282e-10	LNP	Wnt4
Asxl3	2.74694e-13	-0.343598	0.653	0.695	6.29379e-09	LNP	Asxl3
Gja1	3.41242e-13	-0.257867	0.874	0.895	7.81854e-09	LNP	Gja1
Mt2	5.74242e-13	-0.251256	0.082	0.184	1.3157e-08	LNP	Mt2
Sox2	2.35099e-12	-0.33366	0.081	0.178	5.38659e-08	LNP	Sox2
Cotl1	3.05714e-12	-0.318317	0.654	0.715	7.00452e-08	LNP	Cotl1
Mt1	4.80529e-12	-0.371707	0.286	0.388	1.10099e-07	LNP	Mt1
Col3a1	5.61795e-12	-0.388454	0.961	0.83	1.28718e-07	LNP	Col3a1
Sparc	1.3814e-11	-0.368127	0.839	0.845	3.16506e-07	LNP	Sparc
Psip1	2.2784e-11	-0.257956	1	1	5.22026e-07	LNP	Psip1
Tmsb4x	2.65732e-11	-0.294196	1	1	6.08844e-07	LNP	Tmsb4x
Ldhb	4.74445e-11	-0.274745	0.999	0.997	1.08705e-06	LNP	Ldhb
Mest	1.12605e-10	-0.258238	0.989	0.981	2.58e-06	LNP	Mest
Sfrp2	2.11096e-10	-0.41079	0.642	0.681	4.83664e-06	LNP	Sfrp2
Hes6	2.54111e-10	-0.304753	0.404	0.505	5.8222e-06	LNP	Hes6
Fgf8	7.20356e-10	-0.584743	0.04	0.113	1.65048e-05	LNP	Fgf8
Hras	1.79037e-09	-0.285074	0.899	0.911	4.10209e-05	LNP	Hras
Fabp5	1.87049e-09	-0.27269	1	0.991	4.28567e-05	LNP	Fabp5
Prrx1	1.89008e-09	0.364293	0.826	0.755	4.33056e-05	LNP	Prrx1
Dlk1	2.53449e-09	-0.459517	0.42	0.49	5.80701e-05	LNP	Dlk1
Six3os1	2.78397e-09	-0.295498	0.08	0.16	6.37862e-05	LNP	Six3os1
Wls	6.39289e-09	-0.310983	0.888	0.883	0.000146474	LNP	Wls
Aldh1a3	5.87025e-08	-0.357019	0.059	0.127	0.00134499	LNP	Aldh1a3
Nr2f1	2.52075e-07	-0.363279	0.597	0.65	0.00577554	LNP	Nr2f1
Pdlim1	1.62269e-06	-0.365744	0.275	0.337	0.0371792	LNP	Pdlim1
Tubb3	4.7884e-05	-0.389382	0.43	0.331	1	LNP	Tubb3
Xist	0.000123715	-0.285079	0.552	0.597	1	LNP	Xist
H19	0.000587835	-0.470972	0.856	0.865	1	LNP	H19
Dkk1	0.00173194	-0.372267	0.165	0.203	1	LNP	Dkk1
Crabp1	9.83861e-186	1.40853	0.997	0.982	2.25422e-181	MNP Pou3f3+	Crabp1
Pantr1.1	1.08663e-178	0.955292	0.743	0.243	2.48968e-174	MNP Pou3f3+	Pantr1
Pou3f3.1	1.89958e-172	0.754086	0.662	0.169	4.35231e-168	MNP Pou3f3+	Pou3f3
Plaat3	2.1034e-97	0.522481	0.741	0.401	4.81931e-93	MNP Pou3f3+	Plaat3
H2az1	5.69556e-97	0.377012	1	1	1.30497e-92	MNP Pou3f3+	H2az1
Gnas	6.27219e-83	-0.411807	1	1	1.43708e-78	MNP Pou3f3+	Gnas
Crym.1	8.44306e-72	0.901282	0.905	0.672	1.93447e-67	MNP Pou3f3+	Crym
Pbx1	1.65516e-69	-0.508056	0.949	0.97	3.79231e-65	MNP Pou3f3+	Pbx1
Gap43	2.20184e-68	0.464939	0.863	0.613	5.04486e-64	MNP Pou3f3+	Gap43
H19.1	2.40191e-67	-0.927388	0.764	0.89	5.50327e-63	MNP Pou3f3+	H19
Meg3	2.08334e-66	-0.776904	0.557	0.808	4.77334e-62	MNP Pou3f3+	Meg3
Npm1	2.33445e-66	0.266326	1	1	5.34868e-62	MNP Pou3f3+	Npm1
Lix1.1	7.19821e-65	0.585064	0.967	0.727	1.64925e-60	MNP Pou3f3+	Lix1
Meis2.1	4.0503e-64	-1.3773	0.153	0.477	9.28005e-60	MNP Pou3f3+	Meis2
Tril	6.79192e-64	0.575311	0.897	0.685	1.55616e-59	MNP Pou3f3+	Tril
Fabp5.1	8.81256e-63	0.407973	0.999	0.991	2.01913e-58	MNP Pou3f3+	Fabp5
Ldhb.1	1.26327e-59	0.495376	1	0.997	2.89439e-55	MNP Pou3f3+	Ldhb
Cdkn1c	2.61518e-59	-0.608903	0.987	0.997	5.9919e-55	MNP Pou3f3+	Cdkn1c
Nfib	4.2437e-59	-0.530093	0.743	0.874	9.72316e-55	MNP Pou3f3+	Nfib
Sparc.1	3.67159e-58	-0.639826	0.723	0.876	8.41236e-54	MNP Pou3f3+	Sparc
Malat1.1	4.06897e-57	-0.666536	1	1	9.32283e-53	MNP Pou3f3+	Malat1
Enpp2	1.26689e-56	0.409988	0.501	0.217	2.9027e-52	MNP Pou3f3+	Enpp2
Meis1	1.0854e-54	-0.445924	0.098	0.399	2.48686e-50	MNP Pou3f3+	Meis1
Tfap2b.1	1.52556e-53	0.509118	0.802	0.466	3.49537e-49	MNP Pou3f3+	Tfap2b
Ran	6.0331e-49	0.260544	1	1	1.3823e-44	MNP Pou3f3+	Ran
Rarb.1	1.37804e-46	-0.328161	0.171	0.461	3.15737e-42	MNP Pou3f3+	Rarb
Cped1	3.11802e-45	0.377856	0.912	0.706	7.14402e-41	MNP Pou3f3+	Cped1
S100a6	6.43538e-45	0.481397	0.707	0.471	1.47448e-40	MNP Pou3f3+	S100a6
Selenoh	6.66955e-45	0.274108	1	0.998	1.52813e-40	MNP Pou3f3+	Selenoh
Foxd1.1	1.77877e-44	0.763441	0.526	0.284	4.07551e-40	MNP Pou3f3+	Foxd1
Hmgb3	1.82e-44	0.260767	1	1	4.17e-40	MNP Pou3f3+	Hmgb3
Igfbp5.1	2.40285e-44	-1.47771	0.281	0.518	5.5054e-40	MNP Pou3f3+	Igfbp5
Crlf1	6.31463e-43	0.373944	0.929	0.705	1.44681e-38	MNP Pou3f3+	Crlf1
Ranbp1	1.27468e-42	0.256305	1	1	2.92054e-38	MNP Pou3f3+	Ranbp1
Jun.1	1.61056e-42	-0.641933	0.86	0.898	3.69012e-38	MNP Pou3f3+	Jun
Zfp503	1.77349e-42	-0.330516	0.075	0.322	4.06342e-38	MNP Pou3f3+	Zfp503
Serpinh1	1.00637e-40	-0.360972	0.983	0.992	2.3058e-36	MNP Pou3f3+	Serpinh1
Zfhx3.1	1.17178e-40	-0.654635	0.843	0.912	2.68478e-36	MNP Pou3f3+	Zfhx3
Gata3	3.71316e-40	-0.558815	0.124	0.368	8.5076e-36	MNP Pou3f3+	Gata3
Rev3l	5.27864e-40	-0.348879	0.566	0.754	1.20944e-35	MNP Pou3f3+	Rev3l
Tmsb4x.1	2.76531e-39	-0.67212	1	1	6.33587e-35	MNP Pou3f3+	Tmsb4x
Dusp6	8.9808e-39	0.360189	0.726	0.518	2.05768e-34	MNP Pou3f3+	Dusp6
Tenm4	1.66049e-38	-0.316571	0.382	0.598	3.80452e-34	MNP Pou3f3+	Tenm4
Aopep	2.86267e-38	0.435687	0.839	0.71	6.55895e-34	MNP Pou3f3+	Aopep
Chd3	5.35894e-38	-0.402077	0.897	0.932	1.22784e-33	MNP Pou3f3+	Chd3
Hspe1	5.84525e-38	0.267946	1	1	1.33926e-33	MNP Pou3f3+	Hspe1
Tsc22d1	1.7755e-37	-0.342736	0.994	0.995	4.06803e-33	MNP Pou3f3+	Tsc22d1
Lmo4.1	4.15401e-37	-0.476922	0.885	0.941	9.51768e-33	MNP Pou3f3+	Lmo4
Eif5a	1.13241e-35	0.252156	1	1	2.59459e-31	MNP Pou3f3+	Eif5a
Grb10	1.91276e-35	-0.341852	0.993	0.991	4.38251e-31	MNP Pou3f3+	Grb10
Pgm2l1.1	2.24551e-35	0.37	0.668	0.444	5.14491e-31	MNP Pou3f3+	Pgm2l1
Ddit4l	2.27867e-35	0.296205	0.627	0.383	5.22089e-31	MNP Pou3f3+	Ddit4l
Pdlim4	2.50972e-35	0.269264	0.926	0.786	5.75027e-31	MNP Pou3f3+	Pdlim4
Alx3.1	3.70908e-35	0.259067	0.721	0.465	8.49825e-31	MNP Pou3f3+	Alx3
Wnt5a.1	4.49284e-35	0.365552	0.917	0.744	1.0294e-30	MNP Pou3f3+	Wnt5a
Prdx6	4.86206e-34	0.275594	0.997	0.989	1.11399e-29	MNP Pou3f3+	Prdx6
Jund	9.11692e-34	-0.327091	0.999	0.995	2.08887e-29	MNP Pou3f3+	Jund
Fos	2.75676e-33	-0.546674	0.812	0.871	6.3163e-29	MNP Pou3f3+	Fos
Pdgfc.1	1.59367e-32	-0.439796	0.127	0.335	3.65142e-28	MNP Pou3f3+	Pdgfc
Pdgfa.1	1.78271e-32	-1.22686	0.085	0.288	4.08454e-28	MNP Pou3f3+	Pdgfa
Plagl1	4.51845e-32	-0.456708	0.212	0.444	1.03527e-27	MNP Pou3f3+	Plagl1
Col18a1.1	5.59844e-32	-0.596341	0.216	0.425	1.28271e-27	MNP Pou3f3+	Col18a1
Rhoc	2.06998e-30	-0.29902	0.659	0.83	4.74275e-26	MNP Pou3f3+	Rhoc
Cldn6.1	3.69424e-30	-0.313237	0.023	0.197	8.46424e-26	MNP Pou3f3+	Cldn6
Col1a2	9.96021e-30	0.318311	0.994	0.847	2.28208e-25	MNP Pou3f3+	Col1a2
Ctsb	4.83612e-29	-0.276482	0.792	0.859	1.10805e-24	MNP Pou3f3+	Ctsb
Atox1.1	1.13725e-28	-0.335268	0.996	0.998	2.60567e-24	MNP Pou3f3+	Atox1
Gpc6	1.19233e-27	-0.308837	0.571	0.711	2.73187e-23	MNP Pou3f3+	Gpc6
Rassf3	1.19509e-27	0.272401	0.679	0.483	2.73818e-23	MNP Pou3f3+	Rassf3
Crabp2.1	1.30266e-27	0.323071	0.999	0.97	2.98467e-23	MNP Pou3f3+	Crabp2
Gsta4	1.5546e-27	-0.326545	0.714	0.833	3.56189e-23	MNP Pou3f3+	Gsta4
Hpgd.1	2.12973e-27	-0.519424	0.112	0.304	4.87963e-23	MNP Pou3f3+	Hpgd
Krt8.1	6.31963e-27	-0.398018	0.055	0.228	1.44795e-22	MNP Pou3f3+	Krt8
Msi2	8.64923e-27	-0.277191	0.731	0.816	1.98171e-22	MNP Pou3f3+	Msi2
Hspd1	1.3461e-26	0.254817	1	0.999	3.08418e-22	MNP Pou3f3+	Hspd1
Mecom.1	1.3741e-26	-0.379237	0.146	0.342	3.14833e-22	MNP Pou3f3+	Mecom
Ikzf2.1	3.20505e-26	-0.348401	0.143	0.328	7.34341e-22	MNP Pou3f3+	Ikzf2
Cdh6	1.04236e-25	0.317429	0.498	0.312	2.38825e-21	MNP Pou3f3+	Cdh6
Gm49708.1	1.35439e-25	-0.518408	0.546	0.677	3.10317e-21	MNP Pou3f3+	Gm49708
Prss23	1.37697e-25	-0.257826	0.123	0.308	3.15491e-21	MNP Pou3f3+	Prss23
Nhp2	1.499e-25	0.253688	0.977	0.947	3.43451e-21	MNP Pou3f3+	Nhp2
Mab21l2	1.519e-25	-0.519736	0.168	0.347	3.48034e-21	MNP Pou3f3+	Mab21l2
Dlk1.1	1.21505e-24	-0.523442	0.341	0.51	2.78393e-20	MNP Pou3f3+	Dlk1
Bcam.1	1.72255e-24	-0.353906	0.052	0.212	3.9467e-20	MNP Pou3f3+	Bcam
Vim	2.11133e-24	0.289477	0.992	0.953	4.83747e-20	MNP Pou3f3+	Vim
Gsc.1	2.96526e-24	-0.37969	0.113	0.291	6.79399e-20	MNP Pou3f3+	Gsc
Ebf1	3.00684e-24	-0.630242	0.269	0.461	6.88927e-20	MNP Pou3f3+	Ebf1
Tmem132c	3.50123e-24	0.2854	0.67	0.468	8.02203e-20	MNP Pou3f3+	Tmem132c
Shox2.1	4.36816e-24	0.319698	0.461	0.269	1.00083e-19	MNP Pou3f3+	Shox2
H2bu2.1	4.6976e-24	-0.296818	0.188	0.368	1.07631e-19	MNP Pou3f3+	H2bu2
Epcam.1	6.14486e-24	-1.07374	0.174	0.34	1.40791e-19	MNP Pou3f3+	Epcam
Cldn7.1	6.26536e-24	-0.456607	0.057	0.213	1.43552e-19	MNP Pou3f3+	Cldn7
Wls.1	1.28635e-23	-0.408364	0.846	0.894	2.94729e-19	MNP Pou3f3+	Wls
Dnajc1.1	1.74116e-23	-0.407903	0.665	0.764	3.98934e-19	MNP Pou3f3+	Dnajc1
Nrep	5.33104e-23	-0.270084	0.926	0.954	1.22145e-18	MNP Pou3f3+	Nrep
Rnd3	9.40669e-23	-0.315237	0.764	0.846	2.15526e-18	MNP Pou3f3+	Rnd3
Fermt1.1	1.78573e-22	-0.288507	0.01	0.139	4.09147e-18	MNP Pou3f3+	Fermt1
Acer2	3.49912e-22	-0.289017	0.29	0.449	8.01719e-18	MNP Pou3f3+	Acer2
Sfn.1	3.52926e-22	-0.448065	0.038	0.181	8.08623e-18	MNP Pou3f3+	Sfn
Dsp.1	5.19287e-22	-0.32666	0.035	0.176	1.18979e-17	MNP Pou3f3+	Dsp
Atp2b1	7.08856e-22	-0.282536	0.854	0.896	1.62413e-17	MNP Pou3f3+	Atp2b1
Six1.1	7.62644e-22	-0.373711	0.482	0.63	1.74737e-17	MNP Pou3f3+	Six1
Mir205hg.1	9.72281e-22	-0.272464	0.03	0.167	2.22769e-17	MNP Pou3f3+	Mir205hg
Ifitm3	1.20128e-21	-0.300696	0.102	0.266	2.75237e-17	MNP Pou3f3+	Ifitm3
Pdlim1.1	1.48239e-21	-0.43668	0.198	0.357	3.39646e-17	MNP Pou3f3+	Pdlim1
Nav2.1	1.66978e-21	-0.271234	0.127	0.291	3.8258e-17	MNP Pou3f3+	Nav2
Perp.1	1.93821e-21	-0.416446	0.021	0.152	4.44084e-17	MNP Pou3f3+	Perp
Rbms1.1	2.05903e-21	-0.273487	0.86	0.887	4.71766e-17	MNP Pou3f3+	Rbms1
Mpped2.1	3.42994e-21	-0.700184	0.75	0.766	7.85867e-17	MNP Pou3f3+	Mpped2
Nrip1	4.14689e-21	-0.332198	0.819	0.849	9.50136e-17	MNP Pou3f3+	Nrip1
Sulf1.1	6.80406e-21	-0.294564	0.421	0.582	1.55895e-16	MNP Pou3f3+	Sulf1
Tpd52.1	7.32828e-21	-0.316374	0.124	0.277	1.67906e-16	MNP Pou3f3+	Tpd52
Hmga2	6.2708e-20	-0.291953	0.993	0.98	1.43677e-15	MNP Pou3f3+	Hmga2
Samd5.1	8.14694e-20	-0.271324	0.167	0.329	1.86663e-15	MNP Pou3f3+	Samd5
Hspb1	8.72875e-20	-0.278707	0.071	0.215	1.99993e-15	MNP Pou3f3+	Hspb1
Pmaip1	1.34431e-19	-0.27476	0.092	0.238	3.08008e-15	MNP Pou3f3+	Pmaip1
Hmgn5	1.44782e-19	0.253241	0.926	0.849	3.31726e-15	MNP Pou3f3+	Hmgn5
Nrp2.1	2.47244e-19	-0.376652	0.232	0.388	5.66486e-15	MNP Pou3f3+	Nrp2
Wnt4.1	2.60259e-19	-0.455055	0.05	0.18	5.96306e-15	MNP Pou3f3+	Wnt4
App.1	6.78166e-19	-0.256356	0.82	0.885	1.55381e-14	MNP Pou3f3+	App
Fgfr2.1	1.08296e-18	-0.278378	0.253	0.409	2.48128e-14	MNP Pou3f3+	Fgfr2
Wnt6.1	1.56579e-18	-0.565525	0.033	0.153	3.58755e-14	MNP Pou3f3+	Wnt6
Cenpa	2.39077e-18	0.265684	0.934	0.854	5.47774e-14	MNP Pou3f3+	Cenpa
Egr1	2.61263e-18	-0.331179	0.154	0.305	5.98605e-14	MNP Pou3f3+	Egr1
Sostdc1.1	3.7655e-18	-0.718962	0.066	0.2	8.62752e-14	MNP Pou3f3+	Sostdc1
Fstl1	5.14503e-18	-0.302695	0.895	0.908	1.17883e-13	MNP Pou3f3+	Fstl1
S100a11.1	5.5348e-18	-0.69125	0.956	0.957	1.26813e-13	MNP Pou3f3+	S100a11
Rrbp1	7.98124e-18	-0.263541	0.982	0.976	1.82866e-13	MNP Pou3f3+	Rrbp1
Krt18.1	1.21616e-17	-0.434196	0.165	0.303	2.78647e-13	MNP Pou3f3+	Krt18
Cd2ap	1.23896e-17	-0.260717	0.721	0.779	2.8387e-13	MNP Pou3f3+	Cd2ap
Plxna2	1.70017e-17	-0.262002	0.144	0.294	3.89542e-13	MNP Pou3f3+	Plxna2
Tcf4	2.95818e-17	0.309063	0.993	0.987	6.77778e-13	MNP Pou3f3+	Tcf4
Epha3	6.41198e-17	-0.256026	0.116	0.252	1.46911e-12	MNP Pou3f3+	Epha3
Pax7.1	1.62447e-16	-0.267082	0.216	0.378	3.72198e-12	MNP Pou3f3+	Pax7
Lgr5	1.66994e-16	-0.292948	0.025	0.134	3.82617e-12	MNP Pou3f3+	Lgr5
Spint2.1	2.75027e-16	-0.48767	0.202	0.32	6.30142e-12	MNP Pou3f3+	Spint2
Foxp2	3.17189e-16	-0.546812	0.308	0.441	7.26744e-12	MNP Pou3f3+	Foxp2
Myh9.1	4.78019e-16	-0.285323	0.44	0.556	1.09524e-11	MNP Pou3f3+	Myh9
Socs2.1	5.80077e-16	-0.293527	0.218	0.357	1.32907e-11	MNP Pou3f3+	Socs2
Gas1.1	7.91747e-16	0.275152	0.928	0.866	1.81405e-11	MNP Pou3f3+	Gas1
Ktn1.1	1.26497e-15	-0.267979	0.921	0.935	2.8983e-11	MNP Pou3f3+	Ktn1
Ccn1.1	1.63784e-15	-0.289396	0.711	0.766	3.75262e-11	MNP Pou3f3+	Ccn1
Slc2a3	1.84598e-15	-0.256092	0.042	0.154	4.22952e-11	MNP Pou3f3+	Slc2a3
Igfbp2.1	7.84837e-15	-1.31667	0.893	0.893	1.79822e-10	MNP Pou3f3+	Igfbp2
Rspo3	8.20815e-15	-0.307507	0.187	0.322	1.88065e-10	MNP Pou3f3+	Rspo3
Dkk1.1	9.40039e-15	-0.467257	0.098	0.22	2.15382e-10	MNP Pou3f3+	Dkk1
Pcdh7.1	1.27147e-14	-0.299509	0.286	0.407	2.9132e-10	MNP Pou3f3+	Pcdh7
Krt14.1	2.73795e-14	-0.320513	0.03	0.127	6.2732e-10	MNP Pou3f3+	Krt14
Ctsl.1	4.0231e-14	-0.328153	0.909	0.931	9.21773e-10	MNP Pou3f3+	Ctsl
Itm2b.1	5.52569e-14	-0.388642	0.922	0.94	1.26605e-09	MNP Pou3f3+	Itm2b
Ezr.1	2.09183e-13	-0.373938	0.205	0.313	4.7928e-09	MNP Pou3f3+	Ezr
Pkdcc.1	2.12598e-13	-0.289036	0.334	0.464	4.87105e-09	MNP Pou3f3+	Pkdcc
Foxc1.1	2.74943e-13	-0.287378	0.356	0.474	6.29948e-09	MNP Pou3f3+	Foxc1
Ptprf.1	4.95372e-13	-0.36606	0.661	0.698	1.135e-08	MNP Pou3f3+	Ptprf
Zeb2	2.09649e-12	-0.346656	0.318	0.436	4.80349e-08	MNP Pou3f3+	Zeb2
Flrt3.1	4.51596e-12	-0.253272	0.611	0.662	1.0347e-07	MNP Pou3f3+	Flrt3
Six3.1	8.83436e-12	-0.308747	0.068	0.163	2.02413e-07	MNP Pou3f3+	Six3
Sox2.1	1.7409e-11	-0.324177	0.081	0.177	3.98876e-07	MNP Pou3f3+	Sox2
Mfap4	4.30852e-11	-0.280906	0.967	0.917	9.87167e-07	MNP Pou3f3+	Mfap4
Cxcl14.1	4.45131e-11	-1.06313	0.1	0.198	1.01989e-06	MNP Pou3f3+	Cxcl14
Fbn2	1.47086e-10	-0.264904	0.806	0.8	3.37004e-06	MNP Pou3f3+	Fbn2
Fgf8.1	1.08573e-09	-0.579768	0.038	0.112	2.48762e-05	MNP Pou3f3+	Fgf8
Bcl11b	3.76984e-09	-0.276597	0.694	0.735	8.63746e-05	MNP Pou3f3+	Bcl11b
Bambi	3.91021e-09	-0.273007	0.583	0.638	8.95907e-05	MNP Pou3f3+	Bambi
Sfrp1.1	4.97112e-09	-0.300283	0.714	0.733	0.000113898	MNP Pou3f3+	Sfrp1
Epha4	1.6465e-08	-0.313418	0.545	0.601	0.000377245	MNP Pou3f3+	Epha4
Ptn.1	6.06016e-08	-0.38818	0.967	0.963	0.0013885	MNP Pou3f3+	Ptn
Six3os1.1	1.07489e-07	-0.2871	0.085	0.157	0.00246278	MNP Pou3f3+	Six3os1
Foxp1	2.30756e-07	-0.25036	0.775	0.765	0.00528709	MNP Pou3f3+	Foxp1
Gata2.1	4.79919e-07	-0.279453	0.31	0.389	0.0109959	MNP Pou3f3+	Gata2
Wfdc2	1.03722e-06	-0.303445	0.546	0.594	0.0237649	MNP Pou3f3+	Wfdc2
Flrt2.1	2.3054e-05	-0.333218	0.464	0.537	0.528212	MNP Pou3f3+	Flrt2
Nr2f2.1	2.71663e-05	-0.433645	0.653	0.655	0.622435	MNP Pou3f3+	Nr2f2
Pax9	0.000228075	-0.41048	0.306	0.35	1	MNP Pou3f3+	Pax9
Col9a1.1	0.000290582	-0.269618	0.334	0.369	1	MNP Pou3f3+	Col9a1
Mt1.1	0.0023039	-0.307456	0.342	0.372	1	MNP Pou3f3+	Mt1
Map1b	0.00441871	-0.35918	0.726	0.726	1	MNP Pou3f3+	Map1b
Xist.1	0.00792099	-0.263522	0.597	0.584	1	MNP Pou3f3+	Xist
Aldh1a3.1	0.00917731	-0.334355	0.088	0.118	1	MNP Pou3f3+	Aldh1a3
Flrt2.2	2.8893e-260	2.07167	0.992	0.441	6.61996e-256	MNP Flrt2+	Flrt2
Foxf1.1	1.64259e-252	0.836803	0.805	0.131	3.7635e-248	MNP Flrt2+	Foxf1
Col9a1.2	4.41068e-216	1.2384	0.868	0.274	1.01057e-211	MNP Flrt2+	Col9a1
Mecom.2	4.36718e-202	1.1558	0.799	0.214	1.00061e-197	MNP Flrt2+	Mecom
Pax9.1	3.12185e-193	1.54015	0.85	0.253	7.15279e-189	MNP Flrt2+	Pax9
Fendrr	6.24489e-192	0.399345	0.496	0.047	1.43083e-187	MNP Flrt2+	Fendrr
Isl2	3.85841e-175	0.448897	0.49	0.054	8.84039e-171	MNP Flrt2+	Isl2
Sox9.1	1.29298e-173	1.59308	0.992	0.706	2.96248e-169	MNP Flrt2+	Sox9
Foxd2os.1	3.45631e-151	0.858222	0.715	0.195	7.9191e-147	MNP Flrt2+	Foxd2os
Ptch1.1	3.37646e-145	1.05674	0.902	0.493	7.73614e-141	MNP Flrt2+	Ptch1
Foxf2	8.23002e-136	0.576796	0.451	0.068	1.88566e-131	MNP Flrt2+	Foxf2
Col2a1.1	1.474e-121	1.01237	0.98	0.753	3.37722e-117	MNP Flrt2+	Col2a1
Frzb.1	2.43013e-120	0.973311	0.709	0.269	5.56791e-116	MNP Flrt2+	Frzb
Foxd2	1.32214e-117	0.48167	0.547	0.129	3.02929e-113	MNP Flrt2+	Foxd2
Nrp1	2.95435e-117	0.626611	0.48	0.098	6.769e-113	MNP Flrt2+	Nrp1
Plagl1.1	6.70064e-114	0.94357	0.783	0.328	1.53525e-109	MNP Flrt2+	Plagl1
Fstl1.1	7.19354e-109	0.814793	0.984	0.892	1.64818e-104	MNP Flrt2+	Fstl1
Gpc3.1	1.18138e-108	0.788636	1	0.952	2.70677e-104	MNP Flrt2+	Gpc3
Angptl1	1.05602e-107	0.461883	0.62	0.188	2.41954e-103	MNP Flrt2+	Angptl1
Ntng1	1.46925e-105	0.593556	0.528	0.133	3.36636e-101	MNP Flrt2+	Ntng1
Foxc1.2	2.75332e-105	0.582713	0.872	0.376	6.30841e-101	MNP Flrt2+	Foxc1
Foxp2.1	3.10849e-105	1.44371	0.746	0.356	7.12217e-101	MNP Flrt2+	Foxp2
Lgr5.1	4.77223e-104	0.988816	0.38	0.064	1.09341e-99	MNP Flrt2+	Lgr5
Peg3.1	1.17108e-100	0.923491	0.996	0.904	2.68318e-96	MNP Flrt2+	Peg3
Arhgap28	1.06609e-99	0.70269	0.921	0.689	2.44262e-95	MNP Flrt2+	Arhgap28
Gas1.2	3.78143e-99	-1.05204	0.687	0.912	8.66401e-95	MNP Flrt2+	Gas1
Plod2.1	6.44982e-99	0.639843	0.862	0.528	1.47778e-94	MNP Flrt2+	Plod2
Rps2	3.69431e-98	-0.413746	1	1	8.46439e-94	MNP Flrt2+	Rps2
Sfrp1.2	3.67548e-96	0.834133	0.935	0.693	8.42127e-92	MNP Flrt2+	Sfrp1
Sned1	1.78781e-94	0.265489	0.429	0.089	4.09623e-90	MNP Flrt2+	Sned1
Pax3.1	5.26611e-93	-1.07683	0.148	0.64	1.20657e-88	MNP Flrt2+	Pax3
Tenm3.1	7.47011e-91	0.655444	0.915	0.738	1.71155e-86	MNP Flrt2+	Tenm3
Meis2.2	2.11948e-88	1.34496	0.758	0.348	4.85615e-84	MNP Flrt2+	Meis2
Sox6	3.70212e-87	0.38861	0.482	0.131	8.48231e-83	MNP Flrt2+	Sox6
Tubb2b	1.59676e-86	-0.931929	0.602	0.9	3.6585e-82	MNP Flrt2+	Tubb2b
Fabp5.2	1.92264e-85	-0.812667	0.97	0.997	4.40516e-81	MNP Flrt2+	Fabp5
Sfrp2.1	3.90887e-85	1.27979	0.866	0.639	8.956e-81	MNP Flrt2+	Sfrp2
Epha3.1	6.50769e-85	0.720227	0.518	0.172	1.49104e-80	MNP Flrt2+	Epha3
Nrp2.2	9.73548e-82	0.829979	0.679	0.299	2.23059e-77	MNP Flrt2+	Nrp2
Nbl1.1	1.56661e-81	-0.90779	0.226	0.666	3.58941e-77	MNP Flrt2+	Nbl1
Tfap2b.2	1.29904e-80	-1.42629	0.161	0.602	2.97635e-76	MNP Flrt2+	Tfap2b
Sulf1.2	2.67308e-80	0.710428	0.817	0.502	6.12455e-76	MNP Flrt2+	Sulf1
App.2	1.51901e-78	0.624805	0.976	0.854	3.48035e-74	MNP Flrt2+	App
Slitrk5	1.2896e-77	0.31755	0.421	0.113	2.95473e-73	MNP Flrt2+	Slitrk5
Slc1a3.1	3.77937e-77	0.579862	0.646	0.293	8.65929e-73	MNP Flrt2+	Slc1a3
Sox5	1.1558e-76	0.593499	0.803	0.483	2.64817e-72	MNP Flrt2+	Sox5
Col3a1.1	3.68894e-76	0.686321	0.99	0.837	8.4521e-72	MNP Flrt2+	Col3a1
Frem1	8.69587e-74	0.456116	0.756	0.417	1.9924e-69	MNP Flrt2+	Frem1
Itm2a.1	2.05767e-73	0.889283	0.902	0.679	4.71454e-69	MNP Flrt2+	Itm2a
Cdh11	2.14936e-72	0.656221	0.97	0.81	4.92462e-68	MNP Flrt2+	Cdh11
Mfap4.1	2.25603e-72	0.583729	0.996	0.916	5.16901e-68	MNP Flrt2+	Mfap4
Itga4	7.21271e-72	0.396444	0.474	0.151	1.65258e-67	MNP Flrt2+	Itga4
Negr1	1.43114e-71	0.267426	0.364	0.086	3.27903e-67	MNP Flrt2+	Negr1
Tox.1	1.47847e-71	0.477602	0.785	0.466	3.38747e-67	MNP Flrt2+	Tox
Col9a2	2.1186e-71	0.298799	0.386	0.096	4.85413e-67	MNP Flrt2+	Col9a2
Fbn2.1	5.08175e-71	0.731659	0.925	0.78	1.16433e-66	MNP Flrt2+	Fbn2
Ebf1.1	1.65271e-69	0.894654	0.732	0.367	3.78668e-65	MNP Flrt2+	Ebf1
Rhoc.1	3.05213e-69	0.505189	0.957	0.765	6.99305e-65	MNP Flrt2+	Rhoc
Pcdh11x	7.58761e-67	0.256064	0.315	0.065	1.73847e-62	MNP Flrt2+	Pcdh11x
Unc5c	1.10226e-65	0.447809	0.579	0.233	2.52549e-61	MNP Flrt2+	Unc5c
Pcdh7.2	2.9306e-65	0.462804	0.707	0.325	6.7146e-61	MNP Flrt2+	Pcdh7
Ptma	4.9085e-64	-0.265616	1	1	1.12464e-59	MNP Flrt2+	Ptma
Lef1.1	4.98371e-64	-0.709212	0.234	0.612	1.14187e-59	MNP Flrt2+	Lef1
Ccnd2.1	4.74968e-63	0.619014	0.994	0.97	1.08825e-58	MNP Flrt2+	Ccnd2
Sobp	1.45156e-61	0.434311	0.768	0.458	3.32581e-57	MNP Flrt2+	Sobp
Zfp637	6.49623e-61	0.492673	0.943	0.869	1.48842e-56	MNP Flrt2+	Zfp637
Col25a1	1.51797e-59	0.370118	0.449	0.156	3.47797e-55	MNP Flrt2+	Col25a1
Rhoj	1.62778e-59	0.34293	0.604	0.264	3.72957e-55	MNP Flrt2+	Rhoj
Tpd52l1	5.47616e-59	0.411156	0.76	0.484	1.2547e-54	MNP Flrt2+	Tpd52l1
Eif5a.1	5.51338e-59	-0.411771	1	1	1.26323e-54	MNP Flrt2+	Eif5a
Mif.1	2.44292e-58	-0.468885	1	1	5.59723e-54	MNP Flrt2+	Mif
Emb	6.02409e-58	-0.460325	0.213	0.605	1.38024e-53	MNP Flrt2+	Emb
Msx1.1	9.72718e-58	-1.37672	0.486	0.767	2.22869e-53	MNP Flrt2+	Msx1
Slit2	2.29752e-57	0.427941	0.476	0.186	5.26407e-53	MNP Flrt2+	Slit2
Mir99ahg	2.44194e-56	0.483563	0.839	0.571	5.59496e-52	MNP Flrt2+	Mir99ahg
Pdlim5	3.6052e-56	0.322828	0.467	0.18	8.26024e-52	MNP Flrt2+	Pdlim5
Gpc6.1	6.88608e-56	0.541644	0.837	0.654	1.57774e-51	MNP Flrt2+	Gpc6
Asap1	1.04092e-55	0.431935	0.923	0.822	2.38495e-51	MNP Flrt2+	Asap1
Zeb2.1	1.22408e-55	0.426874	0.732	0.356	2.80462e-51	MNP Flrt2+	Zeb2
Pgam1	2.79689e-55	-0.481031	1	1	6.40823e-51	MNP Flrt2+	Pgam1
Phactr2	4.26444e-55	0.470817	0.789	0.543	9.77069e-51	MNP Flrt2+	Phactr2
Crabp1.1	8.96809e-55	-1.22539	0.992	0.984	2.05477e-50	MNP Flrt2+	Crabp1
Tle4	1.12402e-54	0.516836	0.943	0.84	2.57536e-50	MNP Flrt2+	Tle4
Shisa2	4.95576e-54	0.457996	0.443	0.172	1.13546e-49	MNP Flrt2+	Shisa2
Pax7.2	7.07548e-54	-0.675072	0.039	0.396	1.62113e-49	MNP Flrt2+	Pax7
Chd3.1	4.91009e-53	0.501144	0.982	0.915	1.125e-48	MNP Flrt2+	Chd3
Mdfic	1.97025e-52	0.321047	0.482	0.202	4.51425e-48	MNP Flrt2+	Mdfic
Ybx1	1.0579e-51	-0.260615	1	1	2.42387e-47	MNP Flrt2+	Ybx1
Prrx1.1	2.02314e-51	0.711316	0.931	0.744	4.63541e-47	MNP Flrt2+	Prrx1
Dkk1.2	2.90118e-51	1.21794	0.413	0.156	6.64717e-47	MNP Flrt2+	Dkk1
Myo6	3.81951e-51	0.283745	0.533	0.228	8.75125e-47	MNP Flrt2+	Myo6
Prss23.1	6.93756e-51	0.491063	0.51	0.227	1.58953e-46	MNP Flrt2+	Prss23
Eva1b	2.61566e-50	0.4195	0.839	0.634	5.99301e-46	MNP Flrt2+	Eva1b
Hsp90aa1	2.62338e-50	-0.374679	1	1	6.0107e-46	MNP Flrt2+	Hsp90aa1
Gapdh	5.08925e-50	-0.319219	1	1	1.16605e-45	MNP Flrt2+	Gapdh
Sncaip	2.83016e-49	0.32064	0.618	0.334	6.48446e-45	MNP Flrt2+	Sncaip
Irx3.1	2.8595e-49	-0.538199	0.134	0.48	6.55169e-45	MNP Flrt2+	Irx3
Eya2.1	3.33517e-49	0.277192	0.632	0.314	7.64155e-45	MNP Flrt2+	Eya2
Limch1	1.11277e-48	0.543012	0.923	0.775	2.54959e-44	MNP Flrt2+	Limch1
Hmcn1	1.33529e-48	0.482197	0.921	0.749	3.05941e-44	MNP Flrt2+	Hmcn1
Pkm	1.31436e-47	-0.398589	1	1	3.01147e-43	MNP Flrt2+	Pkm
Pgk1	1.63809e-47	-0.413314	0.984	0.996	3.75319e-43	MNP Flrt2+	Pgk1
Maged2	4.08769e-47	0.427744	0.972	0.926	9.36573e-43	MNP Flrt2+	Maged2
Micos10.1	1.2943e-46	-0.444933	0.996	0.998	2.9655e-42	MNP Flrt2+	Micos10
Tut4	2.48111e-46	0.410617	0.99	0.987	5.68471e-42	MNP Flrt2+	Tut4
Foxc2	5.44947e-46	0.300484	0.429	0.159	1.24858e-41	MNP Flrt2+	Foxc2
Npm1.1	7.39644e-46	-0.260028	1	1	1.69467e-41	MNP Flrt2+	Npm1
Anxa2	1.12835e-45	-0.701342	0.299	0.619	2.58527e-41	MNP Flrt2+	Anxa2
Slc25a5	1.89259e-45	-0.4089	0.98	0.994	4.33629e-41	MNP Flrt2+	Slc25a5
Ccnd1.1	2.60142e-45	0.575738	0.957	0.881	5.96036e-41	MNP Flrt2+	Ccnd1
Gabarap	5.5805e-45	0.343147	1	0.999	1.2786e-40	MNP Flrt2+	Gabarap
Mafb	9.09901e-45	0.345955	0.402	0.15	2.08476e-40	MNP Flrt2+	Mafb
Auts2.1	1.09122e-44	0.424698	0.986	0.971	2.5002e-40	MNP Flrt2+	Auts2
Irx5.1	1.19874e-44	-0.472545	0.087	0.416	2.74656e-40	MNP Flrt2+	Irx5
Cpxm1	4.24359e-44	0.377812	0.772	0.572	9.72292e-40	MNP Flrt2+	Cpxm1
Hspe1.1	6.88245e-44	-0.35543	1	1	1.57691e-39	MNP Flrt2+	Hspe1
Fli1	2.39109e-43	0.313025	0.811	0.53	5.47846e-39	MNP Flrt2+	Fli1
Rbp1.1	2.64247e-43	0.555534	0.982	0.936	6.05444e-39	MNP Flrt2+	Rbp1
Cycs.1	2.64684e-43	-0.373045	0.976	0.994	6.06445e-39	MNP Flrt2+	Cycs
Ldhb.2	2.67128e-43	0.33444	1	0.997	6.12043e-39	MNP Flrt2+	Ldhb
Tmem256.1	1.06789e-42	0.354823	0.986	0.984	2.44675e-38	MNP Flrt2+	Tmem256
Fzd4	3.66408e-42	0.293824	0.482	0.228	8.39515e-38	MNP Flrt2+	Fzd4
Pkdcc.2	5.53922e-42	0.512924	0.671	0.396	1.26915e-37	MNP Flrt2+	Pkdcc
Sox4.1	9.80745e-42	0.429107	0.998	0.987	2.24708e-37	MNP Flrt2+	Sox4
Tpr	1.05877e-41	0.429021	0.998	0.998	2.42585e-37	MNP Flrt2+	Tpr
Eya4	1.17264e-41	0.359963	0.657	0.385	2.68676e-37	MNP Flrt2+	Eya4
Rcn2	1.99744e-41	0.400454	0.998	0.977	4.57654e-37	MNP Flrt2+	Rcn2
Marcks	3.03068e-41	0.473512	1	1	6.94389e-37	MNP Flrt2+	Marcks
Ran.1	4.16213e-41	-0.304288	1	1	9.53626e-37	MNP Flrt2+	Ran
Scx	6.401e-41	0.267086	0.465	0.204	1.4666e-36	MNP Flrt2+	Scx
Plpp3	6.85239e-41	0.552804	0.87	0.763	1.57002e-36	MNP Flrt2+	Plpp3
Colec12	1.3885e-40	0.295819	0.516	0.254	3.18133e-36	MNP Flrt2+	Colec12
Ppa1	1.79085e-40	-0.383842	0.949	0.984	4.1032e-36	MNP Flrt2+	Ppa1
Pla2g4a	2.17753e-40	0.325159	0.541	0.288	4.98916e-36	MNP Flrt2+	Pla2g4a
Zbtb20	2.24689e-40	0.332133	0.561	0.301	5.14808e-36	MNP Flrt2+	Zbtb20
Bex1.1	2.63822e-40	-0.582074	0.602	0.807	6.04468e-36	MNP Flrt2+	Bex1
Creb3l2	2.86471e-40	0.316736	0.675	0.434	6.56363e-36	MNP Flrt2+	Creb3l2
Grb10.1	3.90975e-40	0.412082	0.998	0.991	8.95801e-36	MNP Flrt2+	Grb10
Axin2	1.08461e-39	-0.373473	0.228	0.534	2.48505e-35	MNP Flrt2+	Axin2
Mfap2	1.13595e-39	0.374358	0.996	0.992	2.60269e-35	MNP Flrt2+	Mfap2
Sox11	1.36365e-39	-0.495346	0.998	0.999	3.1244e-35	MNP Flrt2+	Sox11
Cdkn1c.1	1.50021e-39	0.502101	1	0.994	3.43728e-35	MNP Flrt2+	Cdkn1c
Scube1	3.77411e-39	0.399645	0.638	0.392	8.64725e-35	MNP Flrt2+	Scube1
Gata2.2	4.34682e-39	0.461826	0.614	0.331	9.95943e-35	MNP Flrt2+	Gata2
Rbms3	7.04481e-39	0.384258	0.695	0.487	1.61411e-34	MNP Flrt2+	Rbms3
Fam110b	1.10075e-38	0.289255	0.687	0.437	2.52203e-34	MNP Flrt2+	Fam110b
Gata3.1	1.52714e-38	0.640843	0.551	0.276	3.49899e-34	MNP Flrt2+	Gata3
S100a6.1	2.41426e-38	-0.459597	0.262	0.565	5.53156e-34	MNP Flrt2+	S100a6
Foxd1.2	9.41809e-38	0.663925	0.559	0.296	2.15787e-33	MNP Flrt2+	Foxd1
Crabp2.2	1.94627e-37	-0.527002	0.982	0.975	4.4593e-33	MNP Flrt2+	Crabp2
Cthrc1.1	7.62312e-37	0.425281	0.616	0.368	1.74661e-32	MNP Flrt2+	Cthrc1
Gmds	1.25992e-36	0.268794	0.675	0.44	2.88672e-32	MNP Flrt2+	Gmds
Igf1.1	1.52561e-36	-0.878348	0.402	0.608	3.49547e-32	MNP Flrt2+	Igf1
Stmn1	5.45084e-36	-0.291969	1	1	1.2489e-31	MNP Flrt2+	Stmn1
Gfpt1	9.99396e-36	0.312709	0.764	0.576	2.28982e-31	MNP Flrt2+	Gfpt1
Ranbp1.1	1.24022e-35	-0.300844	1	1	2.8416e-31	MNP Flrt2+	Ranbp1
Macroh2a2	3.10837e-35	0.292413	1	0.999	7.1219e-31	MNP Flrt2+	Macroh2a2
Rps27l	3.81023e-35	-0.275865	1	1	8.73e-31	MNP Flrt2+	Rps27l
Trib2.1	4.69048e-35	0.373761	0.63	0.415	1.07468e-30	MNP Flrt2+	Trib2
Epb41l2	6.59253e-35	0.328075	0.846	0.711	1.51048e-30	MNP Flrt2+	Epb41l2
Oat	8.03853e-35	0.389258	0.904	0.808	1.84179e-30	MNP Flrt2+	Oat
Dact1	9.42624e-35	0.328286	0.671	0.454	2.15974e-30	MNP Flrt2+	Dact1
Tgfb2	1.20228e-34	0.531622	0.63	0.387	2.75467e-30	MNP Flrt2+	Tgfb2
Camk2d	4.88471e-34	0.264322	0.492	0.256	1.11919e-29	MNP Flrt2+	Camk2d
Cntfr.1	1.02216e-33	-0.266894	0.106	0.378	2.34198e-29	MNP Flrt2+	Cntfr
Akr7a5.1	1.07783e-33	-0.389033	0.86	0.935	2.46952e-29	MNP Flrt2+	Akr7a5
Ldha	1.22978e-33	-0.51616	0.994	0.998	2.81768e-29	MNP Flrt2+	Ldha
Nme1	1.69328e-33	-0.30178	1	1	3.87963e-29	MNP Flrt2+	Nme1
Eno3	2.07767e-33	0.309813	0.602	0.38	4.76035e-29	MNP Flrt2+	Eno3
Malat1.2	2.82927e-33	0.414365	1	1	6.48242e-29	MNP Flrt2+	Malat1
Arid5b.1	3.07271e-33	0.415167	0.884	0.755	7.0402e-29	MNP Flrt2+	Arid5b
Six1.2	3.89272e-33	0.392263	0.797	0.565	8.91901e-29	MNP Flrt2+	Six1
Mef2c	6.69254e-33	0.308975	0.465	0.233	1.53339e-28	MNP Flrt2+	Mef2c
Reep5	1.3697e-32	0.362414	0.943	0.883	3.13825e-28	MNP Flrt2+	Reep5
Wwp2	1.47305e-32	0.324298	0.606	0.404	3.37505e-28	MNP Flrt2+	Wwp2
Prdx6.1	1.74012e-32	-0.330738	0.996	0.99	3.98695e-28	MNP Flrt2+	Prdx6
Crispld1	1.75883e-32	0.361606	0.652	0.434	4.02983e-28	MNP Flrt2+	Crispld1
Foxp4	1.85699e-32	0.297827	0.772	0.596	4.25474e-28	MNP Flrt2+	Foxp4
Itprid2	3.06434e-32	0.254309	0.321	0.129	7.02101e-28	MNP Flrt2+	Itprid2
Vcan	3.47353e-32	0.433497	0.986	0.942	7.95854e-28	MNP Flrt2+	Vcan
Ddr2	4.80547e-32	0.28772	0.774	0.584	1.10103e-27	MNP Flrt2+	Ddr2
Nsd1	5.21353e-32	0.323869	0.982	0.959	1.19452e-27	MNP Flrt2+	Nsd1
Eml4	6.59619e-32	0.319919	0.98	0.938	1.51132e-27	MNP Flrt2+	Eml4
Zfp36l1.1	2.68091e-31	0.337533	0.99	0.959	6.1425e-27	MNP Flrt2+	Zfp36l1
Efemp2	2.97759e-31	0.254664	0.758	0.564	6.82224e-27	MNP Flrt2+	Efemp2
Msx2	3.44731e-31	-0.524128	0.163	0.432	7.89848e-27	MNP Flrt2+	Msx2
Tfap2a	3.5256e-31	-0.413172	0.27	0.53	8.07786e-27	MNP Flrt2+	Tfap2a
Eif2s2	4.97679e-31	-0.25765	1	1	1.14028e-26	MNP Flrt2+	Eif2s2
Tsc22d1.1	5.66335e-31	0.376297	1	0.994	1.29759e-26	MNP Flrt2+	Tsc22d1
Map3k1	9.17532e-31	0.289474	0.545	0.335	2.10225e-26	MNP Flrt2+	Map3k1
Maged1	1.1076e-30	0.269852	1	0.993	2.53773e-26	MNP Flrt2+	Maged1
Tcf7l2.1	1.45918e-30	0.367198	0.913	0.794	3.34327e-26	MNP Flrt2+	Tcf7l2
Nadk2	2.57222e-30	0.372823	0.62	0.443	5.89347e-26	MNP Flrt2+	Nadk2
Tshz2	4.83867e-30	0.280878	0.514	0.291	1.10864e-25	MNP Flrt2+	Tshz2
Tenm4.1	5.97849e-30	0.300023	0.73	0.522	1.36979e-25	MNP Flrt2+	Tenm4
Tmem132c.1	8.76263e-30	-0.360831	0.305	0.546	2.00769e-25	MNP Flrt2+	Tmem132c
Dact3	9.54516e-30	0.275968	0.803	0.631	2.18699e-25	MNP Flrt2+	Dact3
Hes1.1	1.53134e-29	-0.459167	0.929	0.969	3.5086e-25	MNP Flrt2+	Hes1
Tpi1	2.02183e-29	-0.382661	0.984	0.993	4.63241e-25	MNP Flrt2+	Tpi1
Ppp1r12a	5.90388e-29	0.326797	0.909	0.828	1.3527e-24	MNP Flrt2+	Ppp1r12a
Sat1	1.36454e-28	0.460821	0.502	0.319	3.12643e-24	MNP Flrt2+	Sat1
Phgdh	2.20212e-28	-0.330189	0.882	0.955	5.04549e-24	MNP Flrt2+	Phgdh
Pitpnc1	2.38234e-28	0.295747	0.833	0.723	5.45842e-24	MNP Flrt2+	Pitpnc1
Lix1.2	2.90901e-28	-0.899435	0.75	0.782	6.66513e-24	MNP Flrt2+	Lix1
Palld	3.23358e-28	0.307656	0.811	0.652	7.40879e-24	MNP Flrt2+	Palld
Col11a1.1	9.62453e-28	0.313179	0.701	0.533	2.20517e-23	MNP Flrt2+	Col11a1
Hmgb3.1	3.57144e-27	-0.25766	1	1	8.18288e-23	MNP Flrt2+	Hmgb3
Llph	4.41091e-27	-0.276275	0.931	0.97	1.01063e-22	MNP Flrt2+	Llph
Robo2	1.08494e-26	0.364273	0.512	0.304	2.48581e-22	MNP Flrt2+	Robo2
Asns.1	1.51355e-26	-0.265556	0.372	0.622	3.46785e-22	MNP Flrt2+	Asns
Zcchc3	1.99845e-26	0.263005	0.921	0.866	4.57884e-22	MNP Flrt2+	Zcchc3
Jund.1	2.2656e-26	0.363461	0.994	0.996	5.19094e-22	MNP Flrt2+	Jund
Cald1	3.4833e-26	0.343379	1	0.976	7.98094e-22	MNP Flrt2+	Cald1
Hspd1.1	5.07669e-26	-0.331814	1	0.999	1.16317e-21	MNP Flrt2+	Hspd1
Ssbp2	7.93568e-26	0.320663	0.955	0.885	1.81822e-21	MNP Flrt2+	Ssbp2
Gap43.1	8.70494e-26	-0.42915	0.508	0.693	1.99448e-21	MNP Flrt2+	Gap43
Tcf12.1	2.59341e-25	-0.441626	0.974	0.973	5.94203e-21	MNP Flrt2+	Tcf12
Tbx3.1	3.25512e-25	0.252818	0.685	0.439	7.45812e-21	MNP Flrt2+	Tbx3
Plaat3.1	3.74929e-25	-0.270382	0.266	0.509	8.59038e-21	MNP Flrt2+	Plaat3
Ppp3ca	4.41936e-25	0.36879	0.911	0.848	1.01256e-20	MNP Flrt2+	Ppp3ca
Hdgf	5.02114e-25	-0.283399	0.988	0.998	1.15044e-20	MNP Flrt2+	Hdgf
Csrp2	5.0682e-25	0.299578	1	0.976	1.16122e-20	MNP Flrt2+	Csrp2
Pcolce	6.31396e-25	0.295381	0.791	0.648	1.44665e-20	MNP Flrt2+	Pcolce
Tnfaip6.1	7.01681e-25	-0.393693	0.551	0.69	1.60769e-20	MNP Flrt2+	Tnfaip6
H2aj	1.53814e-24	-0.278292	0.837	0.928	3.52419e-20	MNP Flrt2+	H2aj
Cxxc4	1.82644e-24	0.292688	0.494	0.297	4.18473e-20	MNP Flrt2+	Cxxc4
Ucp2	2.76148e-24	-0.304179	0.248	0.493	6.32711e-20	MNP Flrt2+	Ucp2
Lpp	8.22757e-24	0.291829	0.801	0.679	1.8851e-19	MNP Flrt2+	Lpp
Pcdh18	8.46807e-24	0.311978	0.882	0.763	1.9402e-19	MNP Flrt2+	Pcdh18
Nhs	1.50168e-23	0.263926	0.561	0.384	3.44066e-19	MNP Flrt2+	Nhs
Mxd4.1	2.20463e-23	0.281584	0.756	0.579	5.05125e-19	MNP Flrt2+	Mxd4
Wnt5a.2	2.89743e-23	-0.542499	0.671	0.799	6.63858e-19	MNP Flrt2+	Wnt5a
Tuba1a	3.06695e-23	-0.332317	1	1	7.027e-19	MNP Flrt2+	Tuba1a
Ddx39a	3.08475e-23	-0.268266	0.783	0.904	7.06778e-19	MNP Flrt2+	Ddx39a
Aldoa	4.15404e-23	-0.313632	0.97	0.99	9.51774e-19	MNP Flrt2+	Aldoa
Pdgfra	5.64816e-23	0.271913	0.85	0.691	1.29411e-18	MNP Flrt2+	Pdgfra
Nrip1.1	7.9444e-23	0.297349	0.898	0.833	1.82022e-18	MNP Flrt2+	Nrip1
Fermt2	1.38382e-22	0.292106	0.902	0.865	3.17061e-18	MNP Flrt2+	Fermt2
Mdfi	1.72591e-22	0.265022	0.894	0.796	3.95442e-18	MNP Flrt2+	Mdfi
Dctpp1	3.4031e-22	-0.261564	0.965	0.988	7.79717e-18	MNP Flrt2+	Dctpp1
Nkd1.1	4.91733e-22	-0.358417	0.268	0.483	1.12666e-17	MNP Flrt2+	Nkd1
Ifitm2	8.77214e-22	-0.2686	0.986	0.993	2.00987e-17	MNP Flrt2+	Ifitm2
Ndn	1.12513e-21	0.269043	0.923	0.862	2.57789e-17	MNP Flrt2+	Ndn
Pdlim3	1.15147e-21	0.428339	0.213	0.082	2.63825e-17	MNP Flrt2+	Pdlim3
Rtn1	1.4399e-21	-0.307462	0.177	0.398	3.29909e-17	MNP Flrt2+	Rtn1
Itgb1	2.5946e-21	0.279297	0.972	0.953	5.94475e-17	MNP Flrt2+	Itgb1
Nts	3.5393e-21	0.308471	0.108	0.024	8.10925e-17	MNP Flrt2+	Nts
Clmp	4.35441e-21	0.257426	0.959	0.829	9.97682e-17	MNP Flrt2+	Clmp
Rest	1.61748e-20	0.251529	0.965	0.929	3.70596e-16	MNP Flrt2+	Rest
Tpd52.2	2.26915e-20	-0.309743	0.085	0.272	5.19908e-16	MNP Flrt2+	Tpd52
Igf1r.1	2.50097e-20	0.2635	0.898	0.832	5.73023e-16	MNP Flrt2+	Igf1r
Bex4.1	3.80027e-20	-0.322659	0.73	0.833	8.70717e-16	MNP Flrt2+	Bex4
Epha4.1	4.59473e-20	0.400592	0.703	0.569	1.05274e-15	MNP Flrt2+	Epha4
Manf	4.63935e-20	-0.27187	0.963	0.987	1.06297e-15	MNP Flrt2+	Manf
Gadd45g	5.15111e-20	-0.406382	0.197	0.402	1.18022e-15	MNP Flrt2+	Gadd45g
Abracl	6.02224e-20	-0.268086	0.959	0.988	1.37982e-15	MNP Flrt2+	Abracl
Cldn6.2	6.65868e-20	-0.288263	0.022	0.184	1.52564e-15	MNP Flrt2+	Cldn6
Rcn3	6.86493e-20	0.25735	0.921	0.859	1.57289e-15	MNP Flrt2+	Rcn3
Hpgd.2	9.79385e-20	-0.492909	0.102	0.291	2.24397e-15	MNP Flrt2+	Hpgd
Fdps.1	2.23003e-19	-0.308424	0.752	0.886	5.10945e-15	MNP Flrt2+	Fdps
Atf7ip	2.85788e-19	0.279296	0.831	0.779	6.54797e-15	MNP Flrt2+	Atf7ip
Eno1	3.05952e-19	-0.284482	0.996	0.997	7.00997e-15	MNP Flrt2+	Eno1
Alcam	6.92205e-19	0.303419	0.327	0.168	1.58598e-14	MNP Flrt2+	Alcam
Kcnq1ot1	8.60887e-19	0.331187	0.978	0.962	1.97247e-14	MNP Flrt2+	Kcnq1ot1
Spint2.2	1.50634e-18	-0.482994	0.144	0.321	3.45133e-14	MNP Flrt2+	Spint2
Wnt4.2	2.04565e-18	-0.434237	0.022	0.175	4.68699e-14	MNP Flrt2+	Wnt4
Pgm2l1.2	3.1533e-18	0.292506	0.618	0.469	7.22485e-14	MNP Flrt2+	Pgm2l1
Ptn.2	8.08087e-18	-0.630439	0.976	0.962	1.85149e-13	MNP Flrt2+	Ptn
Piezo2	1.34544e-17	0.254201	0.358	0.203	3.08267e-13	MNP Flrt2+	Piezo2
Foxp1.1	1.38424e-17	0.532335	0.776	0.766	3.17156e-13	MNP Flrt2+	Foxp1
Epcam.2	1.56291e-17	-1.01588	0.161	0.329	3.58094e-13	MNP Flrt2+	Epcam
Snhg3	2.94894e-17	-0.258557	0.663	0.799	6.75661e-13	MNP Flrt2+	Snhg3
Ezr.2	4.21918e-17	-0.370196	0.144	0.316	9.66698e-13	MNP Flrt2+	Ezr
Fos.1	6.4912e-17	0.420871	0.917	0.849	1.48726e-12	MNP Flrt2+	Fos
Bmp4	6.65257e-17	-0.334141	0.325	0.507	1.52424e-12	MNP Flrt2+	Bmp4
Pou3f3.2	8.39619e-17	-0.325867	0.13	0.298	1.92373e-12	MNP Flrt2+	Pou3f3
Ier2	1.05396e-16	0.279579	0.976	0.937	2.41484e-12	MNP Flrt2+	Ier2
Col1a2.1	1.19128e-16	0.264059	0.986	0.86	2.72947e-12	MNP Flrt2+	Col1a2
Acer2.1	2.33697e-16	-0.269826	0.264	0.442	5.35447e-12	MNP Flrt2+	Acer2
Rspo3.1	3.08487e-16	0.390424	0.437	0.268	7.06805e-12	MNP Flrt2+	Rspo3
Rrm2.1	1.33976e-15	-0.275071	0.787	0.911	3.06967e-11	MNP Flrt2+	Rrm2
Krt8.2	1.38562e-15	-0.354391	0.065	0.213	3.17474e-11	MNP Flrt2+	Krt8
Pdgfa.2	2.38372e-15	-1.1443	0.118	0.267	5.46158e-11	MNP Flrt2+	Pdgfa
Bcl11b.1	5.53535e-15	-0.33137	0.606	0.747	1.26826e-10	MNP Flrt2+	Bcl11b
Fermt1.2	5.85836e-15	-0.268626	0.01	0.129	1.34227e-10	MNP Flrt2+	Fermt1
Igfbp2.2	8.59819e-15	-1.27925	0.872	0.897	1.97002e-10	MNP Flrt2+	Igfbp2
2700069I18Rik	4.33766e-14	-0.264177	0.193	0.353	9.93844e-10	MNP Flrt2+	2700069I18Rik
Six2.1	1.09684e-13	0.263879	0.791	0.655	2.51307e-09	MNP Flrt2+	Six2
Hras.1	1.74648e-13	-0.323856	0.843	0.92	4.00153e-09	MNP Flrt2+	Hras
Zfhx3.2	2.70531e-13	-0.58453	0.854	0.905	6.19842e-09	MNP Flrt2+	Zfhx3
Cxcl14.2	3.91863e-13	-1.06419	0.067	0.196	8.97836e-09	MNP Flrt2+	Cxcl14
Perp.2	3.95505e-13	-0.38243	0.026	0.141	9.0618e-09	MNP Flrt2+	Perp
Sfn.2	4.94004e-13	-0.413426	0.047	0.168	1.13186e-08	MNP Flrt2+	Sfn
Dsp.2	5.63006e-13	-0.290574	0.043	0.164	1.28996e-08	MNP Flrt2+	Dsp
Cldn7.2	8.96644e-13	-0.404862	0.071	0.198	2.05439e-08	MNP Flrt2+	Cldn7
Bcam.2	1.35439e-12	-0.312721	0.071	0.196	3.10318e-08	MNP Flrt2+	Bcam
Pantr1.2	4.47362e-12	-0.346494	0.228	0.369	1.025e-07	MNP Flrt2+	Pantr1
Tpm1.1	9.36528e-12	0.396447	0.994	0.993	2.14577e-07	MNP Flrt2+	Tpm1
Wnt6.2	1.36471e-11	-0.525074	0.037	0.143	3.12681e-07	MNP Flrt2+	Wnt6
Cd24a	2.5736e-11	-0.306478	0.949	0.979	5.89663e-07	MNP Flrt2+	Cd24a
Mt1.2	5.5406e-11	-0.353203	0.244	0.386	1.26946e-06	MNP Flrt2+	Mt1
Krt14.2	9.58748e-11	-0.300894	0.024	0.121	2.19668e-06	MNP Flrt2+	Krt14
Rnd3.1	3.52495e-10	0.275226	0.848	0.826	8.07637e-06	MNP Flrt2+	Rnd3
Pclaf.1	4.26602e-10	-0.25056	0.88	0.959	9.7743e-06	MNP Flrt2+	Pclaf
Scd2	5.32912e-10	-0.258002	0.947	0.983	1.22101e-05	MNP Flrt2+	Scd2
Six3.2	9.45946e-10	-0.291715	0.057	0.158	2.16735e-05	MNP Flrt2+	Six3
Tubb3.1	2.00786e-09	-0.548316	0.238	0.373	4.6004e-05	MNP Flrt2+	Tubb3
Sox2.2	2.15978e-09	-0.296325	0.069	0.172	4.94848e-05	MNP Flrt2+	Sox2
Akap12.1	4.53912e-09	0.352126	0.362	0.263	0.000104	MNP Flrt2+	Akap12
Rab21	7.57617e-09	0.27105	0.677	0.631	0.000173585	MNP Flrt2+	Rab21
Id2.1	1.54075e-08	-0.263426	0.953	0.959	0.000353017	MNP Flrt2+	Id2
Tcf4.1	3.64496e-08	-0.254672	0.984	0.989	0.000835132	MNP Flrt2+	Tcf4
Six3os1.2	4.66796e-08	-0.274698	0.065	0.155	0.00106952	MNP Flrt2+	Six3os1
Krt18.2	1.37797e-07	-0.359423	0.189	0.288	0.0031572	MNP Flrt2+	Krt18
Tril.1	1.65253e-07	-0.271206	0.685	0.737	0.00378627	MNP Flrt2+	Tril
Igfbp5.2	2.02426e-06	-1.00745	0.415	0.477	0.0463797	MNP Flrt2+	Igfbp5
Nr2f2.2	4.13183e-06	-0.421062	0.596	0.665	0.0946685	MNP Flrt2+	Nr2f2
Id1.1	6.18481e-06	-0.26117	0.984	0.972	0.141706	MNP Flrt2+	Id1
Ikzf2.2	9.58571e-06	-0.250903	0.222	0.301	0.219628	MNP Flrt2+	Ikzf2
Pdlim1.2	1.43927e-05	-0.308288	0.252	0.335	0.329766	MNP Flrt2+	Pdlim1
Dkk2	2.28154e-05	0.35617	0.386	0.318	0.522747	MNP Flrt2+	Dkk2
Aldh1a3.2	5.99267e-05	-0.330327	0.061	0.12	1	MNP Flrt2+	Aldh1a3
Fgf8.2	0.00038555	-0.525897	0.055	0.104	1	MNP Flrt2+	Fgf8
S100a11.2	0.000663226	-0.310782	0.967	0.955	1	MNP Flrt2+	S100a11
Lhx8	1.1868e-267	1.19813	0.783	0.096	2.7192e-263	MNP Lhx8+	Lhx8
Igfbp7	1.15906e-240	0.835001	0.806	0.106	2.65564e-236	MNP Lhx8+	Igfbp7
AI606473	5.14076e-229	0.335156	0.432	0.012	1.17785e-224	MNP Lhx8+	AI606473
9130024F11Rik	3.03323e-183	0.573252	0.626	0.078	6.94974e-179	MNP Lhx8+	9130024F11Rik
Satb2	4.52184e-177	0.701474	0.699	0.118	1.03604e-172	MNP Lhx8+	Satb2
Msx2.1	4.3146e-175	1.27927	0.971	0.326	9.88562e-171	MNP Lhx8+	Msx2
Mab21l2.1	1.68099e-163	1.3575	0.852	0.247	3.85148e-159	MNP Lhx8+	Mab21l2
Msx1.2	3.50341e-149	1.71047	1	0.694	8.02701e-145	MNP Lhx8+	Msx1
Gata3.2	1.81784e-147	0.869101	0.896	0.25	4.16504e-143	MNP Lhx8+	Gata3
Zeb2.2	1.36762e-145	1.17171	0.928	0.352	3.13349e-141	MNP Lhx8+	Zeb2
Tbx3.2	1.23964e-136	0.993935	0.959	0.419	2.84027e-132	MNP Lhx8+	Tbx3
Dlx5.1	1.86457e-136	0.722873	0.687	0.145	4.2721e-132	MNP Lhx8+	Dlx5
Foxp1.2	2.83234e-117	-1.29768	0.223	0.83	6.48945e-113	MNP Lhx8+	Foxp1
Dkk1.3	2.32894e-111	0.503018	0.649	0.142	5.33606e-107	MNP Lhx8+	Dkk1
Mpped2.2	8.21837e-107	1.15443	1	0.735	1.88299e-102	MNP Lhx8+	Mpped2
Serpine2.1	4.72376e-102	1.06114	0.983	0.817	1.08231e-97	MNP Lhx8+	Serpine2
Bambi.1	1.03483e-101	0.827706	0.962	0.588	2.371e-97	MNP Lhx8+	Bambi
Gm49708.2	8.22513e-95	0.998167	0.962	0.614	1.88454e-90	MNP Lhx8+	Gm49708
Prrx2.1	1.14542e-92	0.852331	1	0.844	2.62439e-88	MNP Lhx8+	Prrx2
Nkd1.2	2.38437e-89	0.765358	0.846	0.406	5.46306e-85	MNP Lhx8+	Nkd1
Slitrk6	2.38755e-85	0.601144	0.765	0.299	5.47036e-81	MNP Lhx8+	Slitrk6
Unc5b	1.81926e-83	0.413938	0.664	0.215	4.16829e-79	MNP Lhx8+	Unc5b
Angpt1	2.65201e-80	0.273295	0.435	0.087	6.07628e-76	MNP Lhx8+	Angpt1
Twist1.1	2.17532e-79	0.9178	1	0.86	4.98409e-75	MNP Lhx8+	Twist1
Nr2f2.3	1.34084e-77	-1.11856	0.2	0.707	3.07213e-73	MNP Lhx8+	Nr2f2
Ndnf	1.19981e-75	0.384608	0.432	0.091	2.74902e-71	MNP Lhx8+	Ndnf
Sgk1	6.08018e-75	0.442782	0.638	0.218	1.39309e-70	MNP Lhx8+	Sgk1
Lix1.3	9.25402e-72	0.897894	1	0.752	2.12028e-67	MNP Lhx8+	Lix1
Nrp2.3	6.33509e-70	0.55663	0.754	0.309	1.4515e-65	MNP Lhx8+	Nrp2
Sema5a	2.44401e-68	0.626226	0.759	0.392	5.59972e-64	MNP Lhx8+	Sema5a
Rspo3.2	7.75436e-68	0.649682	0.67	0.25	1.77668e-63	MNP Lhx8+	Rspo3
Epha3.2	8.08853e-68	0.366553	0.594	0.18	1.85324e-63	MNP Lhx8+	Epha3
Unc5c.1	8.28738e-68	0.435982	0.667	0.24	1.89881e-63	MNP Lhx8+	Unc5c
Serpinf1	2.29965e-67	0.600363	0.974	0.729	5.26897e-63	MNP Lhx8+	Serpinf1
Tfap2c	2.82904e-67	0.355547	0.658	0.226	6.48191e-63	MNP Lhx8+	Tfap2c
Pmaip1.1	7.43712e-67	0.610345	0.542	0.169	1.70399e-62	MNP Lhx8+	Pmaip1
Nr2f1.1	2.62401e-65	-1.24969	0.267	0.681	6.01213e-61	MNP Lhx8+	Nr2f1
Id2.2	6.4478e-65	0.72094	1	0.953	1.47732e-60	MNP Lhx8+	Id2
Tril.2	7.34485e-64	0.625889	0.968	0.702	1.68285e-59	MNP Lhx8+	Tril
Fzd10os	1.65857e-61	0.341892	0.62	0.233	3.80011e-57	MNP Lhx8+	Fzd10os
Tcf12.2	2.56306e-61	0.61985	0.997	0.97	5.87249e-57	MNP Lhx8+	Tcf12
Tead2	3.87566e-59	0.500281	0.997	0.926	8.87992e-55	MNP Lhx8+	Tead2
Rps12	4.88973e-58	-0.270159	1	1	1.12033e-53	MNP Lhx8+	Rps12
Apcdd1	6.12218e-58	0.54203	0.591	0.234	1.40271e-53	MNP Lhx8+	Apcdd1
Runx2	2.19914e-57	0.251775	0.522	0.168	5.03867e-53	MNP Lhx8+	Runx2
Cacna1d	5.76064e-57	0.41656	0.649	0.281	1.31988e-52	MNP Lhx8+	Cacna1d
Bcl11b.2	1.73641e-56	0.51802	0.93	0.703	3.97846e-52	MNP Lhx8+	Bcl11b
Tfap2b.3	2.85323e-56	-1.39808	0.157	0.581	6.53733e-52	MNP Lhx8+	Tfap2b
Pde4d	2.4553e-55	0.352313	0.713	0.339	5.62559e-51	MNP Lhx8+	Pde4d
Smad7	2.79684e-55	0.518059	0.986	0.824	6.40813e-51	MNP Lhx8+	Smad7
Pdlim3.1	3.16825e-55	0.312628	0.342	0.073	7.25908e-51	MNP Lhx8+	Pdlim3
A830018L16Rik	4.10908e-55	0.288155	0.458	0.135	9.41473e-51	MNP Lhx8+	A830018L16Rik
Axin2.1	5.31569e-55	0.551836	0.8	0.453	1.21793e-50	MNP Lhx8+	Axin2
Wnt5a.3	1.12277e-54	0.691004	0.986	0.757	2.5725e-50	MNP Lhx8+	Wnt5a
Samd5.2	6.95139e-54	0.43657	0.649	0.254	1.5927e-49	MNP Lhx8+	Samd5
Ptn.3	7.75512e-54	0.58503	1	0.96	1.77685e-49	MNP Lhx8+	Ptn
Lef1.2	9.0021e-52	0.550651	0.861	0.522	2.06256e-47	MNP Lhx8+	Lef1
Alx1.1	1.23592e-51	0.655769	1	0.818	2.83174e-47	MNP Lhx8+	Alx1
Fam107b	1.81422e-51	0.469392	0.742	0.456	4.15675e-47	MNP Lhx8+	Fam107b
Pcdh18.1	2.29006e-51	0.550363	0.936	0.762	5.24698e-47	MNP Lhx8+	Pcdh18
Cdh11.1	4.1812e-51	0.570342	0.98	0.816	9.57997e-47	MNP Lhx8+	Cdh11
Tpm4	9.26751e-51	0.422014	1	0.998	2.12337e-46	MNP Lhx8+	Tpm4
Bex1.2	1.09971e-50	-0.722182	0.522	0.806	2.51966e-46	MNP Lhx8+	Bex1
Epha7	5.17449e-50	0.569277	0.814	0.539	1.18558e-45	MNP Lhx8+	Epha7
Stx18	2.34338e-49	0.439504	0.861	0.613	5.36915e-45	MNP Lhx8+	Stx18
Frem1.1	2.91144e-47	0.346503	0.788	0.43	6.67069e-43	MNP Lhx8+	Frem1
Zfhx4.1	5.25594e-47	-0.957686	0.693	0.866	1.20424e-42	MNP Lhx8+	Zfhx4
Igfbp2.3	2.28802e-46	-1.60247	0.759	0.909	5.24232e-42	MNP Lhx8+	Igfbp2
Pcdh17	2.83521e-46	0.271	0.481	0.163	6.49604e-42	MNP Lhx8+	Pcdh17
Tpm1.2	2.86882e-46	-0.90088	0.991	0.993	6.57305e-42	MNP Lhx8+	Tpm1
Lrig3	5.41027e-46	-0.371503	0.084	0.492	1.2396e-41	MNP Lhx8+	Lrig3
Tbx2.1	4.88424e-45	0.475318	0.936	0.624	1.11908e-40	MNP Lhx8+	Tbx2
Pth1r.1	6.96347e-45	0.420488	0.919	0.655	1.59547e-40	MNP Lhx8+	Pth1r
Hmcn1.1	2.08803e-44	-0.626458	0.557	0.799	4.78409e-40	MNP Lhx8+	Hmcn1
Dlc1	4.51036e-44	0.403214	0.826	0.529	1.03341e-39	MNP Lhx8+	Dlc1
Dpep1	8.13743e-44	0.302817	0.536	0.213	1.86445e-39	MNP Lhx8+	Dpep1
Cdh6.1	8.34002e-44	0.52105	0.649	0.317	1.91087e-39	MNP Lhx8+	Cdh6
Mgst1	1.62586e-43	-0.412608	0.151	0.548	3.72516e-39	MNP Lhx8+	Mgst1
Inhba	3.55385e-41	0.394623	0.333	0.094	8.14257e-37	MNP Lhx8+	Inhba
Col2a1.2	6.39549e-41	-0.694523	0.62	0.805	1.46533e-36	MNP Lhx8+	Col2a1
Bin1	1.27492e-40	0.48627	0.907	0.727	2.92109e-36	MNP Lhx8+	Bin1
Bdnf	2.83416e-40	0.305226	0.539	0.216	6.49363e-36	MNP Lhx8+	Bdnf
Daam2	3.22198e-40	0.271873	0.638	0.307	7.3822e-36	MNP Lhx8+	Daam2
Ccnd2.2	7.9346e-40	-0.851943	0.936	0.978	1.81798e-35	MNP Lhx8+	Ccnd2
Bmp4.1	2.1474e-39	0.482659	0.757	0.448	4.92012e-35	MNP Lhx8+	Bmp4
Foxp2.2	2.91242e-39	-0.789876	0.096	0.45	6.67295e-35	MNP Lhx8+	Foxp2
Eya1	2.27856e-38	0.414713	0.893	0.65	5.22065e-34	MNP Lhx8+	Eya1
Ppfibp2	6.19983e-38	0.382319	0.841	0.609	1.4205e-33	MNP Lhx8+	Ppfibp2
Akr7a5.2	9.08633e-37	0.432535	0.994	0.916	2.08186e-32	MNP Lhx8+	Akr7a5
Nbl1.2	1.29139e-36	0.502355	0.87	0.57	2.95884e-32	MNP Lhx8+	Nbl1
Dnm3os	1.47974e-36	0.458969	0.942	0.719	3.39039e-32	MNP Lhx8+	Dnm3os
Ebf1.2	1.69948e-36	-0.949017	0.116	0.456	3.89385e-32	MNP Lhx8+	Ebf1
Bex4.2	2.22873e-36	-0.499427	0.675	0.835	5.10647e-32	MNP Lhx8+	Bex4
Igfbp5.3	4.03657e-36	-1.63472	0.186	0.501	9.24858e-32	MNP Lhx8+	Igfbp5
Itm2a.2	3.47752e-35	-0.776765	0.504	0.736	7.9677e-31	MNP Lhx8+	Itm2a
Kif26b	1.01985e-34	0.35809	0.777	0.502	2.33668e-30	MNP Lhx8+	Kif26b
Aopep.1	4.7115e-34	0.385562	0.907	0.717	1.0795e-29	MNP Lhx8+	Aopep
Tceal9	1.23003e-33	-0.319901	1	1	2.81824e-29	MNP Lhx8+	Tceal9
Frmd6	3.02388e-33	0.339923	0.855	0.648	6.92831e-29	MNP Lhx8+	Frmd6
Pkdcc.3	1.68484e-32	-0.558413	0.157	0.469	3.86031e-28	MNP Lhx8+	Pkdcc
Ednra	6.5976e-32	0.342361	0.783	0.504	1.51164e-27	MNP Lhx8+	Ednra
Ankrd12	7.88543e-32	0.449647	0.846	0.652	1.80671e-27	MNP Lhx8+	Ankrd12
Foxc1.3	8.54237e-32	-0.540458	0.174	0.481	1.95723e-27	MNP Lhx8+	Foxc1
Six1.3	6.29147e-31	0.50733	0.797	0.576	1.4415e-26	MNP Lhx8+	Six1
Enc1	9.68309e-31	0.256645	0.458	0.197	2.21859e-26	MNP Lhx8+	Enc1
Trim24	2.33991e-30	0.360138	0.904	0.788	5.36119e-26	MNP Lhx8+	Trim24
Id3.1	4.31817e-30	0.364743	1	0.992	9.8938e-26	MNP Lhx8+	Id3
Snai2	4.8547e-30	0.372479	0.812	0.57	1.11231e-25	MNP Lhx8+	Snai2
Crlf1.1	1.09822e-29	0.415256	0.968	0.728	2.51624e-25	MNP Lhx8+	Crlf1
Fscn1	1.54779e-29	0.287737	1	0.986	3.54631e-25	MNP Lhx8+	Fscn1
Pax7.3	3.19258e-29	-0.595557	0.078	0.374	7.31485e-25	MNP Lhx8+	Pax7
Cachd1	4.43328e-29	0.323155	0.843	0.619	1.01575e-24	MNP Lhx8+	Cachd1
Nfib.1	4.55612e-29	-0.420473	0.652	0.869	1.0439e-24	MNP Lhx8+	Nfib
2700069I18Rik.1	5.73288e-29	-0.371726	0.064	0.36	1.31352e-24	MNP Lhx8+	2700069I18Rik
Ptprf.2	3.63749e-28	-0.492171	0.507	0.711	8.33422e-24	MNP Lhx8+	Ptprf
Nfatc4	4.51717e-28	0.32069	0.817	0.613	1.03497e-23	MNP Lhx8+	Nfatc4
Pgm2l1.3	4.52532e-28	0.352807	0.713	0.466	1.03684e-23	MNP Lhx8+	Pgm2l1
Serf1	1.20461e-27	0.290066	1	0.995	2.76001e-23	MNP Lhx8+	Serf1
Col26a1	1.64595e-27	0.388714	0.928	0.75	3.7712e-23	MNP Lhx8+	Col26a1
Ldhb.3	2.04848e-27	-0.445381	0.997	0.997	4.69347e-23	MNP Lhx8+	Ldhb
Klf4	2.57447e-27	0.391558	0.78	0.566	5.89863e-23	MNP Lhx8+	Klf4
Rhobtb3	6.70279e-27	0.310633	0.962	0.906	1.53574e-22	MNP Lhx8+	Rhobtb3
Gja1.1	8.2018e-27	0.420691	0.954	0.883	1.8792e-22	MNP Lhx8+	Gja1
Apoe.1	1.21261e-26	-0.461647	0.409	0.644	2.77834e-22	MNP Lhx8+	Apoe
Basp1.1	4.32868e-26	0.263406	1	1	9.91788e-22	MNP Lhx8+	Basp1
Spint2.3	4.48375e-26	-0.534335	0.055	0.322	1.02732e-21	MNP Lhx8+	Spint2
Macroh2a2.1	4.88153e-26	0.294108	1	0.999	1.11846e-21	MNP Lhx8+	Macroh2a2
Uchl1	6.7669e-26	-0.348764	0.388	0.637	1.55043e-21	MNP Lhx8+	Uchl1
Six4	6.76842e-26	0.327007	0.733	0.544	1.55078e-21	MNP Lhx8+	Six4
Bzw2	8.05436e-26	0.33744	1	0.996	1.84542e-21	MNP Lhx8+	Bzw2
Rai14	1.78727e-25	0.329418	0.945	0.796	4.095e-21	MNP Lhx8+	Rai14
Sox9.2	2.26937e-25	-0.780016	0.571	0.768	5.19957e-21	MNP Lhx8+	Sox9
Serpinh1.1	2.68461e-25	0.346878	0.991	0.99	6.15098e-21	MNP Lhx8+	Serpinh1
Limch1.1	6.34232e-25	0.346385	0.93	0.781	1.45315e-20	MNP Lhx8+	Limch1
Msrb2	1.77755e-24	0.264386	0.591	0.348	4.07273e-20	MNP Lhx8+	Msrb2
Nid1	1.99073e-24	0.290656	0.693	0.471	4.56117e-20	MNP Lhx8+	Nid1
Fstl1.2	4.17118e-24	0.275383	0.971	0.898	9.55702e-20	MNP Lhx8+	Fstl1
Myl6	4.80268e-24	-0.304983	1	1	1.10039e-19	MNP Lhx8+	Myl6
Tcf7l2.2	6.27995e-24	-0.503066	0.728	0.821	1.43886e-19	MNP Lhx8+	Tcf7l2
Tmem254.1	8.9188e-24	-0.38	0.751	0.875	2.04348e-19	MNP Lhx8+	Tmem254
Epb41l2.1	1.89159e-23	0.294103	0.893	0.712	4.334e-19	MNP Lhx8+	Epb41l2
Arhgdib	2.0573e-23	0.582382	0.803	0.629	4.71369e-19	MNP Lhx8+	Arhgdib
Tgfbi.1	2.53495e-23	-0.371636	0.27	0.511	5.80809e-19	MNP Lhx8+	Tgfbi
Clmp.1	2.63629e-23	0.295797	0.98	0.833	6.04027e-19	MNP Lhx8+	Clmp
Myo1b	5.06139e-23	0.300918	0.928	0.864	1.15967e-18	MNP Lhx8+	Myo1b
Kctd12	6.27978e-23	0.382059	0.617	0.401	1.43882e-18	MNP Lhx8+	Kctd12
Stk26	9.12085e-23	-0.256337	0.11	0.36	2.08977e-18	MNP Lhx8+	Stk26
Msn	1.29226e-22	0.279688	0.803	0.615	2.96082e-18	MNP Lhx8+	Msn
Ptch1.2	1.4998e-22	0.288513	0.765	0.529	3.43634e-18	MNP Lhx8+	Ptch1
Micos10.2	2.80808e-22	0.253926	1	0.997	6.43388e-18	MNP Lhx8+	Micos10
Skil	4.80816e-22	0.282477	0.867	0.676	1.10164e-17	MNP Lhx8+	Skil
Gata2.3	6.42087e-22	0.535032	0.597	0.346	1.47115e-17	MNP Lhx8+	Gata2
Lum.1	7.22976e-22	0.343876	0.475	0.254	1.65648e-17	MNP Lhx8+	Lum
Snhg18	7.83413e-22	0.376623	0.858	0.705	1.79496e-17	MNP Lhx8+	Snhg18
Lgals1.1	1.05112e-21	0.414917	1	0.951	2.40833e-17	MNP Lhx8+	Lgals1
Cited1	1.43551e-21	-0.324255	0.197	0.441	3.28904e-17	MNP Lhx8+	Cited1
Mtch1	1.63442e-21	0.254532	1	0.992	3.74478e-17	MNP Lhx8+	Mtch1
Tfap2a.1	3.17738e-21	-0.410954	0.293	0.515	7.28001e-17	MNP Lhx8+	Tfap2a
Calm1	3.48494e-21	-0.250724	1	1	7.98469e-17	MNP Lhx8+	Calm1
Yaf2	4.59188e-21	0.261228	0.933	0.831	1.05209e-16	MNP Lhx8+	Yaf2
Gkap1.1	1.3054e-20	-0.288179	0.49	0.703	2.99093e-16	MNP Lhx8+	Gkap1
Limd2.1	1.84594e-20	0.269026	1	0.985	4.22941e-16	MNP Lhx8+	Limd2
Fbln1	4.14025e-20	0.253845	0.965	0.909	9.48615e-16	MNP Lhx8+	Fbln1
Mfap2.1	6.33482e-20	0.257363	1	0.992	1.45143e-15	MNP Lhx8+	Mfap2
Commd3	1.20934e-19	0.257307	0.948	0.87	2.77085e-15	MNP Lhx8+	Commd3
Phldb2	1.44254e-19	0.315936	0.838	0.681	3.30515e-15	MNP Lhx8+	Phldb2
Thbs1	1.7321e-19	-0.268	0.058	0.278	3.96858e-15	MNP Lhx8+	Thbs1
Gsc.2	1.94982e-19	-0.424528	0.061	0.276	4.46742e-15	MNP Lhx8+	Gsc
Cxcl12.1	2.49145e-19	-0.750772	0.284	0.48	5.7084e-15	MNP Lhx8+	Cxcl12
H19.2	3.00622e-19	-0.780722	0.829	0.867	6.88786e-15	MNP Lhx8+	H19
Atp1b3	4.69671e-19	0.297279	0.901	0.817	1.07611e-14	MNP Lhx8+	Atp1b3
Ppp3ca.1	1.65037e-18	0.313552	0.945	0.847	3.78132e-14	MNP Lhx8+	Ppp3ca
Myl9.1	1.83379e-18	-0.449344	0.33	0.535	4.20159e-14	MNP Lhx8+	Myl9
Zcrb1	3.19018e-18	0.257241	0.997	0.986	7.30934e-14	MNP Lhx8+	Zcrb1
Foxp4.1	3.22135e-18	-0.257854	0.446	0.643	7.38076e-14	MNP Lhx8+	Foxp4
Actn1	5.70485e-18	0.264439	0.962	0.876	1.30709e-13	MNP Lhx8+	Actn1
Mfap4.2	6.8535e-18	0.305197	0.977	0.922	1.57027e-13	MNP Lhx8+	Mfap4
C430049B03Rik	1.30884e-17	0.275496	0.693	0.514	2.99882e-13	MNP Lhx8+	C430049B03Rik
Eml4.1	1.5928e-17	0.266036	0.983	0.94	3.64942e-13	MNP Lhx8+	Eml4
Emb.1	2.3921e-17	-0.340696	0.383	0.566	5.48077e-13	MNP Lhx8+	Emb
Pdgfrb	2.68385e-17	0.272188	0.904	0.716	6.14925e-13	MNP Lhx8+	Pdgfrb
Vim.1	2.89827e-17	0.28475	1	0.957	6.64052e-13	MNP Lhx8+	Vim
Dag1.1	4.63331e-17	-0.289361	0.342	0.549	1.06158e-12	MNP Lhx8+	Dag1
S100a6.2	5.30503e-17	-0.396428	0.348	0.541	1.21549e-12	MNP Lhx8+	S100a6
H2bu2.2	6.97272e-17	-0.304561	0.142	0.351	1.59759e-12	MNP Lhx8+	H2bu2
Siva1	7.4815e-17	-0.287554	0.994	0.992	1.71416e-12	MNP Lhx8+	Siva1
Mir99ahg.1	1.08231e-16	-0.305471	0.429	0.632	2.47979e-12	MNP Lhx8+	Mir99ahg
Ezr.3	1.08281e-16	-0.401594	0.116	0.311	2.48094e-12	MNP Lhx8+	Ezr
Epcam.3	1.37646e-16	-1.01523	0.125	0.325	3.15375e-12	MNP Lhx8+	Epcam
Cald1.1	1.68843e-16	0.263483	1	0.978	3.86852e-12	MNP Lhx8+	Cald1
Fbln2	1.86906e-16	0.253882	0.826	0.655	4.28239e-12	MNP Lhx8+	Fbln2
Tenm4.2	2.05697e-16	0.276431	0.719	0.533	4.71292e-12	MNP Lhx8+	Tenm4
Cadm1.1	2.71395e-16	-0.407414	0.441	0.617	6.21821e-12	MNP Lhx8+	Cadm1
Fos.2	3.46507e-16	0.259222	0.954	0.848	7.93916e-12	MNP Lhx8+	Fos
Klhl13.1	8.08563e-16	-0.275175	0.319	0.504	1.85258e-11	MNP Lhx8+	Klhl13
Slc1a3.2	1.883e-15	-0.259269	0.168	0.366	4.31433e-11	MNP Lhx8+	Slc1a3
Acer2.2	2.09489e-15	-0.290521	0.241	0.436	4.79981e-11	MNP Lhx8+	Acer2
Id1.2	2.57761e-15	0.260661	1	0.971	5.90582e-11	MNP Lhx8+	Id1
Wipi1	3.19586e-15	0.290779	0.699	0.534	7.32237e-11	MNP Lhx8+	Wipi1
Zfhx3.3	5.97297e-15	-0.648763	0.875	0.9	1.36853e-10	MNP Lhx8+	Zfhx3
Col18a1.2	1.886e-14	-0.546214	0.22	0.399	4.3212e-10	MNP Lhx8+	Col18a1
Csrp2.1	2.54878e-14	0.2906	1	0.978	5.83978e-10	MNP Lhx8+	Csrp2
Cldn6.3	3.19281e-14	-0.280826	0.02	0.177	7.31536e-10	MNP Lhx8+	Cldn6
Meis1.1	3.89428e-14	0.260562	0.51	0.315	8.92258e-10	MNP Lhx8+	Meis1
Cldn11.1	6.71046e-14	-0.256751	0.032	0.192	1.5375e-09	MNP Lhx8+	Cldn11
Col4a2.1	9.3613e-14	-0.287745	0.504	0.636	2.14486e-09	MNP Lhx8+	Col4a2
Mllt3	9.63717e-14	0.287014	0.896	0.822	2.20807e-09	MNP Lhx8+	Mllt3
Meg3.1	9.85308e-14	-0.619273	0.67	0.764	2.25754e-09	MNP Lhx8+	Meg3
Fgfr2.2	1.33196e-13	-0.289646	0.214	0.394	3.05178e-09	MNP Lhx8+	Fgfr2
Pdgfc.2	1.56121e-13	-0.380574	0.136	0.309	3.57704e-09	MNP Lhx8+	Pdgfc
Calb2	3.29947e-13	0.344995	0.11	0.031	7.55975e-09	MNP Lhx8+	Calb2
Irx3.2	3.08718e-12	-0.39161	0.293	0.444	7.07334e-08	MNP Lhx8+	Irx3
Col4a1.1	3.47871e-12	-0.285969	0.701	0.785	7.97043e-08	MNP Lhx8+	Col4a1
Dst.1	4.72345e-12	-0.259879	0.441	0.61	1.08224e-07	MNP Lhx8+	Dst
Sox4.2	5.9546e-12	0.269232	0.997	0.987	1.36432e-07	MNP Lhx8+	Sox4
Nnat	6.52028e-12	-0.310968	1	0.998	1.49393e-07	MNP Lhx8+	Nnat
Pbx1.1	1.13625e-11	-0.292775	0.957	0.967	2.60338e-07	MNP Lhx8+	Pbx1
Fermt1.3	1.20237e-11	-0.259904	0.003	0.124	2.75486e-07	MNP Lhx8+	Fermt1
Igf1.2	1.53127e-11	-0.671655	0.51	0.586	3.50845e-07	MNP Lhx8+	Igf1
Foxd2os.2	1.63007e-11	-0.322455	0.133	0.287	3.73481e-07	MNP Lhx8+	Foxd2os
Cdh2	2.64454e-11	-0.26219	0.383	0.536	6.05917e-07	MNP Lhx8+	Cdh2
Cdkn1c.2	3.58409e-11	-0.406089	0.997	0.995	8.21187e-07	MNP Lhx8+	Cdkn1c
Dsp.3	7.78461e-11	-0.294234	0.032	0.159	1.78361e-06	MNP Lhx8+	Dsp
Cotl1.1	8.74544e-11	-0.346124	0.603	0.713	2.00376e-06	MNP Lhx8+	Cotl1
Nav2.2	9.71984e-11	-0.255291	0.128	0.271	2.22701e-06	MNP Lhx8+	Nav2
Prrx1.2	1.32619e-10	-0.643981	0.794	0.768	3.03857e-06	MNP Lhx8+	Prrx1
Perp.3	3.45152e-10	-0.373265	0.02	0.136	7.90813e-06	MNP Lhx8+	Perp
Ccnd1.2	7.01649e-10	-0.362976	0.861	0.896	1.60762e-05	MNP Lhx8+	Ccnd1
Hes6.1	9.00005e-10	-0.315754	0.351	0.497	2.06209e-05	MNP Lhx8+	Hes6
Mecom.3	1.02091e-09	-0.3434	0.177	0.315	2.3391e-05	MNP Lhx8+	Mecom
Pdgfa.3	1.30208e-09	-1.09329	0.13	0.258	2.98332e-05	MNP Lhx8+	Pdgfa
Tpd52.3	2.40422e-09	-0.278305	0.128	0.258	5.50854e-05	MNP Lhx8+	Tpd52
Zfp36l1.2	2.67989e-09	-0.253924	0.957	0.965	6.14017e-05	MNP Lhx8+	Zfp36l1
Krt14.3	3.42227e-09	-0.299149	0.014	0.117	7.84111e-05	MNP Lhx8+	Krt14
Cldn7.3	3.79842e-09	-0.401003	0.072	0.192	8.70294e-05	MNP Lhx8+	Cldn7
Bcam.3	4.70528e-09	-0.300598	0.07	0.191	0.000107807	MNP Lhx8+	Bcam
Efnb2	5.57256e-09	-0.339923	0.493	0.576	0.000127678	MNP Lhx8+	Efnb2
Krt18.3	5.86566e-09	-0.368401	0.154	0.288	0.000134394	MNP Lhx8+	Krt18
Efna5	6.74895e-09	-0.263097	0.635	0.703	0.000154632	MNP Lhx8+	Efna5
Sfrp1.3	1.28364e-08	-0.359732	0.69	0.733	0.000294108	MNP Lhx8+	Sfrp1
Ikzf2.3	1.3111e-08	-0.280839	0.174	0.302	0.0003004	MNP Lhx8+	Ikzf2
Crym.2	2.28618e-08	0.276481	0.858	0.706	0.000523809	MNP Lhx8+	Crym
Krt8.3	6.34195e-08	-0.332941	0.093	0.203	0.00145307	MNP Lhx8+	Krt8
Mt1.3	7.52866e-08	-0.339876	0.252	0.378	0.00172497	MNP Lhx8+	Mt1
Peg3.2	9.60208e-08	-0.292375	0.887	0.921	0.00220003	MNP Lhx8+	Peg3
S100a11.3	9.93539e-08	-0.602724	0.959	0.957	0.0022764	MNP Lhx8+	S100a11
Hras.2	2.55277e-07	-0.282803	0.91	0.908	0.0058489	MNP Lhx8+	Hras
Cenpa.1	8.55367e-07	0.26334	0.907	0.867	0.0195982	MNP Lhx8+	Cenpa
Barx1	1.05932e-06	-0.284287	0.13	0.233	0.0242712	MNP Lhx8+	Barx1
Egr1.1	1.38774e-06	-0.263374	0.177	0.284	0.031796	MNP Lhx8+	Egr1
Six3os1.3	2.09291e-06	-0.269909	0.061	0.151	0.0479528	MNP Lhx8+	Six3os1
Wnt6.3	2.76018e-06	-0.485158	0.052	0.136	0.0632413	MNP Lhx8+	Wnt6
Sparc.2	3.44851e-06	-0.362549	0.878	0.84	0.0790122	MNP Lhx8+	Sparc
Sfn.3	3.92057e-06	-0.373178	0.072	0.159	0.0898281	MNP Lhx8+	Sfn
Dnajc1.2	4.2773e-06	-0.322787	0.707	0.747	0.0980016	MNP Lhx8+	Dnajc1
Crabp1.2	4.81111e-06	-0.645395	1	0.983	0.110232	MNP Lhx8+	Crabp1
Cnn2	5.22758e-06	-0.277027	0.875	0.877	0.119774	MNP Lhx8+	Cnn2
Plagl1.2	7.99934e-06	0.384499	0.472	0.386	0.183281	MNP Lhx8+	Plagl1
Col9a1.3	8.15691e-06	-0.329872	0.29	0.37	0.186891	MNP Lhx8+	Col9a1
Tpx2	9.14459e-06	0.253717	0.803	0.738	0.209521	MNP Lhx8+	Tpx2
Cd24a.1	9.77276e-06	-0.276971	0.98	0.974	0.223914	MNP Lhx8+	Cd24a
Fgf8.3	1.24701e-05	-0.522357	0.032	0.104	0.285716	MNP Lhx8+	Fgf8
Cenpe	2.00157e-05	0.272572	0.786	0.711	0.4586	MNP Lhx8+	Cenpe
Six3.3	2.47037e-05	-0.273601	0.072	0.151	0.566012	MNP Lhx8+	Six3
Wnt4.3	4.0239e-05	-0.377984	0.084	0.16	0.921957	MNP Lhx8+	Wnt4
Plpp3.1	5.04464e-05	-0.308357	0.78	0.779	1	MNP Lhx8+	Plpp3
Sox2.3	6.36773e-05	-0.290654	0.09	0.164	1	MNP Lhx8+	Sox2
Dkk2.1	0.000155927	-0.26209	0.258	0.336	1	MNP Lhx8+	Dkk2
Tgfb2.1	0.000425313	-0.317806	0.38	0.427	1	MNP Lhx8+	Tgfb2
Pdlim1.3	0.000672292	-0.322665	0.267	0.33	1	MNP Lhx8+	Pdlim1
Wfdc2.1	0.000774113	-0.295265	0.562	0.586	1	MNP Lhx8+	Wfdc2
Anxa2.1	0.000916021	-0.339726	0.522	0.577	1	MNP Lhx8+	Anxa2
Malat1.3	0.0011454	-0.270675	1	1	1	MNP Lhx8+	Malat1
Aldh1a3.3	0.00169822	-0.314464	0.064	0.117	1	MNP Lhx8+	Aldh1a3
Tubb2b.1	0.00237255	-0.272563	0.838	0.859	1	MNP Lhx8+	Tubb2b
Nr2f1.2	5.45219e-232	1.58005	0.998	0.57	1.2492e-227	NC Nr2f2+	Nr2f1
Cxcl12.2	4.37993e-211	1.55525	0.924	0.373	1.00353e-206	NC Nr2f2+	Cxcl12
Nr2f2.4	1.11419e-207	1.65407	0.972	0.596	2.55283e-203	NC Nr2f2+	Nr2f2
Col8a2	2.3854e-146	0.299049	0.402	0.043	5.46544e-142	NC Nr2f2+	Col8a2
Six2.2	2.30248e-145	0.988808	0.973	0.619	5.27544e-141	NC Nr2f2+	Six2
Foxc1.4	6.91251e-142	0.87458	0.854	0.373	1.58379e-137	NC Nr2f2+	Foxc1
Tgfbi.2	9.43941e-142	0.769921	0.867	0.414	2.16276e-137	NC Nr2f2+	Tgfbi
Mpped2.3	7.66082e-140	-1.40825	0.354	0.839	1.75525e-135	NC Nr2f2+	Mpped2
B130024G19Rik	1.66496e-134	0.416156	0.422	0.057	3.81475e-130	NC Nr2f2+	B130024G19Rik
Fabp3	1.02488e-125	0.441095	0.521	0.113	2.34821e-121	NC Nr2f2+	Fabp3
Fam43a	2.84045e-124	0.348093	0.536	0.117	6.50805e-120	NC Nr2f2+	Fam43a
Alkal2	3.45879e-123	0.550283	0.561	0.128	7.92479e-119	NC Nr2f2+	Alkal2
Thbs1.1	7.38005e-122	0.616215	0.629	0.185	1.69092e-117	NC Nr2f2+	Thbs1
Cldn11.2	3.63293e-120	0.683162	0.513	0.112	8.32376e-116	NC Nr2f2+	Cldn11
Tfap2b.4	1.89232e-118	0.975353	0.945	0.461	4.33568e-114	NC Nr2f2+	Tfap2b
Pkdcc.4	1.4014e-117	0.84852	0.805	0.367	3.21088e-113	NC Nr2f2+	Pkdcc
Myl9.2	1.47096e-116	0.892069	0.841	0.453	3.37025e-112	NC Nr2f2+	Myl9
Lrig3.1	2.15036e-115	0.557824	0.803	0.384	4.9269e-111	NC Nr2f2+	Lrig3
Tcf7l2.3	3.33654e-115	0.784539	0.972	0.782	7.64469e-111	NC Nr2f2+	Tcf7l2
Shox2.2	6.32527e-107	0.75516	0.686	0.239	1.44925e-102	NC Nr2f2+	Shox2
Ptx3	6.14959e-106	0.493481	0.604	0.189	1.40899e-101	NC Nr2f2+	Ptx3
Ptn.4	3.6881e-105	-1.16092	0.892	0.977	8.45016e-101	NC Nr2f2+	Ptn
Msx1.3	8.3532e-101	-1.87716	0.417	0.784	1.91388e-96	NC Nr2f2+	Msx1
Efna5.1	2.61449e-98	0.700613	0.907	0.656	5.99031e-94	NC Nr2f2+	Efna5
A830082K12Rik	6.94186e-98	0.331413	0.547	0.16	1.59052e-93	NC Nr2f2+	A830082K12Rik
Hs3st3b1	7.45074e-90	0.319193	0.428	0.101	1.70711e-85	NC Nr2f2+	Hs3st3b1
Tpm2	2.47668e-84	0.749391	0.89	0.653	5.67457e-80	NC Nr2f2+	Tpm2
Lhfp	6.07437e-84	0.358324	0.598	0.222	1.39176e-79	NC Nr2f2+	Lhfp
Hmcn1.2	7.50808e-83	0.650125	0.951	0.741	1.72025e-78	NC Nr2f2+	Hmcn1
Arhgap31	1.30602e-79	0.367602	0.686	0.313	2.99234e-75	NC Nr2f2+	Arhgap31
Mn1	1.60491e-78	0.452005	0.818	0.477	3.67718e-74	NC Nr2f2+	Mn1
Lef1.3	2.16392e-78	-0.746792	0.203	0.623	4.95798e-74	NC Nr2f2+	Lef1
Asxl3.1	3.92992e-78	0.863431	0.871	0.651	9.00424e-74	NC Nr2f2+	Asxl3
Phactr1	3.98813e-78	0.274986	0.356	0.074	9.13761e-74	NC Nr2f2+	Phactr1
Ldha.1	4.45872e-78	-0.805437	0.996	0.998	1.02158e-73	NC Nr2f2+	Ldha
Col4a1.2	1.67829e-73	0.62186	0.917	0.75	3.8453e-69	NC Nr2f2+	Col4a1
Ebf3	5.03346e-73	0.377326	0.633	0.278	1.15327e-68	NC Nr2f2+	Ebf3
Myl6.1	8.25436e-72	0.471916	1	1	1.89124e-67	NC Nr2f2+	Myl6
Ebf1.3	1.29701e-70	0.923999	0.729	0.363	2.97172e-66	NC Nr2f2+	Ebf1
Id1.3	2.2499e-70	-0.860322	0.924	0.983	5.15498e-66	NC Nr2f2+	Id1
Meg3.2	6.25716e-70	0.757376	0.949	0.718	1.43364e-65	NC Nr2f2+	Meg3
Bambi.2	3.89962e-69	-0.644186	0.322	0.683	8.9348e-65	NC Nr2f2+	Bambi
Aldh1a2	6.93903e-69	0.553976	0.229	0.031	1.58987e-64	NC Nr2f2+	Aldh1a2
Islr	8.46217e-69	0.284499	0.373	0.093	1.93885e-64	NC Nr2f2+	Islr
Foxp4.2	4.56903e-67	0.386788	0.858	0.578	1.04686e-62	NC Nr2f2+	Foxp4
Msx2.2	1.86449e-66	-0.749305	0.059	0.455	4.27193e-62	NC Nr2f2+	Msx2
Fli1.1	2.71699e-66	0.426819	0.826	0.523	6.22517e-62	NC Nr2f2+	Fli1
Cnn2.1	7.93857e-66	0.571203	0.981	0.857	1.81888e-61	NC Nr2f2+	Cnn2
Col4a2.2	1.17309e-65	0.499911	0.839	0.582	2.68778e-61	NC Nr2f2+	Col4a2
Ptma.1	1.25216e-65	-0.27538	1	1	2.86895e-61	NC Nr2f2+	Ptma
Eno1.1	2.71878e-65	-0.523277	0.987	0.999	6.22926e-61	NC Nr2f2+	Eno1
Trio	8.50393e-65	0.462109	0.845	0.609	1.94842e-60	NC Nr2f2+	Trio
Tpm1.3	8.88569e-65	0.544069	0.996	0.993	2.03589e-60	NC Nr2f2+	Tpm1
Rspo1	5.84208e-64	0.370601	0.506	0.189	1.33854e-59	NC Nr2f2+	Rspo1
Igfbp5.4	2.37873e-60	0.547828	0.777	0.41	5.45014e-56	NC Nr2f2+	Igfbp5
Mif.2	2.83657e-60	-0.479687	1	1	6.49916e-56	NC Nr2f2+	Mif
Twist1.2	1.74187e-59	-1.2917	0.884	0.872	3.99098e-55	NC Nr2f2+	Twist1
Fgfr1	1.99713e-59	0.46568	0.928	0.769	4.57583e-55	NC Nr2f2+	Fgfr1
Maf	2.35486e-59	0.344484	0.458	0.159	5.39547e-55	NC Nr2f2+	Maf
Tnfaip8	3.28158e-59	0.460628	0.964	0.875	7.51875e-55	NC Nr2f2+	Tnfaip8
Id2.3	2.89294e-58	-0.78584	0.898	0.969	6.6283e-54	NC Nr2f2+	Id2
Gm49708.3	9.54962e-57	-0.746442	0.4	0.697	2.18801e-52	NC Nr2f2+	Gm49708
Robo1	1.07443e-56	0.466161	0.807	0.581	2.46173e-52	NC Nr2f2+	Robo1
Tcf7l1	1.40373e-56	0.475327	0.879	0.731	3.21622e-52	NC Nr2f2+	Tcf7l1
Fst	1.55957e-56	0.851234	0.343	0.101	3.57328e-52	NC Nr2f2+	Fst
Col2a1.3	2.35076e-56	0.378211	0.955	0.755	5.38607e-52	NC Nr2f2+	Col2a1
Crym.3	4.30918e-56	0.882488	0.919	0.684	9.8732e-52	NC Nr2f2+	Crym
Col3a1.2	2.16069e-54	0.725052	0.973	0.838	4.95057e-50	NC Nr2f2+	Col3a1
Socs3	4.98179e-54	0.345769	0.663	0.369	1.14143e-49	NC Nr2f2+	Socs3
Pfn1	1.46997e-53	0.329685	1	1	3.368e-49	NC Nr2f2+	Pfn1
Sparc.3	2.18185e-53	0.568628	0.968	0.82	4.99905e-49	NC Nr2f2+	Sparc
Gata3.3	4.44968e-53	-0.605527	0.03	0.37	1.01951e-48	NC Nr2f2+	Gata3
Meis2.3	3.90647e-52	-1.47299	0.133	0.46	8.95049e-48	NC Nr2f2+	Meis2
Sinhcaf	1.1457e-51	-0.447462	0.848	0.962	2.62503e-47	NC Nr2f2+	Sinhcaf
Tmem37	1.35958e-51	0.254562	0.222	0.042	3.11507e-47	NC Nr2f2+	Tmem37
Cited1.1	4.12544e-51	0.411739	0.661	0.37	9.4522e-47	NC Nr2f2+	Cited1
Foxc2.1	4.82377e-51	0.319005	0.428	0.156	1.10522e-46	NC Nr2f2+	Foxc2
Meis1.2	5.8487e-51	-0.464602	0.055	0.388	1.34005e-46	NC Nr2f2+	Meis1
Col1a2.2	1.06087e-50	0.537169	0.992	0.857	2.43066e-46	NC Nr2f2+	Col1a2
Ptgis	2.65289e-50	0.256397	0.496	0.209	6.0783e-46	NC Nr2f2+	Ptgis
Bnc2	5.1067e-50	0.315603	0.602	0.307	1.17005e-45	NC Nr2f2+	Bnc2
Lix1.4	2.05613e-48	-1.08935	0.693	0.794	4.71101e-44	NC Nr2f2+	Lix1
Apoe.2	5.96357e-47	0.439827	0.818	0.582	1.36637e-42	NC Nr2f2+	Apoe
Marcksl1	2.53735e-46	-0.252546	1	1	5.81357e-42	NC Nr2f2+	Marcksl1
Igfbp3	4.48269e-46	0.28694	0.309	0.093	1.02707e-41	NC Nr2f2+	Igfbp3
Mdfi.1	6.09986e-45	0.340873	0.924	0.789	1.3976e-40	NC Nr2f2+	Mdfi
Tle5	1.56708e-44	0.39181	0.998	0.994	3.59048e-40	NC Nr2f2+	Tle5
Rgma	1.60523e-44	0.261812	0.655	0.391	3.67791e-40	NC Nr2f2+	Rgma
Smad7.1	6.75517e-44	-0.457452	0.705	0.867	1.54774e-39	NC Nr2f2+	Smad7
Nes	1.23512e-43	0.397484	0.756	0.548	2.82991e-39	NC Nr2f2+	Nes
Rhoj.1	2.41766e-43	0.277501	0.553	0.269	5.53933e-39	NC Nr2f2+	Rhoj
Rora	3.67449e-43	0.299992	0.631	0.359	8.419e-39	NC Nr2f2+	Rora
Maged2.1	7.59031e-43	0.527107	0.973	0.925	1.73909e-38	NC Nr2f2+	Maged2
Gmds.1	3.83031e-41	0.357711	0.682	0.436	8.77601e-37	NC Nr2f2+	Gmds
Foxp1.3	7.45365e-41	0.451616	0.945	0.734	1.70778e-36	NC Nr2f2+	Foxp1
Sox9.3	1.44417e-40	0.301182	0.941	0.711	3.30889e-36	NC Nr2f2+	Sox9
Gsn	1.64182e-40	0.253056	0.438	0.197	3.76173e-36	NC Nr2f2+	Gsn
Tfap2c.1	5.72341e-40	-0.258129	0.034	0.315	1.31135e-35	NC Nr2f2+	Tfap2c
Pkm.1	3.16874e-39	-0.361763	1	1	7.26023e-35	NC Nr2f2+	Pkm
Rarb.2	4.67583e-39	0.382582	0.629	0.357	1.07133e-34	NC Nr2f2+	Rarb
Hsp90aa1.1	6.35705e-39	-0.321835	1	1	1.45653e-34	NC Nr2f2+	Hsp90aa1
Nfic	1.85576e-38	0.257878	0.591	0.331	4.25191e-34	NC Nr2f2+	Nfic
Tln1	5.46053e-38	0.340123	0.93	0.908	1.25112e-33	NC Nr2f2+	Tln1
Zfp503.1	6.64365e-38	-0.32911	0.044	0.312	1.52219e-33	NC Nr2f2+	Zfp503
Akr7a5.3	8.85617e-38	-0.39131	0.862	0.935	2.02913e-33	NC Nr2f2+	Akr7a5
Emilin1	1.18136e-37	0.287879	0.767	0.527	2.70672e-33	NC Nr2f2+	Emilin1
Pgam1.1	1.90031e-37	-0.39492	1	1	4.35399e-33	NC Nr2f2+	Pgam1
Peg10	5.57188e-37	0.375436	0.701	0.482	1.27663e-32	NC Nr2f2+	Peg10
Runx1t1	6.34165e-37	0.40098	0.922	0.735	1.453e-32	NC Nr2f2+	Runx1t1
Crabp2.3	7.49843e-37	-0.507365	0.972	0.977	1.71804e-32	NC Nr2f2+	Crabp2
Tpi1.1	2.06429e-36	-0.419661	0.985	0.993	4.72971e-32	NC Nr2f2+	Tpi1
Hspe1.2	3.27807e-36	-0.32204	1	1	7.51071e-32	NC Nr2f2+	Hspe1
Rspo3.3	4.56691e-36	-0.438359	0.068	0.335	1.04637e-31	NC Nr2f2+	Rspo3
Itm2a.3	5.72285e-36	0.577019	0.862	0.684	1.31122e-31	NC Nr2f2+	Itm2a
Tut4.1	1.73279e-35	0.322383	1	0.985	3.97018e-31	NC Nr2f2+	Tut4
Tsc22d1.2	2.56926e-35	0.360951	1	0.994	5.88669e-31	NC Nr2f2+	Tsc22d1
Slc25a4	2.95844e-35	0.251805	1	1	6.77837e-31	NC Nr2f2+	Slc25a4
Fabp5.3	3.04108e-35	-0.505121	0.985	0.994	6.96771e-31	NC Nr2f2+	Fabp5
Axin2.2	4.19237e-35	-0.337493	0.256	0.533	9.60555e-31	NC Nr2f2+	Axin2
Hspd1.2	9.41909e-35	-0.359292	1	0.999	2.1581e-30	NC Nr2f2+	Hspd1
Dnajc1.3	1.44004e-34	0.471634	0.848	0.723	3.29943e-30	NC Nr2f2+	Dnajc1
Mab21l2.2	4.8665e-34	-0.562431	0.095	0.349	1.11501e-29	NC Nr2f2+	Mab21l2
Zfp36l2	1.15007e-32	0.336853	0.869	0.734	2.63504e-28	NC Nr2f2+	Zfp36l2
Prrx1.3	2.69309e-32	0.397671	0.919	0.743	6.1704e-28	NC Nr2f2+	Prrx1
Glul	5.87845e-32	-0.304777	0.585	0.785	1.34687e-27	NC Nr2f2+	Glul
Aopep.2	7.3576e-32	-0.419079	0.587	0.765	1.68577e-27	NC Nr2f2+	Aopep
Mir99ahg.2	1.69024e-31	0.361372	0.79	0.577	3.87267e-27	NC Nr2f2+	Mir99ahg
Dab2	1.78999e-31	0.288914	0.71	0.494	4.10123e-27	NC Nr2f2+	Dab2
C1qbp	2.53814e-31	-0.301471	0.975	0.991	5.81539e-27	NC Nr2f2+	C1qbp
Prdx6.2	2.96455e-31	-0.331776	0.975	0.994	6.79238e-27	NC Nr2f2+	Prdx6
Bgn	4.33989e-31	0.334651	0.617	0.402	9.94355e-27	NC Nr2f2+	Bgn
S100a6.3	5.91352e-31	0.369094	0.705	0.486	1.3549e-26	NC Nr2f2+	S100a6
Wnt5a.4	6.91198e-31	-0.667378	0.71	0.794	1.58367e-26	NC Nr2f2+	Wnt5a
Bcl11b.3	1.58931e-30	-0.433038	0.593	0.752	3.64143e-26	NC Nr2f2+	Bcl11b
Pcdh19	2.0172e-30	0.256434	0.475	0.251	4.62181e-26	NC Nr2f2+	Pcdh19
Nme1.1	2.66922e-30	-0.282043	1	1	6.11573e-26	NC Nr2f2+	Nme1
Sdc1	2.69537e-30	-0.2663	0.581	0.783	6.17563e-26	NC Nr2f2+	Sdc1
Tmem254.2	2.99375e-30	0.305444	0.936	0.849	6.85928e-26	NC Nr2f2+	Tmem254
Dkk1.4	3.40491e-30	-0.539161	0.013	0.228	7.80133e-26	NC Nr2f2+	Dkk1
Sfrp1.4	3.48394e-30	0.322772	0.856	0.705	7.98241e-26	NC Nr2f2+	Sfrp1
Tead2.1	4.16222e-30	-0.343831	0.905	0.939	9.53647e-26	NC Nr2f2+	Tead2
Mrpl23	6.21655e-30	-0.28012	0.951	0.986	1.42434e-25	NC Nr2f2+	Mrpl23
Zfhx4.2	1.01837e-29	0.607967	0.926	0.833	2.33328e-25	NC Nr2f2+	Zfhx4
Aldoa.1	1.16737e-29	-0.358323	0.985	0.988	2.67467e-25	NC Nr2f2+	Aldoa
Rflnb	3.80098e-29	-0.333474	0.521	0.726	8.70882e-25	NC Nr2f2+	Rflnb
Nfia	4.39238e-29	0.326528	0.716	0.495	1.00638e-24	NC Nr2f2+	Nfia
Rgcc	5.0609e-29	0.33003	0.367	0.17	1.15955e-24	NC Nr2f2+	Rgcc
Dpysl3	5.48708e-29	-0.261715	0.244	0.491	1.2572e-24	NC Nr2f2+	Dpysl3
Hmgb3.2	7.40258e-29	-0.256349	1	1	1.69608e-24	NC Nr2f2+	Hmgb3
Lrp1	9.30791e-29	0.265168	0.83	0.674	2.13263e-24	NC Nr2f2+	Lrp1
Gabarap.1	9.5332e-29	0.268468	1	0.999	2.18425e-24	NC Nr2f2+	Gabarap
Dlx5.2	1.10429e-28	-0.297844	0.025	0.234	2.53015e-24	NC Nr2f2+	Dlx5
Clic1	1.72698e-28	0.28567	0.989	0.975	3.95686e-24	NC Nr2f2+	Clic1
Ifitm3.1	2.34157e-28	-0.319523	0.045	0.267	5.365e-24	NC Nr2f2+	Ifitm3
Ank3	5.6945e-28	-0.281397	0.373	0.624	1.30472e-23	NC Nr2f2+	Ank3
Phlda1.1	5.88749e-28	0.443616	0.744	0.588	1.34894e-23	NC Nr2f2+	Phlda1
Nkd1.3	1.01341e-27	-0.39333	0.259	0.487	2.32192e-23	NC Nr2f2+	Nkd1
Hdgf.1	1.38619e-27	-0.294516	0.992	0.997	3.17605e-23	NC Nr2f2+	Hdgf
Alx3.2	1.57553e-27	0.355428	0.714	0.482	3.60985e-23	NC Nr2f2+	Alx3
Mgst1.1	1.92998e-27	0.303359	0.688	0.473	4.42196e-23	NC Nr2f2+	Mgst1
Fzd2	2.18418e-27	0.26862	0.992	0.954	5.00439e-23	NC Nr2f2+	Fzd2
Apcdd1.1	2.29106e-27	-0.256281	0.083	0.306	5.24929e-23	NC Nr2f2+	Apcdd1
Pmaip1.2	2.65765e-27	-0.310789	0.034	0.24	6.08922e-23	NC Nr2f2+	Pmaip1
Cthrc1.2	5.60915e-27	0.369932	0.587	0.37	1.28517e-22	NC Nr2f2+	Cthrc1
Cald1.2	7.46371e-27	0.290477	1	0.976	1.71009e-22	NC Nr2f2+	Cald1
Slitrk6.1	7.76939e-27	-0.27257	0.146	0.385	1.78012e-22	NC Nr2f2+	Slitrk6
Sox11.1	8.01862e-27	-0.402394	0.998	0.999	1.83723e-22	NC Nr2f2+	Sox11
Fscn1.1	1.04083e-26	-0.275122	0.985	0.988	2.38475e-22	NC Nr2f2+	Fscn1
Serpine2.2	1.54383e-26	-0.549067	0.761	0.848	3.53722e-22	NC Nr2f2+	Serpine2
Marcks.1	3.38806e-26	0.294764	1	1	7.76272e-22	NC Nr2f2+	Marcks
Cd24a.2	4.23998e-26	-0.453205	0.956	0.978	9.71464e-22	NC Nr2f2+	Cd24a
Igfbp7.1	1.03993e-25	-0.252406	0.019	0.209	2.38268e-21	NC Nr2f2+	Igfbp7
Etfb	1.2117e-25	0.267239	0.985	0.934	2.77624e-21	NC Nr2f2+	Etfb
Nhp2.1	2.24127e-25	-0.277929	0.919	0.96	5.1352e-21	NC Nr2f2+	Nhp2
Hmgcs1	3.71403e-25	-0.396357	0.843	0.922	8.50958e-21	NC Nr2f2+	Hmgcs1
Btg1.1	8.65354e-25	-0.342464	0.867	0.927	1.9827e-20	NC Nr2f2+	Btg1
Zeb1	9.63182e-25	0.252999	0.699	0.51	2.20684e-20	NC Nr2f2+	Zeb1
Eif5a.2	1.00903e-24	-0.268055	1	1	2.31189e-20	NC Nr2f2+	Eif5a
Ntan1	1.72176e-24	0.346401	0.915	0.846	3.9449e-20	NC Nr2f2+	Ntan1
Timp3	7.56079e-24	0.262029	0.564	0.373	1.73233e-19	NC Nr2f2+	Timp3
Alx1.2	1.10668e-23	-0.604221	0.879	0.829	2.53562e-19	NC Nr2f2+	Alx1
Llph.1	1.11713e-23	-0.250184	0.949	0.967	2.55956e-19	NC Nr2f2+	Llph
Tle4.1	1.1363e-23	-0.339933	0.782	0.869	2.60348e-19	NC Nr2f2+	Tle4
Nbl1.3	2.59796e-23	-0.584406	0.491	0.622	5.95245e-19	NC Nr2f2+	Nbl1
Setbp1	4.19903e-23	0.262114	0.682	0.495	9.62083e-19	NC Nr2f2+	Setbp1
Fam110b.1	6.42641e-23	0.263498	0.619	0.447	1.47242e-18	NC Nr2f2+	Fam110b
Tenm4.3	8.03643e-23	-0.2637	0.369	0.587	1.84131e-18	NC Nr2f2+	Tenm4
Cxcl13	1.02269e-22	0.329139	0.223	0.086	2.34318e-18	NC Nr2f2+	Cxcl13
Malat1.4	1.23635e-22	0.39341	1	1	2.83273e-18	NC Nr2f2+	Malat1
Sms	1.59694e-22	-0.263259	0.943	0.979	3.65892e-18	NC Nr2f2+	Sms
Vim.2	2.00728e-22	0.359816	0.994	0.955	4.59907e-18	NC Nr2f2+	Vim
2700069I18Rik.2	2.28002e-22	0.342633	0.483	0.301	5.22398e-18	NC Nr2f2+	2700069I18Rik
Lmo4.2	2.73959e-22	0.345127	0.964	0.923	6.27694e-18	NC Nr2f2+	Lmo4
Gata2.4	2.87163e-22	-0.446421	0.197	0.405	6.57948e-18	NC Nr2f2+	Gata2
Ramp2	5.1618e-22	0.331053	0.415	0.243	1.18267e-17	NC Nr2f2+	Ramp2
Dsp.4	8.39238e-22	-0.322255	0.011	0.171	1.92286e-17	NC Nr2f2+	Dsp
Sesn3	2.60174e-21	0.274247	0.875	0.775	5.96111e-17	NC Nr2f2+	Sesn3
Ncoa7	3.38623e-21	0.251419	0.697	0.557	7.75854e-17	NC Nr2f2+	Ncoa7
Wfdc2.2	7.95644e-21	-0.399166	0.422	0.614	1.82298e-16	NC Nr2f2+	Wfdc2
Arhgap29	1.71037e-20	0.258266	0.661	0.508	3.9188e-16	NC Nr2f2+	Arhgap29
Epha4.2	2.35402e-20	-0.420352	0.426	0.619	5.39354e-16	NC Nr2f2+	Epha4
Col1a1	2.37286e-20	0.265051	0.576	0.395	5.43669e-16	NC Nr2f2+	Col1a1
Cldn7.4	2.41326e-20	-0.436208	0.042	0.205	5.52926e-16	NC Nr2f2+	Cldn7
Foxf1.2	3.55777e-20	-0.283317	0.081	0.258	8.15157e-16	NC Nr2f2+	Foxf1
Acer2.3	4.133e-20	-0.298423	0.263	0.444	9.46953e-16	NC Nr2f2+	Acer2
Pgk1.1	3.16915e-19	-0.274131	0.991	0.995	7.26115e-15	NC Nr2f2+	Pgk1
Fam162a	3.40293e-19	-0.253593	0.938	0.974	7.79679e-15	NC Nr2f2+	Fam162a
Scd2.1	9.69398e-19	-0.326122	0.953	0.982	2.22108e-14	NC Nr2f2+	Scd2
Mir205hg.2	1.00169e-18	-0.262244	0.017	0.161	2.29507e-14	NC Nr2f2+	Mir205hg
Sostdc1.2	1.79839e-18	-0.725216	0.044	0.196	4.12047e-14	NC Nr2f2+	Sostdc1
Pgm2l1.4	2.63909e-18	-0.295731	0.339	0.52	6.04669e-14	NC Nr2f2+	Pgm2l1
Plpp3.2	4.0059e-18	0.345631	0.854	0.765	9.17831e-14	NC Nr2f2+	Plpp3
Sfn.4	8.75815e-18	-0.428471	0.03	0.173	2.00667e-13	NC Nr2f2+	Sfn
Cldn6.4	8.78925e-18	-0.280588	0.038	0.183	2.01379e-13	NC Nr2f2+	Cldn6
Cdkn1c.3	1.06291e-17	0.452885	0.998	0.995	2.43534e-13	NC Nr2f2+	Cdkn1c
Rrbp1.1	1.23289e-17	0.270948	0.987	0.976	2.82479e-13	NC Nr2f2+	Rrbp1
Pdgfa.4	2.95981e-17	-1.14991	0.114	0.27	6.78152e-13	NC Nr2f2+	Pdgfa
Lhx8.1	3.11588e-17	-0.263353	0.044	0.19	7.1391e-13	NC Nr2f2+	Lhx8
Col18a1.3	3.26964e-17	-0.523533	0.242	0.407	7.4914e-13	NC Nr2f2+	Col18a1
Bmp4.2	1.2629e-16	-0.312314	0.333	0.508	2.89356e-12	NC Nr2f2+	Bmp4
Pcdh7.3	2.13429e-16	-0.30159	0.244	0.407	4.89008e-12	NC Nr2f2+	Pcdh7
Tbx2.2	2.72321e-16	-0.329496	0.562	0.674	6.23941e-12	NC Nr2f2+	Tbx2
Fermt1.4	2.84625e-16	-0.269918	0.009	0.131	6.52133e-12	NC Nr2f2+	Fermt1
Wnt4.4	3.13289e-16	-0.432403	0.038	0.174	7.17808e-12	NC Nr2f2+	Wnt4
Prrx2.2	4.04022e-16	-0.451163	0.922	0.848	9.25694e-12	NC Nr2f2+	Prrx2
Perp.4	5.66906e-16	-0.39416	0.019	0.144	1.2989e-11	NC Nr2f2+	Perp
Tbx3.3	7.12669e-16	-0.336216	0.343	0.5	1.63287e-11	NC Nr2f2+	Tbx3
Pax9.2	1.38115e-15	-0.537742	0.199	0.367	3.16449e-11	NC Nr2f2+	Pax9
Barx1.1	2.7323e-15	0.490433	0.335	0.201	6.26024e-11	NC Nr2f2+	Barx1
Krt8.4	3.62934e-15	-0.357055	0.074	0.213	8.31554e-11	NC Nr2f2+	Krt8
Traf3ip2	5.58731e-15	0.293912	0.392	0.26	1.28016e-10	NC Nr2f2+	Traf3ip2
Fdps.2	5.86587e-15	-0.261919	0.826	0.873	1.34399e-10	NC Nr2f2+	Fdps
Rrm2.2	6.99997e-15	-0.301613	0.852	0.9	1.60383e-10	NC Nr2f2+	Rrm2
Tuba1a.1	9.37912e-15	-0.25256	1	1	2.14894e-10	NC Nr2f2+	Tuba1a
Pdlim1.4	1.99768e-14	-0.379464	0.193	0.348	4.57709e-10	NC Nr2f2+	Pdlim1
Tubb3.2	1.29537e-13	-0.55441	0.216	0.378	2.96795e-09	NC Nr2f2+	Tubb3
Lum.2	2.66551e-13	0.313131	0.392	0.255	6.10721e-09	NC Nr2f2+	Lum
Filip1l	7.31646e-13	-0.254655	0.277	0.427	1.67635e-08	NC Nr2f2+	Filip1l
Cxcl14.3	1.12194e-12	-1.07133	0.076	0.196	2.5706e-08	NC Nr2f2+	Cxcl14
Limch1.2	1.34737e-12	-0.286259	0.729	0.81	3.08709e-08	NC Nr2f2+	Limch1
Hmga2.1	5.15056e-12	-0.251263	0.97	0.985	1.1801e-07	NC Nr2f2+	Hmga2
Wnt6.4	8.09145e-12	-0.52988	0.04	0.144	1.85391e-07	NC Nr2f2+	Wnt6
Igf1.3	1.09882e-11	-0.347199	0.472	0.598	2.51761e-07	NC Nr2f2+	Igf1
Sulf1.3	1.32811e-11	-0.280568	0.456	0.565	3.04296e-07	NC Nr2f2+	Sulf1
Sema3a	2.44064e-11	-0.254275	0.441	0.588	5.59199e-07	NC Nr2f2+	Sema3a
Zeb2.3	3.6924e-11	-0.370068	0.311	0.43	8.46003e-07	NC Nr2f2+	Zeb2
Krt14.4	3.83035e-11	-0.306615	0.027	0.122	8.7761e-07	NC Nr2f2+	Krt14
Tpd52.4	4.87198e-11	-0.275366	0.146	0.263	1.11627e-06	NC Nr2f2+	Tpd52
Six3.4	7.58742e-11	-0.295398	0.055	0.159	1.73843e-06	NC Nr2f2+	Six3
Ptch1.3	2.26677e-10	-0.350436	0.477	0.567	5.19362e-06	NC Nr2f2+	Ptch1
Plagl1.3	1.39681e-09	-0.305787	0.286	0.416	3.20038e-05	NC Nr2f2+	Plagl1
Fgf8.4	2.39469e-08	-0.552471	0.032	0.108	0.00054867	NC Nr2f2+	Fgf8
Bcam.4	2.7e-08	-0.292298	0.102	0.192	0.000618624	NC Nr2f2+	Bcam
Tcf12.3	3.45026e-08	-0.269495	0.973	0.973	0.000790524	NC Nr2f2+	Tcf12
Six3os1.4	5.71823e-08	-0.280301	0.07	0.155	0.00131016	NC Nr2f2+	Six3os1
Tril.3	1.02898e-07	-0.254144	0.682	0.738	0.0023576	NC Nr2f2+	Tril
Pdgfc.3	6.22488e-07	-0.299669	0.222	0.305	0.0142625	NC Nr2f2+	Pdgfc
Igfbp2.4	1.32337e-06	-0.811909	0.951	0.882	0.030321	NC Nr2f2+	Igfbp2
Stmn2	1.84931e-06	-0.293271	0.112	0.198	0.0423714	NC Nr2f2+	Stmn2
Epcam.4	2.13066e-06	-0.933132	0.248	0.315	0.0488177	NC Nr2f2+	Epcam
H1f4	4.34506e-06	0.315093	0.773	0.727	0.099554	NC Nr2f2+	H1f4
Aldh1a3.4	7.3052e-06	-0.334834	0.057	0.122	0.167377	NC Nr2f2+	Aldh1a3
Crlf1.2	1.09305e-05	-0.281926	0.788	0.746	0.250439	NC Nr2f2+	Crlf1
Sox2.4	1.20642e-05	-0.276133	0.098	0.167	0.276415	NC Nr2f2+	Sox2
Krt18.4	1.90652e-05	-0.33899	0.216	0.285	0.436822	NC Nr2f2+	Krt18
Ezr.4	2.96988e-05	-0.306531	0.239	0.3	0.680458	NC Nr2f2+	Ezr
Pax3.2	2.97136e-05	-0.408202	0.566	0.568	0.680797	NC Nr2f2+	Pax3
Tubb2b.2	0.000535421	-0.321835	0.869	0.854	1	NC Nr2f2+	Tubb2b
H3c3	0.000608267	0.25963	0.68	0.68	1	NC Nr2f2+	H3c3
Sfrp2.2	0.000778702	-0.313576	0.619	0.683	1	NC Nr2f2+	Sfrp2
Spint2.4	0.00469118	-0.369747	0.275	0.299	1	NC Nr2f2+	Spint2
H1f5	0.0076215	0.385359	0.754	0.772	1	NC Nr2f2+	H1f5
Elavl4	0.00903072	-0.266687	0.074	0.111	1	NC Nr2f2+	Elavl4
Fezf1	1.98147e-301	1.37391	0.929	0.024	4.53995e-297	Nasal pit rim	Fezf1
Sptlc3	4.12828e-216	0.56669	0.614	0.013	9.45873e-212	Nasal pit rim	Sptlc3
Fgf9	9.00113e-172	1.75858	0.957	0.064	2.06234e-167	Nasal pit rim	Fgf9
Fgf8.5	6.12021e-163	3.40156	0.986	0.077	1.40226e-158	Nasal pit rim	Fgf8
Wscd1	1.03544e-153	0.749967	0.757	0.042	2.37241e-149	Nasal pit rim	Wscd1
Sox14	6.346e-145	0.724567	0.686	0.034	1.454e-140	Nasal pit rim	Sox14
Otx1	2.04632e-133	1.06949	0.957	0.088	4.68854e-129	Nasal pit rim	Otx1
Sp8	2.07639e-132	0.831227	0.871	0.065	4.75743e-128	Nasal pit rim	Sp8
Nmnat2	9.5466e-126	0.304006	0.443	0.014	2.18732e-121	Nasal pit rim	Nmnat2
Lamc2	1.30101e-112	0.320763	0.557	0.028	2.98087e-108	Nasal pit rim	Lamc2
Six3.5	1.83116e-112	2.05863	0.986	0.125	4.19556e-108	Nasal pit rim	Six3
Otx2	7.33057e-110	0.823231	0.814	0.071	1.67958e-105	Nasal pit rim	Otx2
Six3os1.5	1.57988e-109	2.03812	0.971	0.124	3.61981e-105	Nasal pit rim	Six3os1
Cldn3	2.9511e-109	1.06726	0.829	0.075	6.76156e-105	Nasal pit rim	Cldn3
Hspb8	2.2124e-105	0.912768	0.871	0.09	5.06904e-101	Nasal pit rim	Hspb8
Krt19	3.20665e-102	0.649392	0.629	0.043	7.34707e-98	Nasal pit rim	Krt19
Tenm2	6.49918e-102	0.580759	0.686	0.053	1.48909e-97	Nasal pit rim	Tenm2
Rab27b	1.47052e-101	0.740134	0.771	0.072	3.36925e-97	Nasal pit rim	Rab27b
Cpm	2.7145e-99	1.08411	0.7	0.06	6.21946e-95	Nasal pit rim	Cpm
Cldn4	9.40478e-93	0.742653	0.771	0.078	2.15482e-88	Nasal pit rim	Cldn4
Cldn6.5	9.72246e-91	1.24509	0.986	0.143	2.22761e-86	Nasal pit rim	Cldn6
Rab25	2.31386e-90	0.632993	0.771	0.079	5.30152e-86	Nasal pit rim	Rab25
Upk3bl	2.54752e-88	0.435606	0.543	0.036	5.83688e-84	Nasal pit rim	Upk3bl
Cldn7.5	1.90382e-87	1.82893	0.986	0.162	4.36203e-83	Nasal pit rim	Cldn7
Susd4	6.60517e-86	0.78813	0.843	0.105	1.51338e-81	Nasal pit rim	Susd4
Fermt1.5	9.0652e-85	0.851918	0.857	0.096	2.07702e-80	Nasal pit rim	Fermt1
Sema3e	1.45014e-83	0.495421	0.529	0.037	3.32256e-79	Nasal pit rim	Sema3e
Trp63.1	3.78501e-82	0.912675	0.814	0.093	8.67222e-78	Nasal pit rim	Trp63
Gm16136	1.90273e-81	0.733862	0.829	0.102	4.35954e-77	Nasal pit rim	Gm16136
Sfn.5	1.47401e-80	1.75177	0.914	0.134	3.37726e-76	Nasal pit rim	Sfn
Mpzl2	1.60739e-80	0.846413	0.914	0.13	3.68286e-76	Nasal pit rim	Mpzl2
Lama5	3.02059e-79	0.536221	0.743	0.083	6.92077e-75	Nasal pit rim	Lama5
Esrp1	5.97301e-79	0.76472	0.871	0.119	1.36854e-74	Nasal pit rim	Esrp1
Hspa2	9.65392e-79	0.422181	0.571	0.048	2.21191e-74	Nasal pit rim	Hspa2
Mir205hg.3	1.43767e-76	1.11336	0.871	0.122	3.29399e-72	Nasal pit rim	Mir205hg
Bcam.5	3.8871e-75	1.23213	0.957	0.161	8.90612e-71	Nasal pit rim	Bcam
Perp.5	9.40271e-72	1.12501	0.829	0.109	2.15435e-67	Nasal pit rim	Perp
Tmem54	5.84326e-71	0.47706	0.714	0.081	1.33881e-66	Nasal pit rim	Tmem54
Notum	6.31636e-70	0.410506	0.414	0.027	1.44721e-65	Nasal pit rim	Notum
Krt8.5	1.45442e-68	1.24129	0.943	0.175	3.33236e-64	Nasal pit rim	Krt8
Spint1	3.30146e-68	0.416399	0.657	0.073	7.56432e-64	Nasal pit rim	Spint1
Ocln	3.60459e-67	0.324253	0.5	0.042	8.25883e-63	Nasal pit rim	Ocln
Sox2.5	1.15097e-66	1.00933	0.871	0.141	2.6371e-62	Nasal pit rim	Sox2
Cdkn1a	3.68943e-65	0.912858	0.643	0.075	8.45323e-61	Nasal pit rim	Cdkn1a
Dsp.5	1.54269e-63	1.20292	0.829	0.131	3.53461e-59	Nasal pit rim	Dsp
Adgrv1	2.23793e-63	0.301961	0.443	0.035	5.12756e-59	Nasal pit rim	Adgrv1
Fut9	2.30836e-63	0.375029	0.457	0.038	5.2889e-59	Nasal pit rim	Fut9
Grhl3	3.4697e-63	0.261926	0.314	0.016	7.94977e-59	Nasal pit rim	Grhl3
Lmo2	8.84722e-63	0.486339	0.486	0.043	2.02707e-58	Nasal pit rim	Lmo2
Crb3	1.30053e-62	0.307889	0.571	0.059	2.97977e-58	Nasal pit rim	Crb3
Gchfr	1.61204e-62	0.329118	0.557	0.058	3.6935e-58	Nasal pit rim	Gchfr
Ap1m2	2.26167e-62	0.475216	0.786	0.112	5.18195e-58	Nasal pit rim	Ap1m2
Rnf43	7.52641e-62	0.328344	0.471	0.04	1.72445e-57	Nasal pit rim	Rnf43
Frem2	3.09201e-61	0.71229	0.857	0.147	7.08442e-57	Nasal pit rim	Frem2
Map7	4.00143e-61	0.397175	0.6	0.068	9.16808e-57	Nasal pit rim	Map7
Pdgfa.5	8.12538e-61	1.98407	1	0.229	1.86169e-56	Nasal pit rim	Pdgfa
Klc3	1.85947e-60	0.373696	0.6	0.068	4.26041e-56	Nasal pit rim	Klc3
Epcam.5	8.77584e-60	2.3982	1	0.29	2.01072e-55	Nasal pit rim	Epcam
Kitl	1.80866e-58	0.825877	0.829	0.145	4.144e-54	Nasal pit rim	Kitl
Wnt6.5	6.74675e-58	1.09721	0.771	0.114	1.54581e-53	Nasal pit rim	Wnt6
Dlx3	9.61251e-58	0.346928	0.543	0.057	2.20242e-53	Nasal pit rim	Dlx3
Runx1	3.28289e-57	0.766862	0.771	0.13	7.52175e-53	Nasal pit rim	Runx1
Irf6	3.77938e-57	0.473292	0.6	0.071	8.65933e-53	Nasal pit rim	Irf6
Pdgfc.4	5.4067e-57	1.40055	0.986	0.277	1.23878e-52	Nasal pit rim	Pdgfc
Spint2.5	3.50027e-56	1.39263	1	0.28	8.01982e-52	Nasal pit rim	Spint2
2310030G06Rik	4.72669e-56	0.258152	0.5	0.05	1.08298e-51	Nasal pit rim	2310030G06Rik
St14	6.65322e-56	0.361427	0.586	0.07	1.52439e-51	Nasal pit rim	St14
Ezr.5	6.74868e-56	1.33518	1	0.275	1.54626e-51	Nasal pit rim	Ezr
Ndufa4l2	1.27556e-55	0.29224	0.329	0.021	2.92257e-51	Nasal pit rim	Ndufa4l2
Krt18.5	3.25056e-55	1.51321	0.957	0.259	7.44767e-51	Nasal pit rim	Krt18
Papss2	1.34664e-54	0.349951	0.414	0.036	3.08542e-50	Nasal pit rim	Papss2
Wnt4.5	1.12084e-53	0.782846	0.814	0.138	2.56806e-49	Nasal pit rim	Wnt4
Ikzf2.4	1.12298e-53	1.32661	0.957	0.275	2.57297e-49	Nasal pit rim	Ikzf2
Stx3	4.17525e-53	0.442172	0.7	0.109	9.56634e-49	Nasal pit rim	Stx3
Zfp503.2	2.45497e-52	1.02411	0.957	0.255	5.62483e-48	Nasal pit rim	Zfp503
Gm32585	9.86251e-51	0.375527	0.571	0.071	2.2597e-46	Nasal pit rim	Gm32585
Dsg2	2.21873e-50	0.41311	0.6	0.082	5.08355e-46	Nasal pit rim	Dsg2
Lsr	2.36796e-50	0.660737	0.829	0.171	5.42547e-46	Nasal pit rim	Lsr
Fgd2	2.41399e-50	0.296033	0.6	0.078	5.53094e-46	Nasal pit rim	Fgd2
Plekha7	3.68746e-49	0.445413	0.643	0.102	8.4487e-45	Nasal pit rim	Plekha7
Dkk4	6.81896e-49	0.708941	0.243	0.013	1.56236e-44	Nasal pit rim	Dkk4
Ccdc68	9.23916e-49	0.315368	0.514	0.062	2.11688e-44	Nasal pit rim	Ccdc68
Ehbp1	8.23043e-48	0.921653	0.957	0.303	1.88576e-43	Nasal pit rim	Ehbp1
Wwc1	8.35379e-48	0.57592	0.8	0.163	1.91402e-43	Nasal pit rim	Wwc1
Fgf10	2.22947e-47	0.606636	0.586	0.09	5.10816e-43	Nasal pit rim	Fgf10
Grb7	7.66864e-47	0.36005	0.571	0.079	1.75704e-42	Nasal pit rim	Grb7
Tom1l1	5.71728e-46	0.39184	0.786	0.15	1.30994e-41	Nasal pit rim	Tom1l1
Cd9	6.92681e-46	0.735649	0.857	0.215	1.58707e-41	Nasal pit rim	Cd9
F11r	1.20322e-45	0.587881	0.743	0.142	2.75681e-41	Nasal pit rim	F11r
Vgll3	1.52283e-45	0.428279	0.486	0.061	3.4891e-41	Nasal pit rim	Vgll3
Erbb3	1.70868e-45	0.472558	0.714	0.132	3.91492e-41	Nasal pit rim	Erbb3
Kcnk1	2.66057e-45	0.535288	0.829	0.189	6.09589e-41	Nasal pit rim	Kcnk1
Rab15	5.49756e-45	0.484596	0.657	0.114	1.2596e-40	Nasal pit rim	Rab15
Lurap1l	9.76429e-45	0.259312	0.386	0.037	2.23719e-40	Nasal pit rim	Lurap1l
Fgf17	1.78419e-44	0.660787	0.371	0.036	4.08794e-40	Nasal pit rim	Fgf17
Fzd6	1.85784e-44	0.297303	0.529	0.071	4.25668e-40	Nasal pit rim	Fzd6
Cgn	1.11578e-43	0.305928	0.543	0.076	2.55647e-39	Nasal pit rim	Cgn
Ell2	1.96414e-43	0.342888	0.414	0.045	4.50023e-39	Nasal pit rim	Ell2
Kdf1	2.40238e-43	0.272369	0.514	0.068	5.50433e-39	Nasal pit rim	Kdf1
Grhl2	2.42047e-43	0.340375	0.571	0.083	5.54579e-39	Nasal pit rim	Grhl2
Pltp	6.66232e-43	0.596383	0.8	0.176	1.52647e-38	Nasal pit rim	Pltp
Ntf5	8.21266e-43	0.45076	0.614	0.098	1.88168e-38	Nasal pit rim	Ntf5
Pkp3	2.04764e-42	0.271256	0.486	0.061	4.69155e-38	Nasal pit rim	Pkp3
Dlx6	2.08318e-42	0.279016	0.543	0.076	4.77299e-38	Nasal pit rim	Dlx6
Slc9a3r1	2.59243e-42	0.618984	0.829	0.197	5.93978e-38	Nasal pit rim	Slc9a3r1
Mapk13	3.33157e-42	0.44942	0.671	0.128	7.6333e-38	Nasal pit rim	Mapk13
Klf5	4.96801e-42	0.508487	0.514	0.073	1.13827e-37	Nasal pit rim	Klf5
Npm3	5.21314e-41	1.48516	1	0.956	1.19443e-36	Nasal pit rim	Npm3
Ripk4	3.278e-40	0.271455	0.443	0.055	7.51055e-36	Nasal pit rim	Ripk4
Ly6h	1.7738e-39	0.416394	0.571	0.094	4.06413e-35	Nasal pit rim	Ly6h
Col18a1.4	2.18043e-39	1.14384	0.971	0.368	4.9958e-35	Nasal pit rim	Col18a1
Atox1.2	2.5541e-39	1.17004	1	0.997	5.85195e-35	Nasal pit rim	Atox1
Ablim1	3.6009e-39	0.751042	0.857	0.259	8.25039e-35	Nasal pit rim	Ablim1
H2bu2.3	1.88035e-38	0.855649	0.929	0.317	4.30825e-34	Nasal pit rim	H2bu2
Egln3	3.01363e-38	0.277078	0.486	0.07	6.90482e-34	Nasal pit rim	Egln3
Igfbp5.5	4.05514e-38	2.12617	1	0.457	9.29114e-34	Nasal pit rim	Igfbp5
Sp5	1.34655e-37	0.388461	0.429	0.055	3.08523e-33	Nasal pit rim	Sp5
Cd2ap.1	2.07314e-37	1.2068	1	0.762	4.74997e-33	Nasal pit rim	Cd2ap
Ston2	2.44912e-37	0.387199	0.671	0.132	5.61143e-33	Nasal pit rim	Ston2
Palm3	6.72685e-37	0.599931	0.714	0.168	1.54126e-32	Nasal pit rim	Palm3
Marveld2	1.29007e-36	0.265656	0.386	0.046	2.95581e-32	Nasal pit rim	Marveld2
Pcdh7.4	1.43912e-36	1.00896	0.929	0.369	3.2973e-32	Nasal pit rim	Pcdh7
Krt15	2.4164e-36	0.53108	0.4	0.049	5.53645e-32	Nasal pit rim	Krt15
Tmsb10	5.47576e-36	-1.00432	1	1	1.25461e-31	Nasal pit rim	Tmsb10
Hspb1.1	9.67435e-36	0.960866	0.729	0.173	2.21659e-31	Nasal pit rim	Hspb1
Rab38	1.17808e-35	0.640145	0.543	0.097	2.69921e-31	Nasal pit rim	Rab38
Cdh1	1.23061e-35	0.380664	0.557	0.098	2.81957e-31	Nasal pit rim	Cdh1
Rhob.1	1.75457e-35	1.57245	0.943	0.518	4.02006e-31	Nasal pit rim	Rhob
Ccdc88c	4.64808e-35	0.413235	0.643	0.132	1.06497e-30	Nasal pit rim	Ccdc88c
Jag2	6.65747e-35	0.41169	0.543	0.093	1.52536e-30	Nasal pit rim	Jag2
Ociad2	1.9707e-34	0.556741	0.786	0.226	4.51527e-30	Nasal pit rim	Ociad2
Celf2	2.64009e-34	0.660682	0.871	0.281	6.04896e-30	Nasal pit rim	Celf2
Cpz	2.77606e-34	0.28113	0.457	0.069	6.3605e-30	Nasal pit rim	Cpz
Crabp1.3	3.38427e-34	-3.34415	0.9	0.987	7.75403e-30	Nasal pit rim	Crabp1
Tpd52.5	3.59272e-34	0.635608	0.843	0.232	8.23163e-30	Nasal pit rim	Tpd52
Minar2	4.57668e-34	0.559823	0.671	0.156	1.04861e-29	Nasal pit rim	Minar2
Igfbp2.5	5.54175e-34	1.85772	1	0.891	1.26973e-29	Nasal pit rim	Igfbp2
Ptprf.3	8.20667e-34	1.06875	1	0.683	1.88031e-29	Nasal pit rim	Ptprf
Pdlim1.5	1.46541e-33	0.696246	0.929	0.31	3.35755e-29	Nasal pit rim	Pdlim1
Arhgef5	1.76468e-33	0.429692	0.714	0.176	4.04323e-29	Nasal pit rim	Arhgef5
Arhgef19	2.22236e-33	0.30032	0.5	0.084	5.09186e-29	Nasal pit rim	Arhgef19
Stard10	5.08995e-33	0.659209	0.9	0.33	1.16621e-28	Nasal pit rim	Stard10
Dlx5.3	6.37267e-33	0.593211	0.757	0.189	1.46011e-28	Nasal pit rim	Dlx5
Lgals1.2	7.1232e-33	-1.778	0.729	0.961	1.63207e-28	Nasal pit rim	Lgals1
Col1a2.3	9.45727e-33	-1.76741	0.314	0.89	2.16685e-28	Nasal pit rim	Col1a2
Ece1	1.62397e-32	0.553398	0.757	0.227	3.72084e-28	Nasal pit rim	Ece1
Plp2	2.04685e-32	0.648519	0.843	0.279	4.68974e-28	Nasal pit rim	Plp2
Col3a1.3	2.2995e-32	-1.73918	0.257	0.873	5.26862e-28	Nasal pit rim	Col3a1
Emb.2	2.60399e-32	1.03221	1	0.537	5.96626e-28	Nasal pit rim	Emb
Plekhg3	2.69665e-32	0.270831	0.429	0.064	6.17857e-28	Nasal pit rim	Plekhg3
Klk8	3.56204e-32	0.42799	0.743	0.192	8.16135e-28	Nasal pit rim	Klk8
Ccser1	4.78783e-32	0.272029	0.4	0.058	1.09699e-27	Nasal pit rim	Ccser1
Bmp5	5.72715e-32	0.316674	0.457	0.075	1.31221e-27	Nasal pit rim	Bmp5
Alx1.3	7.5199e-32	-2.1057	0.157	0.852	1.72296e-27	Nasal pit rim	Alx1
Prrx2.3	8.03426e-32	-1.69465	0.271	0.873	1.84081e-27	Nasal pit rim	Prrx2
Nav2.3	1.03586e-31	0.544579	0.843	0.244	2.37336e-27	Nasal pit rim	Nav2
Adamts18	1.30888e-31	0.363887	0.429	0.065	2.99891e-27	Nasal pit rim	Adamts18
Meis2.4	1.53326e-31	1.24184	1	0.395	3.51301e-27	Nasal pit rim	Meis2
Apoc1	1.62963e-31	0.258581	0.371	0.049	3.7338e-27	Nasal pit rim	Apoc1
Ddr1	2.64585e-31	0.362425	0.614	0.134	6.06218e-27	Nasal pit rim	Ddr1
Cd151	3.85259e-31	0.694936	0.886	0.343	8.82706e-27	Nasal pit rim	Cd151
Krt5	2.38772e-30	0.347331	0.357	0.046	5.47075e-26	Nasal pit rim	Krt5
Twist1.3	2.73319e-30	-2.36307	0.386	0.884	6.26228e-26	Nasal pit rim	Twist1
Cmtm8	4.33536e-30	0.434701	0.714	0.183	9.93317e-26	Nasal pit rim	Cmtm8
Wfdc2.3	4.79233e-30	1.15428	0.971	0.575	1.09802e-25	Nasal pit rim	Wfdc2
Meis1.3	6.18652e-30	0.7554	0.9	0.323	1.41746e-25	Nasal pit rim	Meis1
Hook1	7.61404e-30	0.53215	0.743	0.23	1.74453e-25	Nasal pit rim	Hook1
Csrp2.2	7.83565e-30	-1.19334	0.829	0.983	1.7953e-25	Nasal pit rim	Csrp2
Eya2.2	8.14269e-30	0.653243	0.9	0.35	1.86565e-25	Nasal pit rim	Eya2
Trim2	8.47362e-30	0.712276	0.943	0.492	1.94148e-25	Nasal pit rim	Trim2
Nrarp	1.47794e-29	0.293849	0.486	0.089	3.38626e-25	Nasal pit rim	Nrarp
Marchf9	1.59587e-29	0.339382	0.743	0.197	3.65645e-25	Nasal pit rim	Marchf9
Prkcz	2.06528e-29	0.343611	0.6	0.137	4.73196e-25	Nasal pit rim	Prkcz
Cntnap2	2.33936e-29	0.270819	0.429	0.069	5.35994e-25	Nasal pit rim	Cntnap2
Kif21a	3.03429e-29	0.702149	0.886	0.336	6.95215e-25	Nasal pit rim	Kif21a
Clmp.2	3.90385e-29	-1.03865	0.314	0.86	8.9445e-25	Nasal pit rim	Clmp
Kremen2	5.07998e-29	0.335675	0.457	0.076	1.16392e-24	Nasal pit rim	Kremen2
Retreg1	8.07865e-29	0.330827	0.514	0.105	1.85098e-24	Nasal pit rim	Retreg1
Cdh3	8.99813e-29	0.515571	0.786	0.239	2.06165e-24	Nasal pit rim	Cdh3
Itm2b.2	9.84469e-29	1.77147	1	0.935	2.25562e-24	Nasal pit rim	Itm2b
Fxyd3	1.27297e-28	0.310352	0.471	0.083	2.91662e-24	Nasal pit rim	Fxyd3
Sema3d	2.02362e-28	0.380992	0.557	0.116	4.63652e-24	Nasal pit rim	Sema3d
Acer2.4	5.48667e-28	0.746328	0.9	0.405	1.25711e-23	Nasal pit rim	Acer2
Rab11fip1	5.48786e-28	0.286981	0.514	0.108	1.25738e-23	Nasal pit rim	Rab11fip1
Micos10.3	7.24031e-28	-0.910667	1	0.998	1.6589e-23	Nasal pit rim	Micos10
Zdhhc2	8.13387e-28	0.251843	0.557	0.118	1.86363e-23	Nasal pit rim	Zdhhc2
Il11ra1.1	1.01257e-27	-0.900438	0.229	0.831	2.31999e-23	Nasal pit rim	Il11ra1
Lix1.5	1.07854e-27	-2.01384	0.129	0.792	2.47116e-23	Nasal pit rim	Lix1
Ermp1	2.16167e-27	0.669892	0.871	0.373	4.95283e-23	Nasal pit rim	Ermp1
A730020E08Rik	2.73891e-27	0.385075	0.4	0.068	6.2754e-23	Nasal pit rim	A730020E08Rik
Tnfrsf19	3.72967e-27	0.498095	0.757	0.241	8.54541e-23	Nasal pit rim	Tnfrsf19
Rel	4.24852e-27	0.340249	0.543	0.122	9.73421e-23	Nasal pit rim	Rel
Cped1.1	6.38384e-27	-0.932961	0.071	0.764	1.46267e-22	Nasal pit rim	Cped1
Bcl11a	8.16887e-27	1.00759	0.986	0.869	1.87165e-22	Nasal pit rim	Bcl11a
Bex1.3	8.87725e-27	1.00642	0.986	0.773	2.03395e-22	Nasal pit rim	Bex1
Pdgfrb.1	2.09453e-26	-0.870723	0.029	0.75	4.79898e-22	Nasal pit rim	Pdgfrb
Col26a1.1	2.91921e-26	-0.835729	0.129	0.782	6.6885e-22	Nasal pit rim	Col26a1
Wnt5a.5	5.56673e-26	1.11298	1	0.776	1.27545e-21	Nasal pit rim	Wnt5a
Lamc1	8.19261e-26	0.62778	0.729	0.278	1.87709e-21	Nasal pit rim	Lamc1
Slc2a3.1	2.25242e-25	0.450232	0.543	0.121	5.16076e-21	Nasal pit rim	Slc2a3
Acsl5	2.49369e-25	0.282767	0.686	0.194	5.71353e-21	Nasal pit rim	Acsl5
Limd2.2	2.96855e-25	-0.816621	0.943	0.988	6.80153e-21	Nasal pit rim	Limd2
Ktn1.2	3.7686e-25	0.843357	1	0.931	8.63462e-21	Nasal pit rim	Ktn1
Rrbp1.2	4.3319e-25	1.09205	0.986	0.977	9.92525e-21	Nasal pit rim	Rrbp1
Pfn1.1	4.87857e-25	-0.68467	1	1	1.11778e-20	Nasal pit rim	Pfn1
Mt2.1	5.3068e-25	0.893776	0.586	0.152	1.21589e-20	Nasal pit rim	Mt2
Cyb5r3	1.03958e-24	0.739888	1	0.893	2.3819e-20	Nasal pit rim	Cyb5r3
Igfbp4.1	1.06668e-24	-1.01698	0.886	0.984	2.44398e-20	Nasal pit rim	Igfbp4
Tpm4.1	1.58953e-24	-0.810263	1	0.998	3.64192e-20	Nasal pit rim	Tpm4
Slc25a4.1	1.69992e-24	-0.655968	1	1	3.89485e-20	Nasal pit rim	Slc25a4
Kank1	3.26165e-24	0.395334	0.743	0.244	7.4731e-20	Nasal pit rim	Kank1
Six6	4.30026e-24	0.274123	0.271	0.035	9.85275e-20	Nasal pit rim	Six6
S100a11.4	8.40256e-24	0.990992	1	0.956	1.92519e-19	Nasal pit rim	S100a11
Pdgfra.1	9.68862e-24	-0.782403	0.1	0.727	2.21986e-19	Nasal pit rim	Pdgfra
Marcks.2	9.8452e-24	-0.881881	1	1	2.25573e-19	Nasal pit rim	Marcks
Dnm3os.1	1.0083e-23	-0.876216	0.171	0.755	2.31021e-19	Nasal pit rim	Dnm3os
Mtcl1	1.52569e-23	0.280395	0.486	0.108	3.49566e-19	Nasal pit rim	Mtcl1
Lima1	2.11351e-23	-0.882249	0.571	0.893	4.84248e-19	Nasal pit rim	Lima1
Cadm1.2	2.77837e-23	0.814348	0.943	0.591	6.36581e-19	Nasal pit rim	Cadm1
Dok5	4.96164e-23	0.29308	0.429	0.085	1.13681e-18	Nasal pit rim	Dok5
Cald1.3	5.19399e-23	-1.03461	0.986	0.98	1.19005e-18	Nasal pit rim	Cald1
Fzd3	7.77824e-23	0.721264	1	0.776	1.78215e-18	Nasal pit rim	Fzd3
Hmcn1.3	1.01316e-22	-0.909644	0.214	0.786	2.32135e-18	Nasal pit rim	Hmcn1
Runx1t1.1	1.02429e-22	-0.90724	0.214	0.776	2.34685e-18	Nasal pit rim	Runx1t1
Prrx1.4	1.89846e-22	-1.44154	0.243	0.782	4.34976e-18	Nasal pit rim	Prrx1
Krt14.5	1.94566e-22	0.418086	0.471	0.099	4.4579e-18	Nasal pit rim	Krt14
Myh9.2	2.17276e-22	0.694864	0.957	0.522	4.97824e-18	Nasal pit rim	Myh9
Sparc.4	2.57764e-22	1.00851	1	0.84	5.9059e-18	Nasal pit rim	Sparc
Mycl	3.13609e-22	0.518823	0.771	0.297	7.1854e-18	Nasal pit rim	Mycl
Hsp90ab1	4.18518e-22	0.374478	1	1	9.58909e-18	Nasal pit rim	Hsp90ab1
Lpar1.1	4.68559e-22	-0.834513	0.386	0.851	1.07356e-17	Nasal pit rim	Lpar1
Khdrbs3	6.9147e-22	0.77293	0.957	0.747	1.5843e-17	Nasal pit rim	Khdrbs3
Irs1	8.42133e-22	0.409816	0.629	0.205	1.9295e-17	Nasal pit rim	Irs1
Lmo4.3	1.2054e-21	0.98787	1	0.928	2.76182e-17	Nasal pit rim	Lmo4
Crym.4	1.46442e-21	-1.85209	0.2	0.733	3.35527e-17	Nasal pit rim	Crym
Kit	1.51844e-21	0.348777	0.557	0.155	3.47905e-17	Nasal pit rim	Kit
Tnfaip6.2	1.63548e-21	-0.791832	0.071	0.682	3.74722e-17	Nasal pit rim	Tnfaip6
Sox21	1.64309e-21	0.253427	0.329	0.055	3.76464e-17	Nasal pit rim	Sox21
Lad1	1.7596e-21	0.254535	0.329	0.056	4.0316e-17	Nasal pit rim	Lad1
Pgk1.2	5.28919e-21	0.683188	1	0.994	1.21186e-16	Nasal pit rim	Pgk1
Gsto1	6.51451e-21	-0.650298	0.571	0.899	1.4926e-16	Nasal pit rim	Gsto1
Apoe.3	1.30921e-20	0.882343	0.986	0.612	2.99967e-16	Nasal pit rim	Apoe
H2az1.1	1.39305e-20	-0.690841	1	1	3.19176e-16	Nasal pit rim	H2az1
Ldhb.4	1.80855e-20	-0.810084	0.986	0.998	4.14375e-16	Nasal pit rim	Ldhb
Pla2g12a	1.92114e-20	0.40726	0.886	0.421	4.40171e-16	Nasal pit rim	Pla2g12a
Fbn2.2	1.99656e-20	-0.815151	0.286	0.812	4.57453e-16	Nasal pit rim	Fbn2
Capg	2.09871e-20	0.398414	0.514	0.138	4.80856e-16	Nasal pit rim	Capg
Pgam1.2	2.61434e-20	0.591395	1	1	5.98998e-16	Nasal pit rim	Pgam1
Sinhcaf.1	3.47449e-20	0.662251	1	0.943	7.96074e-16	Nasal pit rim	Sinhcaf
Scube3	6.64953e-20	0.291476	0.643	0.2	1.52354e-15	Nasal pit rim	Scube3
Hmgb1	9.17476e-20	-0.467232	1	1	2.10212e-15	Nasal pit rim	Hmgb1
Hdgf.2	9.36702e-20	0.553878	1	0.996	2.14617e-15	Nasal pit rim	Hdgf
Pth1r.2	1.04572e-19	-0.639729	0.143	0.694	2.39597e-15	Nasal pit rim	Pth1r
Pcolce.1	1.68397e-19	-0.588065	0.114	0.681	3.85831e-15	Nasal pit rim	Pcolce
Ftl1	1.69397e-19	-0.478609	1	1	3.88122e-15	Nasal pit rim	Ftl1
Epb41l5	1.70247e-19	0.356824	0.7	0.259	3.90071e-15	Nasal pit rim	Epb41l5
Serpinf1.1	1.90999e-19	-0.699803	0.314	0.764	4.37616e-15	Nasal pit rim	Serpinf1
Pcdh18.2	2.86687e-19	-0.724786	0.343	0.79	6.56857e-15	Nasal pit rim	Pcdh18
Dnase2a	3.07612e-19	0.390076	0.614	0.204	7.048e-15	Nasal pit rim	Dnase2a
Hs6st2	4.47488e-19	0.516891	0.714	0.288	1.02528e-14	Nasal pit rim	Hs6st2
Ppfibp2.1	4.70729e-19	-0.56233	0.071	0.645	1.07853e-14	Nasal pit rim	Ppfibp2
Ldha.2	5.54018e-19	0.78554	1	0.998	1.26937e-14	Nasal pit rim	Ldha
Rai14.1	5.64344e-19	-0.682497	0.414	0.82	1.29303e-14	Nasal pit rim	Rai14
Alx4	1.32762e-18	-0.575803	0.043	0.612	3.04184e-14	Nasal pit rim	Alx4
Arhgap28.1	1.5088e-18	-0.647736	0.243	0.734	3.45697e-14	Nasal pit rim	Arhgap28
Lamb1	1.52674e-18	0.525869	0.871	0.471	3.49807e-14	Nasal pit rim	Lamb1
Dab1	1.94155e-18	0.269397	0.429	0.103	4.44848e-14	Nasal pit rim	Dab1
Bex4.3	2.02135e-18	0.647815	0.986	0.814	4.63133e-14	Nasal pit rim	Bex4
Frrs1	3.22269e-18	0.307164	0.629	0.216	7.38383e-14	Nasal pit rim	Frrs1
Gap43.2	3.30254e-18	-0.78817	0.157	0.677	7.56678e-14	Nasal pit rim	Gap43
Igsf3	3.92853e-18	-0.566148	0.343	0.795	9.00105e-14	Nasal pit rim	Igsf3
Elf1	4.58234e-18	0.461856	0.7	0.291	1.04991e-13	Nasal pit rim	Elf1
Ifitm3.2	5.88997e-18	0.681743	0.6	0.224	1.34951e-13	Nasal pit rim	Ifitm3
Fjx1	6.02245e-18	0.674259	0.814	0.474	1.37986e-13	Nasal pit rim	Fjx1
Arid3b	7.364e-18	0.367142	0.714	0.295	1.68724e-13	Nasal pit rim	Arid3b
Kif26a	7.88899e-18	0.288273	0.471	0.131	1.80752e-13	Nasal pit rim	Kif26a
Fli1.2	7.97279e-18	-0.547019	0.014	0.583	1.82672e-13	Nasal pit rim	Fli1
Tcf12.4	8.31674e-18	-0.861556	0.929	0.974	1.90553e-13	Nasal pit rim	Tcf12
Synrg	8.88768e-18	0.403231	0.714	0.297	2.03634e-13	Nasal pit rim	Synrg
Mgst1.2	9.54822e-18	0.59989	0.929	0.498	2.18769e-13	Nasal pit rim	Mgst1
Ddr2.1	1.00659e-17	-0.524226	0.086	0.623	2.3063e-13	Nasal pit rim	Ddr2
Wls.2	1.24795e-17	0.901108	0.971	0.882	2.8593e-13	Nasal pit rim	Wls
Vcam1.1	1.26316e-17	-0.521458	0.043	0.608	2.89416e-13	Nasal pit rim	Vcam1
Macroh2a2.2	1.30459e-17	-0.596205	1	0.999	2.98909e-13	Nasal pit rim	Macroh2a2
Prr5l	1.40091e-17	0.295358	0.571	0.182	3.20976e-13	Nasal pit rim	Prr5l
Cyb5a	1.68841e-17	0.557432	1	0.983	3.86847e-13	Nasal pit rim	Cyb5a
Pkm.2	1.75087e-17	0.494493	1	1	4.0116e-13	Nasal pit rim	Pkm
Saraf	2.12609e-17	0.535767	0.943	0.677	4.87129e-13	Nasal pit rim	Saraf
Ccnd2.3	3.19163e-17	-1.10375	0.857	0.976	7.31267e-13	Nasal pit rim	Ccnd2
Ssx2ip	3.58754e-17	0.543099	0.771	0.399	8.21977e-13	Nasal pit rim	Ssx2ip
Npnt	6.68755e-17	0.358968	0.729	0.288	1.53225e-12	Nasal pit rim	Npnt
Tpi1.2	7.89648e-17	0.593089	1	0.991	1.80924e-12	Nasal pit rim	Tpi1
Fbln2.1	8.02437e-17	-0.56324	0.186	0.683	1.83854e-12	Nasal pit rim	Fbln2
Hs6st1	8.16489e-17	0.329116	0.6	0.218	1.87074e-12	Nasal pit rim	Hs6st1
Tbx2.3	8.46589e-17	-0.768615	0.186	0.666	1.9397e-12	Nasal pit rim	Tbx2
Dstn	9.68745e-17	0.58084	1	0.998	2.21959e-12	Nasal pit rim	Dstn
Myo10	1.03105e-16	0.622291	0.9	0.559	2.36234e-12	Nasal pit rim	Myo10
Arhgdib.1	1.14136e-16	-0.675816	0.114	0.659	2.61508e-12	Nasal pit rim	Arhgdib
Tspan12	1.29242e-16	0.309896	0.686	0.256	2.96119e-12	Nasal pit rim	Tspan12
Sox9.4	1.72858e-16	-1.28151	0.357	0.756	3.96053e-12	Nasal pit rim	Sox9
Sdc4	1.8931e-16	0.453112	0.814	0.428	4.33747e-12	Nasal pit rim	Sdc4
Vamp8	1.97102e-16	0.419628	0.986	0.685	4.51601e-12	Nasal pit rim	Vamp8
Tmem119	2.08776e-16	-0.462101	0.057	0.582	4.78348e-12	Nasal pit rim	Tmem119
Dag1.2	2.23166e-16	0.503471	0.843	0.52	5.11319e-12	Nasal pit rim	Dag1
Mfap4.3	2.73949e-16	-0.761703	0.657	0.934	6.27672e-12	Nasal pit rim	Mfap4
Nbl1.4	3.15541e-16	-0.93547	0.114	0.611	7.22968e-12	Nasal pit rim	Nbl1
Sulf1.4	3.71081e-16	0.618235	0.886	0.541	8.50222e-12	Nasal pit rim	Sulf1
Tspan13.1	3.99133e-16	0.446715	0.9	0.561	9.14494e-12	Nasal pit rim	Tspan13
Snai1.1	4.79208e-16	-0.600354	0.129	0.636	1.09796e-11	Nasal pit rim	Snai1
Mt1.4	5.44788e-16	1.04312	0.714	0.358	1.24822e-11	Nasal pit rim	Mt1
Sorl1	6.11757e-16	0.294543	0.557	0.189	1.40166e-11	Nasal pit rim	Sorl1
Dact3.1	6.1831e-16	-0.463108	0.186	0.667	1.41667e-11	Nasal pit rim	Dact3
Satb1	6.55456e-16	0.405175	0.914	0.488	1.50178e-11	Nasal pit rim	Satb1
Meg3.3	6.79818e-16	0.956444	0.957	0.75	1.5576e-11	Nasal pit rim	Meg3
Nrip1.2	8.01215e-16	0.815172	0.971	0.84	1.83574e-11	Nasal pit rim	Nrip1
Adam10	8.15713e-16	0.560263	0.9	0.633	1.86896e-11	Nasal pit rim	Adam10
Slc2a1	8.71619e-16	0.425296	0.829	0.487	1.99705e-11	Nasal pit rim	Slc2a1
Snrpd1	9.8014e-16	-0.414345	1	1	2.2457e-11	Nasal pit rim	Snrpd1
Efnb2.1	9.95868e-16	0.544315	0.929	0.559	2.28173e-11	Nasal pit rim	Efnb2
Plec	1.00877e-15	0.385657	0.614	0.244	2.3113e-11	Nasal pit rim	Plec
Plekho1	1.14973e-15	-0.532831	0.586	0.859	2.63425e-11	Nasal pit rim	Plekho1
Sfrp1.5	1.2674e-15	-0.713059	0.271	0.739	2.90387e-11	Nasal pit rim	Sfrp1
Atp5k	1.43254e-15	-0.43575	1	1	3.28223e-11	Nasal pit rim	Atp5k
Lef1.4	2.50612e-15	0.800376	0.929	0.549	5.74203e-11	Nasal pit rim	Lef1
Cd24a.3	2.57477e-15	0.698398	1	0.974	5.89931e-11	Nasal pit rim	Cd24a
Uqcc2	2.58524e-15	-0.498383	1	0.997	5.92331e-11	Nasal pit rim	Uqcc2
Ybx1.1	2.63908e-15	-0.375073	1	1	6.04666e-11	Nasal pit rim	Ybx1
Igf1.4	2.75198e-15	-1.11887	0.114	0.588	6.30534e-11	Nasal pit rim	Igf1
Vim.3	2.94201e-15	-0.840739	0.871	0.963	6.74073e-11	Nasal pit rim	Vim
Eno1.2	3.08965e-15	0.547715	1	0.997	7.07901e-11	Nasal pit rim	Eno1
Emilin1.1	3.55998e-15	-0.440756	0.071	0.575	8.15662e-11	Nasal pit rim	Emilin1
Aspscr1	3.72331e-15	0.503108	0.886	0.564	8.53085e-11	Nasal pit rim	Aspscr1
Actn1.1	5.13814e-15	-0.531712	0.714	0.888	1.17725e-10	Nasal pit rim	Actn1
Zfhx3.4	6.78768e-15	0.502171	1	0.895	1.55519e-10	Nasal pit rim	Zfhx3
Eml4.2	8.91676e-15	-0.589433	0.714	0.949	2.04301e-10	Nasal pit rim	Eml4
Spry2	9.08972e-15	0.294801	0.671	0.281	2.08264e-10	Nasal pit rim	Spry2
Jup	1.04989e-14	0.277092	0.6	0.217	2.40551e-10	Nasal pit rim	Jup
Chchd10	1.11988e-14	0.280856	0.4	0.111	2.56587e-10	Nasal pit rim	Chchd10
Igf2bp3	1.14973e-14	0.519092	1	0.937	2.63426e-10	Nasal pit rim	Igf2bp3
Alx3.3	1.80821e-14	-0.574231	0.043	0.529	4.14298e-10	Nasal pit rim	Alx3
Cpd	1.95115e-14	0.431852	0.771	0.433	4.47047e-10	Nasal pit rim	Cpd
Ednra.1	1.95148e-14	-0.459177	0.057	0.543	4.47123e-10	Nasal pit rim	Ednra
Rdh10	1.98202e-14	0.361853	0.629	0.241	4.5412e-10	Nasal pit rim	Rdh10
Atp2b1.1	2.09911e-14	0.669127	0.971	0.885	4.80947e-10	Nasal pit rim	Atp2b1
Mest.1	2.15745e-14	1.27902	0.971	0.983	4.94314e-10	Nasal pit rim	Mest
Slc12a2	2.7214e-14	0.499582	0.757	0.445	6.23528e-10	Nasal pit rim	Slc12a2
Pdk1	2.81502e-14	0.326025	0.657	0.281	6.44977e-10	Nasal pit rim	Pdk1
Armc10	3.11361e-14	0.412116	0.986	0.724	7.13389e-10	Nasal pit rim	Armc10
Ctsc	3.27482e-14	0.362299	0.486	0.156	7.50327e-10	Nasal pit rim	Ctsc
Septin11.1	3.36249e-14	-0.613989	0.957	0.972	7.70414e-10	Nasal pit rim	Septin11
Serinc2	3.70396e-14	0.370138	0.743	0.364	8.48651e-10	Nasal pit rim	Serinc2
Cox6c	3.97333e-14	-0.364963	1	1	9.1037e-10	Nasal pit rim	Cox6c
Uchl1.1	4.14199e-14	0.45165	0.914	0.605	9.49014e-10	Nasal pit rim	Uchl1
Mtss2	4.15667e-14	0.315923	0.7	0.318	9.52376e-10	Nasal pit rim	Mtss2
Afdn.1	4.25107e-14	0.46493	0.929	0.688	9.74004e-10	Nasal pit rim	Afdn
Mmp2	4.30127e-14	-0.415465	0.143	0.609	9.85508e-10	Nasal pit rim	Mmp2
Chmp2b	4.48237e-14	0.489872	0.957	0.767	1.027e-09	Nasal pit rim	Chmp2b
Sorbs2	4.69584e-14	0.260026	0.686	0.259	1.07591e-09	Nasal pit rim	Sorbs2
Cox7a2	5.28231e-14	-0.378758	1	1	1.21028e-09	Nasal pit rim	Cox7a2
Cxxc5	7.15708e-14	0.466664	0.871	0.546	1.63983e-09	Nasal pit rim	Cxxc5
Rpl41	7.33432e-14	-0.255652	1	1	1.68044e-09	Nasal pit rim	Rpl41
Igsf9	8.35297e-14	0.358909	0.814	0.461	1.91383e-09	Nasal pit rim	Igsf9
Fras1	8.46658e-14	0.301159	0.629	0.247	1.93986e-09	Nasal pit rim	Fras1
Ywhah	8.47521e-14	-0.449729	0.986	0.987	1.94184e-09	Nasal pit rim	Ywhah
Gnb4	1.10607e-13	-0.364665	0.043	0.51	2.53423e-09	Nasal pit rim	Gnb4
Sulf2	1.13375e-13	-0.526433	0.586	0.837	2.59765e-09	Nasal pit rim	Sulf2
Actg1	1.24985e-13	-0.489528	1	1	2.86367e-09	Nasal pit rim	Actg1
Rnd3.2	1.38478e-13	0.551648	1	0.825	3.17281e-09	Nasal pit rim	Rnd3
H19.3	1.43834e-13	0.78123	1	0.86	3.29553e-09	Nasal pit rim	H19
Msn.1	1.51386e-13	-0.449073	0.243	0.643	3.46855e-09	Nasal pit rim	Msn
Nid1.1	1.52165e-13	-0.383975	0.029	0.504	3.4864e-09	Nasal pit rim	Nid1
Pdlim7	1.57351e-13	-0.524286	0.543	0.845	3.60523e-09	Nasal pit rim	Pdlim7
Gria2	1.61689e-13	0.285424	0.171	0.025	3.70461e-09	Nasal pit rim	Gria2
Cfl1	1.78058e-13	-0.3305	1	1	4.07966e-09	Nasal pit rim	Cfl1
Ago1	1.85149e-13	0.397547	0.8	0.452	4.24213e-09	Nasal pit rim	Ago1
Rian	2.28877e-13	0.41357	0.786	0.419	5.24402e-09	Nasal pit rim	Rian
Ubb	2.7449e-13	-0.425036	1	1	6.28912e-09	Nasal pit rim	Ubb
Septin7	2.7991e-13	-0.456267	0.971	0.998	6.4133e-09	Nasal pit rim	Septin7
Ank3.1	2.96581e-13	0.461265	0.871	0.579	6.79526e-09	Nasal pit rim	Ank3
Mapre2	3.27123e-13	-0.358143	0.157	0.602	7.49504e-09	Nasal pit rim	Mapre2
Aopep.3	3.61979e-13	0.503098	0.971	0.732	8.29366e-09	Nasal pit rim	Aopep
Zeb1.1	4.4877e-13	-0.406922	0.1	0.55	1.02822e-08	Nasal pit rim	Zeb1
Hras.3	4.97423e-13	0.702241	1	0.906	1.13969e-08	Nasal pit rim	Hras
Cenpv	5.36598e-13	-0.510202	0.357	0.708	1.22945e-08	Nasal pit rim	Cenpv
Ehd4	5.54886e-13	0.31874	0.629	0.274	1.27136e-08	Nasal pit rim	Ehd4
Kif26b.1	6.35417e-13	-0.450039	0.114	0.539	1.45587e-08	Nasal pit rim	Kif26b
Frem1.2	7.86664e-13	-0.384766	0.029	0.476	1.80241e-08	Nasal pit rim	Frem1
Notch1	7.9305e-13	0.569222	0.543	0.218	1.81704e-08	Nasal pit rim	Notch1
Cdv3	9.04988e-13	0.546759	1	0.993	2.07351e-08	Nasal pit rim	Cdv3
Prex2	9.15845e-13	-0.335374	0.014	0.476	2.09838e-08	Nasal pit rim	Prex2
Mex3b	1.0013e-12	-0.522076	0.657	0.853	2.29418e-08	Nasal pit rim	Mex3b
Mid1ip1	1.06926e-12	0.270017	0.486	0.166	2.44988e-08	Nasal pit rim	Mid1ip1
Mkrn1	1.10264e-12	0.415083	0.829	0.528	2.52637e-08	Nasal pit rim	Mkrn1
Sema6a	1.13446e-12	0.583336	0.8	0.489	2.59926e-08	Nasal pit rim	Sema6a
Mfap2.2	1.15103e-12	-0.512431	0.971	0.993	2.63725e-08	Nasal pit rim	Mfap2
Txnip	1.18168e-12	0.40825	0.629	0.272	2.70746e-08	Nasal pit rim	Txnip
Rasal2	1.19968e-12	0.328188	0.629	0.311	2.74871e-08	Nasal pit rim	Rasal2
Lpar6	1.4026e-12	0.410891	0.843	0.554	3.21363e-08	Nasal pit rim	Lpar6
Mdh1	1.48369e-12	0.452118	1	0.996	3.39944e-08	Nasal pit rim	Mdh1
Pak2	1.50194e-12	0.455835	1	0.939	3.44123e-08	Nasal pit rim	Pak2
Frmd4a	1.63146e-12	-0.487822	0.586	0.804	3.73801e-08	Nasal pit rim	Frmd4a
Zfp219	1.65229e-12	0.33676	0.886	0.528	3.78573e-08	Nasal pit rim	Zfp219
Tubb5	1.67579e-12	-0.508615	1	1	3.83957e-08	Nasal pit rim	Tubb5
Pabpc1	1.81393e-12	0.403892	1	0.999	4.15608e-08	Nasal pit rim	Pabpc1
Cdk6	1.9661e-12	0.380358	0.7	0.354	4.50473e-08	Nasal pit rim	Cdk6
H2aj.1	2.8645e-12	0.43441	0.971	0.914	6.56314e-08	Nasal pit rim	H2aj
Malat1.5	3.10033e-12	0.583251	1	1	7.10348e-08	Nasal pit rim	Malat1
Cxadr	3.20112e-12	0.44297	0.871	0.557	7.3344e-08	Nasal pit rim	Cxadr
Ctsd	3.527e-12	0.353222	0.914	0.676	8.08107e-08	Nasal pit rim	Ctsd
Nr2f1.3	3.84375e-12	-1.14727	0.314	0.645	8.80679e-08	Nasal pit rim	Nr2f1
Bnip3	4.30586e-12	0.490205	0.8	0.563	9.86559e-08	Nasal pit rim	Bnip3
Pdlim4.1	4.36231e-12	-0.511947	0.571	0.821	9.99492e-08	Nasal pit rim	Pdlim4
Frmd4b	4.37392e-12	0.290601	0.5	0.184	1.00215e-07	Nasal pit rim	Frmd4b
Tlnrd1	4.52711e-12	-0.385434	0.286	0.636	1.03725e-07	Nasal pit rim	Tlnrd1
Tubb2b.3	5.45338e-12	0.507189	0.986	0.854	1.24948e-07	Nasal pit rim	Tubb2b
Rbbp8	5.55474e-12	0.584384	0.914	0.678	1.2727e-07	Nasal pit rim	Rbbp8
Tgfbi.3	6.14155e-12	-0.475081	0.071	0.495	1.40715e-07	Nasal pit rim	Tgfbi
Itga6.1	6.16379e-12	0.49149	0.643	0.302	1.41225e-07	Nasal pit rim	Itga6
Prkci	6.40729e-12	0.339541	0.657	0.324	1.46804e-07	Nasal pit rim	Prkci
Npepps	6.45933e-12	0.380197	0.957	0.797	1.47996e-07	Nasal pit rim	Npepps
Grb10.2	6.47356e-12	0.515414	1	0.991	1.48322e-07	Nasal pit rim	Grb10
Pax3.3	6.63282e-12	0.659284	0.9	0.561	1.51971e-07	Nasal pit rim	Pax3
Slc6a6	6.82723e-12	0.30741	0.786	0.451	1.56425e-07	Nasal pit rim	Slc6a6
Ranbp1.2	7.63257e-12	-0.439161	1	1	1.74877e-07	Nasal pit rim	Ranbp1
Cnih2	7.78597e-12	-0.354748	0.171	0.575	1.78392e-07	Nasal pit rim	Cnih2
Akap9	7.80438e-12	0.454472	0.986	0.899	1.78814e-07	Nasal pit rim	Akap9
Dlc1.1	8.16413e-12	-0.418373	0.171	0.568	1.87057e-07	Nasal pit rim	Dlc1
Rgs2	8.72819e-12	0.497067	0.671	0.356	1.9998e-07	Nasal pit rim	Rgs2
Kif13b	8.74448e-12	0.291524	0.5	0.205	2.00354e-07	Nasal pit rim	Kif13b
Col5a2	8.80085e-12	-0.404937	0.1	0.529	2.01645e-07	Nasal pit rim	Col5a2
Prr13	8.92089e-12	0.367953	0.829	0.488	2.04395e-07	Nasal pit rim	Prr13
Cstb	9.23815e-12	0.632689	0.957	0.921	2.11665e-07	Nasal pit rim	Cstb
Snrpg	9.42322e-12	-0.269702	1	1	2.15905e-07	Nasal pit rim	Snrpg
Med19	1.067e-11	0.389667	0.971	0.877	2.44472e-07	Nasal pit rim	Med19
Fbxw4	1.13984e-11	0.250605	0.429	0.155	2.61159e-07	Nasal pit rim	Fbxw4
Acvr2a	1.18003e-11	0.389591	0.7	0.369	2.70368e-07	Nasal pit rim	Acvr2a
Dcakd	1.23502e-11	-0.402838	0.971	0.991	2.82968e-07	Nasal pit rim	Dcakd
Plxdc2	1.34682e-11	0.310803	0.586	0.254	3.08583e-07	Nasal pit rim	Plxdc2
Agrn	1.41834e-11	0.256692	0.771	0.359	3.2497e-07	Nasal pit rim	Agrn
Ier5	2.01465e-11	0.605857	0.843	0.661	4.61597e-07	Nasal pit rim	Ier5
Zfand5	2.06038e-11	0.536357	1	0.942	4.72074e-07	Nasal pit rim	Zfand5
Inka1	2.06473e-11	-0.425493	0.243	0.637	4.73072e-07	Nasal pit rim	Inka1
Zfp36l2.1	2.12444e-11	-0.446265	0.429	0.762	4.86752e-07	Nasal pit rim	Zfp36l2
Cxcl12.3	2.16274e-11	-0.857535	0.057	0.469	4.95527e-07	Nasal pit rim	Cxcl12
Bnip3l	2.57188e-11	0.376524	0.986	0.989	5.89269e-07	Nasal pit rim	Bnip3l
Rassf3.1	2.58326e-11	-0.424478	0.129	0.533	5.91876e-07	Nasal pit rim	Rassf3
Fzd10	2.84612e-11	0.251881	0.529	0.201	6.52102e-07	Nasal pit rim	Fzd10
Hint1	2.85612e-11	-0.358046	1	1	6.54394e-07	Nasal pit rim	Hint1
Cdc42se1	2.96389e-11	0.330468	0.871	0.573	6.79087e-07	Nasal pit rim	Cdc42se1
Eif1b	3.02745e-11	-0.437265	0.929	0.996	6.93649e-07	Nasal pit rim	Eif1b
Sppl2a	3.13506e-11	0.327468	0.857	0.569	7.18305e-07	Nasal pit rim	Sppl2a
Nectin2	3.33835e-11	0.426461	0.829	0.548	7.64884e-07	Nasal pit rim	Nectin2
Gtf2i	4.38711e-11	0.416547	1	0.936	1.00518e-06	Nasal pit rim	Gtf2i
F2r	4.42572e-11	0.343479	0.857	0.552	1.01402e-06	Nasal pit rim	F2r
Fgfr2.3	4.95078e-11	0.338951	0.729	0.368	1.13432e-06	Nasal pit rim	Fgfr2
Foxc1.5	5.1497e-11	-0.605314	0.057	0.458	1.1799e-06	Nasal pit rim	Foxc1
Arl4c	5.2174e-11	0.298319	0.7	0.355	1.19541e-06	Nasal pit rim	Arl4c
Kdm5a	5.25171e-11	0.400914	0.929	0.767	1.20327e-06	Nasal pit rim	Kdm5a
Oaf	5.38259e-11	-0.361132	0.257	0.608	1.23326e-06	Nasal pit rim	Oaf
Peli2	5.80607e-11	0.342257	0.557	0.251	1.33029e-06	Nasal pit rim	Peli2
Dapl1	6.53046e-11	0.27398	0.243	0.056	1.49626e-06	Nasal pit rim	Dapl1
Rragd	7.66935e-11	0.321502	0.614	0.287	1.7572e-06	Nasal pit rim	Rragd
Tnks2	7.77831e-11	0.449039	0.986	0.916	1.78217e-06	Nasal pit rim	Tnks2
Rtn3	7.78696e-11	0.387878	1	0.905	1.78415e-06	Nasal pit rim	Rtn3
Ap1s2	7.96067e-11	0.298392	0.514	0.234	1.82395e-06	Nasal pit rim	Ap1s2
Nudt14	1.13061e-10	0.38286	0.8	0.56	2.59045e-06	Nasal pit rim	Nudt14
Prkar2b	1.20484e-10	-0.36859	0.386	0.719	2.76054e-06	Nasal pit rim	Prkar2b
Atp5g1	1.20577e-10	-0.373468	1	0.999	2.76266e-06	Nasal pit rim	Atp5g1
Snrpb	1.24517e-10	-0.328002	1	1	2.85292e-06	Nasal pit rim	Snrpb
Tagln3	1.25019e-10	-0.31794	0.071	0.465	2.86443e-06	Nasal pit rim	Tagln3
Fgfr1.1	1.4369e-10	-0.441381	0.571	0.799	3.29223e-06	Nasal pit rim	Fgfr1
Foxn3	1.46426e-10	0.472597	0.986	0.845	3.35491e-06	Nasal pit rim	Foxn3
Col1a1.1	1.63586e-10	-0.387178	0.043	0.432	3.74808e-06	Nasal pit rim	Col1a1
Sypl	1.72921e-10	0.332194	0.886	0.609	3.96197e-06	Nasal pit rim	Sypl
Aplp2	1.86541e-10	0.39812	0.971	0.88	4.27403e-06	Nasal pit rim	Aplp2
Dixdc1	1.88135e-10	-0.345401	0.229	0.587	4.31055e-06	Nasal pit rim	Dixdc1
Zcchc24	1.92689e-10	-0.279497	0.029	0.423	4.41489e-06	Nasal pit rim	Zcchc24
Fstl1.3	1.94584e-10	-0.570624	0.814	0.907	4.4583e-06	Nasal pit rim	Fstl1
Fn1	1.98505e-10	-0.498617	0.671	0.85	4.54814e-06	Nasal pit rim	Fn1
Galnt7	2.12008e-10	0.444531	0.714	0.463	4.85753e-06	Nasal pit rim	Galnt7
Arl6ip5	2.19301e-10	0.346699	0.743	0.46	5.02463e-06	Nasal pit rim	Arl6ip5
Ndufaf2	2.2024e-10	-0.412336	0.871	0.946	5.04613e-06	Nasal pit rim	Ndufaf2
Crabp2.4	2.47182e-10	-0.673391	0.943	0.976	5.66343e-06	Nasal pit rim	Crabp2
Nfat5	2.60555e-10	0.396558	0.943	0.706	5.96984e-06	Nasal pit rim	Nfat5
Prdm16.1	2.78237e-10	-0.367572	0.014	0.396	6.37496e-06	Nasal pit rim	Prdm16
Fat4	2.93452e-10	-0.379227	0.086	0.476	6.72357e-06	Nasal pit rim	Fat4
Zfhx2	3.08519e-10	0.27561	0.629	0.314	7.06878e-06	Nasal pit rim	Zfhx2
Cdh11.2	3.08738e-10	-0.652826	0.614	0.838	7.0738e-06	Nasal pit rim	Cdh11
Mpst	3.09318e-10	0.344267	0.814	0.544	7.0871e-06	Nasal pit rim	Mpst
Eif4a1	3.17584e-10	-0.329047	1	1	7.27649e-06	Nasal pit rim	Eif4a1
Lgalsl	3.23306e-10	0.360044	0.7	0.368	7.40759e-06	Nasal pit rim	Lgalsl
Mlec	3.27992e-10	0.349708	0.986	0.884	7.51494e-06	Nasal pit rim	Mlec
Cxxc4.1	3.30897e-10	0.256483	0.657	0.319	7.58151e-06	Nasal pit rim	Cxxc4
Pard3	3.41781e-10	0.422899	0.929	0.71	7.83088e-06	Nasal pit rim	Pard3
Dclk1	3.44678e-10	-0.334419	0.129	0.493	7.89725e-06	Nasal pit rim	Dclk1
Laptm4a	3.56486e-10	0.47719	1	0.991	8.16781e-06	Nasal pit rim	Laptm4a
Gng2	3.65586e-10	-0.451211	0.571	0.792	8.3763e-06	Nasal pit rim	Gng2
Cycs.2	3.68136e-10	-0.421996	1	0.991	8.43473e-06	Nasal pit rim	Cycs
Os9	3.93811e-10	0.326675	0.786	0.489	9.023e-06	Nasal pit rim	Os9
Bgn.1	4.04453e-10	-0.353647	0.057	0.444	9.26684e-06	Nasal pit rim	Bgn
Gclm	4.1416e-10	0.328984	0.814	0.518	9.48923e-06	Nasal pit rim	Gclm
Rarb.3	4.18067e-10	-0.39054	0.029	0.408	9.57876e-06	Nasal pit rim	Rarb
Pdcd4.1	4.28169e-10	0.724979	0.971	0.89	9.8102e-06	Nasal pit rim	Pdcd4
Zbed6	4.75332e-10	0.371807	0.9	0.683	1.08908e-05	Nasal pit rim	Zbed6
Psap	4.8011e-10	0.375152	0.929	0.739	1.10003e-05	Nasal pit rim	Psap
Ppp1r9a	5.29503e-10	0.35164	0.743	0.441	1.2132e-05	Nasal pit rim	Ppp1r9a
Serpine2.3	5.3104e-10	-0.698746	0.671	0.838	1.21672e-05	Nasal pit rim	Serpine2
Sec61g	5.38752e-10	-0.306653	1	1	1.23439e-05	Nasal pit rim	Sec61g
Lix1l	6.32397e-10	-0.267224	0.057	0.441	1.44895e-05	Nasal pit rim	Lix1l
Gapdh.1	6.49607e-10	0.311854	1	1	1.48838e-05	Nasal pit rim	Gapdh
Vgll4	6.62543e-10	0.408208	0.986	0.88	1.51802e-05	Nasal pit rim	Vgll4
Calm3	6.70709e-10	-0.409979	0.929	0.983	1.53673e-05	Nasal pit rim	Calm3
Lsm6	6.82036e-10	-0.365879	0.957	0.993	1.56268e-05	Nasal pit rim	Lsm6
Pygo1	7.04838e-10	-0.344182	0.3	0.637	1.61492e-05	Nasal pit rim	Pygo1
Rhoc.2	7.52424e-10	-0.508879	0.614	0.797	1.72395e-05	Nasal pit rim	Rhoc
Trim35	7.54382e-10	-0.365037	0.671	0.846	1.72844e-05	Nasal pit rim	Trim35
Mmp11	8.03191e-10	0.269533	0.586	0.28	1.84027e-05	Nasal pit rim	Mmp11
Tmem205	8.10501e-10	0.271081	0.714	0.377	1.85702e-05	Nasal pit rim	Tmem205
Dpysl3.1	8.70384e-10	0.313685	0.743	0.446	1.99422e-05	Nasal pit rim	Dpysl3
Ostf1	8.82842e-10	0.268106	0.586	0.291	2.02277e-05	Nasal pit rim	Ostf1
Gata2.5	9.04819e-10	-0.625784	0.014	0.38	2.07312e-05	Nasal pit rim	Gata2
Tiam1	9.30896e-10	0.296655	0.729	0.406	2.13287e-05	Nasal pit rim	Tiam1
Basp1.2	9.45742e-10	-0.448959	1	1	2.16689e-05	Nasal pit rim	Basp1
Cdca7l	9.92043e-10	0.301208	0.686	0.396	2.27297e-05	Nasal pit rim	Cdca7l
Atp5j2	1.07428e-09	-0.299066	1	1	2.46138e-05	Nasal pit rim	Atp5j2
Jade1	1.10057e-09	0.340374	0.571	0.3	2.52163e-05	Nasal pit rim	Jade1
Spin2c	1.10234e-09	-0.317188	0.229	0.571	2.52569e-05	Nasal pit rim	Spin2c
Fxyd6	1.12837e-09	-0.415146	0.714	0.865	2.58531e-05	Nasal pit rim	Fxyd6
Srsf7	1.15399e-09	-0.33457	1	1	2.64401e-05	Nasal pit rim	Srsf7
Apip	1.20303e-09	-0.359463	0.514	0.77	2.75638e-05	Nasal pit rim	Apip
Slc25a13	1.25078e-09	0.33354	0.843	0.554	2.8658e-05	Nasal pit rim	Slc25a13
Dab2.1	1.27368e-09	-0.36365	0.186	0.536	2.91825e-05	Nasal pit rim	Dab2
Tnik	1.32997e-09	-0.30312	0.029	0.388	3.04724e-05	Nasal pit rim	Tnik
Fbln1.1	1.36023e-09	-0.415437	0.814	0.917	3.11656e-05	Nasal pit rim	Fbln1
Phldb2.1	1.385e-09	-0.436191	0.471	0.702	3.1733e-05	Nasal pit rim	Phldb2
Mrpl42	1.38764e-09	-0.37502	0.943	0.99	3.17936e-05	Nasal pit rim	Mrpl42
Ubald1	1.39107e-09	0.251625	0.743	0.395	3.18723e-05	Nasal pit rim	Ubald1
Mn1.1	1.45472e-09	-0.344708	0.186	0.538	3.33304e-05	Nasal pit rim	Mn1
Ide	1.48766e-09	0.300681	0.8	0.53	3.40852e-05	Nasal pit rim	Ide
Atp6v1f	1.49494e-09	0.362701	1	0.979	3.4252e-05	Nasal pit rim	Atp6v1f
Scd2.2	1.59985e-09	0.483446	1	0.977	3.66558e-05	Nasal pit rim	Scd2
Ssr2	1.62139e-09	0.306675	1	0.99	3.71492e-05	Nasal pit rim	Ssr2
Ifitm2.1	1.62454e-09	-0.416278	1	0.991	3.72214e-05	Nasal pit rim	Ifitm2
Taok1	1.69184e-09	0.360415	0.9	0.71	3.87635e-05	Nasal pit rim	Taok1
Irx3.3	1.6993e-09	-0.550713	0.086	0.436	3.89344e-05	Nasal pit rim	Irx3
Reep5.1	1.72059e-09	-0.489794	0.771	0.895	3.94221e-05	Nasal pit rim	Reep5
Rspo2.1	1.78781e-09	-0.38566	0.057	0.414	4.09624e-05	Nasal pit rim	Rspo2
Gm1673	1.79233e-09	-0.381432	1	0.998	4.10658e-05	Nasal pit rim	Gm1673
Rnf24	1.79799e-09	0.280411	0.7	0.398	4.11956e-05	Nasal pit rim	Rnf24
Olfml3	1.85741e-09	-0.276963	0.043	0.406	4.2557e-05	Nasal pit rim	Olfml3
Cited1.2	2.08218e-09	-0.374951	0.057	0.424	4.77069e-05	Nasal pit rim	Cited1
Arl6ip1	2.09815e-09	0.58289	0.986	0.962	4.80727e-05	Nasal pit rim	Arl6ip1
Palld.1	2.21678e-09	0.426093	0.871	0.671	5.07908e-05	Nasal pit rim	Palld
Mbd2	2.24818e-09	0.336989	0.857	0.619	5.15103e-05	Nasal pit rim	Mbd2
Cdon	2.24928e-09	0.420663	0.643	0.381	5.15356e-05	Nasal pit rim	Cdon
S1pr3	2.27132e-09	-0.288183	0.057	0.418	5.20406e-05	Nasal pit rim	S1pr3
Fez1	2.39114e-09	-0.304064	0.1	0.446	5.47859e-05	Nasal pit rim	Fez1
Mthfd2	2.46877e-09	-0.351267	0.371	0.676	5.65645e-05	Nasal pit rim	Mthfd2
Nfib.2	2.57967e-09	0.467749	0.929	0.844	5.91054e-05	Nasal pit rim	Nfib
Usp46	2.76442e-09	0.409937	0.971	0.804	6.33383e-05	Nasal pit rim	Usp46
Golga4	3.0219e-09	0.474928	0.886	0.753	6.92378e-05	Nasal pit rim	Golga4
Cmip	3.05331e-09	0.281452	0.8	0.481	6.99575e-05	Nasal pit rim	Cmip
Foxp4.3	3.1377e-09	-0.33702	0.286	0.63	7.18909e-05	Nasal pit rim	Foxp4
Capzb.1	3.4277e-09	-0.364244	0.971	0.992	7.85354e-05	Nasal pit rim	Capzb
Pax9.3	3.46417e-09	-0.84002	0	0.348	7.9371e-05	Nasal pit rim	Pax9
Efna5.2	3.49064e-09	-0.463072	0.486	0.7	7.99775e-05	Nasal pit rim	Efna5
Eya1.1	3.50746e-09	-0.418311	0.357	0.682	8.03629e-05	Nasal pit rim	Eya1
Tbx3.4	3.58268e-09	-0.559292	0.143	0.482	8.20864e-05	Nasal pit rim	Tbx3
Sh3gl3.1	3.58471e-09	-0.351852	0.129	0.479	8.2133e-05	Nasal pit rim	Sh3gl3
Patz1	3.60582e-09	0.312392	0.943	0.66	8.26165e-05	Nasal pit rim	Patz1
Col23a1	3.67494e-09	-0.281868	0.057	0.415	8.42003e-05	Nasal pit rim	Col23a1
Rnf227	3.9546e-09	-0.336208	0.271	0.61	9.06077e-05	Nasal pit rim	Rnf227
Atp5o-1	3.99369e-09	-0.308587	1	1	9.15034e-05	Nasal pit rim	Atp5o-1
Klf3	4.03675e-09	0.370007	0.8	0.571	9.249e-05	Nasal pit rim	Klf3
Nme1.2	4.26205e-09	-0.38934	1	1	9.7652e-05	Nasal pit rim	Nme1
Epha4.3	4.37496e-09	0.603983	0.843	0.583	0.000100239	Nasal pit rim	Epha4
Anxa2.2	4.41447e-09	0.805416	0.771	0.567	0.000101144	Nasal pit rim	Anxa2
Pid1	4.54683e-09	-0.407582	0.143	0.483	0.000104177	Nasal pit rim	Pid1
Cux1	4.80968e-09	0.420843	0.986	0.826	0.000110199	Nasal pit rim	Cux1
Rsrp1	5.12204e-09	0.343713	0.986	0.935	0.000117356	Nasal pit rim	Rsrp1
Ndufa4	5.1341e-09	-0.302431	1	1	0.000117632	Nasal pit rim	Ndufa4
Usp25	5.22691e-09	0.407981	0.771	0.51	0.000119759	Nasal pit rim	Usp25
Tpm2.1	5.31003e-09	-0.511085	0.386	0.697	0.000121663	Nasal pit rim	Tpm2
Cox6b2	5.64534e-09	0.388441	0.929	0.653	0.000129346	Nasal pit rim	Cox6b2
Mettl9	5.66892e-09	-0.332327	0.986	0.993	0.000129886	Nasal pit rim	Mettl9
Tulp4	5.76965e-09	0.451694	0.943	0.838	0.000132194	Nasal pit rim	Tulp4
Dlx2	5.81569e-09	0.342229	0.3	0.094	0.000133249	Nasal pit rim	Dlx2
Skp1	6.26958e-09	0.302277	1	1	0.000143649	Nasal pit rim	Skp1
Cnn2.2	6.68695e-09	-0.505415	0.729	0.88	0.000153211	Nasal pit rim	Cnn2
Rbmx	6.76268e-09	-0.373075	0.771	0.907	0.000154947	Nasal pit rim	Rbmx
Ift74	6.91771e-09	-0.369926	0.8	0.921	0.000158499	Nasal pit rim	Ift74
Etl4	7.04575e-09	0.264908	0.629	0.324	0.000161432	Nasal pit rim	Etl4
Myl12b	7.19163e-09	0.293471	0.943	0.842	0.000164775	Nasal pit rim	Myl12b
Prdx6.3	7.21111e-09	-0.437468	1	0.991	0.000165221	Nasal pit rim	Prdx6
Pbx1.2	7.33882e-09	0.434699	0.971	0.965	0.000168147	Nasal pit rim	Pbx1
Asph	7.76943e-09	-0.358438	0.557	0.802	0.000178013	Nasal pit rim	Asph
Gli3	8.19079e-09	0.377838	0.843	0.672	0.000187667	Nasal pit rim	Gli3
Elob	8.27749e-09	-0.260835	1	1	0.000189654	Nasal pit rim	Elob
Cdk2ap1	8.48553e-09	-0.35011	0.957	0.989	0.00019442	Nasal pit rim	Cdk2ap1
C430049B03Rik.1	8.7389e-09	-0.263868	0.171	0.54	0.000200226	Nasal pit rim	C430049B03Rik
Pik3r1	8.88791e-09	0.448485	0.729	0.444	0.00020364	Nasal pit rim	Pik3r1
Tpd52l1.1	8.94409e-09	-0.32421	0.2	0.532	0.000204927	Nasal pit rim	Tpd52l1
Hpse2	9.18201e-09	-0.278175	0.014	0.352	0.000210378	Nasal pit rim	Hpse2
Asxl3.2	9.72351e-09	-0.51539	0.414	0.692	0.000222785	Nasal pit rim	Asxl3
Ebf1.4	1.02105e-08	-0.876167	0.086	0.428	0.000233944	Nasal pit rim	Ebf1
Gadd45a	1.06049e-08	0.255379	0.629	0.328	0.000242981	Nasal pit rim	Gadd45a
Nfkbia	1.07082e-08	0.34648	0.857	0.67	0.000245346	Nasal pit rim	Nfkbia
Tpp1	1.08578e-08	0.255358	0.6	0.326	0.000248775	Nasal pit rim	Tpp1
Pura	1.08974e-08	0.331871	0.814	0.535	0.00024968	Nasal pit rim	Pura
Ormdl2	1.12803e-08	0.299911	0.729	0.455	0.000258453	Nasal pit rim	Ormdl2
Arhgef40	1.17279e-08	-0.312248	0.314	0.646	0.000268709	Nasal pit rim	Arhgef40
Rb1	1.18416e-08	0.274217	0.486	0.217	0.000271315	Nasal pit rim	Rb1
Cd164	1.21356e-08	0.407963	0.943	0.79	0.000278052	Nasal pit rim	Cd164
Angptl4	1.22826e-08	-0.263562	0.1	0.433	0.000281419	Nasal pit rim	Angptl4
Cacybp	1.27339e-08	-0.373997	0.971	0.997	0.000291759	Nasal pit rim	Cacybp
Ifitm1.1	1.28066e-08	0.278774	0.571	0.276	0.000293425	Nasal pit rim	Ifitm1
Fat1	1.28586e-08	0.337988	0.814	0.586	0.000294616	Nasal pit rim	Fat1
Gkap1.2	1.29982e-08	0.378695	0.9	0.677	0.000297814	Nasal pit rim	Gkap1
Eva1b.1	1.30451e-08	-0.40081	0.4	0.67	0.000298889	Nasal pit rim	Eva1b
Ldb2	1.31348e-08	-0.260047	0.014	0.347	0.000300944	Nasal pit rim	Ldb2
Pdcd5	1.35618e-08	-0.323868	1	0.999	0.000310728	Nasal pit rim	Pdcd5
Ndufb8	1.40054e-08	-0.299894	1	0.999	0.000320891	Nasal pit rim	Ndufb8
Arf1	1.43578e-08	0.30039	1	0.997	0.000328965	Nasal pit rim	Arf1
Metrn	1.47556e-08	-0.351405	0.457	0.728	0.000338079	Nasal pit rim	Metrn
Fscn1.2	1.48857e-08	-0.365796	0.986	0.987	0.000341062	Nasal pit rim	Fscn1
Prmt1	1.63835e-08	-0.291078	1	1	0.00037538	Nasal pit rim	Prmt1
Ajuba	1.82661e-08	0.287037	0.714	0.422	0.000418514	Nasal pit rim	Ajuba
Nsmaf	1.9277e-08	0.279443	0.643	0.373	0.000441676	Nasal pit rim	Nsmaf
Lsm3	2.00952e-08	-0.350955	0.943	0.984	0.000460421	Nasal pit rim	Lsm3
Timp3.1	2.04782e-08	-0.286253	0.086	0.41	0.000469197	Nasal pit rim	Timp3
Peg10.1	2.13417e-08	-0.377531	0.214	0.523	0.000488981	Nasal pit rim	Peg10
Polr1h	2.14896e-08	-0.323927	0.857	0.942	0.000492369	Nasal pit rim	Polr1h
Bag4	2.17688e-08	0.330089	0.8	0.569	0.000498768	Nasal pit rim	Bag4
Zcchc7	2.19894e-08	0.351347	0.886	0.695	0.000503822	Nasal pit rim	Zcchc7
Vcan.1	2.2379e-08	-0.626071	0.857	0.95	0.000512748	Nasal pit rim	Vcan
Rhoj.2	2.27503e-08	-0.281889	0	0.321	0.000521254	Nasal pit rim	Rhoj
Efcab14	2.30591e-08	0.33449	0.771	0.519	0.000528329	Nasal pit rim	Efcab14
Ogfr	2.32566e-08	-0.324549	0.714	0.841	0.000532855	Nasal pit rim	Ogfr
Psma3	2.33109e-08	-0.312486	1	0.999	0.0005341	Nasal pit rim	Psma3
Ptpn13	2.34951e-08	0.29073	0.714	0.457	0.00053832	Nasal pit rim	Ptpn13
Cd59a	2.57314e-08	0.276017	0.343	0.124	0.000589557	Nasal pit rim	Cd59a
Ptk7	2.61951e-08	0.263323	0.7	0.428	0.000600181	Nasal pit rim	Ptk7
Kdm5b	2.69782e-08	0.439751	1	0.961	0.000618125	Nasal pit rim	Kdm5b
Cox7a2l	2.73138e-08	0.304156	1	0.992	0.000625814	Nasal pit rim	Cox7a2l
Zfp36l1.3	3.03333e-08	0.483167	1	0.963	0.000694997	Nasal pit rim	Zfp36l1
Hnrnpdl	3.0356e-08	-0.363858	0.986	0.995	0.000695517	Nasal pit rim	Hnrnpdl
Vps4b	3.03677e-08	0.388795	0.957	0.806	0.000695784	Nasal pit rim	Vps4b
Prickle1	3.39102e-08	-0.260908	0.043	0.377	0.000776951	Nasal pit rim	Prickle1
Knop1	3.44503e-08	0.351658	1	0.98	0.000789325	Nasal pit rim	Knop1
Chchd1	3.49105e-08	-0.304634	1	0.99	0.00079987	Nasal pit rim	Chchd1
Acsl3	3.50915e-08	0.478462	0.886	0.849	0.000804018	Nasal pit rim	Acsl3
Txn1.1	3.66021e-08	-0.305834	1	1	0.000838626	Nasal pit rim	Txn1
Baz2a	3.7156e-08	0.253573	0.729	0.447	0.000851318	Nasal pit rim	Baz2a
2610507B11Rik	3.72445e-08	0.252766	0.814	0.525	0.000853347	Nasal pit rim	2610507B11Rik
Gm10076	3.76171e-08	-0.261734	1	1	0.000861883	Nasal pit rim	Gm10076
Sptssa	3.88983e-08	-0.3101	0.9	0.954	0.000891237	Nasal pit rim	Sptssa
Twist2	3.95304e-08	-0.293368	0.1	0.422	0.00090572	Nasal pit rim	Twist2
Arl2bp	4.05925e-08	-0.338639	0.871	0.934	0.000930055	Nasal pit rim	Arl2bp
Mocs2	4.09467e-08	-0.307974	0.6	0.802	0.00093817	Nasal pit rim	Mocs2
Kctd12.1	4.19499e-08	-0.406331	0.1	0.43	0.000961156	Nasal pit rim	Kctd12
Ddx6	4.38467e-08	0.332392	1	0.949	0.00100462	Nasal pit rim	Ddx6
Nme2	4.4775e-08	-0.354451	0.9	0.949	0.00102588	Nasal pit rim	Nme2
Ddit4l.1	4.52876e-08	-0.444365	0.129	0.441	0.00103763	Nasal pit rim	Ddit4l
Slbp	4.59208e-08	-0.439081	0.914	0.968	0.00105214	Nasal pit rim	Slbp
B2m	4.62337e-08	-0.307387	0.343	0.664	0.00105931	Nasal pit rim	B2m
Eny2	4.73119e-08	-0.307965	0.971	0.994	0.00108401	Nasal pit rim	Eny2
Fign	4.80034e-08	-0.298794	0.214	0.56	0.00109985	Nasal pit rim	Fign
Anp32b	4.99502e-08	-0.3209	1	1	0.00114446	Nasal pit rim	Anp32b
Oga	5.02075e-08	0.402128	0.9	0.803	0.00115035	Nasal pit rim	Oga
Hspe1.3	5.05338e-08	-0.34731	1	1	0.00115783	Nasal pit rim	Hspe1
1500009L16Rik	5.28323e-08	-0.298	0.543	0.771	0.00121049	Nasal pit rim	1500009L16Rik
Atpif1	5.40625e-08	-0.287901	1	1	0.00123868	Nasal pit rim	Atpif1
Rnh1	5.42591e-08	0.319364	0.886	0.682	0.00124319	Nasal pit rim	Rnh1
Rwdd1	5.46541e-08	-0.28931	1	0.995	0.00125223	Nasal pit rim	Rwdd1
Selenoh.1	5.81139e-08	-0.358259	1	0.998	0.00133151	Nasal pit rim	Selenoh
Denr	5.86045e-08	-0.304073	1	0.995	0.00134275	Nasal pit rim	Denr
Pclaf.2	5.90926e-08	-0.762564	0.886	0.949	0.00135393	Nasal pit rim	Pclaf
Irx5.2	5.94062e-08	-0.452877	0.057	0.374	0.00136112	Nasal pit rim	Irx5
Eif2s2.1	6.0863e-08	-0.301433	1	1	0.00139449	Nasal pit rim	Eif2s2
Ncam1	6.23401e-08	-0.332666	0.186	0.499	0.00142834	Nasal pit rim	Ncam1
Rab34	6.32891e-08	-0.347309	0.729	0.865	0.00145008	Nasal pit rim	Rab34
Pfkl	6.41453e-08	0.317815	0.914	0.781	0.0014697	Nasal pit rim	Pfkl
Psmc3	6.43195e-08	-0.306965	0.986	0.996	0.00147369	Nasal pit rim	Psmc3
Six2.3	7.14193e-08	-0.726962	0.486	0.679	0.00163636	Nasal pit rim	Six2
Taf15	7.25627e-08	0.349783	0.971	0.932	0.00166256	Nasal pit rim	Taf15
Capn6	7.2855e-08	-0.341268	0.386	0.661	0.00166925	Nasal pit rim	Capn6
Vps36	7.60431e-08	0.311077	0.943	0.919	0.0017423	Nasal pit rim	Vps36
Atp5l	7.70375e-08	-0.266927	1	1	0.00176508	Nasal pit rim	Atp5l
Tmem123	8.06557e-08	0.298163	0.7	0.48	0.00184798	Nasal pit rim	Tmem123
Ran.2	8.14924e-08	-0.312693	1	1	0.00186715	Nasal pit rim	Ran
Rbm3	9.13519e-08	-0.284125	1	1	0.00209306	Nasal pit rim	Rbm3
Zfp704	9.39941e-08	0.255551	0.771	0.53	0.00215359	Nasal pit rim	Zfp704
Gja1.2	9.41396e-08	0.664461	0.957	0.888	0.00215693	Nasal pit rim	Gja1
Pgp	9.8976e-08	-0.333812	0.571	0.797	0.00226774	Nasal pit rim	Pgp
Mbtd1	1.1112e-07	0.365495	0.943	0.864	0.00254597	Nasal pit rim	Mbtd1
Rbbp4	1.3355e-07	-0.276759	0.986	0.998	0.00305989	Nasal pit rim	Rbbp4
Fzd2.1	1.34756e-07	-0.372275	0.914	0.961	0.00308752	Nasal pit rim	Fzd2
Gtf3a	1.41394e-07	0.294904	0.943	0.795	0.00323962	Nasal pit rim	Gtf3a
Atp5c1	1.45476e-07	-0.266685	1	0.999	0.00333314	Nasal pit rim	Atp5c1
Phlda1.2	1.45498e-07	0.722168	0.8	0.609	0.00333366	Nasal pit rim	Phlda1
Peg3.3	1.45628e-07	-0.571418	0.829	0.919	0.00333664	Nasal pit rim	Peg3
Ctnna1	1.46436e-07	0.35092	1	0.965	0.00335514	Nasal pit rim	Ctnna1
Zeb2.4	1.48274e-07	-0.58476	0.129	0.417	0.00339726	Nasal pit rim	Zeb2
Atp5j	1.48526e-07	-0.266316	1	1	0.00340303	Nasal pit rim	Atp5j
Ttc3	1.55498e-07	0.285428	1	0.999	0.00356278	Nasal pit rim	Ttc3
Chd7	1.61412e-07	0.324623	0.914	0.774	0.00369828	Nasal pit rim	Chd7
Krcc1	1.66003e-07	0.266849	0.9	0.7	0.00380346	Nasal pit rim	Krcc1
Mxi1	1.68815e-07	0.297277	0.771	0.547	0.00386788	Nasal pit rim	Mxi1
Six1.4	1.69777e-07	0.357037	0.871	0.593	0.00388994	Nasal pit rim	Six1
Myl12a	1.69944e-07	-0.306697	0.986	0.996	0.00389375	Nasal pit rim	Myl12a
Tuba1b	1.76567e-07	-0.42388	1	1	0.00404551	Nasal pit rim	Tuba1b
Rfc3	1.78792e-07	-0.344555	0.829	0.925	0.00409648	Nasal pit rim	Rfc3
Eif3e	1.79456e-07	-0.286649	1	1	0.00411169	Nasal pit rim	Eif3e
Ndn.1	1.8034e-07	-0.340381	0.757	0.873	0.00413194	Nasal pit rim	Ndn
Eid1	1.83254e-07	-0.290693	1	1	0.00419872	Nasal pit rim	Eid1
S100a10.1	1.86783e-07	0.477693	0.886	0.71	0.00427958	Nasal pit rim	S100a10
Jtb	1.88962e-07	0.277303	0.871	0.665	0.00432951	Nasal pit rim	Jtb
Zdhhc21	1.94133e-07	0.259328	0.714	0.416	0.00444797	Nasal pit rim	Zdhhc21
[truncated: 4,978 more rows]

## Sheet: 3. All markers chicken
Marker genes for all clusters at HH22 chicken
	p_val	avg_log2FC	pct.1	pct.2	p_val_adj	cluster	gene
UNC5C	0	2.06898	0.901	0.462	0	0	UNC5C
ENSGALG00000029950	0	1.69902	0.518	0.049	0	0	ENSGALG00000029950
MECOM	0	1.40522	0.876	0.453	0	0	MECOM
PRRX1	0	1.33534	0.878	0.394	0	0	PRRX1
ID2	0	1.29433	0.901	0.421	0	0	ID2
SATB2	0	1.16375	0.428	0.031	0	0	SATB2
GATA2	0	1.03696	0.582	0.116	0	0	GATA2
GATA3	0	0.899619	0.518	0.069	0	0	GATA3
KIF26A	0	0.871333	0.537	0.116	0	0	KIF26A
COL9A1	0	0.632391	0.382	0.041	0	0	COL9A1
LHX8	6.53818e-305	0.395886	0.292	0.026	1.4773e-300	0	LHX8
ID1	1.26959e-301	1.73198	0.959	0.794	2.86863e-297	0	ID1
SNAI1	1.72704e-283	0.663647	0.719	0.266	3.90225e-279	0	SNAI1
NTRK3	5.55469e-282	0.795249	0.489	0.11	1.25508e-277	0	NTRK3
PPP1R17	1.89161e-281	0.667425	0.422	0.079	4.2741e-277	0	PPP1R17
PRRX2	1.45334e-272	0.741489	0.814	0.394	3.28382e-268	0	PRRX2
EBF3	3.66042e-261	1.06091	0.968	0.611	8.27072e-257	0	EBF3
ISL2	1.88372e-259	0.598173	0.409	0.075	4.25628e-255	0	ISL2
VEGFC	3.73984e-255	0.768521	0.652	0.241	8.45018e-251	0	VEGFC
SIX1	4.37438e-250	0.776333	0.854	0.47	9.88391e-246	0	SIX1
MAB21L1	6.26946e-249	0.29292	0.269	0.029	1.41658e-244	0	MAB21L1
MEIS2	3.05898e-247	1.43286	0.813	0.387	6.91176e-243	0	MEIS2
FGF7	1.11212e-240	0.622281	0.255	0.027	2.51284e-236	0	FGF7
CDK14	9.42517e-215	1.11087	0.958	0.775	2.12962e-210	0	CDK14
BAMBI	2.18919e-209	0.94465	0.667	0.312	4.94647e-205	0	BAMBI
EYA1	1.31902e-206	0.859971	0.963	0.692	2.98032e-202	0	EYA1
NRP1	5.81833e-189	1.10319	0.709	0.364	1.31465e-184	0	NRP1
EBF1	1.65065e-186	0.845115	0.946	0.63	3.72964e-182	0	EBF1
S100A1	2.00056e-185	0.873513	0.764	0.452	4.52028e-181	0	S100A1
KIF26B	2.0026e-170	1.05627	0.767	0.465	4.52488e-166	0	KIF26B
PRDM16	2.04151e-170	0.728947	0.868	0.498	4.6128e-166	0	PRDM16
DLX2	1.26808e-168	1.55913	0.303	0.067	2.86524e-164	0	DLX2
ID3	9.56388e-167	0.553173	0.858	0.514	2.16096e-162	0	ID3
PRICKLE1	1.01749e-165	0.787474	0.627	0.288	2.29902e-161	0	PRICKLE1
ENSGALG00000052965	1.20489e-161	0.287428	0.273	0.054	2.72244e-157	0	ENSGALG00000052965
TGFBI	1.46552e-158	0.654493	0.704	0.379	3.31134e-154	0	TGFBI
PI15	1.17094e-157	0.332504	0.267	0.052	2.64573e-153	0	PI15
AIF1L	1.53735e-155	0.581033	0.846	0.533	3.47364e-151	0	AIF1L
EPHA4	6.52682e-153	0.767347	0.791	0.471	1.47473e-148	0	EPHA4
ALX1	8.29495e-148	0.948179	0.811	0.545	1.87424e-143	0	ALX1
NDNF	8.14846e-147	0.349874	0.36	0.101	1.84114e-142	0	NDNF
ARHGAP28	2.81019e-146	0.723789	0.881	0.579	6.34963e-142	0	ARHGAP28
PLXNA4	8.05739e-142	0.918422	0.605	0.286	1.82057e-137	0	PLXNA4
ENSGALG00000006851	2.05771e-139	0.885024	0.825	0.542	4.64939e-135	0	ENSGALG00000006851
ENSGALG00000016251	8.06557e-137	0.517724	0.693	0.384	1.82241e-132	0	ENSGALG00000016251
FBLN2	1.32755e-133	0.507773	0.712	0.402	2.99959e-129	0	FBLN2
HSP90AB1	4.79569e-131	0.356293	1	0.999	1.08359e-126	0	HSP90AB1
RUVBL1	7.82106e-126	0.547668	0.952	0.864	1.76717e-121	0	RUVBL1
LRIG3	8.88368e-123	0.559608	0.832	0.572	2.00727e-118	0	LRIG3
SOX9	8.65308e-122	0.596815	0.707	0.429	1.95516e-117	0	SOX9
PDE3A	2.29852e-120	0.561176	0.657	0.336	5.19351e-116	0	PDE3A
ROBO2	3.47003e-120	1.0061	0.878	0.712	7.84054e-116	0	ROBO2
MFAP2	4.43995e-116	0.469206	0.98	0.825	1.00321e-111	0	MFAP2
HMCN1	2.78161e-113	0.770336	0.895	0.734	6.28505e-109	0	HMCN1
SLC25A21	7.19554e-113	0.477709	0.638	0.349	1.62583e-108	0	SLC25A21
CALD1	1.15927e-110	0.535902	0.99	0.774	2.61937e-106	0	CALD1
DST	9.36311e-110	0.602413	0.899	0.728	2.11559e-105	0	DST
DACH2	2.05124e-109	0.671627	0.908	0.736	4.63477e-105	0	DACH2
ADAMTS19	1.35538e-105	0.516619	0.58	0.291	3.06248e-101	0	ADAMTS19
ARHGAP42	3.17546e-105	0.49854	0.902	0.689	7.17496e-101	0	ARHGAP42
SMAD6	6.76416e-105	0.378005	0.534	0.267	1.52836e-100	0	SMAD6
SLIT1	2.31991e-101	0.343901	0.532	0.259	5.24183e-97	0	SLIT1
ENSGALG00000044478	3.6886e-101	0.494683	0.647	0.373	8.3344e-97	0	ENSGALG00000044478
NTNG1	2.10526e-99	0.683585	0.791	0.549	4.75684e-95	0	NTNG1
CPM	2.58876e-99	0.441441	0.367	0.14	5.8493e-95	0	CPM
MEIS1	4.1036e-99	0.393192	0.589	0.306	9.27208e-95	0	MEIS1
FLI1	2.32477e-96	0.410463	0.82	0.52	5.25281e-92	0	FLI1
CACNA1C	3.35338e-96	0.605944	0.615	0.348	7.57696e-92	0	CACNA1C
BMP5	3.44218e-96	0.258483	0.253	0.072	7.77761e-92	0	BMP5
KLHL18	2.04212e-93	0.365453	0.563	0.305	4.61417e-89	0	KLHL18
SH3PXD2A	5.72798e-91	0.592893	0.791	0.581	1.29424e-86	0	SH3PXD2A
TWIST1	8.21459e-91	0.509198	0.892	0.617	1.85609e-86	0	TWIST1
GAS2	1.07174e-90	0.330563	0.564	0.301	2.4216e-86	0	GAS2
FMN1	1.70264e-90	0.413012	0.6	0.333	3.84712e-86	0	FMN1
PCDH17	1.1475e-88	0.521684	0.437	0.203	2.59277e-84	0	PCDH17
EBF2	3.51798e-86	0.651571	0.281	0.095	7.94888e-82	0	EBF2
RASL11B	1.50336e-85	0.420392	0.597	0.341	3.39685e-81	0	RASL11B
DLC1	4.41722e-85	0.49867	0.942	0.666	9.98072e-81	0	DLC1
ENSGALG00000053371	8.39258e-85	0.340321	0.697	0.442	1.8963e-80	0	ENSGALG00000053371
CRISPLD1	3.02356e-84	0.355548	0.588	0.344	6.83174e-80	0	CRISPLD1
RARRES2	3.04121e-84	0.369516	0.946	0.787	6.87162e-80	0	RARRES2
SOX6	3.04522e-84	0.665608	0.785	0.596	6.88066e-80	0	SOX6
NUAK1	2.71246e-83	0.677241	0.658	0.441	6.12881e-79	0	NUAK1
ANGPT1	2.07464e-81	0.565728	0.283	0.099	4.68765e-77	0	ANGPT1
CPED1	3.59773e-81	0.465596	0.876	0.577	8.12908e-77	0	CPED1
PTPRD	4.31577e-81	0.558696	0.879	0.712	9.75147e-77	0	PTPRD
COL4A1	7.46231e-81	0.388949	0.818	0.566	1.68611e-76	0	COL4A1
RARB	2.43604e-79	0.480878	0.968	0.79	5.50424e-75	0	RARB
ATOH8	1.22065e-78	0.293067	0.572	0.327	2.75805e-74	0	ATOH8
TPI1	6.16391e-77	0.280805	0.999	0.995	1.39274e-72	0	TPI1
ENSGALG00000007522	7.12839e-75	0.350121	0.519	0.296	1.61066e-70	0	ENSGALG00000007522
ENSGALG00000036263	6.73755e-74	0.349123	0.577	0.35	1.52235e-69	0	ENSGALG00000036263
PCP4	9.76082e-74	0.272622	0.418	0.201	2.20546e-69	0	PCP4
MBNL2	4.67431e-73	0.365159	0.636	0.427	1.05616e-68	0	MBNL2
FZD4	4.0669e-72	0.254949	0.399	0.191	9.18917e-68	0	FZD4
TRABD2B	1.09054e-71	0.921858	0.367	0.177	2.46407e-67	0	TRABD2B
EPB41L3	9.53702e-71	0.403755	0.939	0.696	2.15489e-66	0	EPB41L3
RBMS3	1.48342e-70	0.422763	0.99	0.931	3.35179e-66	0	RBMS3
RAI14	6.21712e-69	0.408488	0.779	0.613	1.40476e-64	0	RAI14
ENSGALG00000051854	6.52728e-69	0.352777	0.723	0.525	1.47484e-64	0	ENSGALG00000051854
SLIT3	8.43988e-69	0.500705	0.849	0.655	1.90699e-64	0	SLIT3
MDK	1.72155e-68	0.250591	0.996	0.981	3.88983e-64	0	MDK
CG-16	3.45682e-67	0.332091	0.857	0.623	7.81068e-63	0	CG-16
FAT4	2.24794e-66	0.462501	0.731	0.517	5.07922e-62	0	FAT4
ROR1	4.82924e-66	0.278531	0.522	0.302	1.09117e-61	0	ROR1
CTBP2	5.21923e-66	0.327179	0.861	0.701	1.17929e-61	0	CTBP2
FBN2	1.45447e-65	0.389113	0.629	0.4	3.28637e-61	0	FBN2
FAM49A	1.56115e-65	0.345233	0.749	0.543	3.52743e-61	0	FAM49A
S100A10	2.42341e-65	0.302278	0.69	0.475	5.4757e-61	0	S100A10
EPHA3	8.38084e-65	0.832192	0.674	0.437	1.89365e-60	0	EPHA3
ENSGALG00000029796	1.46533e-64	0.476901	0.908	0.779	3.31092e-60	0	ENSGALG00000029796
TOX	3.30541e-64	0.316587	0.707	0.472	7.46856e-60	0	TOX
TRPS1	3.63315e-64	0.495376	0.94	0.839	8.2091e-60	0	TRPS1
ITGA9	4.90633e-64	0.480848	0.703	0.473	1.10859e-59	0	ITGA9
NBEA	1.79885e-63	0.403069	0.919	0.783	4.06451e-59	0	NBEA
CREB5	3.1062e-63	0.732922	0.73	0.552	7.01847e-59	0	CREB5
MAN1A1	3.28498e-63	0.393809	0.625	0.421	7.4224e-59	0	MAN1A1
AFF2	4.14667e-63	0.484065	0.937	0.846	9.3694e-59	0	AFF2
SRGAP1	2.03592e-62	0.278562	0.812	0.603	4.60015e-58	0	SRGAP1
FOXP1	2.0632e-62	0.503618	0.843	0.707	4.66181e-58	0	FOXP1
PDE5A	4.50783e-61	0.272476	0.516	0.304	1.01855e-56	0	PDE5A
WNT5A	1.98604e-60	0.33058	0.804	0.583	4.48746e-56	0	WNT5A
GJA1	3.74482e-60	0.512922	0.925	0.811	8.46141e-56	0	GJA1
LRRC17	3.76023e-60	0.312339	0.455	0.252	8.49624e-56	0	LRRC17
PRKD1	1.73599e-59	0.431715	0.732	0.545	3.92247e-55	0	PRKD1
ENSGALG00000009650	2.94827e-59	0.465471	0.935	0.861	6.66163e-55	0	ENSGALG00000009650
CA8	3.46459e-59	0.302357	0.481	0.27	7.82825e-55	0	CA8
DISC1	9.01123e-58	0.280422	0.587	0.366	2.03609e-53	0	DISC1
PDGFRA	3.45668e-57	0.329503	0.681	0.464	7.81038e-53	0	PDGFRA
ZNF423	1.07119e-56	0.381493	0.97	0.928	2.42035e-52	0	ZNF423
LRP1B	7.47355e-56	0.311887	0.386	0.197	1.68865e-51	0	LRP1B
SESN3	3.64058e-55	0.382036	0.566	0.372	8.2259e-51	0	SESN3
ERG	6.28833e-55	0.312588	0.715	0.472	1.42085e-50	0	ERG
EEFSEC	1.03841e-54	0.315482	0.712	0.529	2.34628e-50	0	EEFSEC
S100A6	1.20715e-54	0.386592	0.512	0.319	2.72756e-50	0	S100A6
ARID5B	9.40621e-54	0.333823	0.779	0.603	2.12533e-49	0	ARID5B
PDLIM5	2.84914e-53	0.326665	0.642	0.448	6.43764e-49	0	PDLIM5
AKIRIN2	3.90148e-53	0.342865	0.952	0.92	8.81538e-49	0	AKIRIN2
PBX1	4.47663e-53	0.370062	0.929	0.855	1.01149e-48	0	PBX1
PDZRN4	4.70919e-52	0.367875	0.41	0.222	1.06404e-47	0	PDZRN4
CADM2	1.60416e-51	0.341326	0.329	0.16	3.6246e-47	0	CADM2
DMD	4.07264e-50	0.757396	0.677	0.52	9.20212e-46	0	DMD
LMO7	2.99945e-49	0.325697	0.647	0.452	6.77725e-45	0	LMO7
NFKB1	4.47446e-49	0.310972	0.563	0.391	1.01101e-44	0	NFKB1
ENSGALG00000052618	1.14726e-48	0.363538	0.251	0.11	2.59223e-44	0	ENSGALG00000052618
TES	2.9845e-48	0.254006	0.721	0.54	6.74347e-44	0	TES
CAMK2D	5.4331e-48	0.391994	0.763	0.607	1.22761e-43	0	CAMK2D
ENSGALG00000016635	5.26069e-47	0.298033	0.342	0.172	1.18865e-42	0	ENSGALG00000016635
ENSGALG00000016908	7.47088e-47	0.610861	0.651	0.472	1.68804e-42	0	ENSGALG00000016908
NRIP1	1.07804e-46	0.499715	0.909	0.812	2.43583e-42	0	NRIP1
SEMA3A	4.63494e-45	0.437941	0.605	0.416	1.04726e-40	0	SEMA3A
UTRN	3.03367e-44	0.281938	0.963	0.884	6.85458e-40	0	UTRN
ENSGALG00000010854	4.55584e-44	0.284806	0.594	0.396	1.02939e-39	0	ENSGALG00000010854
ADAMTSL1	7.4712e-44	0.484014	0.455	0.282	1.68812e-39	0	ADAMTSL1
ENSGALG00000006864	1.81709e-42	0.331746	0.598	0.416	4.10571e-38	0	ENSGALG00000006864
NFIB	9.49444e-42	0.39185	0.695	0.521	2.14527e-37	0	NFIB
COL5A2	1.25664e-41	0.34048	0.731	0.582	2.83937e-37	0	COL5A2
LHFPL2	1.25705e-41	0.304041	0.756	0.58	2.8403e-37	0	LHFPL2
SALL4	1.35841e-41	0.260111	0.676	0.524	3.06933e-37	0	SALL4
ADAMTS6	1.80096e-41	0.389354	0.656	0.499	4.06927e-37	0	ADAMTS6
HMGA2	2.38803e-41	0.364061	0.97	0.88	5.39576e-37	0	HMGA2
SESN1	4.00325e-41	0.30204	0.607	0.448	9.04534e-37	0	SESN1
COL26A1	5.9799e-40	0.455056	0.691	0.542	1.35116e-35	0	COL26A1
DPYD	3.52384e-39	0.285763	0.832	0.699	7.96211e-35	0	DPYD
HLCS	2.44451e-37	0.319847	0.841	0.73	5.52338e-33	0	HLCS
COL1A1	6.72698e-37	0.270773	0.991	0.714	1.51996e-32	0	COL1A1
SOBP	5.43959e-36	0.26074	0.782	0.63	1.22907e-31	0	SOBP
TBC1D1	5.76373e-36	0.264395	0.788	0.661	1.30231e-31	0	TBC1D1
ENSGALG00000045754	8.30268e-36	0.308399	0.313	0.172	1.87599e-31	0	ENSGALG00000045754
KLF12	5.16773e-35	0.269036	0.94	0.859	1.16765e-30	0	KLF12
C5H15orf41	8.63646e-35	0.267588	0.706	0.573	1.95141e-30	0	C5H15orf41
FGFR2	1.02669e-34	0.35177	0.725	0.583	2.31981e-30	0	FGFR2
SOX5	4.26753e-34	0.378767	0.927	0.876	9.64247e-30	0	SOX5
TLE1	1.95095e-33	0.286445	0.868	0.732	4.40818e-29	0	TLE1
FLNB	8.04934e-33	0.256903	0.838	0.716	1.81875e-28	0	FLNB
ENSGALG00000053114	1.22474e-31	0.331859	0.844	0.742	2.76729e-27	0	ENSGALG00000053114
ETV1	2.23114e-30	0.27417	0.697	0.576	5.04125e-26	0	ETV1
ENSGALG00000040001	3.59618e-29	0.33181	0.923	0.821	8.12556e-25	0	ENSGALG00000040001
GRID1	5.76749e-28	0.2713	0.317	0.19	1.30317e-23	0	GRID1
LTBP1	1.94068e-26	0.625657	0.733	0.631	4.38496e-22	0	LTBP1
PDE10A	1.3311e-24	0.265353	0.797	0.685	3.00761e-20	0	PDE10A
CRABP-I	5.15009e-24	0.270411	0.974	0.876	1.16366e-19	0	CRABP-I
PDGFD	4.29632e-23	0.260585	0.456	0.324	9.70754e-19	0	PDGFD
TGFB2	1.12618e-22	0.588781	0.338	0.228	2.54461e-18	0	TGFB2
ADGRA1	4.48555e-22	0.423467	0.401	0.276	1.01351e-17	0	ADGRA1
FHOD3	5.59785e-21	0.462032	0.889	0.818	1.26483e-16	0	FHOD3
SYNPO2	9.66544e-20	0.253457	0.501	0.384	2.18391e-15	0	SYNPO2
GMDS	1.61654e-16	0.287018	0.895	0.838	3.65258e-12	0	GMDS
MSX1	2.85674e-15	0.407797	0.466	0.371	6.45481e-11	0	MSX1
TOX3	3.70631e-15	0.251894	0.61	0.53	8.37441e-11	0	TOX3
FILIP1	7.50068e-14	0.25891	0.514	0.42	1.69478e-09	0	FILIP1
HINTW	8.98393e-13	0.408897	0.788	0.76	2.02992e-08	0	HINTW
REV3L	8.42767e-12	0.257592	0.866	0.84	1.90423e-07	0	REV3L
SEMA3E	8.84595e-12	0.408537	0.261	0.192	1.99874e-07	0	SEMA3E
HHIP	2.09724e-10	0.488078	0.261	0.197	4.73871e-06	0	HHIP
TENM4	0.000276658	0.286109	0.802	0.759	1	0	TENM4
PAX7	0	1.83193	0.904	0.154	0	1	PAX7
PITX2	0	1.61062	0.781	0.152	0	1	PITX2
ALX11	0	1.46648	0.989	0.52	0	1	ALX1
CCDC141	0	0.94766	0.716	0.086	0	1	CCDC141
ENSGALG000000444781	0	0.844093	0.879	0.34	0	1	ENSGALG00000044478
PRRX11	8.45323e-261	0.890555	0.883	0.398	1.91001e-256	1	PRRX1
NCL	2.71762e-259	0.487121	1	1	6.14046e-255	1	NCL
EPHA41	2.17069e-252	1.25586	0.838	0.467	4.90468e-248	1	EPHA4
KERA	5.12317e-245	0.532451	0.486	0.12	1.15758e-240	1	KERA
TENM3	1.2233e-238	1.02963	0.99	0.918	2.76406e-234	1	TENM3
NPM1	1.61914e-236	0.432427	1	1	3.65845e-232	1	NPM1
CDK141	1.91106e-228	0.8762	0.981	0.773	4.31805e-224	1	CDK14
NPM3	1.57434e-220	0.839146	0.957	0.72	3.55723e-216	1	NPM3
HSPE1	5.75293e-219	0.5142	1	0.997	1.29987e-214	1	HSPE1
EYA4	7.0595e-214	0.641949	0.607	0.204	1.59509e-209	1	EYA4
SEMA3E1	4.37145e-209	1.08086	0.505	0.155	9.87728e-205	1	SEMA3E
CYCS	1.33697e-207	0.533686	1	0.983	3.02089e-203	1	CYCS
GFPT2	1.80083e-200	0.577339	0.805	0.406	4.06898e-196	1	GFPT2
PAX3	1.87856e-190	0.922946	0.786	0.397	4.24461e-186	1	PAX3
HSP90AB11	1.13847e-186	0.420878	1	0.999	2.57236e-182	1	HSP90AB1
PRDM161	1.14572e-182	0.860145	0.876	0.501	2.58875e-178	1	PRDM16
GNG4	1.09436e-180	0.413783	0.576	0.209	2.4727e-176	1	GNG4
FAM49A1	5.6662e-180	0.731242	0.835	0.532	1.28028e-175	1	FAM49A
HSP90AA1	6.79408e-179	0.487851	1	0.999	1.53512e-174	1	HSP90AA1
MYLK	8.98806e-179	0.754387	0.954	0.666	2.03085e-174	1	MYLK
ADAMTS191	6.85466e-173	0.77077	0.651	0.283	1.54881e-168	1	ADAMTS19
HSPD1	8.23649e-173	0.44377	1	0.996	1.86103e-168	1	HSPD1
NRIP11	1.48909e-165	0.693693	0.961	0.805	3.36461e-161	1	NRIP1
SEMA5B	7.9091e-159	0.711297	0.992	0.834	1.78706e-154	1	SEMA5B
EIF5A2	7.48088e-158	0.392274	1	0.997	1.6903e-153	1	EIF5A2
ITGB1BP3	2.46715e-154	0.331069	1	1	5.57452e-150	1	ITGB1BP3
HAPLN1	7.44408e-150	0.374513	0.44	0.141	1.68199e-145	1	HAPLN1
ENSGALG00000034218	2.97358e-142	0.422617	0.999	0.975	6.71881e-138	1	ENSGALG00000034218
MYCN	3.68549e-141	0.561916	0.905	0.652	8.32737e-137	1	MYCN
CRIP1	3.68675e-141	0.480388	0.598	0.263	8.33021e-137	1	CRIP1
NOP56	1.98633e-140	0.449261	0.999	0.962	4.48811e-136	1	NOP56
SERBP1	2.09541e-139	0.284394	1	1	4.73458e-135	1	SERBP1
HSPA8	2.19572e-139	0.432727	1	0.998	4.96124e-135	1	HSPA8
FOXC2	4.82386e-138	0.34714	0.414	0.129	1.08995e-133	1	FOXC2
SNU13	1.69623e-135	0.392069	1	0.992	3.83263e-131	1	SNU13
SSB	1.02673e-129	0.419042	0.998	0.972	2.3199e-125	1	SSB
GPC3	1.235e-129	0.495887	0.814	0.501	2.79047e-125	1	GPC3
TLL1	1.1157e-127	0.954786	0.625	0.328	2.52092e-123	1	TLL1
CCT5	5.2635e-127	0.366599	1	0.994	1.18929e-122	1	CCT5
ENSGALG000000068641	1.70467e-121	0.499076	0.721	0.399	3.85169e-117	1	ENSGALG00000006864
ID11	1.75389e-121	0.631655	0.96	0.796	3.96292e-117	1	ID1
EIF2S2	8.95856e-121	0.373777	0.999	0.987	2.02419e-116	1	EIF2S2
LIMD2	8.28429e-119	0.443337	0.968	0.751	1.87184e-114	1	LIMD2
PRRX21	2.78726e-116	0.381469	0.759	0.407	6.29781e-112	1	PRRX2
CREB51	1.09562e-114	0.700703	0.813	0.541	2.47555e-110	1	CREB5
RSL1D1	1.12364e-113	0.41105	0.985	0.888	2.53886e-109	1	RSL1D1
ENSGALG00000051459	2.52705e-113	0.39804	0.999	0.963	5.70987e-109	1	ENSGALG00000051459
RANBP1	4.09446e-113	0.371087	0.998	0.984	9.25143e-109	1	RANBP1
CST3	2.00886e-111	0.382183	0.993	0.97	4.53902e-107	1	CST3
MCRIP2	2.13974e-111	0.3442	0.591	0.284	4.83474e-107	1	MCRIP2
DDX27	2.41226e-111	0.421321	0.979	0.882	5.45051e-107	1	DDX27
RRS1	2.52566e-108	0.41907	0.987	0.903	5.70672e-104	1	RRS1
C1QBP	9.57116e-106	0.337231	0.999	0.995	2.1626e-101	1	C1QBP
MDK1	1.27229e-105	0.272597	1	0.981	2.87475e-101	1	MDK
LYAR	1.34347e-105	0.440509	0.977	0.897	3.03556e-101	1	LYAR
RASGRF2	8.27912e-105	0.299074	0.261	0.069	1.87067e-100	1	RASGRF2
ARHGAP281	2.25323e-104	0.45406	0.901	0.579	5.09118e-100	1	ARHGAP28
NOP58	5.8534e-103	0.361282	0.995	0.971	1.32258e-98	1	NOP58
CCT8	2.66187e-102	0.348153	0.997	0.976	6.0145e-98	1	CCT8
NOP2	3.84299e-102	0.406631	0.97	0.839	8.68323e-98	1	NOP2
IFFO2	1.7224e-101	0.370584	0.57	0.289	3.89176e-97	1	IFFO2
LLPH	5.61879e-101	0.390022	0.992	0.935	1.26957e-96	1	LLPH
SLC16A1	1.79457e-100	0.418328	0.903	0.727	4.05483e-96	1	SLC16A1
CCT6A	3.37482e-100	0.337455	1	0.987	7.62541e-96	1	CCT6A
FKBP3	5.38675e-100	0.316084	0.999	0.991	1.21714e-95	1	FKBP3
SDC1	7.48802e-100	0.369038	0.728	0.44	1.69192e-95	1	SDC1
PGK2	1.98903e-99	0.414503	0.99	0.945	4.49422e-95	1	PGK2
CCT2	5.43754e-99	0.333035	0.997	0.988	1.22861e-94	1	CCT2
PDGFD1	1.96292e-98	0.456598	0.587	0.305	4.43522e-94	1	PDGFD
NTNG11	3.42224e-97	0.592319	0.818	0.547	7.73255e-93	1	NTNG1
NTRK31	2.09331e-95	0.493292	0.36	0.133	4.72984e-91	1	NTRK3
RHOU	2.66245e-95	0.336958	0.589	0.302	6.01581e-91	1	RHOU
NOP16	3.85734e-94	0.381656	0.974	0.866	8.71567e-90	1	NOP16
ST13P5	4.22174e-93	0.333222	0.997	0.963	9.53901e-89	1	ST13P5
ENSGALG000000068511	2.61605e-91	0.940605	0.773	0.553	5.91096e-87	1	ENSGALG00000006851
DHRS3	4.31816e-91	0.392374	0.418	0.173	9.75688e-87	1	DHRS3
PPIG	1.23828e-90	0.32107	0.999	0.984	2.79789e-86	1	PPIG
ENSGALG00000053282	1.33167e-89	0.295589	0.331	0.119	3.00891e-85	1	ENSGALG00000053282
CNTFR	1.43901e-89	0.310296	0.34	0.125	3.25144e-85	1	CNTFR
NASP	1.70399e-89	0.318784	1	0.992	3.85017e-85	1	NASP
TCP1	2.4811e-89	0.329122	0.999	0.985	5.60605e-85	1	TCP1
ENSGALG00000016524	1.59168e-88	0.360988	0.943	0.796	3.5964e-84	1	ENSGALG00000016524
GNL3	5.36957e-88	0.347044	0.994	0.937	1.21325e-83	1	GNL3
ID31	3.81644e-86	0.349862	0.812	0.524	8.62324e-82	1	ID3
COMMD3	1.14161e-85	0.361201	0.952	0.831	2.57946e-81	1	COMMD3
LAP3	6.08265e-85	0.364222	0.962	0.837	1.37438e-80	1	LAP3
MRPL23	6.49399e-85	0.363476	0.975	0.915	1.46732e-80	1	MRPL23
TWIST11	8.63734e-85	0.37472	0.946	0.612	1.95161e-80	1	TWIST1
FKBP4	9.49451e-85	0.331218	0.994	0.957	2.14529e-80	1	FKBP4
NRP11	6.22131e-84	0.382853	0.669	0.373	1.40571e-79	1	NRP1
HSPA9	6.02763e-83	0.339524	0.987	0.936	1.36194e-78	1	HSPA9
PXDN	8.49938e-83	0.455579	0.789	0.581	1.92043e-78	1	PXDN
WNT5A1	1.03764e-82	0.409836	0.858	0.576	2.34454e-78	1	WNT5A
CNBP	1.8067e-82	0.292289	1	0.992	4.08225e-78	1	CNBP
RARB1	1.85468e-82	0.390748	0.99	0.788	4.19066e-78	1	RARB
FBN21	2.65431e-82	0.358711	0.679	0.394	5.99741e-78	1	FBN2
SNRPD1	6.14289e-82	0.276306	0.999	0.998	1.38799e-77	1	SNRPD1
DNAJC2	8.42578e-82	0.321305	0.996	0.966	1.9038e-77	1	DNAJC2
RAN	2.177e-81	0.292303	1	0.996	4.91894e-77	1	RAN
TIMM8A	3.7557e-81	0.342518	0.985	0.891	8.48601e-77	1	TIMM8A
TBX22	1.30608e-80	0.328714	0.526	0.261	2.95108e-76	1	TBX22
CCT7	3.45143e-80	0.316057	0.997	0.972	7.7985e-76	1	CCT7
NUDT16L1	2.38134e-79	0.28308	0.999	0.995	5.38063e-75	1	NUDT16L1
SET	3.31231e-79	0.251054	1	1	7.48415e-75	1	SET
GNAI2	8.14375e-76	0.316316	0.987	0.932	1.84008e-71	1	GNAI2
MRPL40	2.01469e-75	0.335051	0.962	0.87	4.55219e-71	1	MRPL40
GLI2	6.05991e-73	0.440596	0.968	0.816	1.36924e-68	1	GLI2
TPI11	7.25933e-73	0.278845	1	0.995	1.64025e-68	1	TPI1
MFAP21	8.8522e-72	0.336106	0.979	0.827	2.00015e-67	1	MFAP2
NOC2L	1.24556e-71	0.332432	0.933	0.786	2.81433e-67	1	NOC2L
EIF3J	1.37604e-71	0.295874	0.994	0.965	3.10916e-67	1	EIF3J
BTF3L4	1.55413e-71	0.278563	0.994	0.959	3.51157e-67	1	BTF3L4
LUM	3.00976e-71	0.389742	0.937	0.604	6.80055e-67	1	LUM
NOLC1	4.93459e-71	0.37037	0.971	0.888	1.11497e-66	1	NOLC1
WDR3	6.06541e-71	0.334429	0.946	0.814	1.37048e-66	1	WDR3
MAK16	7.11979e-71	0.338002	0.942	0.822	1.60872e-66	1	MAK16
DKC1	1.20328e-70	0.300296	0.988	0.934	2.7188e-66	1	DKC1
ENSGALG00000036935	1.27296e-70	0.321668	0.983	0.901	2.87626e-66	1	ENSGALG00000036935
ARID5B1	4.65093e-70	0.341086	0.816	0.599	1.05088e-65	1	ARID5B
PSMB2	1.71153e-69	0.283747	0.998	0.983	3.86719e-65	1	PSMB2
TOMM20	1.44058e-67	0.262218	0.997	0.985	3.25498e-63	1	TOMM20
SMARCA5	2.23174e-67	0.303116	0.995	0.969	5.04262e-63	1	SMARCA5
EIF2S1	3.46043e-66	0.29622	0.989	0.953	7.81883e-62	1	EIF2S1
RPA3	3.49321e-66	0.312834	0.968	0.842	7.89292e-62	1	RPA3
PYCR1	3.93521e-65	0.257106	0.626	0.375	8.89161e-61	1	PYCR1
N6AMT1	4.08288e-65	0.306269	0.743	0.521	9.22527e-61	1	N6AMT1
ATAD3A	1.23127e-64	0.323618	0.907	0.752	2.78205e-60	1	ATAD3A
ENSGALG00000042254	2.0178e-64	0.292177	0.956	0.854	4.55923e-60	1	ENSGALG00000042254
HSPH1	8.42761e-64	0.323404	0.927	0.762	1.90422e-59	1	HSPH1
NOP14	9.07723e-64	0.310921	0.982	0.917	2.051e-59	1	NOP14
MRPS12	3.92365e-60	0.289384	0.99	0.952	8.86548e-56	1	MRPS12
PAK1IP1	4.3342e-60	0.294812	0.909	0.756	9.79313e-56	1	PAK1IP1
ENSGALG00000054143	8.91505e-60	0.332299	0.675	0.454	2.01436e-55	1	ENSGALG00000054143
BMS1	1.61948e-59	0.317796	0.974	0.903	3.6592e-55	1	BMS1
RRP7A	1.80014e-59	0.275566	0.831	0.622	4.06741e-55	1	RRP7A
WDR77	4.60624e-59	0.297614	0.861	0.672	1.04078e-54	1	WDR77
GJA11	5.81807e-59	0.294146	0.968	0.805	1.31459e-54	1	GJA1
RRP9	7.03984e-59	0.267287	0.784	0.556	1.59065e-54	1	RRP9
PGAM1	1.62018e-58	0.298436	0.983	0.941	3.66079e-54	1	PGAM1
UTP11	2.2607e-58	0.306737	0.945	0.847	5.10805e-54	1	UTP11
NHP2	4.18308e-58	0.279232	0.989	0.946	9.45168e-54	1	NHP2
DHFR	7.17557e-58	0.294941	0.854	0.677	1.62132e-53	1	DHFR
CDV3	7.20934e-58	0.251525	0.995	0.984	1.62895e-53	1	CDV3
PLCB1	1.55751e-57	0.38538	0.827	0.631	3.5192e-53	1	PLCB1
CEBPZ	2.49028e-57	0.288135	0.943	0.823	5.62678e-53	1	CEBPZ
EMG1	3.82888e-57	0.292445	0.852	0.658	8.65136e-53	1	EMG1
MANF	2.17412e-56	0.282866	0.99	0.944	4.91241e-52	1	MANF
CHEK1	6.06653e-56	0.25168	0.66	0.435	1.37073e-51	1	CHEK1
MCTS1	1.15376e-55	0.278782	0.983	0.921	2.60691e-51	1	MCTS1
MYBBP1A	2.3121e-55	0.288637	0.943	0.817	5.22419e-51	1	MYBBP1A
ALDOC	3.14878e-55	0.278439	0.992	0.96	7.11467e-51	1	ALDOC
DNAJA2	5.65236e-55	0.256022	0.996	0.971	1.27715e-50	1	DNAJA2
PPA1	1.34044e-53	0.265975	0.987	0.929	3.02873e-49	1	PPA1
LMO4	2.11794e-53	0.345991	0.918	0.772	4.78547e-49	1	LMO4
RSPO2	2.80572e-52	0.494416	0.468	0.277	6.33952e-48	1	RSPO2
C1D	1.29715e-51	0.276971	0.931	0.814	2.93091e-47	1	C1D
ADGRL2	2.58155e-51	0.349048	0.978	0.93	5.83302e-47	1	ADGRL2
ATIC	3.98547e-51	0.266069	0.961	0.83	9.00517e-47	1	ATIC
DDX18	6.10553e-51	0.282618	0.852	0.677	1.37954e-46	1	DDX18
MRPS31	8.99785e-51	0.255467	0.975	0.885	2.03306e-46	1	MRPS31
TPRKB	1.37861e-50	0.267363	0.859	0.695	3.11496e-46	1	TPRKB
HELLS	1.9864e-50	0.26611	0.966	0.837	4.48827e-46	1	HELLS
PUM3	7.72647e-50	0.266406	0.954	0.869	1.74579e-45	1	PUM3
GRSF1	1.1885e-48	0.257095	0.956	0.845	2.68542e-44	1	GRSF1
LRPPRC	1.42655e-48	0.256314	0.979	0.931	3.2233e-44	1	LRPPRC
TCOF1	2.59855e-48	0.273077	0.96	0.88	5.87143e-44	1	TCOF1
SESN11	2.73942e-48	0.360397	0.639	0.445	6.18972e-44	1	SESN1
GTPBP4	3.43231e-48	0.264354	0.95	0.867	7.75531e-44	1	GTPBP4
SMAD3	7.41327e-48	0.312676	0.641	0.446	1.67503e-43	1	SMAD3
NIFK	1.06869e-47	0.258676	0.969	0.885	2.41471e-43	1	NIFK
ASF1A	1.07276e-47	0.258694	0.962	0.857	2.4239e-43	1	ASF1A
USP10	1.57458e-47	0.258934	0.968	0.899	3.55777e-43	1	USP10
NAT10	1.84459e-47	0.267793	0.83	0.66	4.16785e-43	1	NAT10
PPAT	3.54407e-47	0.261547	0.813	0.625	8.00783e-43	1	PPAT
PNO1	7.8802e-47	0.262882	0.899	0.757	1.78053e-42	1	PNO1
ENSGALG00000048034	7.98675e-47	0.255939	0.963	0.881	1.80461e-42	1	ENSGALG00000048034
ENSGALG00000042782	3.30721e-46	0.261224	0.777	0.568	7.47264e-42	1	ENSGALG00000042782
EIF4EBP2	4.99864e-46	0.251354	0.912	0.789	1.12944e-41	1	EIF4EBP2
FARP1	4.22866e-45	0.317345	0.972	0.869	9.55466e-41	1	FARP1
ROBO21	4.91247e-44	0.45684	0.872	0.714	1.10997e-39	1	ROBO2
WDR43	1.65477e-43	0.255261	0.939	0.846	3.73896e-39	1	WDR43
HINT2	2.16099e-43	0.255132	0.997	0.986	4.88276e-39	1	HINT2
LARP1	3.12783e-43	0.264351	0.91	0.816	7.06733e-39	1	LARP1
LRIG31	5.01228e-43	0.280508	0.768	0.584	1.13252e-38	1	LRIG3
RRP1B	1.137e-42	0.251955	0.971	0.899	2.56904e-38	1	RRP1B
RBMS1	3.62838e-40	0.314951	0.985	0.828	8.19832e-36	1	RBMS1
CNKSR2	1.12625e-39	0.39247	0.484	0.309	2.54477e-35	1	CNKSR2
JUN	2.11774e-39	0.260509	0.861	0.7	4.78503e-35	1	JUN
ENSGALG00000020999	1.10098e-38	0.250533	0.886	0.749	2.48767e-34	1	ENSGALG00000020999
BAMBI1	6.82515e-37	0.307844	0.515	0.339	1.54214e-32	1	BAMBI
ZFHX4	4.80617e-32	0.289238	0.983	0.905	1.08595e-27	1	ZFHX4
GPC5	8.75975e-32	0.509622	0.663	0.522	1.97927e-27	1	GPC5
PLXNA41	2.65028e-31	0.308875	0.477	0.309	5.9883e-27	1	PLXNA4
ENSGALG00000011747	2.68869e-19	0.423084	0.956	0.918	6.0751e-15	1	ENSGALG00000011747
H2AFJ	4.58723e-18	0.311211	0.584	0.472	1.03648e-13	1	H2AFJ
HIST1H103	4.15277e-11	0.456761	0.816	0.775	9.38318e-07	1	HIST1H103
HINTW1	1.30355e-07	0.323147	0.808	0.757	0.00294537	1	HINTW
THBS4	2.25045e-307	1.19013	0.994	0.601	5.0849e-303	2	THBS4
IL1RAPL1	4.28829e-279	1.59637	0.992	0.701	9.68939e-275	2	IL1RAPL1
ALX4	1.91088e-253	1.02722	0.994	0.568	4.31763e-249	2	ALX4
COLEC12	9.20447e-246	1.11677	0.998	0.636	2.07975e-241	2	COLEC12
ANTXR1	6.41932e-239	0.693614	0.745	0.248	1.45045e-234	2	ANTXR1
TFAP2B	4.78716e-233	1.02607	0.981	0.537	1.08166e-228	2	TFAP2B
EFNA5	3.89561e-223	1.11934	0.996	0.865	8.80212e-219	2	EFNA5
ENSGALG00000011309	9.22609e-217	0.789922	0.928	0.51	2.08464e-212	2	ENSGALG00000011309
ENSGALG00000015617	1.003e-215	0.512789	1	1	2.26628e-211	2	ENSGALG00000015617
CRABP-I1	1.34878e-207	1.04353	0.999	0.879	3.04757e-203	2	CRABP-I
HPSE2	8.57141e-205	0.569437	0.765	0.281	1.93671e-200	2	HPSE2
GLIS1	1.22361e-204	0.677326	0.692	0.232	2.76475e-200	2	GLIS1
NDFIP1	1.12863e-200	0.744218	0.999	0.976	2.55013e-196	2	NDFIP1
LPAR1	3.37156e-200	0.815359	0.987	0.737	7.61805e-196	2	LPAR1
ZNF521	1.33728e-194	0.836101	1	0.965	3.0216e-190	2	ZNF521
ADAMTS17	2.22782e-191	0.78121	0.838	0.384	5.03375e-187	2	ADAMTS17
ENSGALG00000047670	1.31881e-189	0.611502	0.838	0.344	2.97984e-185	2	ENSGALG00000047670
HMGA21	5.9137e-185	0.900514	0.999	0.881	1.3362e-180	2	HMGA2
VIM	1.70951e-180	0.869361	1	0.997	3.86263e-176	2	VIM
MMP16	8.95971e-180	0.967011	0.982	0.76	2.02445e-175	2	MMP16
ADCYAP1R1	3.52878e-176	0.873023	0.8	0.378	7.97329e-172	2	ADCYAP1R1
ANO1	6.32219e-169	0.424313	0.557	0.17	1.4285e-164	2	ANO1
BNC2	2.86192e-164	0.905408	0.998	0.803	6.46651e-160	2	BNC2
ENSGALG00000037611	6.21926e-158	0.44432	0.655	0.242	1.40524e-153	2	ENSGALG00000037611
LTBP2	2.19801e-157	0.441408	0.623	0.217	4.9664e-153	2	LTBP2
DLC11	1.55583e-156	0.77603	0.995	0.673	3.51539e-152	2	DLC1
SCARA5	3.25188e-154	0.424695	0.668	0.249	7.34763e-150	2	SCARA5
VCL	5.88209e-152	0.693622	0.97	0.718	1.32906e-147	2	VCL
TMSB4X	3.57346e-149	0.531194	1	0.999	8.07422e-145	2	TMSB4X
CDH11	1.08487e-147	0.660085	1	0.817	2.45126e-143	2	CDH11
COX6C	1.10878e-147	0.488346	1	0.999	2.5053e-143	2	COX6C
SOX8	9.62499e-146	0.619952	0.893	0.494	2.17477e-141	2	SOX8
DCN	2.65899e-144	0.723082	1	0.741	6.00799e-140	2	DCN
LUM1	1.47016e-139	0.697155	0.997	0.611	3.32182e-135	2	LUM
IGFBP2	1.63124e-138	0.596453	0.952	0.637	3.68579e-134	2	IGFBP2
NRP2	2.21597e-137	0.50445	0.641	0.255	5.00697e-133	2	NRP2
GDPD5	4.32657e-137	0.448616	0.617	0.233	9.77589e-133	2	GDPD5
CYTL1	4.56119e-137	0.625002	0.979	0.63	1.0306e-132	2	CYTL1
GHR	1.57062e-136	0.615087	0.832	0.456	3.54882e-132	2	GHR
ROR2	2.04414e-136	0.730265	0.976	0.747	4.61874e-132	2	ROR2
TBX3	5.4644e-135	0.481575	0.684	0.293	1.23468e-130	2	TBX3
SLC35F4	8.49593e-135	0.349467	0.416	0.115	1.91966e-130	2	SLC35F4
CXCL12	3.63811e-134	0.668363	0.741	0.339	8.22032e-130	2	CXCL12
ENSGALG00000009458	4.18937e-134	0.847155	0.969	0.773	9.46589e-130	2	ENSGALG00000009458
ENSGALG00000039688	4.87942e-132	0.520425	0.551	0.196	1.1025e-127	2	ENSGALG00000039688
ANKRD44	3.22938e-130	0.608757	0.976	0.788	7.29678e-126	2	ANKRD44
EPB41L31	1.25365e-129	0.644595	0.988	0.703	2.83261e-125	2	EPB41L3
VCAN	2.30145e-129	0.739383	1	0.951	5.20013e-125	2	VCAN
OGN	2.14357e-128	0.486895	0.691	0.296	4.8434e-124	2	OGN
ACTA2	2.13568e-127	0.588174	0.797	0.388	4.82556e-123	2	ACTA2
ADAMTS12	1.32026e-126	0.435469	0.6	0.239	2.98312e-122	2	ADAMTS12
FSTL1	3.88604e-126	0.49277	0.998	0.888	8.78051e-122	2	FSTL1
INPP4B	6.58345e-126	0.560472	0.961	0.62	1.48753e-121	2	INPP4B
CPNE4	2.03934e-124	0.576174	0.776	0.394	4.60789e-120	2	CPNE4
SEMA5B1	5.25472e-124	0.657967	0.997	0.839	1.1873e-119	2	SEMA5B
TFAP2A	1.65326e-121	0.56268	0.971	0.64	3.73555e-117	2	TFAP2A
ENSGALG00000053476	3.22343e-120	0.606886	0.653	0.29	7.28335e-116	2	ENSGALG00000053476
TNS3	1.32319e-118	0.601075	0.989	0.837	2.98975e-114	2	TNS3
MDFIC	3.49193e-118	0.531114	0.954	0.666	7.89002e-114	2	MDFIC
POSTN	4.71156e-118	0.668785	0.508	0.178	1.06458e-113	2	POSTN
CPED11	4.01645e-117	0.671534	0.948	0.584	9.07517e-113	2	CPED1
FIGN	1.53381e-116	0.65364	0.964	0.74	3.46564e-112	2	FIGN
EDNRA	3.79434e-114	0.48796	0.928	0.564	8.57332e-110	2	EDNRA
RAB4A	1.38598e-113	0.476499	0.915	0.601	3.13162e-109	2	RAB4A
TXN	4.76506e-113	0.386984	1	1	1.07667e-108	2	TXN
ENSGALG00000015077	3.92753e-112	0.351556	0.666	0.291	8.87425e-108	2	ENSGALG00000015077
SULF1	1.68021e-111	0.490748	0.619	0.263	3.79642e-107	2	SULF1
RPS6	5.04879e-110	0.318335	1	1	1.14078e-105	2	RPS6
AUTS2	2.75635e-109	0.507432	1	0.982	6.22797e-105	2	AUTS2
RAB11FIP4	3.37022e-107	0.824639	0.859	0.617	7.615e-103	2	RAB11FIP4
DPP10	9.69885e-105	0.366955	0.701	0.344	2.19146e-100	2	DPP10
FRZB	3.82501e-104	0.477866	0.96	0.722	8.6426e-100	2	FRZB
TPM2	7.74786e-104	0.413221	0.996	0.942	1.75063e-99	2	TPM2
ENSGALG00000002671	4.40942e-103	0.424736	0.677	0.323	9.96308e-99	2	ENSGALG00000002671
FAS	1.03852e-101	0.346804	0.538	0.213	2.34654e-97	2	FAS
ENSGALG00000049007	1.53873e-99	0.394113	0.797	0.41	3.47676e-95	2	ENSGALG00000049007
COL6A3	4.75075e-99	0.397241	0.758	0.394	1.07343e-94	2	COL6A3
CA81	1.6348e-98	0.445924	0.599	0.268	3.69383e-94	2	CA8
EYA2	5.37831e-97	0.5402	0.898	0.595	1.21523e-92	2	EYA2
SEPTIN11	5.47864e-97	0.437132	0.998	0.882	1.2379e-92	2	SEPTIN11
DPP4	4.8321e-96	0.447423	0.797	0.46	1.09181e-91	2	DPP4
SDK1	7.36e-96	0.489411	0.965	0.755	1.66299e-91	2	SDK1
AKAP12	1.58059e-94	0.581883	0.996	0.924	3.57133e-90	2	AKAP12
LONRF3	1.89064e-94	0.293336	0.502	0.196	4.27189e-90	2	LONRF3
STARD8	4.20674e-94	0.303259	0.55	0.235	9.50512e-90	2	STARD8
GALNT18	9.98054e-94	0.489559	0.905	0.605	2.2551e-89	2	GALNT18
OLFML3	9.64406e-92	0.485369	0.995	0.699	2.17908e-87	2	OLFML3
LTA4H	2.89769e-90	0.419707	0.886	0.638	6.54732e-86	2	LTA4H
LMAN1L	3.78231e-90	0.41675	0.996	0.885	8.54612e-86	2	LMAN1L
PDZD2	5.79081e-90	0.356467	0.586	0.267	1.30843e-85	2	PDZD2
RIC1	6.53483e-90	0.376914	0.705	0.383	1.47654e-85	2	RIC1
IL17RD	7.30762e-90	0.423963	0.785	0.477	1.65116e-85	2	IL17RD
SMC2	8.74696e-90	0.513748	0.992	0.903	1.97638e-85	2	SMC2
FBLN5	9.5787e-90	0.354092	0.579	0.256	2.16431e-85	2	FBLN5
CALD11	2.03544e-89	0.530994	1	0.783	4.59907e-85	2	CALD1
HOMER2	1.83209e-88	0.422281	0.891	0.586	4.1396e-84	2	HOMER2
AFF3	4.48891e-88	0.475144	0.507	0.212	1.01427e-83	2	AFF3
KCTD1	5.96161e-88	0.417865	0.831	0.549	1.34703e-83	2	KCTD1
TBX221	1.20509e-87	0.423101	0.575	0.266	2.72291e-83	2	TBX22
TOM1L1	2.69662e-85	0.2631	0.51	0.213	6.09301e-81	2	TOM1L1
ITGA4	6.53392e-85	0.353064	0.738	0.404	1.47634e-80	2	ITGA4
SASH1	8.77919e-85	0.427667	0.941	0.712	1.98366e-80	2	SASH1
SPATA5	3.07642e-84	0.50607	0.935	0.74	6.95118e-80	2	SPATA5
SMOC2	1.7312e-83	0.453502	0.619	0.292	3.91165e-79	2	SMOC2
FAM163B	3.31177e-83	0.250679	0.314	0.097	7.48295e-79	2	FAM163B
MAPK4	2.15697e-82	0.385448	0.999	0.991	4.87367e-78	2	MAPK4
ENC1	3.79939e-81	0.274351	0.465	0.19	8.58473e-77	2	ENC1
SERPINE2	6.13275e-80	0.411498	0.811	0.528	1.38569e-75	2	SERPINE2
TSPAN4	1.63651e-79	0.482687	0.938	0.719	3.6977e-75	2	TSPAN4
RPL17	4.04828e-79	0.288369	1	1	9.14709e-75	2	RPL17
KCNMA1	5.44463e-79	0.407249	0.771	0.425	1.23021e-74	2	KCNMA1
ENSGALG00000054431	4.9523e-78	0.299097	0.429	0.167	1.11897e-73	2	ENSGALG00000054431
MAP3K5	1.81469e-76	0.403191	0.695	0.384	4.1003e-72	2	MAP3K5
ZCCHC24	4.55017e-76	0.387005	0.926	0.639	1.02811e-71	2	ZCCHC24
RUNX1T1	8.36812e-76	0.371593	0.848	0.518	1.89078e-71	2	RUNX1T1
PDE7B	1.32506e-75	0.397201	0.743	0.42	2.99396e-71	2	PDE7B
MYH10	2.21532e-75	0.335596	1	0.993	5.00551e-71	2	MYH10
TMEM132C	3.6643e-75	0.36852	0.666	0.359	8.27948e-71	2	TMEM132C
EBF11	5.04319e-75	0.374893	0.968	0.643	1.13951e-70	2	EBF1
HDGF	5.22859e-74	0.302497	1	0.998	1.1814e-69	2	HDGF
GUCY1A2	5.25797e-74	0.463781	0.635	0.34	1.18804e-69	2	GUCY1A2
NFIA	1.10709e-73	0.472803	0.989	0.845	2.50148e-69	2	NFIA
MMP2	6.79342e-73	0.418362	0.859	0.568	1.53497e-68	2	MMP2
CCND1	8.89997e-73	0.405361	0.995	0.929	2.01095e-68	2	CCND1
ADD3	1.49496e-71	0.374041	0.985	0.89	3.37785e-67	2	ADD3
CLMP	5.80668e-71	0.363637	0.937	0.593	1.31202e-66	2	CLMP
ROBO1	8.12691e-71	0.500406	1	0.913	1.83628e-66	2	ROBO1
SETBP1	2.60313e-70	0.303858	0.976	0.812	5.88176e-66	2	SETBP1
CLTA	8.13726e-70	0.345542	0.994	0.938	1.83861e-65	2	CLTA
LY6E	1.35947e-68	0.362629	0.787	0.502	3.07173e-64	2	LY6E
TFAP2E	2.50893e-68	0.265237	0.544	0.257	5.66892e-64	2	TFAP2E
RBMS11	4.00278e-68	0.467565	0.991	0.833	9.04428e-64	2	RBMS1
FBXL7	5.99918e-68	0.43936	0.935	0.748	1.35552e-63	2	FBXL7
FLNB1	9.85245e-68	0.408905	0.922	0.713	2.22616e-63	2	FLNB
HEXB	2.10315e-66	0.30861	0.629	0.342	4.75206e-62	2	HEXB
PDGFRA1	3.36476e-66	0.321142	0.783	0.463	7.60267e-62	2	PDGFRA
PLOD1	4.53467e-66	0.350176	0.944	0.699	1.02461e-61	2	PLOD1
SGCD	6.09699e-66	0.283034	0.643	0.342	1.37762e-61	2	SGCD
PLXDC2	6.14596e-66	0.471249	0.828	0.559	1.38868e-61	2	PLXDC2
MYL4	1.32141e-65	0.298673	0.819	0.502	2.98574e-61	2	MYL4
RFTN2	8.21989e-65	0.309899	0.751	0.447	1.85728e-60	2	RFTN2
PAX31	9.66069e-65	0.394444	0.749	0.416	2.18283e-60	2	PAX3
CENPP	1.03408e-64	0.391611	0.903	0.676	2.33651e-60	2	CENPP
GBX2	1.00455e-63	0.374025	0.532	0.269	2.26978e-59	2	GBX2
RBFOX2	1.5115e-63	0.354293	0.996	0.921	3.41523e-59	2	RBFOX2
TCF12	2.5934e-63	0.306747	1	0.993	5.85979e-59	2	TCF12
NOX4	3.13234e-63	0.412367	0.877	0.674	7.07753e-59	2	NOX4
CNTLN	6.37815e-63	0.353973	0.925	0.71	1.44114e-58	2	CNTLN
EBF31	1.09506e-62	0.294784	0.963	0.629	2.47429e-58	2	EBF3
PHLDA2	1.45889e-62	0.391294	0.711	0.446	3.29636e-58	2	PHLDA2
PARP16	1.8061e-62	0.382474	0.869	0.619	4.08089e-58	2	PARP16
HINT21	3.94235e-61	0.29301	0.999	0.986	8.90774e-57	2	HINT2
JARID2	5.33994e-61	0.398728	0.986	0.915	1.20656e-56	2	JARID2
LAMB1	7.40448e-61	0.361806	0.979	0.795	1.67304e-56	2	LAMB1
ZFHX41	7.8238e-60	0.362337	0.997	0.906	1.76779e-55	2	ZFHX4
FBLN1	7.86271e-59	0.329424	0.825	0.549	1.77658e-54	2	FBLN1
WNT5A2	2.93236e-58	0.318072	0.878	0.585	6.62567e-54	2	WNT5A
ENSGALG00000033770	3.22151e-57	0.380571	0.863	0.647	7.27899e-53	2	ENSGALG00000033770
MSRB3	3.85615e-57	0.295651	0.568	0.303	8.71297e-53	2	MSRB3
ZADH2	8.38042e-57	0.272332	0.614	0.348	1.89356e-52	2	ZADH2
TMOD3	1.04118e-56	0.332468	0.897	0.692	2.35255e-52	2	TMOD3
PTPRG	1.36075e-56	0.345443	0.972	0.829	3.07462e-52	2	PTPRG
FLI11	1.86283e-55	0.298275	0.85	0.532	4.20907e-51	2	FLI1
FOXO1	2.45208e-55	0.296703	0.511	0.265	5.54046e-51	2	FOXO1
GALNT1	3.26437e-55	0.331821	0.961	0.844	7.37585e-51	2	GALNT1
UBE2E2	3.7445e-55	0.397406	0.991	0.886	8.4607e-51	2	UBE2E2
CG-161	4.05383e-55	0.299264	0.905	0.629	9.15964e-51	2	CG-16
ATP5A1Z	6.18775e-55	0.259191	1	0.988	1.39812e-50	2	ATP5A1Z
PPFIBP2	1.35144e-54	0.305059	0.773	0.496	3.05358e-50	2	PPFIBP2
FECH	1.50203e-54	0.271141	0.771	0.514	3.39384e-50	2	FECH
EPHB3	1.89269e-54	0.292253	0.736	0.471	4.27653e-50	2	EPHB3
DAB1	1.39237e-53	0.38675	0.805	0.552	3.14607e-49	2	DAB1
ANKH	2.46094e-53	0.323151	0.774	0.51	5.56049e-49	2	ANKH
BIN1	4.68824e-53	0.359617	0.866	0.669	1.05931e-48	2	BIN1
BMP7	5.25178e-53	0.271667	0.644	0.365	1.18664e-48	2	BMP7
PLCB4	7.13279e-53	0.326186	0.717	0.469	1.61165e-48	2	PLCB4
2025-03-01	5.90097e-52	0.304781	0.784	0.533	1.33332e-47	2	2025-03-01
BRIX1	1.04326e-51	0.291428	0.965	0.849	2.35725e-47	2	BRIX1
ERC2	2.99648e-51	0.289639	0.638	0.369	6.77055e-47	2	ERC2
BMPR1B	7.00986e-51	0.436132	0.87	0.649	1.58388e-46	2	BMPR1B
LHFPL3	9.94205e-50	0.305343	0.414	0.203	2.24641e-45	2	LHFPL3
TMEM167A	1.18804e-49	0.281789	0.956	0.826	2.68437e-45	2	TMEM167A
ENSGALG00000050904	3.8696e-49	0.301979	0.531	0.295	8.74337e-45	2	ENSGALG00000050904
SH3PXD2B	4.21074e-49	0.267294	0.655	0.398	9.51417e-45	2	SH3PXD2B
COL1A11	4.43094e-49	0.359818	0.998	0.727	1.00117e-44	2	COL1A1
EGFR	1.22681e-48	0.258654	0.805	0.528	2.77197e-44	2	EGFR
PDIA5	1.66807e-48	0.305631	0.964	0.797	3.76901e-44	2	PDIA5
TRPS11	4.14162e-48	0.431204	0.966	0.841	9.35798e-44	2	TRPS1
PHACTR2	5.05264e-48	0.287281	0.75	0.502	1.14164e-43	2	PHACTR2
LOXL2	6.68659e-48	0.257023	0.617	0.363	1.51084e-43	2	LOXL2
ENSGALG00000044187	8.24126e-48	0.290695	0.746	0.506	1.86211e-43	2	ENSGALG00000044187
DENND2B	1.49972e-47	0.291095	0.909	0.693	3.38861e-43	2	DENND2B
RGL1	6.84577e-47	0.259166	0.756	0.499	1.5468e-42	2	RGL1
ENSGALG00000033569	7.97921e-47	0.262908	0.994	0.956	1.8029e-42	2	ENSGALG00000033569
SERPINH1	1.61699e-46	0.293477	0.912	0.69	3.65358e-42	2	SERPINH1
TWIST12	2.6446e-46	0.318133	0.947	0.625	5.97548e-42	2	TWIST1
ST6GAL2	7.30364e-46	0.299275	0.709	0.475	1.65026e-41	2	ST6GAL2
HAUS6	1.78712e-45	0.282743	0.908	0.729	4.03801e-41	2	HAUS6
GXYLT2	3.30864e-45	0.267313	0.839	0.608	7.47588e-41	2	GXYLT2
GNPDA1	6.80288e-45	0.260727	0.71	0.47	1.53711e-40	2	GNPDA1
POLR1E	9.291e-45	0.252598	0.911	0.742	2.0993e-40	2	POLR1E
ANLN	1.04546e-44	0.328455	0.819	0.596	2.36222e-40	2	ANLN
ARHGAP26	1.56372e-44	0.273739	0.658	0.429	3.53323e-40	2	ARHGAP26
COL1A2	1.70049e-44	0.262475	0.897	0.617	3.84226e-40	2	COL1A2
BCAS3	3.55923e-43	0.386464	0.908	0.758	8.04207e-39	2	BCAS3
ENSGALG00000025996	4.49565e-43	0.41443	0.907	0.726	1.01579e-38	2	ENSGALG00000025996
SESTD1	6.7599e-43	0.293683	0.933	0.81	1.5274e-38	2	SESTD1
NOTCH2	4.44925e-42	0.265659	0.886	0.678	1.00531e-37	2	NOTCH2
ENSGALG00000038969	7.56497e-42	0.270347	0.51	0.293	1.7093e-37	2	ENSGALG00000038969
PACSIN2	1.03683e-40	0.264151	0.888	0.699	2.34271e-36	2	PACSIN2
MYLK1	1.86221e-40	0.254802	0.952	0.678	4.20766e-36	2	MYLK
DAB2IP	2.92698e-40	0.284672	0.735	0.513	6.61351e-36	2	DAB2IP
ENSGALG00000014897	3.25853e-40	0.257763	0.899	0.707	7.36264e-36	2	ENSGALG00000014897
PCNA	3.9644e-40	0.280499	0.999	0.962	8.95757e-36	2	PCNA
FARP11	2.38137e-39	0.274182	0.997	0.87	5.3807e-35	2	FARP1
MOCS2	2.98548e-39	0.253597	0.874	0.691	6.74568e-35	2	MOCS2
ADGRL3	1.22376e-38	0.290351	0.975	0.837	2.76509e-34	2	ADGRL3
FERMT2	1.54585e-38	0.251229	0.929	0.75	3.49285e-34	2	FERMT2
LIX1	3.74917e-38	0.254931	0.452	0.249	8.47126e-34	2	LIX1
DIAPH3	9.69105e-38	0.253771	0.804	0.574	2.18969e-33	2	DIAPH3
ENSGALG00000037200	1.22781e-37	0.34979	0.711	0.518	2.77424e-33	2	ENSGALG00000037200
PLEKHG1	1.3614e-37	0.265227	0.898	0.724	3.07609e-33	2	PLEKHG1
SEPTIN9	1.84042e-37	0.252559	0.986	0.897	4.15843e-33	2	SEPTIN9
H2AFJ1	2.61359e-37	0.484317	0.654	0.469	5.9054e-33	2	H2AFJ
VGLL4	3.74105e-37	0.288452	0.909	0.761	8.4529e-33	2	VGLL4
SLC12A2	5.5714e-37	0.362167	0.677	0.47	1.25886e-32	2	SLC12A2
EXOC4	1.05544e-36	0.291314	0.976	0.895	2.38477e-32	2	EXOC4
PPP1R12A	3.8534e-36	0.251966	0.989	0.94	8.70676e-32	2	PPP1R12A
MSX11	2.14978e-35	0.320437	0.579	0.363	4.85743e-31	2	MSX1
NOC2L1	2.58902e-35	0.251799	0.931	0.792	5.84988e-31	2	NOC2L
HIST1H101	4.30753e-34	0.390099	0.648	0.461	9.73286e-30	2	HIST1H101
HIST1H1031	2.31015e-33	0.61852	0.884	0.769	5.21978e-29	2	HIST1H103
GLS2	1.10575e-32	0.256564	0.823	0.65	2.49844e-28	2	GLS2
MPP7	1.24315e-32	0.252903	0.834	0.645	2.8089e-28	2	MPP7
MLLT3	3.77545e-31	0.301718	0.734	0.546	8.53063e-27	2	MLLT3
H2A-VIII-5	2.25869e-29	0.292498	0.521	0.341	5.10351e-25	2	H2A-VIII-5
ENSGALG000000117471	7.50082e-27	0.615057	0.956	0.92	1.69481e-22	2	ENSGALG00000011747
GPC51	8.85899e-24	0.267926	0.704	0.523	2.00169e-19	2	GPC5
CENPF	1.18654e-11	0.259668	0.764	0.656	2.68099e-07	2	CENPF
PDE3A1	0	2.11746	0.929	0.323	0	3	PDE3A
ENSGALG00000052579	0	1.98127	0.881	0.127	0	3	ENSGALG00000052579
COL4A11	0	1.61937	0.973	0.562	0	3	COL4A1
CPED12	0	1.50999	0.972	0.582	0	3	CPED1
SEPTIN111	0	1.12526	0.998	0.882	0	3	SEPTIN11
APBB1IP	0	1.0989	0.688	0.138	0	3	APBB1IP
TRABD2B1	0	1.08946	0.667	0.154	0	3	TRABD2B
ENSGALG000000166351	0	1.07902	0.744	0.137	0	3	ENSGALG00000016635
ENSGALG00000048849	0	0.788357	0.54	0.047	0	3	ENSGALG00000048849
GDF10	0	0.645534	0.565	0.067	0	3	GDF10
FOXD1	0	0.598844	0.513	0.052	0	3	FOXD1
ITGBL1	0	0.590713	0.385	0.022	0	3	ITGBL1
COL13A1	4.14664e-297	0.386393	0.352	0.036	9.36934e-293	3	COL13A1
CALD12	4.30991e-294	1.1	1	0.783	9.73824e-290	3	CALD1
PKDCC	2.85003e-279	0.956462	0.492	0.093	6.43964e-275	3	PKDCC
COL12A1	1.49503e-267	1.34845	0.849	0.401	3.37802e-263	3	COL12A1
COL4A2	1.70122e-267	1.2246	0.865	0.415	3.84391e-263	3	COL4A2
FILIP11	2.97098e-262	1.48909	0.83	0.391	6.71292e-258	3	FILIP1
ENSGALG00000039256	4.1778e-256	0.323979	0.273	0.023	9.43974e-252	3	ENSGALG00000039256
CPM1	5.70708e-254	0.763015	0.551	0.132	1.28951e-249	3	CPM
SORBS1	6.24202e-252	0.951452	0.827	0.387	1.41038e-247	3	SORBS1
ALCAM	2.86791e-251	1.46252	0.916	0.513	6.48005e-247	3	ALCAM
INPP4B1	6.00672e-250	1.22368	0.954	0.621	1.35722e-245	3	INPP4B
VEGFD	6.09234e-250	1.13036	0.874	0.421	1.37656e-245	3	VEGFD
DCN1	7.64729e-248	1.16847	0.996	0.741	1.7279e-243	3	DCN
ADAMTSL11	1.61181e-246	1.14899	0.741	0.26	3.64189e-242	3	ADAMTSL1
COL1A12	9.29419e-243	0.996532	0.999	0.727	2.10002e-238	3	COL1A1
CDH111	2.5034e-238	1.1988	0.998	0.817	5.65642e-234	3	CDH11
FOXF2	8.66318e-237	0.258393	0.263	0.023	1.95745e-232	3	FOXF2
GDF2	1.46023e-228	0.286982	0.283	0.031	3.2994e-224	3	GDF2
ENSGALG00000048024	5.92462e-225	0.342391	0.362	0.056	1.33867e-220	3	ENSGALG00000048024
VCAN1	3.80362e-224	1.31005	0.999	0.951	8.59428e-220	3	VCAN
MDFIC1	1.46803e-222	0.976872	0.955	0.666	3.31702e-218	3	MDFIC
AIF1L1	6.45887e-216	0.85514	0.927	0.54	1.45938e-211	3	AIF1L
CYTL11	1.4402e-214	1.15638	0.964	0.632	3.25413e-210	3	CYTL1
NID1	3.77301e-214	0.655058	0.658	0.233	8.52512e-210	3	NID1
RAB11FIP41	5.12182e-206	1.39514	0.882	0.615	1.15728e-201	3	RAB11FIP4
FSTL11	9.22741e-203	0.814246	0.989	0.889	2.08493e-198	3	FSTL1
PLA2R1	1.07153e-200	0.975946	0.711	0.299	2.42112e-196	3	PLA2R1
COLEC121	2.41246e-199	1.12454	0.986	0.638	5.45095e-195	3	COLEC12
ADGRA11	2.20906e-198	0.744022	0.695	0.251	4.99136e-194	3	ADGRA1
LIFR	3.62949e-196	0.990034	0.797	0.446	8.20082e-192	3	LIFR
FOXC21	9.28094e-196	0.503288	0.502	0.131	2.09703e-191	3	FOXC2
FOXD2	1.4522e-188	0.499521	0.569	0.179	3.28125e-184	3	FOXD2
FAT41	3.12076e-187	1.16047	0.849	0.515	7.05137e-183	3	FAT4
SPARC	5.22197e-183	0.723494	0.992	0.855	1.1799e-178	3	SPARC
GMDS1	2.24833e-181	1.04058	0.965	0.833	5.08011e-177	3	GMDS
FBN3	6.87704e-181	0.93296	0.897	0.649	1.55387e-176	3	FBN3
KIF26B1	1.1652e-178	0.967769	0.856	0.471	2.63277e-174	3	KIF26B
PDZD21	7.46538e-174	0.705019	0.65	0.26	1.6868e-169	3	PDZD2
LHFPL21	6.57428e-171	0.995645	0.875	0.576	1.48546e-166	3	LHFPL2
HHIP1	3.92194e-169	1.10026	0.544	0.17	8.86162e-165	3	HHIP
TMTC2	3.94871e-166	1.02854	0.914	0.709	8.92211e-162	3	TMTC2
SHISA2	4.40336e-166	0.694469	0.94	0.625	9.9494e-162	3	SHISA2
CCDC80	2.39696e-165	1.01538	0.874	0.581	5.41594e-161	3	CCDC80
ENSGALG000000531141	5.18532e-161	1.1079	0.927	0.738	1.17162e-156	3	ENSGALG00000053114
NR0B1	7.65548e-161	0.303381	0.255	0.038	1.72975e-156	3	NR0B1
ITGA91	9.66728e-161	0.860093	0.822	0.472	2.18432e-156	3	ITGA9
ACTA21	3.52364e-160	0.814861	0.805	0.387	7.96167e-156	3	ACTA2
HAS2	7.6649e-160	0.702078	0.681	0.303	1.73188e-155	3	HAS2
JAG1	1.59548e-159	0.463622	0.489	0.149	3.60499e-155	3	JAG1
TPM1	5.71204e-159	0.758038	0.998	0.944	1.29063e-154	3	TPM1
SLC1A3	7.28655e-156	0.56289	0.475	0.137	1.6464e-151	3	SLC1A3
ZCCHC241	8.23682e-156	0.94929	0.923	0.64	1.86111e-151	3	ZCCHC24
ENSGALG00000006708	1.26084e-155	0.639503	0.46	0.135	2.84886e-151	3	ENSGALG00000006708
ERG1	4.79998e-154	0.822473	0.837	0.471	1.08456e-149	3	ERG
LMO71	5.3941e-152	0.783202	0.782	0.447	1.2188e-147	3	LMO7
AFF31	5.61258e-152	0.747064	0.571	0.205	1.26816e-147	3	AFF3
CPZ	1.02686e-150	0.609719	0.554	0.206	2.32018e-146	3	CPZ
THBS2	8.40643e-148	0.517871	0.431	0.124	1.89943e-143	3	THBS2
FOXP2	6.72348e-146	0.837382	0.843	0.55	1.51917e-141	3	FOXP2
LRIG32	3.0518e-145	0.727452	0.893	0.578	6.89553e-141	3	LRIG3
EMX2	1.05922e-142	0.421558	0.476	0.141	2.3933e-138	3	EMX2
SLC39A8	6.8816e-140	0.291192	0.295	0.06	1.5549e-135	3	SLC39A8
PTCH2	1.06821e-139	0.334784	0.338	0.077	2.41362e-135	3	PTCH2
LY75	6.59635e-139	0.733818	0.622	0.275	1.49045e-134	3	LY75
ENSGALG00000042388	2.12275e-138	0.679771	0.424	0.128	4.79635e-134	3	ENSGALG00000042388
OLFML31	5.44056e-138	0.687953	0.991	0.699	1.22929e-133	3	OLFML3
CKAP4	4.76318e-137	0.587231	0.995	0.935	1.07624e-132	3	CKAP4
LECT1	1.54083e-136	0.793015	0.645	0.305	3.48151e-132	3	LECT1
METRNL	1.30473e-135	0.59854	0.806	0.457	2.94805e-131	3	METRNL
ENSGALG000000297961	6.15565e-133	0.99089	0.942	0.781	1.39087e-128	3	ENSGALG00000029796
PPIB	1.43352e-131	0.479732	1	0.996	3.23903e-127	3	PPIB
SDK11	7.36005e-131	0.804899	0.935	0.758	1.663e-126	3	SDK1
HPCAL1	1.23194e-126	0.656626	0.623	0.283	2.78357e-122	3	HPCAL1
ENSGALG000000150771	4.7398e-125	0.470347	0.637	0.294	1.07096e-120	3	ENSGALG00000015077
NAV3	9.53152e-125	0.711303	0.405	0.121	2.15365e-120	3	NAV3
BMPR1B1	2.09381e-123	0.861478	0.901	0.646	4.73097e-119	3	BMPR1B
VIM1	2.92694e-123	0.653111	1	0.997	6.61341e-119	3	VIM
LTBP21	4.47113e-122	0.435294	0.564	0.223	1.01025e-117	3	LTBP2
ARHGAP24	3.10152e-121	0.584506	0.688	0.366	7.00788e-117	3	ARHGAP24
RBMS12	6.63144e-120	0.687599	0.988	0.834	1.49837e-115	3	RBMS1
SEPTIN91	1.16026e-117	0.521015	0.986	0.897	2.62161e-113	3	SEPTIN9
GBX21	1.34128e-116	0.481685	0.605	0.262	3.03063e-112	3	GBX2
ENSGALG00000042339	1.76653e-116	0.359058	0.337	0.087	3.99148e-112	3	ENSGALG00000042339
SHROOM2	5.94209e-116	0.707362	0.892	0.743	1.34261e-111	3	SHROOM2
ENSGALG00000005180	1.20148e-115	0.615873	0.697	0.385	2.71474e-111	3	ENSGALG00000005180
MARCKS	2.01377e-114	0.54001	0.992	0.961	4.55012e-110	3	MARCKS
PDGFRA2	2.86564e-113	0.531818	0.8	0.462	6.47492e-109	3	PDGFRA
FRMD4B	1.16572e-112	0.485917	0.49	0.194	2.63394e-108	3	FRMD4B
VRK2	1.9269e-112	0.616513	0.749	0.474	4.35384e-108	3	VRK2
RARB2	2.19317e-112	0.691739	0.983	0.797	4.95548e-108	3	RARB
LAMA1	6.99095e-112	0.724179	0.903	0.706	1.57961e-107	3	LAMA1
ANO5	4.573e-111	0.55336	0.72	0.432	1.03327e-106	3	ANO5
TNMD	6.44003e-111	0.364941	0.363	0.111	1.45513e-106	3	TNMD
ENSGALG00000053107	4.80565e-110	0.263329	0.259	0.057	1.08584e-105	3	ENSGALG00000053107
CLMP1	5.01368e-110	0.590733	0.894	0.598	1.13284e-105	3	CLMP
ATP8A2	1.78494e-109	0.486109	0.605	0.278	4.03307e-105	3	ATP8A2
RUNX1T11	6.11651e-109	0.586526	0.832	0.52	1.38203e-104	3	RUNX1T1
EBF12	7.10248e-109	0.790107	0.936	0.647	1.60481e-104	3	EBF1
ENSGALG00000046817	1.02565e-108	0.547826	0.647	0.342	2.31745e-104	3	ENSGALG00000046817
LUM2	5.88753e-106	0.638418	0.959	0.615	1.33029e-101	3	LUM
COX7A2	1.28616e-105	0.45624	0.999	0.995	2.90607e-101	3	COX7A2
LAMB11	1.75594e-105	0.535433	0.968	0.796	3.96755e-101	3	LAMB1
CSRP2	4.07983e-105	0.705906	0.636	0.344	9.21838e-101	3	CSRP2
FGFR21	1.67684e-104	0.592941	0.854	0.577	3.78882e-100	3	FGFR2
ARHGAP421	8.22917e-104	0.587413	0.901	0.7	1.85938e-99	3	ARHGAP42
FOXP11	4.47163e-103	0.650158	0.911	0.707	1.01036e-98	3	FOXP1
MYLK2	8.77306e-103	0.604753	0.951	0.678	1.98227e-98	3	MYLK
2025-09-05	5.75227e-102	0.433747	0.638	0.334	1.29973e-97	3	2025-09-05
ENSGALG000000108541	2.67665e-100	0.650806	0.705	0.394	6.0479e-96	3	ENSGALG00000010854
ENSGALG000000400011	5.01964e-100	0.727681	0.937	0.825	1.13419e-95	3	ENSGALG00000040001
SORCS2	1.1921e-99	0.620466	0.846	0.56	2.69355e-95	3	SORCS2
RAMP3	2.00719e-99	0.279654	0.304	0.084	4.53526e-95	3	RAMP3
ITGA8	7.81949e-99	0.63676	0.683	0.385	1.76681e-94	3	ITGA8
EXOC2	1.50902e-98	0.611224	0.826	0.621	3.40964e-94	3	EXOC2
SRGAP11	2.95304e-98	0.564293	0.839	0.611	6.67238e-94	3	SRGAP1
SDC2	3.27513e-98	0.57637	0.771	0.512	7.40015e-94	3	SDC2
TSPAN6	8.24434e-96	0.526575	0.82	0.577	1.86281e-91	3	TSPAN6
ENSGALG00000033285	1.20501e-95	0.269359	0.278	0.075	2.72273e-91	3	ENSGALG00000033285
ARHGAP6	2.79984e-95	0.494199	0.547	0.246	6.32623e-91	3	ARHGAP6
TGFBR3	3.89141e-93	0.445082	0.564	0.278	8.79264e-89	3	TGFBR3
SEC61B	4.59753e-93	0.425466	0.999	0.989	1.03881e-88	3	SEC61B
HMCN11	7.12636e-93	0.698164	0.908	0.741	1.6102e-88	3	HMCN1
SEC61G	1.61269e-92	0.408399	0.996	0.988	3.64387e-88	3	SEC61G
ACTB	6.66282e-92	0.271655	1	0.999	1.50547e-87	3	ACTB
PGM5	8.63178e-92	0.29258	0.257	0.065	1.95035e-87	3	PGM5
SYNPO21	2.55258e-91	0.639011	0.664	0.372	5.76755e-87	3	SYNPO2
CXCL121	1.22541e-90	0.545543	0.667	0.347	2.76882e-86	3	CXCL12
ENSGALG00000006724	2.15601e-89	0.739104	0.881	0.714	4.8715e-85	3	ENSGALG00000006724
DOCK10	1.10978e-88	0.451714	0.373	0.14	2.50754e-84	3	DOCK10
FLNB2	1.12496e-88	0.523802	0.893	0.716	2.54185e-84	3	FLNB
GLT8D2	1.76497e-88	0.365039	0.504	0.231	3.98795e-84	3	GLT8D2
MLLT31	2.06304e-88	0.544777	0.79	0.541	4.66144e-84	3	MLLT3
PDIA6	2.29746e-88	0.421645	0.986	0.952	5.1911e-84	3	PDIA6
SERPINH11	5.91915e-88	0.483399	0.903	0.691	1.33743e-83	3	SERPINH1
PTCH1	1.31395e-87	0.526535	0.815	0.577	2.96888e-83	3	PTCH1
MMP21	1.1152e-86	0.481317	0.841	0.57	2.51979e-82	3	MMP2
PGRMC1	4.37519e-86	0.446501	0.912	0.802	9.88575e-82	3	PGRMC1
SPTBN1	5.04176e-83	0.460011	0.991	0.961	1.13919e-78	3	SPTBN1
ENSGALG00000051499	6.88552e-83	0.535297	0.617	0.332	1.55578e-78	3	ENSGALG00000051499
AKR1D1	6.97741e-83	0.807057	0.73	0.458	1.57655e-78	3	AKR1D1
THBS41	9.2361e-83	0.544724	0.875	0.614	2.0869e-78	3	THBS4
PLK2	1.00175e-81	0.293974	0.256	0.071	2.26345e-77	3	PLK2
PPFIBP1	1.02843e-81	0.467155	0.904	0.749	2.32373e-77	3	PPFIBP1
SEMA6A	8.05087e-81	0.592578	0.913	0.726	1.81909e-76	3	SEMA6A
ENSGALG00000054569	2.47852e-79	0.356226	0.273	0.083	5.60022e-75	3	ENSGALG00000054569
PLXDC21	4.62762e-79	0.71957	0.804	0.562	1.04561e-74	3	PLXDC2
ARHGAP282	1.53061e-78	0.497025	0.873	0.595	3.4584e-74	3	ARHGAP28
ALX41	2.5581e-78	0.513743	0.913	0.577	5.78004e-74	3	ALX4
SERP1	3.03427e-78	0.366088	0.996	0.982	6.85594e-74	3	SERP1
ENSGALG00000054941	5.55562e-78	0.390392	0.648	0.387	1.25529e-73	3	ENSGALG00000054941
DAB2	8.9061e-78	0.274641	0.351	0.125	2.01233e-73	3	DAB2
CRIP11	1.00264e-76	0.467578	0.54	0.283	2.26547e-72	3	CRIP1
SASH11	1.36495e-76	0.49775	0.899	0.717	3.08411e-72	3	SASH1
VEGFC1	1.55495e-76	0.470426	0.54	0.273	3.51341e-72	3	VEGFC
FLI12	3.61287e-76	0.435008	0.825	0.535	8.16328e-72	3	FLI1
ENSGALG000000169081	1.61164e-75	0.824162	0.72	0.474	3.6415e-71	3	ENSGALG00000016908
COL26A11	2.6111e-75	0.471739	0.784	0.54	5.89978e-71	3	COL26A1
PLEKHH2	5.49139e-75	0.406942	0.5	0.254	1.24078e-70	3	PLEKHH2
MYL9	1.03502e-74	0.443191	0.761	0.526	2.33862e-70	3	MYL9
RHOJ	8.12937e-74	0.383622	0.646	0.377	1.83683e-69	3	RHOJ
SENP6	1.03162e-73	0.561642	0.906	0.799	2.33095e-69	3	SENP6
ENSGALG000000376111	3.66994e-73	0.365479	0.517	0.258	8.29223e-69	3	ENSGALG00000037611
ADCYAP1R11	1.66885e-72	0.508037	0.672	0.392	3.77077e-68	3	ADCYAP1R1
OLFM1	5.41376e-72	0.335673	0.804	0.587	1.22324e-67	3	OLFM1
TWIST13	2.04127e-71	0.724657	0.867	0.633	4.61225e-67	3	TWIST1
ITGB1	4.06568e-71	0.375113	0.993	0.968	9.18641e-67	3	ITGB1
RRBP1	8.16187e-71	0.428947	0.796	0.599	1.84417e-66	3	RRBP1
ENSGALG00000045584	3.69015e-70	0.290369	0.351	0.138	8.3379e-66	3	ENSGALG00000045584
STK10	4.20205e-70	0.276147	0.387	0.158	9.49453e-66	3	STK10
POSTN1	9.05937e-70	0.971856	0.417	0.188	2.04697e-65	3	POSTN
SH3PXD2A1	9.13614e-69	0.462213	0.806	0.59	2.06431e-64	3	SH3PXD2A
TPM3	1.18781e-68	0.350211	0.992	0.972	2.68386e-64	3	TPM3
EDNRA1	2.08514e-68	0.455826	0.832	0.575	4.71138e-64	3	EDNRA
AKR1B1	2.48327e-68	0.507696	0.798	0.643	5.61094e-64	3	AKR1B1
EGFR1	3.49062e-68	0.498641	0.772	0.532	7.88707e-64	3	EGFR
ENSGALG00000045350	4.60413e-68	0.276606	0.361	0.149	1.0403e-63	3	ENSGALG00000045350
HIC1	7.83183e-67	0.265989	0.318	0.121	1.7696e-62	3	HIC1
FBLN51	2.68115e-66	0.357264	0.519	0.263	6.05806e-62	3	FBLN5
HIVEP2	2.27717e-65	0.341329	0.46	0.229	5.14526e-61	3	HIVEP2
PMP22	2.56763e-65	0.268468	0.337	0.132	5.80155e-61	3	PMP22
UNC79	1.57612e-64	0.321089	0.392	0.177	3.56125e-60	3	UNC79
EBF32	2.12461e-62	0.343754	0.93	0.633	4.80057e-58	3	EBF3
ENSGALG00000020488	4.83068e-62	0.318727	0.439	0.225	1.09149e-57	3	ENSGALG00000020488
EPHA31	5.56914e-62	0.553145	0.734	0.442	1.25835e-57	3	EPHA3
PPFIBP21	6.29453e-62	0.393691	0.735	0.5	1.42225e-57	3	PPFIBP2
SOX91	6.37084e-62	0.460578	0.673	0.447	1.43949e-57	3	SOX9
NR2F2	3.11761e-61	0.445519	0.942	0.765	7.04424e-57	3	NR2F2
BICD2	3.41458e-61	0.391268	0.868	0.732	7.71524e-57	3	BICD2
SAMD11	7.2896e-61	0.328793	0.528	0.291	1.64709e-56	3	SAMD11
SPSB1	1.70863e-60	0.263549	0.317	0.129	3.86065e-56	3	SPSB1
PLXNB2	2.36211e-60	0.569941	0.91	0.837	5.33719e-56	3	PLXNB2
MYL41	4.40455e-60	0.450862	0.74	0.51	9.95208e-56	3	MYL4
EFL1	5.17367e-60	0.427278	0.846	0.702	1.16899e-55	3	EFL1
MCUB	3.67402e-59	0.325035	0.58	0.355	8.30145e-55	3	MCUB
ENSGALG000000534761	6.71993e-59	0.45777	0.55	0.301	1.51837e-54	3	ENSGALG00000053476
ENSGALG00000036522	1.02676e-58	0.345305	0.447	0.224	2.31996e-54	3	ENSGALG00000036522
JARID21	1.10913e-58	0.469637	0.971	0.917	2.50608e-54	3	JARID2
STXBP5L	1.72091e-58	0.382823	0.49	0.267	3.88841e-54	3	STXBP5L
CTNNB1	1.08981e-57	0.319902	0.992	0.965	2.46243e-53	3	CTNNB1
ENSGALG000000075221	1.15077e-57	0.301706	0.532	0.306	2.60017e-53	3	ENSGALG00000007522
JAM3	2.50385e-57	0.342835	0.706	0.507	5.65746e-53	3	JAM3
FOXP4	2.51178e-57	0.408407	0.649	0.444	5.67536e-53	3	FOXP4
2025-09-07	1.31937e-56	0.311137	0.999	0.989	2.98113e-52	3	2025-09-07
LRRC171	2.15203e-56	0.332266	0.493	0.258	4.86252e-52	3	LRRC17
DST1	2.52356e-56	0.472089	0.866	0.74	5.70199e-52	3	DST
SEMA3D	2.64632e-56	0.401957	0.307	0.118	5.97936e-52	3	SEMA3D
THBS1	1.15416e-55	0.405275	0.51	0.29	2.60783e-51	3	THBS1
UNC5C1	1.67807e-55	0.257675	0.761	0.498	3.7916e-51	3	UNC5C
LY6E1	2.75574e-55	0.377347	0.724	0.509	6.2266e-51	3	LY6E
HSP90B1	4.97904e-55	0.435153	0.999	0.99	1.12501e-50	3	HSP90B1
ZNF5211	6.57214e-55	0.504882	0.992	0.966	1.48497e-50	3	ZNF521
AKAP121	8.0645e-55	0.436497	0.99	0.925	1.82217e-50	3	AKAP12
DLC12	4.74134e-54	0.407091	0.964	0.677	1.07131e-49	3	DLC1
TGFBI1	8.1211e-54	0.254643	0.657	0.4	1.83496e-49	3	TGFBI
NUCB2	2.11232e-53	0.35587	0.953	0.894	4.77279e-49	3	NUCB2
NOV	3.49971e-53	0.331204	0.476	0.259	7.90759e-49	3	NOV
MEX3B	7.48766e-53	0.407542	0.912	0.799	1.69184e-48	3	MEX3B
ENSGALG00000009628	9.78108e-53	0.274096	0.473	0.262	2.21004e-48	3	ENSGALG00000009628
LGR4	1.10999e-51	0.419241	0.698	0.504	2.50802e-47	3	LGR4
CRIM1	1.146e-51	0.356657	0.735	0.538	2.5894e-47	3	CRIM1
TLN2	1.76683e-51	0.347724	0.928	0.837	3.99216e-47	3	TLN2
ENSGALG00000028041	1.89225e-51	0.277062	0.316	0.136	4.27555e-47	3	ENSGALG00000028041
MCC	1.03913e-50	0.562943	0.707	0.561	2.34791e-46	3	MCC
RARRES21	2.18232e-50	0.32158	0.943	0.795	4.93096e-46	3	RARRES2
ENSGALG00000035807	3.66041e-50	0.327277	0.493	0.288	8.27069e-46	3	ENSGALG00000035807
S1PR3	4.80251e-50	0.275231	0.394	0.199	1.08513e-45	3	S1PR3
MYH101	6.7139e-50	0.29492	1	0.993	1.51701e-45	3	MYH10
COPB2	9.18288e-50	0.333817	0.932	0.857	2.07487e-45	3	COPB2
CACNA1C1	1.26555e-49	0.439972	0.588	0.364	2.85952e-45	3	CACNA1C
NT5DC2	1.78708e-49	0.318059	0.929	0.835	4.0379e-45	3	NT5DC2
MID1	1.91025e-49	0.643474	0.862	0.712	4.31621e-45	3	MID1
EPB41L32	3.42305e-49	0.383965	0.946	0.708	7.73439e-45	3	EPB41L3
AHR	3.4764e-49	0.327833	0.45	0.254	7.85492e-45	3	AHR
PRR16	1.82126e-48	0.358258	0.41	0.212	4.11513e-44	3	PRR16
EIF2B3	3.63694e-48	0.332582	0.89	0.808	8.21766e-44	3	EIF2B3
TMEM263	7.43623e-48	0.332056	0.865	0.721	1.68022e-43	3	TMEM263
NFIA1	2.01182e-47	0.457658	0.941	0.85	4.5457e-43	3	NFIA
PDE1C	1.48561e-46	0.314292	0.514	0.282	3.35673e-42	3	PDE1C
MAP3K51	2.00733e-46	0.498213	0.58	0.397	4.53555e-42	3	MAP3K5
PCDHGC3	3.3598e-46	0.333097	0.874	0.751	7.59146e-42	3	PCDHGC3
ENSGALG00000001483	3.38981e-46	0.279319	0.48	0.286	7.65926e-42	3	ENSGALG00000001483
FZD2	4.45318e-46	0.284488	0.651	0.447	1.0062e-41	3	FZD2
LPAR11	5.47662e-46	0.37674	0.911	0.745	1.23744e-41	3	LPAR1
ENSGALG00000049095	6.21147e-46	0.462197	0.883	0.771	1.40348e-41	3	ENSGALG00000049095
DAP	9.67151e-46	0.315825	0.621	0.432	2.18528e-41	3	DAP
CACNA1G	1.08052e-45	0.317872	0.634	0.439	2.44144e-41	3	CACNA1G
PDIA4	1.24722e-45	0.329321	0.963	0.918	2.81809e-41	3	PDIA4
CNTLN1	1.4917e-45	0.491035	0.824	0.721	3.3705e-41	3	CNTLN
MYH9	2.97201e-45	0.321784	0.938	0.875	6.71526e-41	3	MYH9
SLC25A22	3.26589e-45	0.275794	0.514	0.322	7.37927e-41	3	SLC25A22
DNAAF9	6.79351e-45	0.338885	0.659	0.479	1.53499e-40	3	DNAAF9
CBLB	2.31566e-44	0.335865	0.784	0.634	5.23223e-40	3	CBLB
ENSGALG00000051082	2.03151e-43	0.327563	0.879	0.784	4.5902e-39	3	ENSGALG00000051082
SKI	4.00442e-43	0.359617	0.925	0.862	9.04799e-39	3	SKI
ENSGALG00000014963	6.51644e-43	0.268609	0.504	0.312	1.47239e-38	3	ENSGALG00000014963
BNC21	8.28338e-43	0.417537	0.968	0.806	1.87163e-38	3	BNC2
OAZ2	8.40481e-43	0.313779	0.947	0.867	1.89907e-38	3	OAZ2
NTNG12	8.46428e-43	0.437465	0.76	0.564	1.9125e-38	3	NTNG1
RGL11	9.99592e-43	0.302587	0.681	0.507	2.25858e-38	3	RGL1
TMSB4X1	1.70813e-42	0.256071	1	0.999	3.85953e-38	3	TMSB4X
CTBP1	3.26151e-42	0.340383	0.977	0.956	7.36937e-38	3	CTBP1
CTTNBP2	3.51425e-42	0.313449	0.602	0.418	7.94045e-38	3	CTTNBP2
RBFOX21	4.32599e-42	0.302968	0.985	0.923	9.77458e-38	3	RBFOX2
P4HB	2.55587e-41	0.283549	0.967	0.91	5.775e-37	3	P4HB
LMNA	6.25848e-41	0.265566	0.991	0.979	1.4141e-36	3	LMNA
SNCAIP	6.52254e-41	0.32025	0.502	0.317	1.47377e-36	3	SNCAIP
EML4	8.4078e-41	0.410762	0.914	0.823	1.89974e-36	3	EML4
RASSF8	9.77704e-41	0.273687	0.493	0.301	2.20912e-36	3	RASSF8
LSP1P1	1.92994e-40	0.277978	0.501	0.31	4.36069e-36	3	LSP1P1
CG-162	1.95857e-40	0.318109	0.824	0.638	4.42539e-36	3	CG-16
CDC42EP4	2.61299e-40	0.293894	0.692	0.525	5.90405e-36	3	CDC42EP4
MYL12A	3.19529e-40	0.279148	0.976	0.961	7.21975e-36	3	MYL12A
SEMA5B2	3.2297e-40	0.362986	0.976	0.842	7.29751e-36	3	SEMA5B
ZEB1	6.86138e-40	0.67326	0.842	0.744	1.55033e-35	3	ZEB1
NUAK11	3.73319e-39	0.273506	0.647	0.453	8.43514e-35	3	NUAK1
LIMA1	1.2091e-38	0.293703	0.862	0.723	2.73197e-34	3	LIMA1
MAP3K1	1.66864e-38	0.26048	0.523	0.341	3.77028e-34	3	MAP3K1
GAB1	4.59597e-38	0.315684	0.759	0.619	1.03846e-33	3	GAB1
CLMN	1.22558e-37	0.298345	0.545	0.37	2.7692e-33	3	CLMN
ARCN1	1.29183e-37	0.271921	0.922	0.87	2.91889e-33	3	ARCN1
LMAN1L1	2.22275e-37	0.298775	0.944	0.89	5.02231e-33	3	LMAN1L
ITGA41	4.37455e-37	0.295251	0.601	0.419	9.8843e-33	3	ITGA4
GUCY1A21	5.46004e-37	0.445829	0.529	0.352	1.2337e-32	3	GUCY1A2
PDIA3	1.10966e-36	0.268607	0.985	0.968	2.50729e-32	3	PDIA3
ENSGALG00000012621	1.6827e-36	0.388216	0.7	0.553	3.80207e-32	3	ENSGALG00000012621
MMP161	1.68578e-36	0.469071	0.873	0.771	3.80901e-32	3	MMP16
ENSGALG00000004329	2.08833e-36	0.279998	0.734	0.608	4.71859e-32	3	ENSGALG00000004329
ENSGALG00000035206	2.24288e-36	0.290962	0.94	0.881	5.06779e-32	3	ENSGALG00000035206
HES1	3.38963e-36	0.267531	0.502	0.317	7.65887e-32	3	HES1
HMGN2P46	5.44617e-36	0.263313	0.959	0.915	1.23056e-31	3	HMGN2P46
TMEM167A1	5.53184e-36	0.30954	0.906	0.832	1.24992e-31	3	TMEM167A
GPC4	1.05582e-35	0.340192	0.88	0.778	2.38562e-31	3	GPC4
SSR2	1.17979e-35	0.270519	0.989	0.973	2.66573e-31	3	SSR2
MAST4	1.19361e-35	0.399256	0.798	0.689	2.69697e-31	3	MAST4
GPX7	3.18863e-35	0.260365	0.69	0.522	7.2047e-31	3	GPX7
GXYLT21	8.46244e-35	0.278269	0.758	0.617	1.91209e-30	3	GXYLT2
REV3L1	1.00941e-34	0.341776	0.899	0.838	2.28076e-30	3	REV3L
CALR	1.40667e-34	0.285866	0.922	0.863	3.17836e-30	3	CALR
SH3BGRL	1.60651e-34	0.257637	0.963	0.91	3.62991e-30	3	SH3BGRL
ETV11	2.01334e-34	0.278864	0.732	0.579	4.54915e-30	3	ETV1
TRAM1L1	2.16418e-34	0.266609	0.965	0.928	4.88996e-30	3	TRAM1L1
FANCL	3.95865e-34	0.268491	0.845	0.738	8.94457e-30	3	FANCL
MFAP22	1.01465e-33	0.267728	0.969	0.834	2.29259e-29	3	MFAP2
VCL1	1.06904e-33	0.302384	0.87	0.729	2.4155e-29	3	VCL
TRPS12	1.10792e-33	0.380887	0.928	0.846	2.50334e-29	3	TRPS1
NFIB1	1.21696e-33	0.344089	0.695	0.53	2.74973e-29	3	NFIB
PDZRN3	2.10907e-33	0.357482	0.816	0.687	4.76544e-29	3	PDZRN3
LASP1	3.59299e-33	0.27416	0.891	0.793	8.11836e-29	3	LASP1
PTPRG1	4.80085e-33	0.420095	0.9	0.837	1.08475e-28	3	PTPRG
ZEB2	7.44774e-33	0.350106	0.63	0.437	1.68282e-28	3	ZEB2
MYL6	8.43662e-33	0.29064	0.946	0.896	1.90626e-28	3	MYL6
ENSGALG00000039958	1.02297e-32	0.276893	0.736	0.599	2.31139e-28	3	ENSGALG00000039958
KDELR2	1.07408e-32	0.261728	0.923	0.871	2.42689e-28	3	KDELR2
FBXL71	5.1359e-32	0.329788	0.867	0.756	1.16046e-27	3	FBXL7
ZMIZ1	3.3506e-31	0.332486	0.975	0.958	7.57068e-27	3	ZMIZ1
MND1	3.63354e-30	0.272364	0.9	0.825	8.20998e-26	3	MND1
WWOX	3.69139e-30	0.508284	0.832	0.751	8.34071e-26	3	WWOX
MAEA	6.44426e-30	0.266277	0.809	0.711	1.45608e-25	3	MAEA
ASAP1	1.11432e-29	0.288149	0.801	0.681	2.5178e-25	3	ASAP1
ANGPT2	1.5715e-29	0.280097	0.279	0.148	3.55081e-25	3	ANGPT2
RAI141	3.36957e-29	0.271213	0.755	0.624	7.61355e-25	3	RAI14
MANF1	4.43978e-29	0.254562	0.975	0.948	1.00317e-24	3	MANF
TPM21	4.68978e-29	0.253987	0.974	0.944	1.05966e-24	3	TPM2
PDE7B1	7.50449e-29	0.301257	0.602	0.435	1.69564e-24	3	PDE7B
PLCB41	1.02797e-28	0.310892	0.626	0.479	2.32271e-24	3	PLCB4
MED13L	1.11174e-28	0.325529	0.84	0.779	2.51198e-24	3	MED13L
FAR2	2.49526e-28	0.274599	0.632	0.487	5.63804e-24	3	FAR2
ENSGALG00000016495	3.39546e-28	0.388423	0.62	0.503	7.67204e-24	3	ENSGALG00000016495
BTBD11	3.5129e-28	0.27011	0.603	0.435	7.9374e-24	3	BTBD11
FNDC3B	3.79442e-28	0.271313	0.721	0.606	8.57349e-24	3	FNDC3B
PAPSS1	1.26808e-27	0.286939	0.765	0.649	2.86522e-23	3	PAPSS1
AIG1	4.09488e-26	0.261432	0.538	0.397	9.25237e-22	3	AIG1
LAMA4	6.83562e-26	0.375379	0.297	0.166	1.54451e-21	3	LAMA4
GOLGB1	7.26738e-25	0.270004	0.764	0.665	1.64207e-20	3	GOLGB1
YAP1	1.03995e-24	0.28617	0.858	0.778	2.34978e-20	3	YAP1
DGUOK	6.30066e-24	0.281188	0.847	0.762	1.42363e-19	3	DGUOK
ID12	1.81837e-23	0.567569	0.889	0.81	4.10861e-19	3	ID1
ENSGALG000000096501	2.66013e-23	0.253562	0.932	0.865	6.01056e-19	3	ENSGALG00000009650
CCSER1	5.07145e-23	0.368401	0.732	0.634	1.14589e-18	3	CCSER1
ADCY6	2.61472e-22	0.37079	0.668	0.577	5.90796e-18	3	ADCY6
PDZRN41	8.3998e-22	0.269937	0.374	0.235	1.89793e-17	3	PDZRN4
CTDSPL	1.27934e-21	0.261165	0.839	0.765	2.89066e-17	3	CTDSPL
TSPAN9	6.49016e-20	0.353412	0.708	0.621	1.46645e-15	3	TSPAN9
PLPP3	2.41424e-19	0.284372	0.685	0.58	5.45499e-15	3	PLPP3
KLF121	1.60504e-18	0.263184	0.907	0.866	3.62658e-14	3	KLF12
CCDC91	3.33839e-18	0.260243	0.754	0.675	7.54308e-14	3	CCDC91
TIMP3	2.05429e-16	0.252015	0.465	0.351	4.64168e-12	3	TIMP3
PODXL	3.31252e-13	0.258769	0.472	0.363	7.48464e-09	3	PODXL
HSPA5	1.43405e-12	0.26199	0.971	0.966	3.24023e-08	3	HSPA5
TMSB4X2	1.16852e-267	0.8214	1	0.999	2.64027e-263	4	TMSB4X
CRABP-I2	7.59069e-251	1.28073	1	0.88	1.71512e-246	4	CRABP-I
NDFIP11	2.98067e-235	0.941839	1	0.976	6.73483e-231	4	NDFIP1
COX6C1	4.54641e-207	0.661898	1	0.999	1.02726e-202	4	COX6C
VIM2	3.81803e-204	1.04234	1	0.997	8.62685e-200	4	VIM
OLFML32	1.68943e-175	0.821758	0.999	0.702	3.81727e-171	4	OLFML3
TFAP2B1	2.26316e-170	0.827579	0.979	0.544	5.11362e-166	4	TFAP2B
HDGF1	2.37409e-159	0.518765	1	0.998	5.36426e-155	4	HDGF
UBB	1.39145e-149	0.456993	1	1	3.14397e-145	4	UBB
RAN1	3.08743e-140	0.483587	1	0.996	6.97605e-136	4	RAN
ENSGALG000000476701	2.8282e-139	0.649971	0.772	0.357	6.39032e-135	4	ENSGALG00000047670
LUM3	1.07867e-134	0.760327	0.995	0.616	2.43726e-130	4	LUM
RBM3	2.00673e-126	0.381047	1	1	4.53421e-122	4	RBM3
SOX81	2.84069e-126	0.643438	0.863	0.502	6.41854e-122	4	SOX8
CYTL12	1.60494e-119	0.638812	0.969	0.636	3.62635e-115	4	CYTL1
COLEC122	8.51839e-113	0.62666	0.981	0.643	1.92473e-108	4	COLEC12
HSPE11	5.87709e-108	0.41368	0.998	0.997	1.32793e-103	4	HSPE1
NUDT16L11	8.03105e-105	0.393749	1	0.995	1.81462e-100	4	NUDT16L1
THBS42	3.19936e-104	0.609594	0.942	0.611	7.22895e-100	4	THBS4
CDC20	6.54443e-103	0.711367	0.865	0.611	1.47871e-98	4	CDC20
TFAP2A1	7.13274e-101	0.56221	0.952	0.646	1.61164e-96	4	TFAP2A
ENSGALG000000490071	5.45e-100	0.517003	0.762	0.419	1.23143e-95	4	ENSGALG00000049007
SRSF7	8.80271e-100	0.434825	0.999	0.983	1.98897e-95	4	SRSF7
ACTB1	5.37399e-98	0.29152	1	0.999	1.21425e-93	4	ACTB
HOMER21	3.45804e-97	0.52411	0.871	0.592	7.81345e-93	4	HOMER2
PPIA	5.59408e-95	0.301307	1	1	1.26398e-90	4	PPIA
TUBA1B	6.27095e-94	0.354148	1	1	1.41692e-89	4	TUBA1B
HMGB2	8.72275e-94	0.525312	1	0.973	1.97091e-89	4	HMGB2
PSMB21	2.6933e-91	0.404269	1	0.983	6.08552e-87	4	PSMB2
CDK1	4.21522e-91	0.536769	0.991	0.837	9.52429e-87	4	CDK1
ATP5G3	7.54333e-91	0.323016	1	1	1.70442e-86	4	ATP5G3
CNBP1	4.12723e-90	0.376776	0.999	0.992	9.32548e-86	4	CNBP
RRS11	2.92053e-84	0.453541	0.976	0.908	6.59894e-80	4	RRS1
ENSGALG000000209991	3.42714e-83	0.469112	0.918	0.754	7.74361e-79	4	ENSGALG00000020999
SNU131	6.7119e-82	0.364394	0.999	0.992	1.51655e-77	4	SNU13
RSL1D11	2.77218e-81	0.458803	0.976	0.894	6.26375e-77	4	RSL1D1
UBE2C	6.63272e-81	0.721921	0.885	0.719	1.49866e-76	4	UBE2C
H2AFZ	1.66937e-80	0.342934	1	0.996	3.77195e-76	4	H2AFZ
ERH	1.5521e-79	0.312573	1	0.998	3.50697e-75	4	ERH
UBA52	2.73046e-79	0.292291	1	1	6.16948e-75	4	UBA52
CG-163	1.04434e-78	0.480957	0.879	0.636	2.35968e-74	4	CG-16
SRSF3	4.79151e-78	0.358751	1	0.994	1.08264e-73	4	SRSF3
HMGB3	4.8098e-78	0.327251	1	0.998	1.08677e-73	4	HMGB3
ALX42	1.22884e-77	0.495847	0.932	0.579	2.77657e-73	4	ALX4
HSP90AA11	3.01545e-76	0.40061	1	0.999	6.81342e-72	4	HSP90AA1
DCN2	3.56405e-76	0.502856	0.99	0.745	8.05298e-72	4	DCN
MRPL24	8.92721e-76	0.424961	0.985	0.929	2.0171e-71	4	MRPL24
C1QBP1	9.41623e-76	0.341305	1	0.995	2.1276e-71	4	C1QBP
BUB1B	1.07469e-75	0.590097	0.863	0.636	2.42826e-71	4	BUB1B
IGFBP21	6.24877e-73	0.427697	0.913	0.645	1.41191e-68	4	IGFBP2
ACTG1	1.6741e-72	0.312365	1	0.999	3.78262e-68	4	ACTG1
RAB4A1	9.10314e-72	0.42454	0.856	0.61	2.05686e-67	4	RAB4A
SCARA51	1.03714e-71	0.345086	0.542	0.266	2.34343e-67	4	SCARA5
SNRPD3	1.43276e-71	0.345349	1	0.991	3.23732e-67	4	SNRPD3
OAZ21	6.07019e-70	0.420176	0.952	0.868	1.37156e-65	4	OAZ2
POLR2F	7.90055e-70	0.424887	0.912	0.812	1.78513e-65	4	POLR2F
LIMD21	1.57612e-69	0.469619	0.925	0.767	3.56125e-65	4	LIMD2
CCT6A1	9.34689e-69	0.345749	1	0.988	2.11193e-64	4	CCT6A
CCT51	6.33726e-67	0.318647	0.999	0.994	1.4319e-62	4	CCT5
GLIS11	1.45339e-65	0.362395	0.528	0.253	3.28393e-61	4	GLIS1
H3F3B	1.51151e-65	0.294132	1	1	3.41525e-61	4	H3F3B
HNRNPDL	2.99739e-65	0.36063	0.996	0.976	6.77259e-61	4	HNRNPDL
PHLDA21	4.44294e-65	0.487022	0.692	0.451	1.00388e-60	4	PHLDA2
PSMB7	1.45635e-64	0.34538	0.998	0.985	3.29062e-60	4	PSMB7
EIF1	2.45592e-64	0.280576	1	1	5.54916e-60	4	EIF1
TUBA3E	4.81608e-64	0.414958	0.988	0.897	1.08819e-59	4	TUBA3E
LTA4H1	3.25425e-63	0.42864	0.814	0.648	7.35299e-59	4	LTA4H
PARP161	4.36139e-63	0.440862	0.842	0.625	9.85455e-59	4	PARP16
TIMM8A1	1.76442e-62	0.375463	0.974	0.897	3.98672e-58	4	TIMM8A
CCT21	2.83726e-62	0.322039	0.999	0.988	6.41078e-58	4	CCT2
NOP581	1.29877e-61	0.347008	0.993	0.973	2.93458e-57	4	NOP58
PTTG2	3.60151e-61	0.351188	0.929	0.758	8.1376e-57	4	PTTG2
BIRC5	4.61028e-61	0.37478	0.973	0.879	1.04169e-56	4	BIRC5
ENSGALG00000053871	8.45045e-61	0.37193	0.994	0.923	1.90938e-56	4	ENSGALG00000053871
TWIST14	2.83827e-60	0.446348	0.943	0.629	6.41308e-56	4	TWIST1
FRZB1	3.20196e-60	0.392124	0.926	0.728	7.23484e-56	4	FRZB
EIF5A21	4.23836e-60	0.286792	1	0.997	9.57658e-56	4	EIF5A2
ACTA22	1.41254e-59	0.433158	0.686	0.403	3.19164e-55	4	ACTA2
NIP7	1.45016e-59	0.355326	0.993	0.939	3.27664e-55	4	NIP7
HSP90B11	3.29246e-59	0.390055	0.998	0.99	7.43931e-55	4	HSP90B1
FKBP31	4.17974e-59	0.294127	1	0.992	9.44413e-55	4	FKBP3
CHCHD10	6.7907e-59	0.390165	0.958	0.876	1.53436e-54	4	CHCHD10
SERPINE21	2.39174e-58	0.409594	0.744	0.538	5.40413e-54	4	SERPINE2
ENSGALG000000369351	4.24819e-58	0.36478	0.975	0.906	9.59879e-54	4	ENSGALG00000036935
PSMD7	5.35364e-58	0.342244	0.994	0.972	1.20966e-53	4	PSMD7
MANF2	1.52879e-57	0.379803	0.986	0.947	3.45429e-53	4	MANF
HPS1	1.66167e-57	0.290247	0.46	0.233	3.75455e-53	4	HPS1
GNAI21	1.73989e-57	0.365878	0.981	0.935	3.93128e-53	4	GNAI2
CCND11	2.78154e-57	0.37188	0.989	0.93	6.28488e-53	4	CCND1
RANBP11	4.73982e-57	0.315202	0.999	0.984	1.07096e-52	4	RANBP1
MSX12	3.33608e-56	0.532161	0.614	0.363	7.53788e-52	4	MSX1
TCP11	4.06944e-56	0.299286	0.999	0.986	9.1949e-52	4	TCP1
PSMA3	5.49399e-56	0.308819	0.998	0.98	1.24137e-51	4	PSMA3
DYL1	1.38084e-55	0.284681	1	0.996	3.12001e-51	4	DYL1
NOP561	3.12879e-55	0.344379	0.99	0.965	7.06949e-51	4	NOP56
MRTO4	3.79903e-55	0.370948	0.965	0.881	8.58392e-51	4	MRTO4
SSB1	4.89984e-55	0.310462	0.994	0.974	1.10712e-50	4	SSB
NUCKS1	1.31292e-54	0.266752	1	0.999	2.96654e-50	4	NUCKS1
TXN1	1.77948e-54	0.342914	1	1	4.02074e-50	4	TXN
EPB41L33	3.42428e-54	0.413689	0.959	0.71	7.73716e-50	4	EPB41L3
TCF15	1.38136e-53	0.268919	0.411	0.196	3.12118e-49	4	TCF15
LLPH1	1.79418e-53	0.339519	0.984	0.939	4.05395e-49	4	LLPH
SSBP1	2.24033e-53	0.318283	0.993	0.977	5.06203e-49	4	SSBP1
MRPS22	1.6187e-52	0.360488	0.824	0.665	3.65746e-48	4	MRPS22
UTP111	1.8066e-52	0.354305	0.918	0.854	4.082e-48	4	UTP11
SNRPD11	2.355e-52	0.279081	1	0.998	5.32112e-48	4	SNRPD1
CCNB1	2.84405e-52	0.516983	0.87	0.762	6.42614e-48	4	CCNB1
NOP161	2.95211e-52	0.376532	0.947	0.874	6.67029e-48	4	NOP16
CA82	3.10251e-52	0.404065	0.511	0.281	7.01013e-48	4	CA8
SEPTIN112	5.05054e-52	0.330759	0.991	0.884	1.14117e-47	4	SEPTIN11
PPIB1	1.00579e-51	0.275479	0.999	0.996	2.27258e-47	4	PPIB
MYL42	1.14125e-51	0.367807	0.745	0.513	2.57866e-47	4	MYL4
NIFK1	1.18433e-51	0.35442	0.96	0.89	2.676e-47	4	NIFK
VCL2	8.86182e-50	0.381849	0.922	0.726	2.00233e-45	4	VCL
ATP5PB	1.46464e-49	0.257739	0.999	0.996	3.30934e-45	4	ATP5PB
ENSGALG000000514591	2.09488e-49	0.316962	0.994	0.966	4.73337e-45	4	ENSGALG00000051459
NPM31	2.70866e-48	0.367297	0.918	0.736	6.12022e-44	4	NPM3
BUB3	4.93483e-48	0.323065	0.936	0.875	1.11502e-43	4	BUB3
MAD2L1	1.00927e-47	0.349084	0.936	0.817	2.28044e-43	4	MAD2L1
SLC25A5	2.33404e-47	0.304841	0.989	0.976	5.27377e-43	4	SLC25A5
EDNRA2	2.51619e-46	0.326969	0.824	0.579	5.68534e-42	4	EDNRA
EIF2S11	3.83073e-46	0.290258	0.986	0.955	8.65553e-42	4	EIF2S1
ENSGALG000000342181	6.13925e-46	0.290541	1	0.976	1.38716e-41	4	ENSGALG00000034218
OGN1	6.63715e-46	0.314536	0.548	0.315	1.49966e-41	4	OGN
EBNA1BP2	8.28872e-46	0.291799	0.991	0.952	1.87284e-41	4	EBNA1BP2
FERMT21	2.1806e-45	0.327156	0.911	0.755	4.92707e-41	4	FERMT2
PSMD4	7.72313e-45	0.317665	0.97	0.935	1.74504e-40	4	PSMD4
MRPL35	2.93548e-44	0.303809	0.985	0.947	6.63272e-40	4	MRPL35
SEC61B1	4.72811e-44	0.281763	1	0.989	1.06832e-39	4	SEC61B
LDHB	6.31007e-44	0.253865	1	0.998	1.42576e-39	4	LDHB
NDUFAB1	8.2334e-44	0.262395	0.998	0.987	1.86034e-39	4	NDUFAB1
FAS1	1.14394e-43	0.273426	0.433	0.227	2.58473e-39	4	FAS
SUMO3	3.18212e-43	0.267604	0.994	0.983	7.19e-39	4	SUMO3
SEC61G1	6.20263e-43	0.25749	0.995	0.988	1.40148e-38	4	SEC61G
ENSGALG00000012694	7.74078e-43	0.31367	0.949	0.906	1.74903e-38	4	ENSGALG00000012694
MFAP23	1.13513e-42	0.33832	0.969	0.836	2.56482e-38	4	MFAP2
PRDX4	1.13826e-42	0.282408	0.985	0.964	2.57189e-38	4	PRDX4
PSMB1	4.50611e-42	0.261407	0.995	0.983	1.01816e-37	4	PSMB1
HINT22	4.84636e-42	0.311356	0.999	0.986	1.09504e-37	4	HINT2
COL1A13	7.05518e-42	0.359786	1	0.73	1.59412e-37	4	COL1A1
CXCL122	8.06813e-42	0.273249	0.595	0.358	1.82299e-37	4	CXCL12
DGCR6	2.36122e-41	0.316545	0.886	0.819	5.33518e-37	4	DGCR6
CRABP2	2.70772e-41	0.259293	0.598	0.389	6.11809e-37	4	CRABP2
TPX2	3.64151e-41	0.440801	0.944	0.871	8.22798e-37	4	TPX2
MAGOH	5.15401e-41	0.250409	0.998	0.992	1.16455e-36	4	MAGOH
MCTS11	6.36636e-41	0.288057	0.97	0.925	1.43848e-36	4	MCTS1
ANTXR11	6.79624e-41	0.258854	0.496	0.278	1.53561e-36	4	ANTXR1
AKAP122	1.09243e-40	0.368921	0.99	0.925	2.46835e-36	4	AKAP12
ALYREF	3.11638e-40	0.258335	0.996	0.986	7.04146e-36	4	ALYREF
LY6E2	3.35694e-40	0.350823	0.688	0.515	7.58501e-36	4	LY6E
NOP21	4.33919e-40	0.3311	0.944	0.848	9.80439e-36	4	NOP2
LYAR1	7.04567e-40	0.307766	0.959	0.902	1.59197e-35	4	LYAR
MAK161	9.95135e-40	0.306351	0.925	0.83	2.24851e-35	4	MAK16
TMOD31	1.33482e-39	0.347298	0.819	0.702	3.01602e-35	4	TMOD3
LPAR12	1.73038e-39	0.310394	0.931	0.745	3.90979e-35	4	LPAR1
SLIRP	1.94098e-39	0.26896	0.991	0.987	4.38564e-35	4	SLIRP
NDUFA12	5.29907e-39	0.279612	0.988	0.97	1.19733e-34	4	NDUFA12
CYCS1	6.45361e-39	0.269111	0.999	0.984	1.45819e-34	4	CYCS
EIF2S21	1.9833e-38	0.254876	0.994	0.988	4.48126e-34	4	EIF2S2
PBK	2.44684e-38	0.319226	0.804	0.646	5.52865e-34	4	PBK
EMG11	2.63093e-38	0.313272	0.811	0.672	5.94458e-34	4	EMG1
HEXB1	2.87481e-38	0.274416	0.55	0.354	6.49563e-34	4	HEXB
NDUFB10	3.38399e-38	0.264342	0.995	0.988	7.64612e-34	4	NDUFB10
ANAPC16	3.7003e-38	0.284808	0.915	0.847	8.36083e-34	4	ANAPC16
PLK1	3.99554e-38	0.342294	0.774	0.597	9.02792e-34	4	PLK1
DKC11	1.25052e-37	0.286373	0.983	0.937	2.82555e-33	4	DKC1
CDCA3	1.33886e-37	0.306579	0.887	0.736	3.02514e-33	4	CDCA3
MRPS18C	3.96837e-37	0.292126	0.906	0.834	8.96652e-33	4	MRPS18C
MRPL18	5.21707e-37	0.289856	0.918	0.856	1.1788e-32	4	MRPL18
GNPDA11	5.4201e-37	0.294145	0.639	0.48	1.22467e-32	4	GNPDA1
ENSGALG00000040833	5.53548e-37	0.257667	0.748	0.504	1.25074e-32	4	ENSGALG00000040833
ENSGALG000000113091	6.81706e-37	0.287711	0.74	0.534	1.54031e-32	4	ENSGALG00000011309
ENSGALG000000335691	1.64918e-36	0.274945	0.985	0.957	3.72632e-32	4	ENSGALG00000033569
GBX22	3.09263e-36	0.353996	0.465	0.279	6.98779e-32	4	GBX2
IMP4	3.21022e-36	0.301105	0.88	0.78	7.2535e-32	4	IMP4
GNL31	4.47765e-36	0.278722	0.979	0.941	1.01172e-31	4	GNL3
RARRES22	7.3163e-36	0.281563	0.922	0.799	1.65312e-31	4	RARRES2
DNAJC21	1.14338e-35	0.251885	0.99	0.968	2.58348e-31	4	DNAJC2
SLC25A3	1.35233e-35	0.262007	0.995	0.989	3.0556e-31	4	SLC25A3
MAPK41	1.52049e-35	0.287236	0.995	0.992	3.43555e-31	4	MAPK4
PPA11	1.96479e-35	0.28104	0.978	0.933	4.43944e-31	4	PPA1
ATP6V1G1	3.94239e-35	0.260945	0.965	0.952	8.90783e-31	4	ATP6V1G1
BUD31	7.63613e-35	0.250932	0.981	0.95	1.72538e-30	4	BUD31
SKA2	1.03517e-34	0.299701	0.886	0.801	2.33897e-30	4	SKA2
BTF3	1.24371e-34	0.26981	0.979	0.964	2.81017e-30	4	BTF3
PHF5A	1.58135e-34	0.275984	0.967	0.903	3.57305e-30	4	PHF5A
MRPL12	2.58729e-34	0.270944	0.954	0.906	5.84598e-30	4	MRPL12
MRPL41	3.4399e-34	0.279973	0.896	0.815	7.77246e-30	4	MRPL41
TBX222	4.4812e-34	0.320161	0.464	0.28	1.01253e-29	4	TBX22
ASF1A1	6.41825e-34	0.279491	0.939	0.865	1.4502e-29	4	ASF1A
CKAP2	2.29398e-33	0.288716	0.969	0.844	5.18325e-29	4	CKAP2
POLR2E	4.61378e-33	0.255295	0.957	0.92	1.04248e-28	4	POLR2E
DLGAP5	6.68012e-33	0.314759	0.847	0.692	1.50937e-28	4	DLGAP5
SRPK1	7.39731e-33	0.266558	0.943	0.902	1.67142e-28	4	SRPK1
MEAF6	8.33525e-33	0.268981	0.9	0.842	1.88335e-28	4	MEAF6
MMP162	1.22133e-32	0.362181	0.881	0.772	2.75959e-28	4	MMP16
C4orf46	1.90295e-32	0.273765	0.837	0.732	4.29971e-28	4	C4orf46
ADCYAP1R12	2.09693e-32	0.30789	0.601	0.402	4.73801e-28	4	ADCYAP1R1
TIMM22	8.41455e-32	0.25396	0.72	0.58	1.90127e-27	4	TIMM22
GMPPB	8.7692e-32	0.279708	0.744	0.625	1.9814e-27	4	GMPPB
TSPAN61	1.19408e-31	0.264194	0.744	0.588	2.69803e-27	4	TSPAN6
CALD13	1.82689e-31	0.305673	0.993	0.787	4.12786e-27	4	CALD1
MRPS311	2.12585e-31	0.264056	0.95	0.892	4.80336e-27	4	MRPS31
BCCIP	2.94645e-31	0.279471	0.847	0.747	6.6575e-27	4	BCCIP
ENSGALG00000000407	9.54044e-31	0.255604	0.928	0.869	2.15566e-26	4	ENSGALG00000000407
SERPINH12	1.15118e-30	0.252401	0.855	0.698	2.6011e-26	4	SERPINH1
LSM6	1.82729e-30	0.25423	0.958	0.915	4.12877e-26	4	LSM6
BAG3	2.07958e-30	0.276684	0.76	0.636	4.6988e-26	4	BAG3
NOP141	2.21416e-30	0.272063	0.97	0.922	5.0029e-26	4	NOP14
KNSTRN	2.85159e-30	0.31777	0.847	0.719	6.44318e-26	4	KNSTRN
AHSA1	5.8123e-30	0.254115	0.926	0.854	1.31329e-25	4	AHSA1
KIF4B	9.59113e-30	0.308545	0.946	0.853	2.16712e-25	4	KIF4B
ENSGALG00000038528	1.03709e-29	0.271298	0.912	0.847	2.3433e-25	4	ENSGALG00000038528
KIF20A	1.04713e-29	0.339532	0.735	0.582	2.36598e-25	4	KIF20A
POLR2H	1.7342e-29	0.259555	0.858	0.764	3.91843e-25	4	POLR2H
TPM22	2.8067e-29	0.253927	0.976	0.944	6.34174e-25	4	TPM2
PPP1CA	4.08964e-29	0.254304	0.975	0.955	9.24054e-25	4	PPP1CA
ADH4	6.03796e-29	0.261349	0.974	0.96	1.36428e-24	4	ADH4
RAB7A	2.0734e-28	0.252547	0.953	0.926	4.68485e-24	4	RAB7A
WDR61	2.44153e-28	0.256377	0.861	0.781	5.51664e-24	4	WDR61
UBE2I	1.19938e-27	0.250612	0.921	0.843	2.70999e-23	4	UBE2I
RNF7	1.3168e-27	0.276499	0.817	0.736	2.9753e-23	4	RNF7
PPID	4.84839e-27	0.269415	0.934	0.894	1.09549e-22	4	PPID
BYSL	4.88344e-27	0.256792	0.838	0.74	1.10341e-22	4	BYSL
NTMT1	3.10755e-26	0.252663	0.837	0.769	7.02151e-22	4	NTMT1
MYCN1	5.11917e-25	0.266471	0.833	0.672	1.15668e-20	4	MYCN
MRPL17	6.87923e-25	0.26132	0.937	0.918	1.55436e-20	4	MRPL17
RAB11FIP42	1.04384e-24	0.27024	0.748	0.631	2.35856e-20	4	RAB11FIP4
SRP19	7.00776e-24	0.263556	0.947	0.896	1.5834e-19	4	SRP19
TACC3	7.01276e-23	0.306226	0.849	0.778	1.58453e-18	4	TACC3
KIF2C	1.96948e-20	0.290353	0.637	0.522	4.45005e-16	4	KIF2C
KPNA2	6.42343e-20	0.323878	0.787	0.676	1.45137e-15	4	KPNA2
CENPE	1.45986e-17	0.255951	0.824	0.708	3.29855e-13	4	CENPE
HSPA51	1.30164e-14	0.257246	0.97	0.966	2.94106e-10	4	HSPA5
HINTW2	7.49931e-05	0.256632	0.772	0.763	1	4	HINTW
ENSGALG00000038064	1.70303e-291	0.799377	0.834	0.23	3.84801e-287	5	ENSGALG00000038064
ENSGALG00000027170	9.78579e-285	0.887859	0.887	0.265	2.2111e-280	5	ENSGALG00000027170
IL1RAPL11	1.94418e-267	1.6816	0.997	0.705	4.39287e-263	5	IL1RAPL1
HNRNPKL	3.19335e-257	0.719474	0.889	0.282	7.21538e-253	5	HNRNPKL
GLIS12	1.15127e-241	0.815206	0.761	0.232	2.60129e-237	5	GLIS1
ENSGALG00000033705	3.45219e-240	0.641492	0.891	0.281	7.80021e-236	5	ENSGALG00000033705
ENSGALG00000031327	6.38036e-238	0.65958	0.858	0.269	1.44164e-233	5	ENSGALG00000031327
ENSGALG00000043758	2.33207e-225	0.612146	0.854	0.276	5.26931e-221	5	ENSGALG00000043758
TFAP2B2	6.584e-218	1.0571	0.984	0.544	1.48765e-213	5	TFAP2B
COLEC123	4.80296e-208	1.08132	0.997	0.642	1.08523e-203	5	COLEC12
CRABP-I3	2.65288e-205	1.10002	1	0.88	5.99419e-201	5	CRABP-I
ALX43	6.77096e-205	0.972413	0.989	0.575	1.5299e-200	5	ALX4
ENSGALG00000030382	8.9311e-205	0.481591	0.7	0.198	2.01798e-200	5	ENSGALG00000030382
ENSGALG000000113092	4.09398e-204	0.837538	0.935	0.516	9.25034e-200	5	ENSGALG00000011309
NDFIP12	2.13362e-198	0.813419	0.999	0.976	4.82092e-194	5	NDFIP1
ENSGALG00000051419	1.01662e-195	0.451665	0.673	0.193	2.29706e-191	5	ENSGALG00000051419
VIM3	3.54954e-193	1.00421	1	0.997	8.0202e-189	5	VIM
ENSGALG00000039023	1.01292e-192	0.532473	0.765	0.247	2.2887e-188	5	ENSGALG00000039023
ANTXR12	4.38902e-191	0.653646	0.73	0.257	9.91699e-187	5	ANTXR1
HINTW3	4.64542e-191	1.41312	0.999	0.743	1.04963e-186	5	HINTW
ENSGALG00000031355	6.65437e-187	0.480809	0.71	0.212	1.50355e-182	5	ENSGALG00000031355
HPSE21	2.98734e-183	0.599418	0.769	0.287	6.74989e-179	5	HPSE2
RPL17-1	6.08072e-179	0.475237	0.764	0.248	1.37394e-174	5	RPL17-1
VCL3	9.02922e-169	0.812064	0.985	0.72	2.04015e-164	5	VCL
HMGA22	8.80899e-164	0.916193	1	0.883	1.99039e-159	5	HMGA2
ENSGALG000000476702	3.66103e-162	0.598451	0.844	0.351	8.2721e-158	5	ENSGALG00000047670
UBAP2	4.83243e-162	0.395677	0.572	0.162	1.09189e-157	5	UBAP2
ENSGALG00000030707	2.35784e-160	0.370639	0.563	0.156	5.32753e-156	5	ENSGALG00000030707
MMP163	5.20187e-160	0.973137	0.977	0.763	1.17536e-155	5	MMP16
DLC13	7.89185e-158	0.817901	0.997	0.678	1.78316e-153	5	DLC1
ZNF5212	1.65919e-155	0.787509	1	0.966	3.74894e-151	5	ZNF521
EPB41L34	6.87977e-153	0.779441	0.99	0.707	1.55448e-148	5	EPB41L3
SPIN1W	7.79504e-153	0.389061	0.583	0.172	1.76129e-148	5	SPIN1W
ENSGALG00000034488	3.41484e-148	0.352687	0.569	0.165	7.71583e-144	5	ENSGALG00000034488
ENSGALG000000396881	2.94274e-147	0.6165	0.593	0.198	6.64913e-143	5	ENSGALG00000039688
IGFBP22	1.01605e-144	0.663556	0.979	0.639	2.29576e-140	5	IGFBP2
ENSGALG00000035780	3.33985e-143	0.347687	0.555	0.165	7.5464e-139	5	ENSGALG00000035780
CPNE41	8.96277e-136	0.623207	0.815	0.396	2.02514e-131	5	CPNE4
FIGN1	1.64199e-132	0.75178	0.969	0.743	3.71008e-128	5	FIGN
TNS31	7.67655e-132	0.684915	0.991	0.839	1.73452e-127	5	TNS3
SLC35F41	5.83586e-130	0.411222	0.43	0.118	1.31861e-125	5	SLC35F4
ENSGALG000000094581	1.6304e-129	0.923062	0.972	0.776	3.68389e-125	5	ENSGALG00000009458
NRP21	1.91165e-129	0.546391	0.652	0.26	4.31938e-125	5	NRP2
CA83	2.30865e-129	0.553307	0.671	0.266	5.2164e-125	5	CA8
SOX82	3.13441e-127	0.615157	0.889	0.501	7.0822e-123	5	SOX8
ENSGALG00000048286	1.73518e-126	0.317082	0.616	0.204	3.92065e-122	5	ENSGALG00000048286
ENSGALG00000035785	6.22699e-125	0.279669	0.457	0.128	1.40699e-120	5	ENSGALG00000035785
EYA21	2.67153e-124	0.693057	0.927	0.596	6.03632e-120	5	EYA2
ENSGALG00000014184	1.58617e-123	0.272236	0.45	0.126	3.58395e-119	5	ENSGALG00000014184
GDPD51	2.84018e-123	0.487376	0.619	0.239	6.4174e-119	5	GDPD5
ADCYAP1R13	3.72051e-123	0.748141	0.778	0.386	8.40648e-119	5	ADCYAP1R1
SCARA52	6.03819e-123	0.396796	0.663	0.255	1.36433e-118	5	SCARA5
LTBP22	7.31089e-123	0.411512	0.612	0.224	1.6519e-118	5	LTBP2
TBX31	4.94988e-122	0.436942	0.712	0.296	1.11843e-117	5	TBX3
LUM4	5.70228e-122	0.68654	0.994	0.617	1.28843e-117	5	LUM
SEMA5B3	3.80345e-120	0.722637	0.999	0.841	8.59389e-116	5	SEMA5B
TFAP2A2	4.10805e-117	0.598518	0.975	0.645	9.28214e-113	5	TFAP2A
ANO11	1.58059e-116	0.343414	0.526	0.179	3.57134e-112	5	ANO1
PAX32	4.44293e-116	0.630321	0.849	0.412	1.00388e-111	5	PAX3
ENSGALG000000534762	2.65629e-115	0.656943	0.677	0.293	6.0019e-111	5	ENSGALG00000053476
CDH112	1.42496e-113	0.621056	0.999	0.82	3.21969e-109	5	CDH11
ENSGALG000000026711	6.60808e-113	0.497344	0.712	0.325	1.49309e-108	5	ENSGALG00000002671
TFAP2E1	4.92266e-112	0.395426	0.621	0.254	1.11227e-107	5	TFAP2E
FSTL12	6.36335e-112	0.517995	0.999	0.89	1.4378e-107	5	FSTL1
COL6A1	8.69065e-112	0.273021	0.459	0.141	1.96365e-107	5	COL6A1
ANKRD441	2.08552e-111	0.600813	0.966	0.792	4.71223e-107	5	ANKRD44
ENSGALG00000041221	1.27747e-110	0.263514	0.503	0.159	2.88644e-106	5	ENSGALG00000041221
ADAMTS171	7.295e-109	0.57162	0.778	0.397	1.64831e-104	5	ADAMTS17
OGN2	1.96913e-108	0.484113	0.683	0.302	4.44925e-104	5	OGN
FRZB2	7.09564e-107	0.517461	0.969	0.725	1.60326e-102	5	FRZB
DCN3	9.27089e-107	0.644091	0.997	0.745	2.09476e-102	5	DCN
CPED13	1.62225e-105	0.600639	0.961	0.588	3.66548e-101	5	CPED1
HDGF2	4.20439e-104	0.380502	1	0.998	9.49981e-100	5	HDGF
IL17RD1	6.18422e-103	0.491637	0.838	0.476	1.39732e-98	5	IL17RD
AUTS21	2.21177e-100	0.54126	1	0.983	4.99748e-96	5	AUTS2
FAS2	2.49499e-100	0.348716	0.562	0.216	5.63744e-96	5	FAS
TMSB4X3	9.71281e-100	0.440189	1	0.999	2.19461e-95	5	TMSB4X
HOMER22	5.51309e-99	0.480087	0.918	0.588	1.24568e-94	5	HOMER2
CYTL13	2.58391e-98	0.524158	0.974	0.636	5.83834e-94	5	CYTL1
MAPK42	6.6473e-98	0.472003	1	0.991	1.50196e-93	5	MAPK4
RAB4A2	1.20344e-97	0.470681	0.915	0.605	2.71916e-93	5	RAB4A
LONRF31	4.52541e-96	0.336778	0.518	0.199	1.02252e-91	5	LONRF3
STK101	1.126e-95	0.291767	0.456	0.155	2.54421e-91	5	STK10
COL6A31	1.832e-95	0.418753	0.77	0.398	4.13941e-91	5	COL6A3
ADD31	2.80456e-95	0.508208	0.99	0.891	6.33691e-91	5	ADD3
TCF121	2.14039e-94	0.408041	1	0.993	4.8362e-90	5	TCF12
MSX13	2.96826e-94	0.59401	0.72	0.354	6.70678e-90	5	MSX1
ACTA23	3.10092e-94	0.514295	0.778	0.395	7.00653e-90	5	ACTA2
ENSGALG000000490072	1.40064e-93	0.425282	0.817	0.414	3.16474e-89	5	ENSGALG00000049007
COX6C2	7.0201e-92	0.389401	1	0.999	1.58619e-87	5	COX6C
AKAP123	1.02584e-90	0.625341	0.992	0.925	2.31789e-86	5	AKAP12
TOM1L11	2.09747e-89	0.29152	0.538	0.215	4.73922e-85	5	TOM1L1
TMEM132C1	3.28359e-89	0.443125	0.702	0.361	7.41928e-85	5	TMEM132C
SULF11	1.14485e-88	0.439843	0.611	0.269	2.58679e-84	5	SULF1
INPP4B2	5.48213e-88	0.509303	0.943	0.627	1.23869e-83	5	INPP4B
GALNT181	1.33836e-87	0.527782	0.908	0.609	3.02403e-83	5	GALNT18
EDNRA3	2.60843e-87	0.450846	0.908	0.571	5.89376e-83	5	EDNRA
SASH12	7.34298e-86	0.469212	0.942	0.715	1.65915e-81	5	SASH1
MAP3K52	5.4888e-85	0.497142	0.724	0.386	1.24019e-80	5	MAP3K5
LTA4H2	2.00785e-84	0.446067	0.891	0.641	4.53673e-80	5	LTA4H
ENSGALG000000150772	9.18845e-84	0.351776	0.634	0.3	2.07613e-79	5	ENSGALG00000015077
SERPINE22	7.17e-83	0.47607	0.825	0.53	1.62006e-78	5	SERPINE2
ENSGALG00000035027	1.31183e-82	0.26125	0.545	0.213	2.96409e-78	5	ENSGALG00000035027
ZFHX42	1.59369e-82	0.504641	0.997	0.907	3.60095e-78	5	ZFHX4
MYH102	1.31189e-81	0.390507	0.999	0.993	2.96422e-77	5	MYH10
PDE7B2	7.00322e-81	0.461527	0.761	0.423	1.58238e-76	5	PDE7B
MDFIC2	1.34723e-80	0.466687	0.945	0.671	3.04406e-76	5	MDFIC
CCND12	1.58496e-80	0.4494	0.999	0.929	3.58122e-76	5	CCND1
THBS43	3.02596e-80	0.427243	0.95	0.611	6.83716e-76	5	THBS4
DPP101	5.2143e-80	0.285903	0.702	0.349	1.17817e-75	5	DPP10
STARD81	2.2348e-79	0.32574	0.545	0.241	5.04952e-75	5	STARD8
SPATA51	2.88645e-79	0.52891	0.937	0.742	6.52194e-75	5	SPATA5
CXCL123	4.26644e-79	0.37199	0.71	0.348	9.64001e-75	5	CXCL12
KCNMA11	7.35177e-79	0.487844	0.774	0.43	1.66113e-74	5	KCNMA1
TMOD32	8.88995e-78	0.436526	0.926	0.692	2.00868e-73	5	TMOD3
RAB11FIP43	1.05484e-77	0.656511	0.871	0.62	2.38341e-73	5	RAB11FIP4
TSPAN41	3.78957e-75	0.480469	0.937	0.722	8.56254e-71	5	TSPAN4
CLMP2	4.22129e-74	0.411377	0.93	0.599	9.538e-70	5	CLMP
FBXL72	6.25393e-74	0.496437	0.959	0.749	1.41308e-69	5	FBXL7
KCTD11	1.97023e-73	0.397842	0.84	0.552	4.45174e-69	5	KCTD1
DPP41	2.12507e-73	0.424339	0.78	0.466	4.8016e-69	5	DPP4
FBLN52	2.71195e-73	0.354176	0.564	0.262	6.12765e-69	5	FBLN5
FLNB3	8.51013e-71	0.44869	0.925	0.716	1.92286e-66	5	FLNB
MMP22	1.21045e-69	0.438671	0.887	0.57	2.73502e-65	5	MMP2
SEPTIN113	3.48042e-69	0.375676	0.997	0.883	7.864e-65	5	SEPTIN11
RBMS13	9.76753e-69	0.517494	0.994	0.836	2.20697e-64	5	RBMS1
ENSGALG000000544311	1.12377e-68	0.276467	0.431	0.171	2.53916e-64	5	ENSGALG00000054431
RBFOX22	1.55739e-68	0.399422	0.994	0.923	3.51893e-64	5	RBFOX2
AKR1D11	2.4111e-67	0.266875	0.802	0.455	5.44788e-63	5	AKR1D1
OLFML33	4.35795e-67	0.438516	0.995	0.703	9.84678e-63	5	OLFML3
PLOD11	4.65925e-67	0.404835	0.927	0.704	1.05276e-62	5	PLOD1
NOX41	5.62741e-67	0.467837	0.911	0.674	1.27151e-62	5	NOX4
RSPO21	2.40749e-65	0.329782	0.578	0.278	5.43973e-61	5	RSPO2
HEXB2	4.04853e-65	0.316555	0.651	0.345	9.14765e-61	5	HEXB
PHLDA22	1.03998e-63	0.450244	0.732	0.448	2.34983e-59	5	PHLDA2
ITGA42	1.11211e-63	0.331566	0.715	0.411	2.51281e-59	5	ITGA4
UBE2E21	1.38988e-63	0.48918	0.987	0.888	3.14044e-59	5	UBE2E2
ENSGALG000000509041	1.46772e-63	0.373909	0.58	0.294	3.31632e-59	5	ENSGALG00000050904
BCAS31	6.71772e-63	0.601789	0.921	0.759	1.51787e-58	5	BCAS3
LAMB12	6.7207e-63	0.386035	0.984	0.797	1.51854e-58	5	LAMB1
TBX223	2.81272e-62	0.340706	0.559	0.272	6.35534e-58	5	TBX22
SDK12	4.24326e-62	0.435068	0.954	0.759	9.58765e-58	5	SDK1
DAB11	2.7753e-61	0.440324	0.829	0.554	6.2708e-57	5	DAB1
RFTN21	2.83337e-61	0.317392	0.763	0.45	6.402e-57	5	RFTN2
EBF13	1.16903e-59	0.332065	0.962	0.649	2.64141e-55	5	EBF1
PDIA51	9.19222e-59	0.388105	0.959	0.8	2.07698e-54	5	PDIA5
FBLN11	1.19504e-58	0.382713	0.837	0.552	2.70019e-54	5	FBLN1
MSRB31	6.42235e-58	0.311817	0.585	0.305	1.45113e-53	5	MSRB3
BMP71	3.57841e-57	0.315554	0.66	0.368	8.08541e-53	5	BMP7
ST6GAL21	4.26131e-57	0.348267	0.758	0.474	9.62843e-53	5	ST6GAL2
PARP162	1.6516e-56	0.370181	0.869	0.623	3.7318e-52	5	PARP16
NR4A3	2.98795e-56	0.265041	0.335	0.128	6.75127e-52	5	NR4A3
PDGFRA3	6.8866e-56	0.315292	0.794	0.467	1.55603e-51	5	PDGFRA
LOXL21	1.05888e-55	0.266298	0.656	0.364	2.39254e-51	5	LOXL2
NFIA2	1.83291e-55	0.445142	0.991	0.847	4.14146e-51	5	NFIA
GALNT11	2.63839e-55	0.363719	0.96	0.846	5.96144e-51	5	GALNT1
EPHB31	3.41655e-55	0.338308	0.744	0.474	7.71969e-51	5	EPHB3
HSPD11	9.13107e-55	0.28725	1	0.996	2.06317e-50	5	HSPD1
CRABP21	3.36048e-54	0.293161	0.661	0.384	7.59301e-50	5	CRABP2
CALD14	5.95164e-54	0.435216	1	0.786	1.34477e-49	5	CALD1
PLXDC22	6.61677e-54	0.446174	0.823	0.564	1.49506e-49	5	PLXDC2
ROBO11	3.0003e-53	0.444964	0.996	0.914	6.77919e-49	5	ROBO1
POSTN2	1.53983e-52	0.278067	0.432	0.19	3.47926e-48	5	POSTN
ZCCHC242	4.07639e-52	0.35306	0.915	0.645	9.21061e-48	5	ZCCHC24
MYLK3	4.89666e-52	0.348369	0.964	0.681	1.1064e-47	5	MYLK
PPFIBP22	2.03081e-51	0.299394	0.784	0.499	4.58862e-47	5	PPFIBP2
ZADH21	7.24344e-51	0.282649	0.607	0.353	1.63665e-46	5	ZADH2
SDC21	9.47799e-51	0.294481	0.778	0.515	2.14155e-46	5	SDC2
EBF33	2.8737e-50	0.278413	0.947	0.636	6.49313e-46	5	EBF3
GXYLT22	3.70779e-50	0.325575	0.864	0.609	8.37776e-46	5	GXYLT2
LRP4	5.00917e-50	0.294368	0.59	0.331	1.13182e-45	5	LRP4
PHACTR21	5.32708e-50	0.313757	0.768	0.504	1.20365e-45	5	PHACTR2
BTBD111	5.52685e-50	0.318576	0.717	0.427	1.24879e-45	5	BTBD11
PLCB42	7.05964e-50	0.357824	0.732	0.471	1.59513e-45	5	PLCB4
SH3PXD2B1	9.12523e-50	0.306957	0.671	0.4	2.06185e-45	5	SH3PXD2B
ARHGAP261	1.72373e-49	0.296885	0.692	0.43	3.89476e-45	5	ARHGAP26
DAB2IP1	3.32004e-49	0.371412	0.746	0.516	7.50163e-45	5	DAB2IP
GBX23	6.86007e-49	0.330324	0.524	0.274	1.55003e-44	5	GBX2
ENSGALG000000335692	1.84895e-48	0.304483	0.995	0.956	4.17771e-44	5	ENSGALG00000033569
UHRF1	2.90664e-48	0.320133	0.989	0.884	6.56756e-44	5	UHRF1
AFF32	2.84784e-47	0.295176	0.461	0.22	6.4347e-43	5	AFF3
PLEKHG11	5.18483e-47	0.370072	0.91	0.726	1.17151e-42	5	PLEKHG1
FGD6	9.83114e-47	0.283312	0.663	0.4	2.22135e-42	5	FGD6
ELK3	2.95541e-46	0.280617	0.854	0.61	6.67775e-42	5	ELK3
SESTD11	3.93922e-46	0.322306	0.936	0.812	8.90067e-42	5	SESTD1
RUNX1T12	5.8347e-46	0.313497	0.82	0.525	1.31835e-41	5	RUNX1T1
VGLL41	9.52681e-46	0.341953	0.928	0.761	2.15258e-41	5	VGLL4
ERC21	9.79204e-46	0.269971	0.643	0.373	2.21251e-41	5	ERC2
MAD1L1	1.04245e-45	0.334256	0.937	0.791	2.35543e-41	5	MAD1L1
ITGA81	2.0156e-45	0.270868	0.676	0.389	4.55425e-41	5	ITGA8
TMPO	2.84331e-45	0.317146	0.986	0.926	6.42447e-41	5	TMPO
WNT5A3	3.87264e-45	0.292791	0.866	0.591	8.75024e-41	5	WNT5A
ANKH1	4.25877e-45	0.31617	0.765	0.514	9.62268e-41	5	ANKH
TWIST15	6.03075e-45	0.322081	0.95	0.629	1.36265e-40	5	TWIST1
CG-164	1.71669e-44	0.279114	0.886	0.635	3.87886e-40	5	CG-16
TRPS13	3.08575e-44	0.422457	0.974	0.843	6.97226e-40	5	TRPS1
SGCD1	1.88144e-43	0.270114	0.603	0.35	4.2511e-39	5	SGCD
PACSIN21	2.10013e-43	0.30346	0.879	0.703	4.74525e-39	5	PACSIN2
HUNK	3.3324e-43	0.255475	0.736	0.471	7.52956e-39	5	HUNK
BRCA1	3.47091e-43	0.316734	0.945	0.742	7.84252e-39	5	BRCA1
RANBP12	7.55799e-43	0.265815	1	0.984	1.70773e-38	5	RANBP1
PCNA1	9.58556e-43	0.312774	0.997	0.962	2.16586e-38	5	PCNA
GLS21	1.28843e-42	0.324222	0.851	0.65	2.91122e-38	5	GLS2
NOTCH21	2.7868e-42	0.297807	0.878	0.682	6.29678e-38	5	NOTCH2
ANLN1	3.31033e-42	0.360018	0.824	0.599	7.47969e-38	5	ANLN
RGL12	3.58383e-42	0.260278	0.76	0.502	8.09767e-38	5	RGL1
JARID22	4.74757e-42	0.337962	0.971	0.918	1.07271e-37	5	JARID2
SMOC21	9.55302e-42	0.258923	0.559	0.302	2.15851e-37	5	SMOC2
CENPP1	2.44144e-41	0.326242	0.887	0.681	5.51642e-37	5	CENPP
VCAN2	3.50108e-41	0.272659	0.999	0.952	7.9107e-37	5	VCAN
PAICS	5.07295e-41	0.282888	0.966	0.833	1.14623e-36	5	PAICS
BIN11	1.06429e-40	0.333304	0.854	0.673	2.40476e-36	5	BIN1
HDGFL3	2.38211e-40	0.288491	0.964	0.842	5.38238e-36	5	HDGFL3
PTPRG2	3.29298e-40	0.266795	0.969	0.831	7.44048e-36	5	PTPRG
2025-03-11	5.51168e-40	0.305135	0.778	0.537	1.24536e-35	5	2025-03-01
ACAD11	8.61114e-40	0.250748	0.593	0.353	1.94569e-35	5	ACAD11
ENSGALG000000259961	9.30125e-40	0.438027	0.917	0.727	2.10162e-35	5	ENSGALG00000025996
NOC2L2	2.82291e-39	0.28263	0.945	0.793	6.37837e-35	5	NOC2L
ENSGALG00000054915	3.18483e-39	0.291981	0.769	0.527	7.19613e-35	5	ENSGALG00000054915
PHF2	4.02451e-39	0.305732	0.763	0.536	9.09338e-35	5	PHF2
MPP71	5.00194e-39	0.302857	0.848	0.647	1.13019e-34	5	MPP7
CYP27C1	5.31933e-39	0.260015	0.783	0.535	1.2019e-34	5	CYP27C1
FLI13	5.91181e-39	0.263434	0.824	0.539	1.33577e-34	5	FLI1
COL1A14	6.74286e-39	0.324546	0.999	0.731	1.52355e-34	5	COL1A1
TOM1L2	8.32884e-39	0.250012	0.677	0.436	1.8819e-34	5	TOM1L2
DENND2B1	9.10125e-39	0.293737	0.891	0.698	2.05643e-34	5	DENND2B
RARRES23	1.40776e-38	0.284828	0.966	0.795	3.18084e-34	5	RARRES2
H2AFJ2	1.90683e-38	0.523969	0.688	0.469	4.30847e-34	5	H2AFJ
FARP12	4.57055e-38	0.315541	0.986	0.873	1.03272e-33	5	FARP1
COL1A21	6.25349e-38	0.272053	0.878	0.623	1.41298e-33	5	COL1A2
LPAR13	8.591e-38	0.276741	0.943	0.744	1.94114e-33	5	LPAR1
ENSGALG000000441871	4.26098e-37	0.274922	0.744	0.51	9.62768e-33	5	ENSGALG00000044187
ERLIN2	1.48998e-36	0.256403	0.991	0.939	3.36662e-32	5	ERLIN2
GUCY1A22	2.56893e-36	0.262556	0.585	0.349	5.80449e-32	5	GUCY1A2
LAP31	2.78091e-36	0.270012	0.966	0.844	6.28346e-32	5	LAP3
SERPINH13	3.59396e-36	0.262329	0.91	0.693	8.12054e-32	5	SERPINH1
SEPTIN92	4.71444e-36	0.258202	0.99	0.898	1.06523e-31	5	SEPTIN9
ARHGAP5	8.17249e-36	0.29261	0.938	0.835	1.84657e-31	5	ARHGAP5
NOP22	2.33484e-35	0.274193	0.965	0.846	5.27556e-31	5	NOP2
ENSGALG000000389691	2.90858e-35	0.253452	0.513	0.296	6.57193e-31	5	ENSGALG00000038969
GPC52	3.49687e-34	0.372393	0.729	0.524	7.90118e-30	5	GPC5
TCOF11	1.19032e-33	0.256809	0.966	0.884	2.68952e-29	5	TCOF1
CACNA1H	2.88463e-33	0.275515	0.706	0.484	6.51781e-29	5	CACNA1H
LHFPL31	2.51267e-32	0.254358	0.391	0.208	5.67737e-28	5	LHFPL3
ENSGALG000000117472	3.69828e-32	0.659985	0.974	0.919	8.35625e-28	5	ENSGALG00000011747
IARS1	1.5252e-31	0.25799	0.935	0.811	3.44619e-27	5	IARS1
MYBBP1A1	2.59812e-31	0.256112	0.952	0.823	5.87044e-27	5	MYBBP1A
ENSGALG000000372001	2.97258e-31	0.308499	0.717	0.521	6.71655e-27	5	ENSGALG00000037200
SCFD2	2.28787e-30	0.290587	0.736	0.538	5.16945e-26	5	SCFD2
BMPR1B2	3.60247e-30	0.35465	0.847	0.655	8.13978e-26	5	BMPR1B
ADGRL31	1.86485e-28	0.265315	0.965	0.84	4.21362e-24	5	ADGRL3
SMC4	1.77132e-27	0.276178	0.95	0.808	4.00229e-23	5	SMC4
HIST1H1032	9.58408e-25	0.612174	0.873	0.772	2.16552e-20	5	HIST1H103
H2A-VIII-51	6.26336e-24	0.25402	0.52	0.343	1.41521e-19	5	H2A-VIII-5
EXOC41	7.9234e-24	0.255334	0.962	0.898	1.79029e-19	5	EXOC4
TOP2A	4.02356e-23	0.288032	0.987	0.899	9.09124e-19	5	TOP2A
HIST1H1011	1.98729e-22	0.271633	0.636	0.465	4.49028e-18	5	HIST1H101
CENPF1	9.21826e-08	0.265608	0.744	0.66	0.00208287	5	CENPF
KRT24	0	2.84524	0.993	0.189	0	6	KRT24
PDGFA	0	2.73431	0.992	0.081	0	6	PDGFA
ANXA2	0	2.72655	0.997	0.347	0	6	ANXA2
COL14A1	0	2.66762	0.84	0.105	0	6	COL14A1
DSP	0	2.60136	0.968	0.064	0	6	DSP
EPHA7	0	2.55318	0.92	0.288	0	6	EPHA7
S100A11	0	2.43859	0.98	0.215	0	6	S100A11
ENSGALG00000051984	0	2.33907	0.992	0.253	0	6	ENSGALG00000051984
ENSGALG00000048488	0	2.28462	0.951	0.157	0	6	ENSGALG00000048488
MEIS11	0	2.25686	0.907	0.3	0	6	MEIS1
EPCAM	0	2.24897	0.997	0.263	0	6	EPCAM
PAWR	0	2.05795	0.98	0.406	0	6	PAWR
F3	0	2.00933	0.913	0.097	0	6	F3
KIAA1217	0	1.96664	0.975	0.408	0	6	KIAA1217
PRLR	0	1.8577	0.678	0.099	0	6	PRLR
CLDN1	0	1.84227	0.895	0.076	0	6	CLDN1
SCML2	0	1.83412	0.876	0.254	0	6	SCML2
FN1	0	1.78423	0.955	0.464	0	6	FN1
SEMA3D1	0	1.7829	0.845	0.079	0	6	SEMA3D
MEIS21	0	1.77984	0.997	0.403	0	6	MEIS2
PITX1	0	1.70801	0.637	0.032	0	6	PITX1
PTPRF	0	1.67398	0.951	0.488	0	6	PTPRF
SEMA5A	0	1.63711	0.816	0.248	0	6	SEMA5A
ESRP2	0	1.63687	0.925	0.044	0	6	ESRP2
KRT14	0	1.62137	0.696	0.039	0	6	KRT14
MDK2	0	1.61192	1	0.982	0	6	MDK
LRMDA	0	1.5622	0.861	0.113	0	6	LRMDA
CLDN3	0	1.55842	0.783	0.036	0	6	CLDN3
KANK1	0	1.42523	0.906	0.339	0	6	KANK1
BCL11B	0	1.35608	0.851	0.247	0	6	BCL11B
TP63	0	1.32964	0.796	0.035	0	6	TP63
ISL21	0	1.25791	0.55	0.088	0	6	ISL2
ENSGALG00000001885	0	1.2273	0.603	0.021	0	6	ENSGALG00000001885
MAP7	0	1.11616	0.771	0.079	0	6	MAP7
MPZL3	0	1.11414	0.862	0.142	0	6	MPZL3
TSPAN13	0	1.11116	0.937	0.274	0	6	TSPAN13
ENSGALG00000042443	0	1.09798	0.598	0.017	0	6	ENSGALG00000042443
FGF9	0	1.05758	0.444	0.018	0	6	FGF9
PDGFC	0	1.05151	0.634	0.076	0	6	PDGFC
BMP6	0	1.04735	0.504	0.035	0	6	BMP6
WNT6	0	1.04285	0.54	0.007	0	6	WNT6
ENSGALG00000011687	0	1.038	0.736	0.101	0	6	ENSGALG00000011687
KRT18	0	1.03223	0.62	0.018	0	6	KRT18
ARAP2	0	1.00687	0.705	0.096	0	6	ARAP2
ENSGALG00000046693	0	0.988078	0.558	0.012	0	6	ENSGALG00000046693
DLX5	0	0.967501	0.707	0.107	0	6	DLX5
SHANK2	0	0.96576	0.522	0.031	0	6	SHANK2
ZNF385C	0	0.950965	0.696	0.058	0	6	ZNF385C
C1QTNF4	0	0.933633	0.606	0.033	0	6	C1QTNF4
GRIK2	0	0.900889	0.529	0.068	0	6	GRIK2
ENSGALG00000001405	0	0.900249	0.717	0.027	0	6	ENSGALG00000001405
MAP7D2	0	0.886952	0.73	0.144	0	6	MAP7D2
SOSTDC1	0	0.826792	0.537	0.042	0	6	SOSTDC1
UPK1B	0	0.821582	0.416	0.005	0	6	UPK1B
PTGS2	0	0.815043	0.388	0.015	0	6	PTGS2
CAPN6	0	0.808754	0.543	0.018	0	6	CAPN6
ENSGALG00000030809	0	0.782701	0.651	0.072	0	6	ENSGALG00000030809
SCIN	0	0.760997	0.381	0.029	0	6	SCIN
CTXN2	0	0.744788	0.461	0.022	0	6	CTXN2
ENSGALG00000049518	0	0.737731	0.513	0.006	0	6	ENSGALG00000049518
KRT17	0	0.731339	0.311	0.019	0	6	KRT17
PERP1	0	0.729706	0.608	0.005	0	6	PERP1
WNT9B	0	0.71589	0.293	0.002	0	6	WNT9B
ENSGALG00000050400	0	0.666839	0.543	0.015	0	6	ENSGALG00000050400
GCNT1	0	0.62714	0.574	0.058	0	6	GCNT1
ABCA4	0	0.621691	0.418	0.019	0	6	ABCA4
SUSD4	0	0.581524	0.428	0.017	0	6	SUSD4
ST14	0	0.576022	0.53	0.053	0	6	ST14
THRB	0	0.572802	0.34	0.013	0	6	THRB
ENSGALG00000001028	0	0.572689	0.515	0.041	0	6	ENSGALG00000001028
VIT	0	0.567674	0.401	0.005	0	6	VIT
DOCK8	0	0.563017	0.329	0.023	0	6	DOCK8
DLX3	0	0.552769	0.439	0.016	0	6	DLX3
KLF5	0	0.552245	0.419	0.028	0	6	KLF5
RBM47	0	0.546609	0.401	0.016	0	6	RBM47
WNT4	0	0.537248	0.466	0.012	0	6	WNT4
ENSGALG00000015140	0	0.531123	0.449	0.022	0	6	ENSGALG00000015140
TRABD2A	0	0.525857	0.311	0.01	0	6	TRABD2A
CDH1	0	0.506468	0.449	0.017	0	6	CDH1
CACNG3	0	0.497242	0.366	0.027	0	6	CACNG3
PERP2	0	0.460738	0.397	0.022	0	6	PERP2
COL17A1	0	0.456991	0.361	0.029	0	6	COL17A1
TTC39A	0	0.449717	0.464	0.031	0	6	TTC39A
SOHO-1	0	0.446874	0.343	0.008	0	6	SOHO-1
OTX1	0	0.44352	0.414	0.031	0	6	OTX1
BARX2	0	0.43453	0.338	0.013	0	6	BARX2
TRIM29	0	0.425232	0.308	0.005	0	6	TRIM29
SMAGP	0	0.425134	0.399	0.018	0	6	SMAGP
TFAP2C	0	0.411313	0.376	0.018	0	6	TFAP2C
WFDC2	0	0.388934	0.343	0.016	0	6	WFDC2
F2RL1	0	0.380572	0.368	0.015	0	6	F2RL1
ENSGALG00000016651	0	0.378572	0.34	0.015	0	6	ENSGALG00000016651
ENSGALG00000034392	0	0.377437	0.326	0.003	0	6	ENSGALG00000034392
ENSGALG00000052786	0	0.374388	0.357	0.028	0	6	ENSGALG00000052786
ENSGALG00000048940	0	0.368001	0.364	0.024	0	6	ENSGALG00000048940
ENSGALG00000011889	0	0.361152	0.322	0.015	0	6	ENSGALG00000011889
EPHA1	0	0.355756	0.345	0.002	0	6	EPHA1
GMIP	0	0.351792	0.34	0.016	0	6	GMIP
KRT13	0	0.336611	0.269	0.004	0	6	KRT13
ESRP1	0	0.330283	0.332	0.014	0	6	ESRP1
ENSGALG00000051300	0	0.324098	0.308	0.006	0	6	ENSGALG00000051300
MANSC4	0	0.287843	0.277	0.012	0	6	MANSC4
MACC1	0	0.286396	0.28	0.005	0	6	MACC1
ENSGALG00000037687	0	0.282337	0.295	0.008	0	6	ENSGALG00000037687
ENSGALG00000017276	0	0.273335	0.278	0.008	0	6	ENSGALG00000017276
FAM83B	0	0.263819	0.271	0.011	0	6	FAM83B
ME1	1.22471e-306	0.678352	0.62	0.113	2.76722e-302	6	ME1
FREM2	9.04223e-305	1.07476	0.7	0.169	2.04309e-300	6	FREM2
ENSGALG00000051365	1.22719e-298	0.413652	0.416	0.045	2.77284e-294	6	ENSGALG00000051365
SIX3	2.02844e-298	0.894127	0.848	0.21	4.58326e-294	6	SIX3
TRHDE	2.0869e-298	0.512018	0.352	0.029	4.71535e-294	6	TRHDE
FGF8	2.12415e-294	2.00938	0.402	0.044	4.79952e-290	6	FGF8
CAVIN2	5.16439e-293	0.389962	0.376	0.036	1.16689e-288	6	CAVIN2
STK17A	1.88275e-289	0.351081	0.347	0.03	4.25408e-285	6	STK17A
WNT7B	3.49943e-289	0.489923	0.336	0.027	7.90697e-285	6	WNT7B
IKZF2	8.16872e-284	1.0778	0.762	0.233	1.84572e-279	6	IKZF2
ENSGALG00000043355	1.9637e-279	0.664447	0.608	0.119	4.43698e-275	6	ENSGALG00000043355
EZR	1.30225e-278	1.23991	0.722	0.197	2.94242e-274	6	EZR
SEMA3C	3.3753e-276	0.867238	0.539	0.094	7.62649e-272	6	SEMA3C
EMP1	4.8234e-273	0.650162	0.328	0.028	1.08985e-268	6	EMP1
CD99	1.79843e-264	1.1538	0.858	0.365	4.06355e-260	6	CD99
MET	2.2393e-258	0.391772	0.312	0.027	5.05971e-254	6	MET
ZNF503	7.80731e-258	0.35343	0.371	0.041	1.76406e-253	6	ZNF503
FAM83H	1.51255e-253	0.326335	0.35	0.037	3.41761e-249	6	FAM83H
IFI27L2	2.5224e-251	0.506568	0.408	0.054	5.69936e-247	6	IFI27L2
FABP3	7.79735e-251	0.545805	0.444	0.066	1.76181e-246	6	FABP3
COBLL1	2.11679e-246	0.975929	0.851	0.356	4.78288e-242	6	COBLL1
BARX1	3.21274e-244	0.991348	0.606	0.14	7.25918e-240	6	BARX1
CYP1B1	1.89092e-242	0.79349	0.391	0.053	4.27253e-238	6	CYP1B1
MOXD1	5.88919e-241	0.686396	0.584	0.126	1.33066e-236	6	MOXD1
RHOB	2.71457e-240	0.905832	0.734	0.238	6.13356e-236	6	RHOB
KRT7	3.38494e-236	0.381756	0.276	0.022	7.64828e-232	6	KRT7
CRIM11	4.78122e-236	1.90566	0.917	0.528	1.08032e-231	6	CRIM1
ANK3	5.47323e-235	1.01378	0.893	0.373	1.23668e-230	6	ANK3
LAMA5	1.79469e-234	0.621204	0.603	0.148	4.05509e-230	6	LAMA5
PLCH2	2.92897e-234	0.547465	0.551	0.116	6.61802e-230	6	PLCH2
SEMA3B	8.51436e-234	0.374429	0.405	0.057	1.92382e-229	6	SEMA3B
CNTNAP5	6.3481e-231	0.944696	0.444	0.075	1.43435e-226	6	CNTNAP5
FERMT1	2.63385e-225	0.730748	0.669	0.2	5.95119e-221	6	FERMT1
ND6	3.73178e-224	0.900413	0.999	1	8.43195e-220	6	ND6
GPC1	2.54644e-223	1.2433	0.972	0.804	5.75368e-219	6	GPC1
PPARG	2.85759e-222	0.377292	0.367	0.049	6.45672e-218	6	PPARG
KREMEN1	6.36613e-222	0.402871	0.373	0.052	1.43843e-217	6	KREMEN1
PKP2	6.28246e-221	0.340605	0.302	0.031	1.41952e-216	6	PKP2
KALRN	1.14686e-219	1.03508	0.904	0.445	2.59132e-215	6	KALRN
UNC13B	1.17113e-218	0.614417	0.546	0.115	2.64617e-214	6	UNC13B
ITGA3	1.0637e-216	0.329184	0.366	0.05	2.40343e-212	6	ITGA3
RDH10	4.18046e-213	1.14098	0.499	0.112	9.44575e-209	6	RDH10
ENSGALG00000054347	4.37862e-213	0.328056	0.274	0.026	9.89348e-209	6	ENSGALG00000054347
ENSGALG00000049165	6.68421e-212	1.25795	0.759	0.272	1.5103e-207	6	ENSGALG00000049165
ATP7B	6.00646e-211	0.339503	0.333	0.041	1.35716e-206	6	ATP7B
IL1RAPL2	1.38571e-209	1.16592	0.482	0.098	3.13101e-205	6	IL1RAPL2
NREP	4.64407e-209	1.42819	0.968	0.75	1.04933e-204	6	NREP
SHISA9	1.90284e-208	1.46263	0.857	0.442	4.29947e-204	6	SHISA9
TJP2	5.93052e-207	0.908709	0.876	0.444	1.34e-202	6	TJP2
PTPN3	8.32486e-207	0.671382	0.492	0.103	1.881e-202	6	PTPN3
CREB3L2	4.22814e-206	1.04385	0.873	0.461	9.55348e-202	6	CREB3L2
SMOC22	4.50672e-206	1.1841	0.792	0.286	1.01829e-201	6	SMOC2
ENSGALG00000011252	2.58337e-203	0.425551	0.468	0.094	5.83712e-199	6	ENSGALG00000011252
ADGRG1	1.8091e-202	0.421683	0.383	0.059	4.08766e-198	6	ADGRG1
ENSGALG00000011296	1.24782e-201	0.91881	0.771	0.325	2.81946e-197	6	ENSGALG00000011296
PTPRM	1.30674e-201	0.868003	0.743	0.279	2.95258e-197	6	PTPRM
MYH91	5.26154e-201	1.3707	0.98	0.873	1.18885e-196	6	MYH9
LRBA	4.76144e-200	1.00877	0.94	0.652	1.07585e-195	6	LRBA
ENSGALG00000051434	5.04116e-200	0.390524	0.368	0.054	1.13905e-195	6	ENSGALG00000051434
ZDHHC23	1.64213e-199	0.292536	0.297	0.034	3.71038e-195	6	ZDHHC23
FMN11	4.32163e-198	0.96521	0.796	0.336	9.76472e-194	6	FMN1
DISP1	6.10448e-197	1.09904	0.841	0.401	1.37931e-192	6	DISP1
MBP	2.76061e-196	0.291335	0.304	0.036	6.2376e-192	6	MBP
FKBP9	2.4809e-195	1.03658	0.921	0.634	5.6056e-191	6	FKBP9
AGRN	1.73208e-193	0.728456	0.844	0.378	3.91363e-189	6	AGRN
HSPA2	1.9468e-192	1.11587	0.817	0.417	4.39879e-188	6	HSPA2
TMCC3	3.12792e-191	0.514948	0.419	0.079	7.06754e-187	6	TMCC3
AP1S3	3.57204e-190	0.690151	0.681	0.241	8.07103e-186	6	AP1S3
JAG2	6.47339e-190	0.516625	0.509	0.11	1.46266e-185	6	JAG2
BLVRA	8.27454e-190	0.377834	0.383	0.064	1.86963e-185	6	BLVRA
METTL24	2.57564e-189	0.722053	0.565	0.153	5.81967e-185	6	METTL24
PATJ	3.0967e-186	0.601233	0.655	0.21	6.997e-182	6	PATJ
ENSGALG00000049578	5.85117e-186	0.449698	0.304	0.039	1.32207e-181	6	ENSGALG00000049578
SPTBN11	2.50997e-185	0.945273	0.992	0.962	5.67127e-181	6	SPTBN1
SLC44A3	1.64733e-183	0.531413	0.513	0.125	3.72215e-179	6	SLC44A3
CFTR	4.19177e-183	0.602899	0.293	0.038	9.47131e-179	6	CFTR
ANO6	1.00503e-182	0.524617	0.48	0.109	2.27086e-178	6	ANO6
APP	7.96758e-182	0.901355	0.989	0.927	1.80028e-177	6	APP
SAMD12	5.07166e-181	0.617826	0.698	0.247	1.14594e-176	6	SAMD12
SH3YL1	1.54475e-178	0.416938	0.488	0.116	3.49037e-174	6	SH3YL1
GPI	7.6014e-177	0.96169	0.982	0.885	1.71754e-172	6	GPI
IRX6	8.65349e-177	0.469212	0.418	0.084	1.95526e-172	6	IRX6
GALNTL6	4.07862e-176	1.0316	0.688	0.243	9.21563e-172	6	GALNTL6
LRRC1	6.33881e-176	0.757658	0.744	0.317	1.43225e-171	6	LRRC1
HIC2	1.20997e-175	0.908197	0.938	0.702	2.73393e-171	6	HIC2
ST8SIA5	3.65537e-175	0.417423	0.361	0.062	8.25931e-171	6	ST8SIA5
LINGO2	1.15273e-174	0.603125	0.35	0.057	2.6046e-170	6	LINGO2
EPB41L5	1.74667e-173	0.640175	0.706	0.287	3.94661e-169	6	EPB41L5
ENSGALG00000048626	5.5782e-173	0.361776	0.276	0.034	1.2604e-168	6	ENSGALG00000048626
CDKL5	2.11435e-171	0.839436	0.689	0.264	4.77737e-167	6	CDKL5
MDGA2	8.4764e-171	0.504489	0.435	0.093	1.91524e-166	6	MDGA2
ASTN2	4.00954e-170	0.918979	0.595	0.191	9.05955e-166	6	ASTN2
ND3	2.09137e-168	0.69061	0.999	1	4.72546e-164	6	ND3
DLX6	7.94399e-168	0.267172	0.283	0.036	1.79495e-163	6	DLX6
SNTB1	3.81271e-167	0.575336	0.437	0.099	8.61481e-163	6	SNTB1
WDPCP	8.58656e-167	0.686285	0.613	0.203	1.94013e-162	6	WDPCP
CCSER11	5.38566e-166	1.18338	0.906	0.622	1.21689e-161	6	CCSER1
NANOS1	3.8488e-163	0.366518	0.346	0.059	8.69636e-159	6	NANOS1
MID11	1.32255e-162	1.13225	0.954	0.708	2.9883e-158	6	MID1
CELF2	3.65667e-161	0.441722	0.932	0.334	8.26224e-157	6	CELF2
PALM2AKAP2	2.50837e-160	0.964101	0.911	0.638	5.66767e-156	6	PALM2AKAP2
LMX1B	5.78976e-160	1.2866	0.482	0.124	1.3082e-155	6	LMX1B
SEMA3A1	3.48254e-158	1.08519	0.819	0.413	7.86881e-154	6	SEMA3A
TF	6.20203e-158	0.355195	0.278	0.039	1.40135e-153	6	TF
WTIP	6.42072e-158	0.725161	0.73	0.332	1.45076e-153	6	WTIP
KCNQ1	6.91069e-158	0.404693	0.371	0.07	1.56147e-153	6	KCNQ1
ENSGALG00000029012	8.39683e-157	0.723016	0.398	0.089	1.89726e-152	6	ENSGALG00000029012
CGNL1	1.87178e-156	0.661348	0.691	0.28	4.22928e-152	6	CGNL1
EDARADD	8.98292e-156	0.334414	0.387	0.08	2.02969e-151	6	EDARADD
MSX2	1.20609e-155	0.474572	0.349	0.063	2.72517e-151	6	MSX2
TRERF1	1.29294e-154	0.355004	0.385	0.079	2.9214e-150	6	TRERF1
THSD4	1.49485e-154	0.824954	0.833	0.459	3.37761e-150	6	THSD4
CALML4	6.56146e-154	0.735434	0.716	0.317	1.48256e-149	6	CALML4
GPX1	1.37522e-152	0.756135	1	0.988	3.1073e-148	6	GPX1
BMP4	1.88139e-152	0.533538	0.456	0.114	4.25101e-148	6	BMP4
BMP72	3.94401e-152	0.737316	0.758	0.363	8.9115e-148	6	BMP7
MYO6	1.92513e-151	0.574129	0.678	0.267	4.34984e-147	6	MYO6
WAS	1.10221e-150	0.774607	0.906	0.647	2.49043e-146	6	WAS
STOX2	1.60981e-149	1.40793	0.873	0.622	3.63736e-145	6	STOX2
PLD5	3.43246e-149	0.551118	0.435	0.108	7.75564e-145	6	PLD5
RASGEF1B	7.0305e-149	0.378668	0.38	0.079	1.58854e-144	6	RASGEF1B
WLS	1.01382e-147	0.767794	0.935	0.701	2.29072e-143	6	WLS
RASSF9	1.50299e-147	0.317055	0.361	0.069	3.39601e-143	6	RASSF9
POF1B	1.75611e-147	0.291827	0.3	0.049	3.96793e-143	6	POF1B
DOCK9	3.76294e-147	0.615692	0.681	0.276	8.50237e-143	6	DOCK9
NAPEPLD	7.19846e-145	0.327932	0.353	0.071	1.62649e-140	6	NAPEPLD
FHIP1A	4.43713e-144	0.294098	0.328	0.061	1.00257e-139	6	FHIP1A
CLN6	1.38497e-143	0.683741	0.89	0.582	3.12934e-139	6	CLN6
KIAA1671	1.69282e-143	0.558508	0.632	0.229	3.82492e-139	6	KIAA1671
NECTIN1	7.98901e-143	0.624516	0.812	0.433	1.80512e-138	6	NECTIN1
ENSGALG00000004814	4.56326e-142	0.351274	0.352	0.073	1.03107e-137	6	ENSGALG00000004814
VEGFD1	5.29194e-141	0.842702	0.84	0.434	1.19571e-136	6	VEGFD
PLEKHA5	1.53055e-140	0.892936	0.956	0.771	3.45828e-136	6	PLEKHA5
RPLP1	4.34791e-140	0.388121	1	1	9.82409e-136	6	RPLP1
CARMIL1	5.12297e-140	0.839687	0.85	0.543	1.15753e-135	6	CARMIL1
FRYL	8.00512e-139	0.786953	0.92	0.706	1.80876e-134	6	FRYL
MCAM	1.2463e-138	0.447786	0.508	0.158	2.81602e-134	6	MCAM
TUFT1	1.36011e-138	0.276662	0.326	0.062	3.07318e-134	6	TUFT1
CADPS2	3.25176e-138	0.764626	0.703	0.309	7.34736e-134	6	CADPS2
DAG1	5.39877e-137	0.711276	0.862	0.556	1.21985e-132	6	DAG1
RBP5	8.35606e-137	0.769827	0.955	0.79	1.88805e-132	6	RBP5
PCDH7	2.3899e-136	1.07131	0.842	0.486	5.39999e-132	6	PCDH7
GALNT3	4.75825e-136	0.395146	0.491	0.142	1.07513e-131	6	GALNT3
ENSGALG00000010316	2.25718e-135	0.521302	0.655	0.253	5.10009e-131	6	ENSGALG00000010316
ZNF385B	3.36878e-134	0.286325	0.318	0.059	7.61176e-130	6	ZNF385B
AMOTL1	5.47864e-134	0.332071	0.36	0.08	1.2379e-129	6	AMOTL1
NTF3	1.30099e-133	0.746816	0.723	0.337	2.93959e-129	6	NTF3
NELL1	3.80236e-133	0.602951	0.612	0.216	8.59142e-129	6	NELL1
ASAP2	1.3971e-132	0.712588	0.886	0.634	3.15676e-128	6	ASAP2
PPM1E	1.13858e-130	0.492519	0.54	0.189	2.57262e-126	6	PPM1E
ATP2B1	8.45586e-130	0.88355	0.892	0.661	1.9106e-125	6	ATP2B1
UNC5B	1.28768e-129	0.453168	0.47	0.143	2.90952e-125	6	UNC5B
RALGPS1	1.51537e-128	0.445871	0.526	0.17	3.42399e-124	6	RALGPS1
ENSGALG00000008469	1.20384e-127	0.502864	0.63	0.26	2.72007e-123	6	ENSGALG00000008469
SYNJ2	1.3361e-127	0.328903	0.373	0.088	3.01893e-123	6	SYNJ2
GABRB2	1.03247e-126	0.440798	0.406	0.103	2.33286e-122	6	GABRB2
HSPB9	3.97994e-126	0.616084	0.502	0.165	8.99268e-122	6	HSPB9
JUP	2.57981e-125	0.581325	0.717	0.364	5.82907e-121	6	JUP
GRAMD1C	9.85487e-125	0.528263	0.539	0.191	2.22671e-120	6	GRAMD1C
SYT1	3.78992e-124	1.19721	0.947	0.818	8.56333e-120	6	SYT1
CLSTN1	2.46918e-123	0.705967	0.934	0.764	5.5791e-119	6	CLSTN1
PCDH19	5.05288e-123	0.606504	0.65	0.292	1.1417e-118	6	PCDH19
TXNDC17	1.01554e-122	0.616087	0.989	0.941	2.29461e-118	6	TXNDC17
RBBP8	4.46047e-122	0.602409	0.744	0.401	1.00784e-117	6	RBBP8
PLBD1	9.99505e-121	0.37622	0.467	0.142	2.25838e-116	6	PLBD1
KIF13B	1.50166e-120	0.654669	0.695	0.359	3.39299e-116	6	KIF13B
STMN1	3.20509e-120	0.403567	1	0.999	7.24191e-116	6	STMN1
EGFR2	2.23322e-119	1.11069	0.84	0.532	5.04595e-115	6	EGFR
SLC8A1	3.25361e-119	0.268615	0.253	0.042	7.35152e-115	6	SLC8A1
ENSGALG00000010722	9.62911e-119	0.282588	0.319	0.069	2.1757e-114	6	ENSGALG00000010722
CDK6	4.74708e-117	0.687376	0.925	0.665	1.0726e-112	6	CDK6
NET1	4.97061e-117	0.690423	0.716	0.396	1.12311e-112	6	NET1
ENSGALG00000036310	1.70139e-116	0.47477	0.575	0.221	3.8443e-112	6	ENSGALG00000036310
MTUS1	2.51163e-116	0.33899	0.376	0.096	5.67502e-112	6	MTUS1
LRP11	7.36322e-116	0.50567	0.662	0.28	1.66372e-111	6	LRP11
VAV3	8.21484e-116	0.327985	0.429	0.121	1.85614e-111	6	VAV3
ENSGALG00000037493	8.45383e-116	0.2532	0.288	0.057	1.91014e-111	6	ENSGALG00000037493
DAB21	1.65303e-115	0.501909	0.423	0.125	3.73503e-111	6	DAB2
SLC16A9	3.80255e-115	0.475489	0.595	0.242	8.59186e-111	6	SLC16A9
FZD6	8.8533e-115	0.387637	0.487	0.164	2.0004e-110	6	FZD6
NRIP12	8.68959e-114	0.864098	0.958	0.815	1.96341e-109	6	NRIP1
MYLIP	1.1215e-113	0.469608	0.595	0.241	2.53404e-109	6	MYLIP
FAT1	1.29617e-112	0.719043	0.907	0.713	2.9287e-108	6	FAT1
PAK1	4.11377e-112	0.488209	0.686	0.306	9.29505e-108	6	PAK1
ENSGALG00000051025	9.15162e-112	0.466511	0.27	0.052	2.06781e-107	6	ENSGALG00000051025
ENSGALG00000041015	1.69135e-111	0.258638	0.381	0.092	3.82161e-107	6	ENSGALG00000041015
ENSGALG00000035579	2.23673e-111	0.273187	0.311	0.069	5.0539e-107	6	ENSGALG00000035579
PTPRK	2.90671e-111	0.787311	0.941	0.761	6.56772e-107	6	PTPRK
ATP1B1	3.44187e-111	0.764473	0.835	0.583	7.7769e-107	6	ATP1B1
DMD1	1.16282e-110	0.58109	0.899	0.513	2.6274e-106	6	DMD
PLEKHA7	1.21985e-110	0.532878	0.641	0.276	2.75624e-106	6	PLEKHA7
FTH1	1.25906e-110	0.344707	1	1	2.84485e-106	6	FTH1
ENSGALG00000009959	1.47518e-110	0.486326	0.539	0.206	3.33317e-106	6	ENSGALG00000009959
KHDRBS2	3.19501e-110	0.61313	0.623	0.264	7.21913e-106	6	KHDRBS2
PLXNB21	4.65207e-110	0.711395	0.956	0.835	1.05114e-105	6	PLXNB2
ENSGALG00000038635	7.31114e-110	0.587947	0.827	0.56	1.65195e-105	6	ENSGALG00000038635
TPD52	1.01072e-109	0.608404	0.744	0.428	2.28372e-105	6	TPD52
SLIT31	1.00421e-108	0.797779	0.923	0.663	2.26902e-104	6	SLIT3
HTR1B	1.54239e-108	0.259858	0.302	0.067	3.48503e-104	6	HTR1B
GNAS	3.49336e-108	0.633316	0.925	0.791	7.89324e-104	6	GNAS
ID32	6.17653e-108	0.741501	0.845	0.54	1.39559e-103	6	ID3
GJA12	2.82923e-106	0.895594	0.961	0.816	6.39265e-102	6	GJA1
ADAMTS18	3.61082e-106	0.328793	0.367	0.093	8.15864e-102	6	ADAMTS18
ELF1	4.38071e-106	0.546765	0.73	0.4	9.89822e-102	6	ELF1
CXXC5	6.8093e-106	0.569435	0.883	0.618	1.53856e-101	6	CXXC5
RHOBTB1	8.09888e-106	0.312753	0.36	0.096	1.82994e-101	6	RHOBTB1
CSRP21	1.61317e-105	0.757946	0.685	0.347	3.64497e-101	6	CSRP2
SHTN1	2.43001e-105	0.374135	0.527	0.18	5.4906e-101	6	SHTN1
HS6ST1	8.52916e-105	0.721062	0.902	0.65	1.92716e-100	6	HS6ST1
EDIL3	1.44661e-104	0.343031	0.397	0.107	3.26861e-100	6	EDIL3
PITX21	1.98794e-104	1.52883	0.533	0.212	4.49175e-100	6	PITX2
SERTM1	4.40339e-104	0.270192	0.283	0.061	9.94947e-100	6	SERTM1
MTSS1	8.6757e-104	0.69041	0.643	0.298	1.96028e-99	6	MTSS1
LRRC4C	3.62799e-103	0.678857	0.513	0.18	8.19745e-99	6	LRRC4C
COX3	5.86771e-103	0.339423	1	1	1.32581e-98	6	COX3
GALNT182	9.47647e-103	0.791933	0.886	0.614	2.14121e-98	6	GALNT18
ABLIM1	1.27087e-102	0.513836	0.619	0.268	2.87153e-98	6	ABLIM1
MGAT3	2.72775e-102	0.412451	0.527	0.205	6.16336e-98	6	MGAT3
ENSGALG00000008141	7.48539e-102	0.494844	0.55	0.232	1.69132e-97	6	ENSGALG00000008141
MFGE8	1.37206e-100	0.355054	0.491	0.175	3.10018e-96	6	MFGE8
AXIN2	4.65481e-100	0.500097	0.57	0.248	1.05175e-95	6	AXIN2
S100A61	2.79716e-99	0.76568	0.65	0.322	6.32018e-95	6	S100A6
PCP41	1.6236e-98	0.431591	0.53	0.208	3.66853e-94	6	PCP4
CCDC88C	3.81908e-98	0.59226	0.876	0.615	8.62921e-94	6	CCDC88C
CDKL2	3.96141e-98	0.318624	0.377	0.107	8.9508e-94	6	CDKL2
SERF2	4.6754e-98	0.52228	0.938	0.807	1.05641e-93	6	SERF2
RPS29	6.20187e-98	0.342003	1	1	1.40131e-93	6	RPS29
NPNT	1.94822e-97	0.326454	0.397	0.123	4.402e-93	6	NPNT
SLC4A4	1.54952e-96	0.489231	0.496	0.186	3.50113e-92	6	SLC4A4
AFDN	4.84631e-96	0.700308	0.958	0.786	1.09502e-91	6	AFDN
SDK13	7.29166e-96	0.841453	0.92	0.764	1.64755e-91	6	SDK1
TMEM132B	1.65281e-95	0.253217	0.319	0.078	3.73453e-91	6	TMEM132B
RHOBTB2	7.16388e-95	0.424597	0.534	0.225	1.61868e-90	6	RHOBTB2
ENSGALG00000002581	1.02346e-94	0.367968	0.515	0.201	2.3125e-90	6	ENSGALG00000002581
SH3BP2	4.31558e-94	0.31814	0.381	0.117	9.75106e-90	6	SH3BP2
TBC1D14	5.45504e-94	0.551507	0.719	0.438	1.23257e-89	6	TBC1D14
ALCAM1	9.35404e-94	0.675118	0.879	0.526	2.11355e-89	6	ALCAM
QPRT	1.4978e-93	0.618789	0.875	0.634	3.38428e-89	6	QPRT
HK1	3.30587e-93	0.640719	0.9	0.758	7.46961e-89	6	HK1
ENO1	4.38777e-93	0.70912	0.999	1	9.91418e-89	6	ENO1
SEMA6D	6.50314e-93	0.347093	0.433	0.143	1.46938e-88	6	SEMA6D
WNK2	2.09177e-92	0.62059	0.722	0.39	4.72635e-88	6	WNK2
CHST9	2.8092e-92	0.41473	0.356	0.104	6.34738e-88	6	CHST9
PCDHAC1	9.15169e-92	0.293197	0.269	0.06	2.06782e-87	6	PCDHAC1
TRPM3	2.13461e-91	0.583301	0.28	0.068	4.82316e-87	6	TRPM3
BASP1	2.23693e-91	0.556675	1	0.993	5.05434e-87	6	BASP1
TKT	1.27137e-90	0.567387	0.99	0.947	2.87266e-86	6	TKT
RALA	1.45008e-90	0.578685	0.938	0.856	3.27646e-86	6	RALA
PDLIM1	1.96037e-90	0.319508	0.322	0.088	4.42945e-86	6	PDLIM1
RPL37	1.97734e-90	0.351849	1	1	4.4678e-86	6	RPL37
LRRN4	2.86552e-90	0.265329	0.34	0.097	6.47465e-86	6	LRRN4
DGKB	5.29733e-90	0.735024	0.759	0.447	1.19693e-85	6	DGKB
SGPL1	5.80978e-89	0.495353	0.675	0.384	1.31272e-84	6	SGPL1
H3F3C	1.16389e-88	0.329819	1	1	2.6298e-84	6	H3F3C
TDRP	3.91926e-88	0.374507	0.512	0.209	8.85557e-84	6	TDRP
ATP11A	4.60364e-88	0.405247	0.467	0.187	1.04019e-83	6	ATP11A
SCRN1	4.07014e-87	0.410951	0.72	0.388	9.19648e-83	6	SCRN1
MYO1E	6.9382e-87	0.485942	0.63	0.328	1.56769e-82	6	MYO1E
CD2AP	2.0916e-86	0.536512	0.809	0.572	4.72598e-82	6	CD2AP
GNG41	2.53367e-86	0.511873	0.536	0.235	5.72484e-82	6	GNG4
ANTXRL	3.3804e-86	0.402534	0.536	0.232	7.63801e-82	6	ANTXRL
CTNNB11	3.52309e-86	0.443502	0.987	0.966	7.96042e-82	6	CTNNB1
DDR1	4.67766e-86	0.447253	0.706	0.39	1.05692e-81	6	DDR1
ENSGALG00000048179	4.08846e-85	0.426608	0.523	0.237	9.23787e-81	6	ENSGALG00000048179
TPM31	5.20011e-85	0.457296	0.994	0.972	1.17496e-80	6	TPM3
MSANTD1	9.48435e-85	0.294974	0.366	0.114	2.14299e-80	6	MSANTD1
ENSGALG00000037441	1.20143e-84	0.293087	1	1	2.71463e-80	6	ENSGALG00000037441
ATP2B4	1.26134e-84	0.516452	0.72	0.453	2.85e-80	6	ATP2B4
SORCS3	8.61471e-84	0.26702	0.25	0.057	1.94649e-79	6	SORCS3
BSG	9.39289e-84	0.482287	0.979	0.944	2.12232e-79	6	BSG
RNF2	1.86661e-83	0.293978	0.383	0.129	4.21761e-79	6	RNF2
COMT	2.04975e-83	0.403493	0.534	0.245	4.63142e-79	6	COMT
CD151	2.60453e-83	0.528373	0.606	0.318	5.88494e-79	6	CD151
AHDC1	1.10536e-82	0.439869	0.661	0.364	2.49756e-78	6	AHDC1
ENSGALG00000004793	2.27903e-82	0.454252	0.619	0.329	5.14946e-78	6	ENSGALG00000004793
NKAIN2	2.831e-82	0.786601	0.864	0.597	6.39664e-78	6	NKAIN2
PPFIBP11	3.25585e-81	0.547849	0.918	0.751	7.3566e-77	6	PPFIBP1
DENND5B	3.51232e-81	0.46326	0.488	0.197	7.93608e-77	6	DENND5B
SYT9	5.39097e-80	0.518628	0.466	0.187	1.21809e-75	6	SYT9
ATP1A1	1.05158e-79	0.588684	0.934	0.813	2.37605e-75	6	ATP1A1
COL18A1	1.17876e-79	0.39855	0.541	0.253	2.66341e-75	6	COL18A1
TES1	1.37181e-79	0.515357	0.793	0.547	3.0996e-75	6	TES
CXADR	1.7039e-79	0.560433	0.911	0.704	3.84996e-75	6	CXADR
FGF13	3.68557e-79	0.406268	0.384	0.128	8.32755e-75	6	FGF13
PGM3	6.9577e-79	0.322206	0.416	0.156	1.57209e-74	6	PGM3
PARD3B	4.00187e-78	0.589451	0.886	0.726	9.04222e-74	6	PARD3B
RETREG1	4.00454e-78	0.288855	0.352	0.109	9.04826e-74	6	RETREG1
CAMK1D	8.44853e-78	0.499782	0.478	0.194	1.90895e-73	6	CAMK1D
NFAT5	4.6314e-77	0.541585	0.793	0.568	1.04647e-72	6	NFAT5
TMEM56	4.77332e-77	0.425436	0.578	0.286	1.07853e-72	6	TMEM56
SLC11A2	7.512e-77	0.565705	0.672	0.419	1.69734e-72	6	SLC11A2
MB21D2	1.43053e-76	0.347685	0.425	0.164	3.23228e-72	6	MB21D2
AXL	1.62957e-76	0.380682	0.456	0.186	3.68202e-72	6	AXL
INPP5A	2.81875e-76	0.525693	0.802	0.578	6.36897e-72	6	INPP5A
BICD21	4.90321e-76	0.59479	0.892	0.734	1.10788e-71	6	BICD2
SYNE2	7.86861e-76	0.584552	0.961	0.9	1.77791e-71	6	SYNE2
PLPPR1	8.44085e-76	0.385893	0.509	0.224	1.90721e-71	6	PLPPR1
IGFBP23	1.33765e-75	0.716138	0.885	0.65	3.02241e-71	6	IGFBP2
STK39	1.5501e-75	0.546104	0.71	0.452	3.50245e-71	6	STK39
SCARB2	3.79635e-75	0.320341	0.406	0.154	8.57786e-71	6	SCARB2
ENSGALG00000051922	5.34498e-73	0.52669	0.948	0.853	1.2077e-68	6	ENSGALG00000051922
USH1C	7.81552e-73	0.331316	0.374	0.127	1.76592e-68	6	USH1C
GAREM1	9.35825e-73	0.308203	0.404	0.15	2.1145e-68	6	GAREM1
PABPC1	1.08068e-72	0.326531	1	0.999	2.44179e-68	6	PABPC1
SHROOM3	5.13187e-72	0.447704	0.682	0.37	1.15955e-67	6	SHROOM3
MYL91	7.00267e-72	0.487587	0.786	0.53	1.58225e-67	6	MYL9
BMP2	1.10003e-71	0.324852	0.352	0.123	2.48551e-67	6	BMP2
P4HB1	1.1248e-71	0.469349	0.98	0.91	2.54149e-67	6	P4HB
LAMB13	2.12428e-71	0.560092	0.961	0.801	4.79982e-67	6	LAMB1
CAMK4	9.46894e-71	0.268123	0.315	0.098	2.13951e-66	6	CAMK4
CNKSR21	1.85145e-70	0.460891	0.608	0.31	4.18336e-66	6	CNKSR2
MAN2B2	1.15084e-69	0.384196	0.494	0.227	2.60031e-65	6	MAN2B2
SIK1	1.48e-69	0.419532	0.459	0.204	3.34406e-65	6	SIK1
ABHD17A	1.74071e-69	0.453643	0.807	0.597	3.93315e-65	6	ABHD17A
MICAL3	3.10069e-69	0.529753	0.847	0.652	7.00602e-65	6	MICAL3
MAGI1	3.75171e-69	0.506741	0.902	0.769	8.477e-65	6	MAGI1
FAM169A	8.31718e-68	0.543743	0.634	0.39	1.87927e-63	6	FAM169A
SNTG1	1.14635e-67	0.662244	0.366	0.137	2.59019e-63	6	SNTG1
TMEM35B	7.02678e-67	0.39725	0.582	0.308	1.5877e-62	6	TMEM35B
OXCT1	8.42575e-67	0.46999	0.774	0.563	1.9038e-62	6	OXCT1
ATP10D	2.30988e-66	0.381263	0.48	0.224	5.21918e-62	6	ATP10D
ENSGALG00000055112	6.61364e-66	0.441456	0.857	0.645	1.49435e-61	6	ENSGALG00000055112
MAN2A1	1.224e-65	0.604613	0.698	0.462	2.76563e-61	6	MAN2A1
LAMC1	1.40817e-65	0.437001	0.637	0.387	3.18175e-61	6	LAMC1
APLP2	1.51559e-65	0.449094	0.809	0.587	3.42448e-61	6	APLP2
TFAP2A3	1.67734e-65	0.711061	0.883	0.655	3.78994e-61	6	TFAP2A
SH3BGRL3	3.64189e-65	0.486197	0.855	0.667	8.22886e-61	6	SH3BGRL3
TRIM2	4.20224e-65	0.35917	0.556	0.274	9.49496e-61	6	TRIM2
AIG11	6.28293e-64	0.428857	0.654	0.391	1.41963e-59	6	AIG1
TEAD3	1.34411e-63	0.290204	0.43	0.19	3.03702e-59	6	TEAD3
NR3C2	3.74926e-63	0.623588	0.793	0.587	8.47145e-59	6	NR3C2
BID	4.10661e-63	0.544488	0.954	0.894	9.27888e-59	6	BID
ENSGALG000000096502	8.19563e-63	0.634496	0.94	0.866	1.8518e-58	6	ENSGALG00000009650
SEMA3F	1.12079e-62	0.468565	0.774	0.556	2.53242e-58	6	SEMA3F
ENSGALG00000003805	1.54118e-62	0.432321	0.492	0.237	3.48229e-58	6	ENSGALG00000003805
TMEM79	1.57067e-62	0.305603	0.474	0.219	3.54893e-58	6	TMEM79
SIX6	5.3375e-62	0.461113	0.328	0.109	1.20601e-57	6	SIX6
STK26	7.60119e-62	0.419009	0.799	0.61	1.71749e-57	6	STK26
REEP3	6.29916e-61	0.427306	0.706	0.47	1.4233e-56	6	REEP3
AGO4	1.20585e-60	0.363668	0.563	0.308	2.72461e-56	6	AGO4
NCKAP5	2.22613e-60	0.368062	0.526	0.255	5.02995e-56	6	NCKAP5
ATP6	2.59587e-60	0.274848	1	1	5.86537e-56	6	ATP6
CYYR1	4.39512e-60	0.373739	0.451	0.21	9.93077e-56	6	CYYR1
DTNA	9.8155e-60	0.419293	0.692	0.421	2.21781e-55	6	DTNA
FGF12	1.58359e-59	0.363643	0.537	0.282	3.57811e-55	6	FGF12
CACNA2D3	1.66488e-59	0.364791	0.354	0.134	3.76179e-55	6	CACNA2D3
SMAD61	1.97529e-59	0.406718	0.536	0.286	4.46317e-55	6	SMAD6
SIPA1L2	2.09873e-59	0.507247	0.668	0.406	4.74209e-55	6	SIPA1L2
STRN	2.33368e-59	0.446077	0.776	0.58	5.27295e-55	6	STRN
TMSB15B	2.46147e-59	0.493343	1	0.998	5.56169e-55	6	TMSB15B
ENSGALG00000048316	4.35365e-59	0.400045	0.632	0.397	9.83707e-55	6	ENSGALG00000048316
FKBP14	1.26972e-58	0.552342	0.664	0.422	2.86893e-54	6	FKBP14
CEBPZOS	1.36457e-58	0.311508	0.556	0.288	3.08324e-54	6	CEBPZOS
EMILIN2	1.46373e-58	0.36997	0.443	0.209	3.30729e-54	6	EMILIN2
ENSGALG00000050983	1.65708e-58	0.433108	0.47	0.225	3.74417e-54	6	ENSGALG00000050983
NIN	6.05694e-58	0.351619	0.553	0.298	1.36857e-53	6	NIN
SH3RF1	6.08752e-58	0.456137	0.733	0.52	1.37548e-53	6	SH3RF1
ANKS1B	7.40707e-58	0.462029	0.501	0.243	1.67363e-53	6	ANKS1B
MICU2	8.05106e-58	0.481212	0.869	0.747	1.81914e-53	6	MICU2
SPARC1	9.46108e-58	0.576609	0.958	0.861	2.13773e-53	6	SPARC
LAPTM4A	1.37836e-57	0.412513	0.795	0.599	3.1144e-53	6	LAPTM4A
SLC39A10	2.37232e-57	0.500376	0.796	0.635	5.36027e-53	6	SLC39A10
MADD	2.90412e-57	0.283069	0.541	0.274	6.56186e-53	6	MADD
ARVCF	4.5047e-57	0.476379	0.885	0.744	1.01784e-52	6	ARVCF
PLXDC23	8.73987e-57	0.506608	0.806	0.568	1.97477e-52	6	PLXDC2
NBL1	9.27858e-57	0.548459	0.523	0.296	2.0965e-52	6	NBL1
ICA1	9.64674e-57	0.343147	0.512	0.257	2.17968e-52	6	ICA1
ENSGALG00000053028	1.49002e-56	0.407153	0.512	0.264	3.3667e-52	6	ENSGALG00000053028
ENSGALG00000016837	1.52913e-56	0.301938	0.47	0.213	3.45506e-52	6	ENSGALG00000016837
FBXW7	1.76701e-56	0.488013	0.738	0.527	3.99256e-52	6	FBXW7
LPCAT2	3.4792e-56	0.252352	0.322	0.123	7.86126e-52	6	LPCAT2
SLC1A31	4.17679e-56	0.311924	0.381	0.153	9.43746e-52	6	SLC1A3
PRR5	8.02478e-56	0.390842	0.533	0.288	1.8132e-51	6	PRR5
MGST1	3.49564e-55	0.457079	0.872	0.717	7.8984e-51	6	MGST1
MICU1	8.51306e-55	0.322322	0.563	0.315	1.92353e-50	6	MICU1
PDE7A	3.01301e-54	0.451788	0.772	0.588	6.8079e-50	6	PDE7A
LRCH1	3.56724e-54	0.435943	0.699	0.474	8.06019e-50	6	LRCH1
LDLRAD3	1.10816e-53	0.429215	0.629	0.395	2.50388e-49	6	LDLRAD3
TENM41	1.11978e-53	0.894696	0.835	0.76	2.53015e-49	6	TENM4
CTDSPL1	3.23581e-53	0.440074	0.875	0.764	7.31131e-49	6	CTDSPL
CHST11	4.19126e-53	0.368036	0.478	0.236	9.47015e-49	6	CHST11
COX14	1.14888e-52	0.385935	0.904	0.821	2.59589e-48	6	COX14
FGFR22	2.61947e-52	0.718908	0.758	0.591	5.91869e-48	6	FGFR2
RALY	6.49336e-52	0.284519	0.415	0.191	1.46717e-47	6	RALY
CD24	5.2596e-51	0.37598	0.812	0.589	1.18841e-46	6	CD24
RCAN1	9.08228e-51	0.27517	0.496	0.252	2.05214e-46	6	RCAN1
SULF12	1.9748e-50	0.535773	0.523	0.28	4.46206e-46	6	SULF1
PIGK	3.08744e-50	0.389115	0.727	0.53	6.97607e-46	6	PIGK
FREM1	1.76338e-49	0.466828	0.391	0.18	3.98436e-45	6	FREM1
TGIF1	2.18738e-49	0.342131	0.608	0.373	4.9424e-45	6	TGIF1
NUMB	2.20621e-49	0.380416	0.674	0.466	4.98494e-45	6	NUMB
C7orf73	2.35795e-49	0.349159	0.935	0.878	5.32779e-45	6	C7orf73
WWC1	2.82187e-49	0.341988	0.581	0.348	6.37603e-45	6	WWC1
EML41	4.23739e-49	0.387457	0.952	0.822	9.57439e-45	6	EML4
NAV2	7.56838e-49	0.429763	0.826	0.618	1.71008e-44	6	NAV2
WWOX1	1.09887e-48	0.555699	0.886	0.749	2.4829e-44	6	WWOX
TEAD1	1.41503e-48	0.479993	0.844	0.705	3.19726e-44	6	TEAD1
C5H15orf411	1.87729e-48	0.416068	0.767	0.578	4.24174e-44	6	C5H15orf41
CCNG2	2.57185e-48	0.40006	0.774	0.591	5.8111e-44	6	CCNG2
ENSGALG00000047303	7.52024e-48	0.301799	0.527	0.305	1.6992e-43	6	ENSGALG00000047303
YWHAB	1.18022e-47	0.292971	1	0.991	2.6667e-43	6	YWHAB
[truncated: 8,201 more rows]

## Sheet: 4. Face markers chicken
Marker genes for facial clusters at H22 in chicken.
	p_val	avg_log2FC	pct.1	pct.2	p_val_adj	cluster	gene
PAX7	0	1.7367	0.892	0.186	0	LNP	PAX7
PITX2	0	1.53573	0.785	0.17	0	LNP	PITX2
ALX1	0	1.27223	0.987	0.659	0	LNP	ALX1
CCDC141	0	0.895853	0.691	0.101	0	LNP	CCDC141
ENSGALG00000044478	1.21489e-299	0.76519	0.873	0.406	2.74505e-295	LNP	ENSGALG00000044478
TENM3	1.41745e-249	1.03301	0.989	0.954	3.20272e-245	LNP	TENM3
PRDM16	2.17349e-227	0.995914	0.865	0.472	4.911e-223	LNP	PRDM16
EPHA4	1.1699e-220	1.16879	0.833	0.508	2.64338e-216	LNP	EPHA4
CDK14	2.60161e-218	0.831	0.983	0.81	5.87833e-214	LNP	CDK14
DACH1	6.35696e-209	1.03869	0.792	0.384	1.43635e-204	LNP	DACH1
HSP90AB1	5.07987e-208	0.431613	1	1	1.1478e-203	LNP	HSP90AB1
NCL	8.16902e-204	0.396668	1	1	1.84579e-199	LNP	NCL
SEMA3E	2.572e-190	1.12705	0.526	0.183	5.81143e-186	LNP	SEMA3E
FAM49A	7.75474e-184	0.739498	0.832	0.546	1.75218e-179	LNP	FAM49A
NPM1	6.27687e-180	0.339504	1	1	1.41826e-175	LNP	NPM1
NPM3	4.34182e-169	0.726231	0.94	0.78	9.81034e-165	LNP	NPM3
HSPE1	2.32666e-167	0.413599	1	0.999	5.2571e-163	LNP	HSPE1
CYCS	1.40844e-166	0.453145	1	0.99	3.18238e-162	LNP	CYCS
KERA	3.41425e-161	0.464871	0.468	0.154	7.71449e-157	LNP	KERA
PRRX1	1.37168e-160	0.655528	0.874	0.506	3.09931e-156	LNP	PRRX1
ADAMTS19	4.99383e-154	0.730149	0.648	0.3	1.12836e-149	LNP	ADAMTS19
TLL1	2.30579e-150	1.01965	0.641	0.32	5.20994e-146	LNP	TLL1
NRIP1	3.79885e-148	0.641388	0.963	0.841	8.58349e-144	LNP	NRIP1
ITGB1BP3	3.04476e-144	0.31356	1	1	6.87963e-140	LNP	ITGB1BP3
GFPT2	3.35898e-141	0.483652	0.805	0.494	7.5896e-137	LNP	GFPT2
HSP90AA1	2.03746e-140	0.423913	1	0.999	4.60364e-136	LNP	HSP90AA1
EYA4	6.35346e-139	0.54654	0.595	0.258	1.43557e-134	LNP	EYA4
CREB5	1.69172e-136	0.833743	0.82	0.554	3.82244e-132	LNP	CREB5
MYCN	2.26359e-131	0.548281	0.886	0.653	5.11458e-127	LNP	MYCN
HSPD1	1.66316e-128	0.359015	1	0.998	3.75792e-124	LNP	HSPD1
EIF5A2	2.23066e-123	0.32665	1	0.999	5.04017e-119	LNP	EIF5A2
MCRIP2	1.72726e-120	0.364172	0.595	0.286	3.90274e-116	LNP	MCRIP2
GNG4	5.12433e-118	0.345689	0.548	0.245	1.15784e-113	LNP	GNG4
DHRS3	2.97055e-116	0.467785	0.426	0.158	6.71195e-112	LNP	DHRS3
CADM1	3.64617e-114	0.419391	0.942	0.774	8.23852e-110	LNP	CADM1
MYLK	6.79831e-113	0.573219	0.95	0.78	1.53608e-108	LNP	MYLK
NTRK3	3.83283e-110	0.539751	0.374	0.127	8.66029e-106	LNP	NTRK3
CST3	9.40286e-109	0.369982	0.994	0.98	2.12458e-104	LNP	CST3
SNU13	2.7997e-107	0.326978	1	0.996	6.32592e-103	LNP	SNU13
NOP56	3.0471e-106	0.375071	0.997	0.973	6.88492e-102	LNP	NOP56
ENSGALG00000034218	4.35778e-106	0.343585	0.999	0.985	9.84642e-102	LNP	ENSGALG00000034218
HAPLN1	3.95565e-105	0.342137	0.441	0.176	8.93778e-101	LNP	HAPLN1
HSPA8	6.73228e-103	0.363073	1	0.999	1.52116e-98	LNP	HSPA8
PGK2	1.91702e-99	0.407459	0.988	0.957	4.33151e-95	LNP	PGK2
RASGRF2	9.17714e-98	0.361421	0.271	0.076	2.07357e-93	LNP	RASGRF2
SSB	9.66283e-98	0.349565	0.996	0.983	2.18332e-93	LNP	SSB
CCT5	1.20944e-97	0.307548	1	0.997	2.73273e-93	LNP	CCT5
EIF2S2	6.72315e-97	0.325223	0.999	0.992	1.5191e-92	LNP	EIF2S2
FOXC2	8.53409e-97	0.319112	0.418	0.163	1.92828e-92	LNP	FOXC2
SEMA5B	2.34604e-95	0.508883	0.991	0.918	5.30088e-91	LNP	SEMA5B
DDX27	4.09719e-94	0.374027	0.974	0.91	9.25759e-90	LNP	DDX27
ID1	1.58647e-93	0.486486	0.959	0.83	3.58463e-89	LNP	ID1
PAX3	9.64768e-89	0.646628	0.756	0.517	2.17989e-84	LNP	PAX3
LYAR	1.95404e-88	0.393172	0.976	0.912	4.41515e-84	LNP	LYAR
MRPL23	5.67413e-87	0.367527	0.976	0.922	1.28207e-82	LNP	MRPL23
SLC16A1	6.9509e-86	0.383993	0.894	0.751	1.57056e-81	LNP	SLC16A1
CRIP1	7.43729e-86	0.389093	0.592	0.328	1.68045e-81	LNP	CRIP1
ALDOC	1.35353e-83	0.349576	0.991	0.965	3.05831e-79	LNP	ALDOC
CCT8	6.44204e-83	0.300238	0.995	0.984	1.45558e-78	LNP	CCT8
ADGRL2	7.14631e-83	0.525247	0.976	0.939	1.61471e-78	LNP	ADGRL2
ENSGALG00000051459	3.08479e-82	0.321484	0.999	0.979	6.97008e-78	LNP	ENSGALG00000051459
CCT7	6.87752e-81	0.306201	0.995	0.98	1.55398e-76	LNP	CCT7
RANBP1	3.10797e-80	0.29501	0.998	0.991	7.02247e-76	LNP	RANBP1
NTNG1	1.02769e-78	0.57707	0.833	0.635	2.32206e-74	LNP	NTNG1
SMARCA5	2.6191e-78	0.330976	0.994	0.971	5.91785e-74	LNP	SMARCA5
CCT2	4.05888e-78	0.284721	0.996	0.992	9.17104e-74	LNP	CCT2
RRS1	5.09006e-77	0.343884	0.981	0.922	1.1501e-72	LNP	RRS1
NOP58	5.59783e-75	0.294888	0.994	0.981	1.26483e-70	LNP	NOP58
SNRPD1	1.19995e-74	0.255745	0.999	0.999	2.71128e-70	LNP	SNRPD1
GPC3	2.00896e-74	0.353126	0.803	0.59	4.53924e-70	LNP	GPC3
TCP1	2.26222e-74	0.290478	0.999	0.99	5.11149e-70	LNP	TCP1
NOP16	4.52474e-74	0.330859	0.967	0.888	1.02237e-69	LNP	NOP16
CCT6A	5.12849e-74	0.278675	0.999	0.994	1.15878e-69	LNP	CCT6A
C1QBP	5.31521e-73	0.262945	0.999	0.998	1.20097e-68	LNP	C1QBP
ENSGALG00000053282	7.251e-73	0.277914	0.332	0.134	1.63836e-68	LNP	ENSGALG00000053282
FKBP3	3.82832e-72	0.256317	0.999	0.996	8.65009e-68	LNP	FKBP3
PGAM1	2.98864e-71	0.333811	0.983	0.944	6.75283e-67	LNP	PGAM1
CNTFR	1.1668e-70	0.288954	0.334	0.138	2.63639e-66	LNP	CNTFR
NRP1	8.69598e-70	0.40219	0.678	0.421	1.96486e-65	LNP	NRP1
LLPH	1.20256e-69	0.312678	0.991	0.955	2.71718e-65	LNP	LLPH
ARID5B	2.29554e-69	0.355689	0.816	0.627	5.18676e-65	LNP	ARID5B
PPIG	2.71878e-69	0.271571	0.998	0.989	6.14308e-65	LNP	PPIG
COMMD3	5.96567e-68	0.314889	0.947	0.861	1.34794e-63	LNP	COMMD3
IFFO2	1.15864e-67	0.316323	0.557	0.331	2.61795e-63	LNP	IFFO2
LIMD2	6.22397e-67	0.309712	0.967	0.823	1.40631e-62	LNP	LIMD2
DNAJC2	3.17659e-66	0.276469	0.993	0.979	7.17751e-62	LNP	DNAJC2
HSPA9	8.01948e-66	0.294397	0.984	0.954	1.812e-61	LNP	HSPA9
PDGFD	2.8458e-65	0.407185	0.6	0.379	6.43008e-61	LNP	PDGFD
PYCR1	8.54347e-65	0.264962	0.613	0.379	1.9304e-60	LNP	PYCR1
TIMM8A	5.85282e-64	0.295026	0.981	0.914	1.32245e-59	LNP	TIMM8A
N6AMT1	2.21648e-63	0.297114	0.745	0.542	5.00814e-59	LNP	N6AMT1
RSL1D1	2.30821e-63	0.287102	0.98	0.925	5.21541e-59	LNP	RSL1D1
ENSGALG00000006851	6.76666e-63	0.812754	0.785	0.627	1.52893e-58	LNP	ENSGALG00000006851
RPA3	1.54383e-62	0.304469	0.958	0.858	3.48829e-58	LNP	RPA3
FKBP4	7.45618e-62	0.263467	0.994	0.976	1.68472e-57	LNP	FKBP4
NOP2	4.43529e-61	0.298108	0.963	0.879	1.00215e-56	LNP	NOP2
GNL3	4.12956e-59	0.273435	0.992	0.953	9.33073e-55	LNP	GNL3
ENSGALG00000006864	1.53615e-58	0.374251	0.708	0.505	3.47092e-54	LNP	ENSGALG00000006864
PXDN	3.96732e-57	0.395142	0.783	0.642	8.96415e-53	LNP	PXDN
SDC1	4.42324e-56	0.277254	0.713	0.511	9.99432e-52	LNP	SDC1
ENSGALG00000016524	1.05348e-55	0.274665	0.939	0.857	2.38033e-51	LNP	ENSGALG00000016524
CA2	1.42724e-55	0.269731	0.333	0.154	3.22484e-51	LNP	CA2
LAP3	1.59511e-54	0.277308	0.957	0.877	3.60415e-50	LNP	LAP3
ENSGALG00000036935	3.97274e-54	0.270886	0.98	0.928	8.97642e-50	LNP	ENSGALG00000036935
RBM38	4.53889e-54	0.274913	0.765	0.572	1.02556e-49	LNP	RBM38
WDR3	1.53507e-53	0.280651	0.94	0.842	3.46848e-49	LNP	WDR3
HSPH1	1.56359e-53	0.294234	0.912	0.775	3.53293e-49	LNP	HSPH1
CNKSR2	3.74319e-53	0.44684	0.477	0.282	8.45774e-49	LNP	CNKSR2
MRPL40	5.6063e-53	0.273718	0.955	0.895	1.26674e-48	LNP	MRPL40
NHS	1.50216e-51	0.37607	0.608	0.403	3.39413e-47	LNP	NHS
RHOU	2.77664e-51	0.250208	0.574	0.363	6.27381e-47	LNP	RHOU
LDB2	3.58214e-51	0.277608	0.748	0.541	8.09384e-47	LNP	LDB2
MRPS12	6.06762e-51	0.261815	0.991	0.966	1.37098e-46	LNP	MRPS12
RRP7A	1.02595e-50	0.252832	0.821	0.642	2.31813e-46	LNP	RRP7A
DHFR	3.30098e-50	0.275827	0.84	0.697	7.45857e-46	LNP	DHFR
NOLC1	1.06987e-49	0.304724	0.968	0.915	2.41736e-45	LNP	NOLC1
GLI2	2.90001e-49	0.35784	0.97	0.908	6.55257e-45	LNP	GLI2
TFRC	7.93158e-49	0.265691	0.701	0.512	1.79214e-44	LNP	TFRC
WDR77	1.73561e-48	0.269048	0.847	0.688	3.92161e-44	LNP	WDR77
MAK16	1.87647e-46	0.266873	0.934	0.853	4.23989e-42	LNP	MAK16
ENSGALG00000048034	2.11707e-46	0.254564	0.956	0.893	4.78352e-42	LNP	ENSGALG00000048034
EMG1	1.36933e-44	0.251945	0.841	0.686	3.094e-40	LNP	EMG1
ATAD3A	1.3965e-44	0.261385	0.895	0.79	3.1554e-40	LNP	ATAD3A
PAPPA	6.00162e-44	0.292229	0.441	0.258	1.35607e-39	LNP	PAPPA
ARHGAP28	7.63663e-44	0.284233	0.905	0.731	1.7255e-39	LNP	ARHGAP28
ENSGALG00000054143	2.07563e-43	0.285179	0.665	0.488	4.68988e-39	LNP	ENSGALG00000054143
FBN2	4.95664e-43	0.268373	0.683	0.484	1.11995e-38	LNP	FBN2
JUN	1.03649e-42	0.273349	0.865	0.722	2.34194e-38	LNP	JUN
PLCB1	3.56553e-41	0.321675	0.826	0.684	8.05631e-37	LNP	PLCB1
SMAD3	2.97332e-38	0.291117	0.642	0.483	6.71822e-34	LNP	SMAD3
GLI3	2.12817e-35	0.254706	0.961	0.885	4.80859e-31	LNP	GLI3
SESN1	4.94136e-29	0.282507	0.631	0.488	1.1165e-24	LNP	SESN1
PLXNA4	3.85612e-26	0.352707	0.5	0.354	8.71291e-22	LNP	PLXNA4
ROBO2	2.61791e-25	0.367509	0.863	0.77	5.91516e-21	LNP	ROBO2
GPC5	2.31207e-24	0.453708	0.641	0.531	5.22412e-20	LNP	GPC5
LDHA	1.16099e-23	0.320192	0.508	0.385	2.62325e-19	LNP	LDHA
FHOD3	6.49632e-23	0.276318	0.879	0.817	1.46784e-18	LNP	FHOD3
RSPO2	2.73799e-20	0.370323	0.451	0.343	6.18649e-16	LNP	RSPO2
ENSGALG00000011747	2.5847e-17	0.436876	0.952	0.921	5.84012e-13	LNP	ENSGALG00000011747
H2AFJ	5.75612e-12	0.269241	0.565	0.485	1.30059e-07	LNP	H2AFJ
HIST1H103	5.2386e-09	0.445392	0.802	0.772	0.000118366	LNP	HIST1H103
EPHA3	0.00464917	0.540947	0.355	0.449	1	LNP	EPHA3
UNC5C	0	1.94692	0.905	0.57	0	Mxp-NP	UNC5C
ENSGALG00000029950	0	1.72306	0.54	0.052	0	Mxp-NP	ENSGALG00000029950
MEIS2	0	1.61319	0.831	0.312	0	Mxp-NP	MEIS2
MECOM	0	1.53877	0.883	0.435	0	Mxp-NP	MECOM
ID2	0	1.27884	0.911	0.463	0	Mxp-NP	ID2
SATB2	0	1.23096	0.467	0.023	0	Mxp-NP	SATB2
COL9A1	0	0.674834	0.405	0.043	0	Mxp-NP	COL9A1
GATA2	2.66403e-304	0.968113	0.584	0.141	6.01937e-300	Mxp-NP	GATA2
VEGFC	2.04196e-295	0.901202	0.689	0.233	4.6138e-291	Mxp-NP	VEGFC
GATA3	2.52429e-292	0.816073	0.497	0.094	5.70362e-288	Mxp-NP	GATA3
KIF26A	3.20439e-287	0.879561	0.557	0.137	7.24032e-283	Mxp-NP	KIF26A
LHX8	2.69166e-278	0.441578	0.313	0.027	6.08182e-274	Mxp-NP	LHX8
ID11	2.46851e-270	1.69781	0.959	0.832	5.57759e-266	Mxp-NP	ID1
PPP1R17	4.05196e-243	0.66756	0.432	0.085	9.15541e-239	Mxp-NP	PPP1R17
NTRK31	2.41127e-221	0.696043	0.47	0.11	5.44826e-217	Mxp-NP	NTRK3
ISL2	1.81795e-218	0.584139	0.438	0.091	4.10767e-214	Mxp-NP	ISL2
PRRX11	1.99327e-213	1.11682	0.866	0.513	4.50378e-209	Mxp-NP	PRRX1
MAB21L1	9.13388e-209	0.291873	0.268	0.029	2.0638e-204	Mxp-NP	MAB21L1
DLX2	9.3558e-196	1.8611	0.317	0.055	2.11394e-191	Mxp-NP	DLX2
SNAI1	2.05623e-195	0.600338	0.722	0.333	4.64606e-191	Mxp-NP	SNAI1
KIF26B	9.61668e-191	1.15493	0.809	0.507	2.17289e-186	Mxp-NP	KIF26B
PRDM161	5.43068e-188	0.827079	0.861	0.478	1.22706e-183	Mxp-NP	PRDM16
PRRX2	1.57043e-181	0.632168	0.824	0.517	3.54839e-177	Mxp-NP	PRRX2
SIX1	1.92756e-165	0.659695	0.856	0.608	4.35533e-161	Mxp-NP	SIX1
SOX9	1.17951e-158	0.709543	0.743	0.425	2.6651e-154	Mxp-NP	SOX9
S100A1	1.05951e-155	0.835297	0.793	0.543	2.39395e-151	Mxp-NP	S100A1
EBF3	7.21314e-152	0.800611	0.966	0.79	1.62981e-147	Mxp-NP	EBF3
BAMBI	7.69704e-152	0.830586	0.674	0.367	1.73915e-147	Mxp-NP	BAMBI
ENSGALG00000016251	3.09155e-151	0.608258	0.68	0.363	6.98535e-147	Mxp-NP	ENSGALG00000016251
ANGPT1	5.71367e-147	0.640349	0.264	0.047	1.291e-142	Mxp-NP	ANGPT1
TOX	2.55147e-141	0.723239	0.707	0.397	5.76504e-137	Mxp-NP	TOX
RUVBL1	4.57909e-117	0.535584	0.959	0.886	1.03464e-112	Mxp-NP	RUVBL1
DST	5.31621e-117	0.608898	0.928	0.755	1.2012e-112	Mxp-NP	DST
SRGAP1	6.44844e-115	0.502279	0.822	0.563	1.45702e-110	Mxp-NP	SRGAP1
PI15	2.29301e-114	0.320645	0.275	0.068	5.18106e-110	Mxp-NP	PI15
NRP11	3.25695e-114	0.952644	0.685	0.423	7.35908e-110	Mxp-NP	NRP1
NDNF	1.56809e-112	0.417864	0.355	0.113	3.5431e-108	Mxp-NP	NDNF
MEIS1	4.85412e-112	0.344581	0.595	0.275	1.09679e-107	Mxp-NP	MEIS1
HSP90AB11	7.4103e-112	0.33344	1	1	1.67436e-107	Mxp-NP	HSP90AB1
CDK141	9.79947e-111	0.825872	0.946	0.82	2.21419e-106	Mxp-NP	CDK14
ENSGALG00000052965	2.75065e-110	0.26635	0.267	0.066	6.2151e-106	Mxp-NP	ENSGALG00000052965
SOX5	2.85534e-108	0.774215	0.947	0.866	6.45163e-104	Mxp-NP	SOX5
PCDH17	3.82147e-107	0.588145	0.429	0.173	8.6346e-103	Mxp-NP	PCDH17
DMD	1.77794e-106	1.11579	0.671	0.433	4.01725e-102	Mxp-NP	DMD
EBF1	5.20675e-106	0.615929	0.952	0.793	1.17646e-101	Mxp-NP	EBF1
PTPRD	1.71374e-104	0.688098	0.885	0.707	3.8722e-100	Mxp-NP	PTPRD
SOX6	1.12357e-102	0.797657	0.804	0.608	2.53871e-98	Mxp-NP	SOX6
PDE3A	8.95161e-102	0.513306	0.695	0.389	2.02262e-97	Mxp-NP	PDE3A
TGFBI	2.09064e-101	0.580891	0.71	0.472	4.7238e-97	Mxp-NP	TGFBI
SLIT1	7.20782e-101	0.418908	0.509	0.242	1.62861e-96	Mxp-NP	SLIT1
TAFA5	4.20385e-99	0.749901	0.542	0.271	9.49859e-95	Mxp-NP	TAFA5
SHISA2	2.39715e-98	0.610906	0.779	0.581	5.41637e-94	Mxp-NP	SHISA2
SLC25A21	3.40644e-98	0.466759	0.656	0.385	7.69685e-94	Mxp-NP	SLC25A21
CA21	1.8118e-97	0.354549	0.39	0.144	4.09376e-93	Mxp-NP	CA2
EYA1	5.38429e-97	0.556902	0.961	0.886	1.21658e-92	Mxp-NP	EYA1
PRICKLE1	2.69079e-91	0.663058	0.614	0.364	6.07983e-87	Mxp-NP	PRICKLE1
AIF1L	1.401e-90	0.464947	0.842	0.622	3.16557e-86	Mxp-NP	AIF1L
RAI14	8.82478e-90	0.485393	0.8	0.628	1.99396e-85	Mxp-NP	RAI14
ROBO21	1.64661e-85	0.934408	0.871	0.769	3.72051e-81	Mxp-NP	ROBO2
EPHA31	1.12714e-81	0.56502	0.664	0.382	2.54677e-77	Mxp-NP	EPHA3
EBF2	1.72147e-81	0.640625	0.294	0.1	3.88966e-77	Mxp-NP	EBF2
MARCKSL1	5.72278e-81	0.357792	0.986	0.957	1.29306e-76	Mxp-NP	MARCKSL1
PLXNA41	5.9593e-81	0.770714	0.585	0.337	1.3465e-76	Mxp-NP	PLXNA4
EPHA41	1.00736e-80	0.529885	0.767	0.526	2.27613e-76	Mxp-NP	EPHA4
CPM	1.59609e-76	0.45468	0.391	0.175	3.60637e-72	Mxp-NP	CPM
DACH2	5.32223e-75	0.573849	0.903	0.778	1.20256e-70	Mxp-NP	DACH2
NUAK1	6.34812e-74	0.644602	0.665	0.462	1.43436e-69	Mxp-NP	NUAK1
ENSGALG00000016837	8.45233e-74	0.274931	0.4	0.176	1.9098e-69	Mxp-NP	ENSGALG00000016837
CRISPLD1	1.57444e-71	0.344355	0.597	0.371	3.55745e-67	Mxp-NP	CRISPLD1
TRABD2B	3.55668e-70	0.976503	0.401	0.201	8.03632e-66	Mxp-NP	TRABD2B
PTN	2.65809e-69	0.728597	0.418	0.212	6.00596e-65	Mxp-NP	PTN
ZNF423	2.75246e-69	0.431209	0.973	0.937	6.21919e-65	Mxp-NP	ZNF423
ID3	9.89796e-69	0.349643	0.844	0.648	2.23644e-64	Mxp-NP	ID3
ENSGALG00000010854	1.67604e-68	0.395363	0.602	0.362	3.78702e-64	Mxp-NP	ENSGALG00000010854
ENSGALG000000068511	6.19723e-68	0.608908	0.802	0.626	1.40026e-63	Mxp-NP	ENSGALG00000006851
SMAD6	8.24507e-68	0.336298	0.529	0.309	1.86297e-63	Mxp-NP	SMAD6
FBLN2	1.20782e-65	0.394005	0.715	0.528	2.72908e-61	Mxp-NP	FBLN2
ARHGAP42	3.91246e-65	0.401479	0.898	0.759	8.8402e-61	Mxp-NP	ARHGAP42
FMN1	2.05641e-64	0.359806	0.605	0.372	4.64646e-60	Mxp-NP	FMN1
S100A10	1.66058e-63	0.337932	0.693	0.496	3.75208e-59	Mxp-NP	S100A10
LRIG3	1.38221e-62	0.397536	0.824	0.653	3.12309e-58	Mxp-NP	LRIG3
ENSGALG00000036263	1.26277e-61	0.345687	0.622	0.421	2.85324e-57	Mxp-NP	ENSGALG00000036263
KLHL18	3.16088e-61	0.311629	0.558	0.344	7.14201e-57	Mxp-NP	KLHL18
PRKD1	1.17116e-60	0.460425	0.741	0.566	2.64625e-56	Mxp-NP	PRKD1
NBEA	1.42762e-60	0.463995	0.899	0.782	3.22571e-56	Mxp-NP	NBEA
AKIRIN2	1.88234e-60	0.375827	0.954	0.933	4.25315e-56	Mxp-NP	AKIRIN2
GAS2	3.98126e-60	0.28311	0.56	0.341	8.99565e-56	Mxp-NP	GAS2
COL4A1	1.9091e-59	0.356288	0.834	0.638	4.3136e-55	Mxp-NP	COL4A1
ENSGALG00000016908	2.36792e-59	0.771778	0.67	0.475	5.35032e-55	Mxp-NP	ENSGALG00000016908
CACNA1C	1.82999e-58	0.486989	0.616	0.403	4.13487e-54	Mxp-NP	CACNA1C
ADAMTS191	1.42888e-57	0.393153	0.553	0.325	3.22854e-53	Mxp-NP	ADAMTS19
ZEB2	3.96142e-56	0.508582	0.545	0.34	8.95083e-52	Mxp-NP	ZEB2
PDE10A	8.0812e-56	0.504184	0.793	0.653	1.82595e-51	Mxp-NP	PDE10A
HMCN1	1.09936e-55	0.592204	0.887	0.821	2.484e-51	Mxp-NP	HMCN1
SYNE1	7.08379e-55	0.325552	0.809	0.645	1.60058e-50	Mxp-NP	SYNE1
ENSGALG00000009650	2.00998e-54	0.470528	0.947	0.893	4.54155e-50	Mxp-NP	ENSGALG00000009650
LDB21	5.13208e-54	0.4226	0.712	0.551	1.15959e-49	Mxp-NP	LDB2
SH3PXD2A	1.95626e-53	0.501519	0.789	0.663	4.42017e-49	Mxp-NP	SH3PXD2A
MBNL2	5.66961e-53	0.330391	0.637	0.47	1.28105e-48	Mxp-NP	MBNL2
ENSGALG00000007522	1.16672e-50	0.323879	0.526	0.345	2.63619e-46	Mxp-NP	ENSGALG00000007522
DPYD	6.38068e-50	0.387794	0.813	0.676	1.44171e-45	Mxp-NP	DPYD
ENSGALG00000031069	9.8612e-50	0.28992	0.945	0.906	2.22814e-45	Mxp-NP	ENSGALG00000031069
ENSGALG00000051854	1.21825e-49	0.323937	0.715	0.56	2.75264e-45	Mxp-NP	ENSGALG00000051854
ARHGAP281	5.11213e-48	0.4648	0.867	0.742	1.15509e-43	Mxp-NP	ARHGAP28
FOXP1	7.33682e-47	0.446808	0.838	0.733	1.65775e-42	Mxp-NP	FOXP1
ENSGALG00000045199	3.11007e-46	0.26244	0.54	0.36	7.02721e-42	Mxp-NP	ENSGALG00000045199
TWIST1	4.26736e-46	0.387889	0.915	0.79	9.64209e-42	Mxp-NP	TWIST1
PDE5A	1.8389e-45	0.252558	0.523	0.341	4.155e-41	Mxp-NP	PDE5A
DOK6	1.94834e-45	0.309365	0.509	0.319	4.40228e-41	Mxp-NP	DOK6
CADM2	2.76933e-45	0.350476	0.335	0.17	6.2573e-41	Mxp-NP	CADM2
ENSGALG00000053371	4.56033e-45	0.266645	0.7	0.533	1.03041e-40	Mxp-NP	ENSGALG00000053371
TRPS1	6.22497e-45	0.416872	0.937	0.87	1.40653e-40	Mxp-NP	TRPS1
ALX11	2.47024e-44	0.533043	0.797	0.704	5.5815e-40	Mxp-NP	ALX1
CTBP2	4.14881e-44	0.269876	0.868	0.753	9.37423e-40	Mxp-NP	CTBP2
EEFSEC	1.60502e-43	0.293303	0.708	0.549	3.62655e-39	Mxp-NP	EEFSEC
RASL11B	3.55774e-43	0.308103	0.599	0.416	8.0387e-39	Mxp-NP	RASL11B
TMEM178B	3.17636e-41	0.291303	0.651	0.481	7.17698e-37	Mxp-NP	TMEM178B
PDZRN4	4.84438e-41	0.313434	0.416	0.238	1.09459e-36	Mxp-NP	PDZRN4
XKR4	2.9506e-40	0.322929	0.52	0.339	6.66688e-36	Mxp-NP	XKR4
HLCS	7.30262e-40	0.339684	0.83	0.735	1.65003e-35	Mxp-NP	HLCS
ACBD7	1.06169e-38	0.259558	0.586	0.425	2.39889e-34	Mxp-NP	ACBD7
TLE1	2.00225e-38	0.355934	0.861	0.738	4.52408e-34	Mxp-NP	TLE1
CA8	1.17084e-36	0.257465	0.508	0.335	2.64551e-32	Mxp-NP	CA8
SALL4	1.3114e-36	0.256039	0.696	0.568	2.96311e-32	Mxp-NP	SALL4
SOBP	6.11965e-36	0.292353	0.765	0.624	1.38274e-31	Mxp-NP	SOBP
BCL2	1.47332e-35	0.276509	0.688	0.539	3.32897e-31	Mxp-NP	BCL2
CREB51	4.21911e-34	0.601416	0.7	0.583	9.53307e-30	Mxp-NP	CREB5
GATD3AL1	6.50861e-34	0.252487	0.883	0.813	1.47062e-29	Mxp-NP	GATD3AL1
ENSGALG00000011283	6.03957e-33	0.356534	0.56	0.41	1.36464e-28	Mxp-NP	ENSGALG00000011283
DISC1	7.14503e-33	0.254957	0.572	0.415	1.61442e-28	Mxp-NP	DISC1
SPOCK3	1.25642e-32	0.295371	0.714	0.58	2.83889e-28	Mxp-NP	SPOCK3
NFKB1	1.28487e-32	0.268834	0.563	0.431	2.90317e-28	Mxp-NP	NFKB1
ENSGALG00000016635	1.69931e-32	0.296646	0.36	0.209	3.83959e-28	Mxp-NP	ENSGALG00000016635
ENSGALG00000045754	2.15127e-32	0.31198	0.318	0.178	4.8608e-28	Mxp-NP	ENSGALG00000045754
CAMK2D	4.83882e-32	0.349895	0.741	0.63	1.09333e-27	Mxp-NP	CAMK2D
ENSGALG000000444781	3.80389e-31	0.292686	0.618	0.466	8.5949e-27	Mxp-NP	ENSGALG00000044478
ENSGALG00000029796	8.35388e-31	0.341563	0.905	0.835	1.88756e-26	Mxp-NP	ENSGALG00000029796
TMEM135	9.89341e-31	0.25948	0.789	0.694	2.23542e-26	Mxp-NP	TMEM135
KLF12	5.02673e-30	0.275785	0.935	0.87	1.13579e-25	Mxp-NP	KLF12
RBMS3	5.3403e-30	0.304717	0.986	0.952	1.20664e-25	Mxp-NP	RBMS3
ADAMTS6	1.3697e-29	0.361875	0.638	0.515	3.09483e-25	Mxp-NP	ADAMTS6
SESN3	8.15199e-29	0.310065	0.538	0.406	1.84194e-24	Mxp-NP	SESN3
LTBP1	2.3586e-28	0.673725	0.768	0.678	5.32925e-24	Mxp-NP	LTBP1
S100A6	3.1501e-28	0.32325	0.523	0.395	7.11766e-24	Mxp-NP	S100A6
PDLIM5	5.91919e-27	0.262702	0.654	0.534	1.33744e-22	Mxp-NP	PDLIM5
AFF2	1.06857e-26	0.35878	0.918	0.871	2.41444e-22	Mxp-NP	AFF2
TOX3	2.0699e-26	0.350564	0.622	0.515	4.67694e-22	Mxp-NP	TOX3
GRID1	4.15109e-26	0.27836	0.318	0.193	9.37939e-22	Mxp-NP	GRID1
HHIP	5.93143e-26	0.707094	0.292	0.182	1.34021e-21	Mxp-NP	HHIP
NTNG11	6.19051e-26	0.292916	0.767	0.652	1.39875e-21	Mxp-NP	NTNG1
MAN1A1	2.50216e-25	0.266627	0.605	0.494	5.65363e-21	Mxp-NP	MAN1A1
NFIB	3.22248e-25	0.348601	0.667	0.544	7.28119e-21	Mxp-NP	NFIB
FAT4	1.56324e-24	0.29501	0.723	0.606	3.53215e-20	Mxp-NP	FAT4
LMO7	5.72212e-23	0.256934	0.67	0.563	1.29291e-18	Mxp-NP	LMO7
PBX1	2.2647e-21	0.250774	0.924	0.894	5.1171e-17	Mxp-NP	PBX1
FHOD31	3.39587e-21	0.617916	0.86	0.822	7.67297e-17	Mxp-NP	FHOD3
GJA1	1.91294e-20	0.344935	0.913	0.901	4.32228e-16	Mxp-NP	GJA1
TGFB2	1.92907e-20	0.599648	0.322	0.218	4.35872e-16	Mxp-NP	TGFB2
COL5A2	1.08185e-19	0.266473	0.712	0.623	2.44445e-15	Mxp-NP	COL5A2
ADAMTSL1	1.42789e-18	0.360464	0.465	0.359	3.22633e-14	Mxp-NP	ADAMTSL1
CCSER1	4.3761e-15	0.259442	0.724	0.636	9.88779e-11	Mxp-NP	CCSER1
SEMA3A	5.53211e-14	0.294406	0.593	0.502	1.24998e-09	Mxp-NP	SEMA3A
FGFRL1	1.81487e-13	0.274615	0.809	0.74	4.10071e-09	Mxp-NP	FGFRL1
FILIP1	2.38079e-13	0.336776	0.545	0.467	5.37938e-09	Mxp-NP	FILIP1
ENSGALG00000040001	5.62754e-12	0.264524	0.913	0.869	1.27154e-07	Mxp-NP	ENSGALG00000040001
ITGA9	6.26112e-11	0.264426	0.674	0.594	1.4147e-06	Mxp-NP	ITGA9
ADGRA1	2.58026e-08	0.353671	0.397	0.327	0.000583009	Mxp-NP	ADGRA1
COL26A1	1.00096e-06	0.288711	0.669	0.655	0.0226168	Mxp-NP	COL26A1
IL1RAPL1	0	1.54012	0.972	0.748	0	Facial mes Glis1+	IL1RAPL1
CRABP-I	0	1.23804	1	0.918	0	Facial mes Glis1+	CRABP-I
VIM	0	1.11319	1	0.999	0	Facial mes Glis1+	VIM
TFAP2B	0	1.06754	0.98	0.586	0	Facial mes Glis1+	TFAP2B
COLEC12	0	1.05786	0.994	0.721	0	Facial mes Glis1+	COLEC12
NDFIP1	0	1.0159	0.999	0.981	0	Facial mes Glis1+	NDFIP1
ENSGALG00000047670	0	0.995471	0.817	0.162	0	Facial mes Glis1+	ENSGALG00000047670
MMP16	0	0.990022	0.945	0.757	0	Facial mes Glis1+	MMP16
ALX4	0	0.894854	0.971	0.66	0	Facial mes Glis1+	ALX4
THBS4	0	0.88139	0.964	0.64	0	Facial mes Glis1+	THBS4
ENSGALG00000011309	0	0.814695	0.869	0.489	0	Facial mes Glis1+	ENSGALG00000011309
GLIS1	0	0.766339	0.654	0.178	0	Facial mes Glis1+	GLIS1
SOX8	0	0.758875	0.886	0.462	0	Facial mes Glis1+	SOX8
ANTXR1	0	0.653047	0.659	0.222	0	Facial mes Glis1+	ANTXR1
TMSB4X	0	0.637941	1	1	0	Facial mes Glis1+	TMSB4X
COX6C	0	0.548403	1	0.999	0	Facial mes Glis1+	COX6C
ENSGALG00000035027	0	0.486586	0.468	0.049	0	Facial mes Glis1+	ENSGALG00000035027
HDGF	0	0.466113	1	0.999	0	Facial mes Glis1+	HDGF
CCND1	5.59685e-302	0.633655	0.994	0.931	1.26461e-297	Facial mes Glis1+	CCND1
CPNE4	1.39397e-300	0.722558	0.743	0.331	3.14967e-296	Facial mes Glis1+	CPNE4
IGFBP2	5.91e-294	0.617183	0.946	0.667	1.33536e-289	Facial mes Glis1+	IGFBP2
ADCYAP1R1	5.14067e-287	0.854929	0.73	0.342	1.16153e-282	Facial mes Glis1+	ADCYAP1R1
VCL	5.59915e-284	0.689745	0.96	0.764	1.26513e-279	Facial mes Glis1+	VCL
SLC35F4	2.23886e-272	0.415245	0.381	0.061	5.0587e-268	Facial mes Glis1+	SLC35F4
SCARA5	9.5468e-264	0.438903	0.628	0.223	2.1571e-259	Facial mes Glis1+	SCARA5
HPSE2	2.24179e-251	0.496974	0.671	0.278	5.06531e-247	Facial mes Glis1+	HPSE2
ENSGALG00000039688	1.35742e-249	0.594872	0.487	0.137	3.06708e-245	Facial mes Glis1+	ENSGALG00000039688
LUM	4.33136e-249	0.637236	0.995	0.698	9.78671e-245	Facial mes Glis1+	LUM
LTA4H	7.80075e-243	0.570715	0.862	0.625	1.76258e-238	Facial mes Glis1+	LTA4H
LTBP2	2.75951e-225	0.412045	0.562	0.196	6.23512e-221	Facial mes Glis1+	LTBP2
ZNF521	1.4914e-224	0.654901	0.996	0.972	3.36982e-220	Facial mes Glis1+	ZNF521
NRP2	3.29756e-224	0.518216	0.578	0.223	7.45083e-220	Facial mes Glis1+	NRP2
CYTL1	7.05863e-223	0.502845	0.975	0.735	1.5949e-218	Facial mes Glis1+	CYTL1
SERPINE2	9.03403e-223	0.55339	0.792	0.501	2.04124e-218	Facial mes Glis1+	SERPINE2
RAB11FIP4	8.03919e-222	0.740212	0.831	0.55	1.81646e-217	Facial mes Glis1+	RAB11FIP4
GDPD5	2.48002e-219	0.450786	0.55	0.2	5.6036e-215	Facial mes Glis1+	GDPD5
EFNA5	1.76614e-218	0.812737	0.973	0.85	3.9906e-214	Facial mes Glis1+	EFNA5
AKAP12	4.9458e-218	0.64628	0.994	0.931	1.1175e-213	Facial mes Glis1+	AKAP12
ANO1	5.5137e-217	0.371645	0.48	0.149	1.24582e-212	Facial mes Glis1+	ANO1
MAPK4	5.83737e-214	0.470429	0.998	0.995	1.31895e-209	Facial mes Glis1+	MAPK4
HMGA2	1.04164e-211	0.65438	0.996	0.927	2.35358e-207	Facial mes Glis1+	HMGA2
ADAMTS17	1.09436e-211	0.566451	0.745	0.401	2.4727e-207	Facial mes Glis1+	ADAMTS17
CA81	4.60296e-197	0.516962	0.587	0.25	1.04004e-192	Facial mes Glis1+	CA8
RAB4A	8.1586e-196	0.455374	0.895	0.646	1.84344e-191	Facial mes Glis1+	RAB4A
STK10	3.00273e-193	0.306617	0.404	0.107	6.78467e-189	Facial mes Glis1+	STK10
TFAP2A	1.43494e-192	0.469048	0.963	0.769	3.24225e-188	Facial mes Glis1+	TFAP2A
OGN	3.53692e-191	0.451836	0.648	0.299	7.99167e-187	Facial mes Glis1+	OGN
EPB41L3	3.78743e-190	0.52602	0.981	0.809	8.55769e-186	Facial mes Glis1+	EPB41L3
ENSGALG00000049007	2.14037e-184	0.43118	0.789	0.432	4.83616e-180	Facial mes Glis1+	ENSGALG00000049007
TBX3	2.28612e-182	0.413237	0.636	0.297	5.16549e-178	Facial mes Glis1+	TBX3
DCN	5.5276e-181	0.436585	0.996	0.882	1.24896e-176	Facial mes Glis1+	DCN
OLFML3	6.32371e-178	0.463596	0.996	0.819	1.42884e-173	Facial mes Glis1+	OLFML3
IL17RD	1.26583e-177	0.454644	0.756	0.47	2.86014e-173	Facial mes Glis1+	IL17RD
LONRF3	3.76997e-177	0.31749	0.455	0.154	8.51825e-173	Facial mes Glis1+	LONRF3
ACTA2	3.52367e-172	0.483025	0.754	0.412	7.96173e-168	Facial mes Glis1+	ACTA2
ENSGALG00000009458	8.65689e-172	0.734844	0.943	0.829	1.95602e-167	Facial mes Glis1+	ENSGALG00000009458
ANKRD44	1.06367e-171	0.495967	0.949	0.829	2.40336e-167	Facial mes Glis1+	ANKRD44
[truncated: 4,741 more rows]

## Sheet: 5. Selection of markers
Selection of marker genes of main facial populations in mouse and chicken.
[truncated: 14 more rows]

[truncated: 3 more sheets: 6. in situ HCR probes, 7. SAMap alignment scores, 8. 1-1 orthologs mouse-chicken]
