# Supplementary material for: Cis-regulatory evolution shapes facial diversity in birds and mammals
Source: Sci Adv. 2026 May 6;12(19):eaec2511. doi: 10.1126/sciadv.aec2511 (PMC13148318; doi:10.1126/sciadv.aec2511)
Supplement: Supplementary file 2 — Tables S3 to S7 [file sciadv.aec2511_tables_s3_to_s7.zip › aec2511_table_s4.xlsx]

## Sheet: 1. Mouse all peaks
Information on peak annotation of mouse peaks
	total_peaks	total_prop	mesen_peaks	mesen_prop	ecto_peaks	ecto_prop
Distal	43285	0.356831	21790	0.352583	21495	0.361242
Exonic	7640	0.0629823	4168	0.0674423	3472	0.05835
Intronic	51902	0.427867	25780	0.417145	26122	0.439003
Promoter	18477	0.15232	10063	0.162829	8414	0.141405
total	121304	1	61801	1	59503	1

## Sheet: 2. Chicken all peaks
Information on peak annotation of chicken peaks
	total_peaks	total_prop	mesen_peaks	mesen_prop	ecto_peaks	ecto_prop
Distal	78737	0.481563	38610	0.473975	40127	0.489097
Exonic	5514	0.0337242	3052	0.0374662	2462	0.0300087
Intronic	64233	0.392855	31126	0.382102	33107	0.403532
Promoter	15019	0.0918576	8672	0.106457	6347	0.0773619
total	163503	1	81460	1	82043	1

## Sheet: 3. Mouse DARs
DARs found in mouse scATAC-seq dataset (FDR <= 0.01 & Log2FC >= 1.25).
seqnames	idx	start	end	Log2FC	FDR	MeanDiff	cluster
chr5	6367	135724901	135725401	1.57333	2.42074e-07	0.293217	C1
chr5	4127	111601977	111602477	2.00568	1.40823e-06	0.289497	C1
chr11	4773	85667821	85668321	1.42959	6.44707e-06	0.254927	C1
chr17	2574	45158343	45158843	1.89092	6.44707e-06	0.273457	C1
chr8	5157	114634921	114635421	1.26831	6.44707e-06	0.201201	C1
chr9	1874	46208112	46208612	1.89242	6.44707e-06	0.165441	C1
chr17	1398	28060458	28060958	2.21727	1.87028e-05	0.208129	C1
chr2	4022	80410149	80410649	1.88661	1.87028e-05	0.147468	C1
chr5	4360	113469205	113469705	2.24099	1.87028e-05	0.195118	C1
chr9	3383	64568832	64569332	1.62707	1.87028e-05	0.146247	C1
chr11	8029	116418245	116418745	1.46948	2.35244e-05	0.217003	C1
chr13	1700	44329694	44330194	2.03303	2.35244e-05	0.183827	C1
chr5	5751	127319309	127319809	1.44989	2.35244e-05	0.230501	C1
chr11	3038	64024514	64025014	1.89922	2.61062e-05	0.17257	C1
chr8	3912	91948449	91948949	1.88654	2.79177e-05	0.175575	C1
chr17	2672	45806462	45806962	2.27252	2.90753e-05	0.201823	C1
chr11	4917	86969443	86969943	1.47039	5.29056e-05	0.175092	C1
chr11	6189	98925721	98926221	1.34577	5.70558e-05	0.253684	C1
chr9	2699	58135933	58136433	1.71554	6.74212e-05	0.247766	C1
chr17	1400	28063133	28063633	1.81252	9.20105e-05	0.166973	C1
chr15	3246	83639004	83639504	1.66018	9.23047e-05	0.199694	C1
chr17	2861	47140919	47141419	1.32162	9.3013e-05	0.21304	C1
chr11	8240	117427727	117428227	2.00564	0.000100436	0.152386	C1
chr11	2911	62251059	62251559	1.46454	0.000102632	0.189619	C1
chr4	6883	139216472	139216972	1.62997	0.000116751	0.209306	C1
chr5	6155	134014711	134015211	1.67149	0.000116751	0.193378	C1
chr11	5410	94470345	94470845	1.4474	0.00015683	0.168876	C1
chr8	6309	125218504	125219004	1.53656	0.00016269	0.201298	C1
chr11	6185	98922714	98923214	1.77524	0.000200933	0.17577	C1
chr5	7635	149537953	149538453	1.55726	0.000217963	0.182191	C1
chr2	8682	168424305	168424805	2.5183	0.00027931	0.117004	C1
chr7	3584	82177245	82177745	1.79513	0.000279583	0.135894	C1
chr11	8238	117418936	117419436	1.5759	0.000293223	0.187396	C1
chr5	6517	136861818	136862318	2.06023	0.000296395	0.130457	C1
chr11	6707	102624897	102625397	1.77931	0.00029673	0.143985	C1
chr1	3334	90231604	90232104	2.35219	0.00030987	0.139994	C1
chr17	2687	45886562	45887062	1.66072	0.000328826	0.191315	C1
chr19	3077	53850178	53850678	1.33109	0.000328826	0.145654	C1
chr7	6927	142509888	142510388	1.82738	0.000340648	0.148846	C1
chr4	5182	125705420	125705920	1.95742	0.000347866	0.144637	C1
chr5	6512	136810955	136811455	1.40918	0.000353075	0.187541	C1
chr14	808	25022876	25023376	1.35451	0.000368284	0.14147	C1
chr6	3650	93666733	93667233	2.07926	0.000380827	0.14543	C1
chr17	2718	46084097	46084597	1.56887	0.000388845	0.148245	C1
chr18	2427	60674147	60674647	1.4648	0.000392262	0.185376	C1
chr11	4053	76525789	76526289	2.5095	0.000396717	0.122596	C1
chr14	1198	29994967	29995467	1.47803	0.000410893	0.138908	C1
chr4	8340	154801639	154802139	2.53124	0.000425145	0.113065	C1
chr14	3347	73415284	73415784	1.57572	0.000440073	0.151564	C1
chr16	805	21321206	21321706	2.12385	0.000469356	0.175069	C1
chr11	7600	113654559	113655059	1.91799	0.000488896	0.125005	C1
chr9	1465	41912399	41912899	1.69483	0.000488896	0.130476	C1
chr14	790	24826475	24826975	1.52423	0.00056779	0.25105	C1
chr7	3614	82702608	82703108	1.80988	0.000641875	0.144044	C1
chr7	2653	66222467	66222967	1.91872	0.000655177	0.0907653	C1
chr11	4741	85395468	85395968	2.00654	0.000826829	0.115672	C1
chr18	1493	38718429	38718929	1.27669	0.000839297	0.124002	C1
chr7	6293	133494628	133495128	1.27655	0.000849994	0.153795	C1
chr11	6188	98925177	98925677	1.61447	0.0008605	0.158163	C1
chr15	243	10598853	10599353	1.38773	0.0008605	0.11129	C1
chr8	4678	107468636	107469136	1.43268	0.0008605	0.153451	C1
chr9	3182	62721807	62722307	1.26063	0.0008605	0.128023	C1
chr8	4578	106543111	106543611	1.8447	0.000869916	0.132298	C1
chr11	8718	120259241	120259741	2.04402	0.000870367	0.192681	C1
chr11	6404	100819938	100820438	1.63189	0.00090054	0.12096	C1
chr19	3341	57075147	57075647	1.96941	0.00090054	0.0814547	C1
chr5	5749	127310685	127311185	1.7939	0.00090054	0.180092	C1
chr7	7015	143305778	143306278	1.25639	0.00090054	0.178407	C1
chr1	3393	90650658	90651158	1.36194	0.000916575	0.16363	C1
chr13	1436	40298962	40299462	2.34013	0.000916575	0.121451	C1
chr4	6520	136680528	136681028	1.58226	0.000916575	0.215358	C1
chr12	1179	33346008	33346508	1.80025	0.000932984	0.113263	C1
chr11	4037	76445380	76445880	1.67714	0.000950985	0.144818	C1
chr8	4691	107684831	107685331	1.68542	0.00100275	0.128098	C1
chr11	7051	106517417	106517917	3.73476	0.00105187	0.0932932	C1
chr14	1206	30147638	30148138	1.37994	0.00105187	0.147547	C1
chr5	7066	142380462	142380962	1.56286	0.00106536	0.115472	C1
chr12	2774	79846677	79847177	1.29836	0.00106868	0.211093	C1
chr18	3325	75296567	75297067	1.26208	0.00106868	0.155032	C1
chr16	3640	94253803	94254303	1.72873	0.00110241	0.0867299	C1
chr6	5310	126134494	126134994	1.82306	0.00110241	0.115133	C1
chr17	1064	25593911	25594411	1.30801	0.00110734	0.116392	C1
chr11	8218	117349368	117349868	2.31783	0.00121601	0.173387	C1
chr9	2580	57184959	57185459	1.93599	0.00123377	0.0909387	C1
chr14	167	11702663	11703163	1.99827	0.00124921	0.118056	C1
chr2	3620	73046945	73047445	1.26556	0.00128933	0.148993	C1
chr2	961	26314183	26314683	1.48012	0.00140938	0.130667	C1
chr11	4536	82047975	82048475	2.56331	0.00141239	0.0742327	C1
chr12	2163	70752731	70753231	1.9107	0.00141239	0.149618	C1
chr8	5415	119358243	119358743	1.54149	0.00141239	0.137172	C1
chr8	5515	119994522	119995022	1.35704	0.00144311	0.157775	C1
chr2	3653	73495631	73496131	1.6147	0.00150073	0.165952	C1
chr17	3893	69309955	69310455	1.74487	0.00151166	0.12057	C1
chr9	2075	48737408	48737908	1.27238	0.00154103	0.101855	C1
chr11	6740	102855872	102856372	1.73184	0.00173203	0.108935	C1
chr11	5250	90029286	90029786	1.73267	0.00173301	0.152059	C1
chr7	6265	133094122	133094622	1.9167	0.00173301	0.0946062	C1
chr11	2761	60273337	60273837	1.38571	0.00180862	0.156	C1
chr2	3770	75000232	75000732	1.25807	0.00180862	0.131641	C1
chr3	3294	95494300	95494800	1.34013	0.00192936	0.140492	C1
chr7	5986	130060185	130060685	1.74987	0.00192936	0.125833	C1
chr5	6054	132161481	132161981	1.35328	0.00202202	0.147968	C1
chr8	5248	116120064	116120564	1.91421	0.00203554	0.0943267	C1
chr11	7493	112808056	112808556	2.22466	0.00207035	0.0991162	C1
chr4	6950	139715252	139715752	1.35625	0.00210626	0.233131	C1
chr11	5757	96492930	96493430	1.701	0.0021407	0.0922239	C1
chr13	2352	53407180	53407680	2.48301	0.0021407	0.0993453	C1
chr2	8439	166676812	166677312	2.47525	0.0021407	0.082342	C1
chr8	6317	125254968	125255468	1.39328	0.0021407	0.114322	C1
chr14	1580	40952666	40953166	1.91862	0.00214169	0.112749	C1
chr11	2844	61284220	61284720	1.58656	0.00220235	0.114601	C1
chr11	4535	82000366	82000866	2.15365	0.00220235	0.087373	C1
chr11	8405	118379580	118380080	1.3181	0.00226795	0.133803	C1
chr16	3397	92230570	92231070	1.801	0.00231005	0.119942	C1
chr5	7068	142386710	142387210	1.29332	0.00231005	0.137876	C1
chr1	3972	118954878	118955378	1.33502	0.00241478	0.134501	C1
chr17	2724	46116103	46116603	1.31825	0.00241478	0.0997872	C1
chr4	1110	41552995	41553495	1.65115	0.0024974	0.0959644	C1
chr5	5281	122239061	122239561	1.90811	0.00258286	0.121184	C1
chr4	6899	139288991	139289491	1.32574	0.00266054	0.120512	C1
chr8	3543	87373507	87374007	1.82757	0.00266074	0.0872006	C1
chr8	5559	120231167	120231667	2.22363	0.00270289	0.0980036	C1
chr7	1299	30400442	30400942	2.39399	0.00278435	0.112387	C1
chr8	6339	125398521	125399021	1.74187	0.00284262	0.09436	C1
chr17	4662	84421940	84422440	1.74622	0.00284663	0.108377	C1
chr5	6055	132162080	132162580	1.40708	0.00286397	0.12293	C1
chr19	2693	46433685	46434185	1.516	0.0028792	0.0955808	C1
chr13	2913	59976172	59976672	2.04452	0.00289097	0.0821271	C1
chr16	127	5536720	5537220	2.3259	0.00289097	0.0688911	C1
chr4	6548	136780439	136780939	1.27118	0.00289097	0.18181	C1
chr17	2537	44619285	44619785	2.06947	0.00289279	0.10536	C1
chr13	2143	51379602	51380102	1.6904	0.00299768	0.0895924	C1
chr1	1282	43017607	43018107	2.17682	0.00300791	0.0814134	C1
chr7	6235	132815050	132815550	2.67573	0.00306669	0.103029	C1
chr13	1100	32008695	32009195	1.6072	0.00314418	0.0968791	C1
chr15	4949	103301060	103301560	1.40285	0.00328162	0.143441	C1
chr5	4398	113799631	113800131	1.29641	0.00328162	0.126228	C1
chr19	2284	42937468	42937968	2.94238	0.00332775	0.07324	C1
chr13	2629	56112459	56112959	1.25147	0.00336638	0.12464	C1
chr5	6246	134728433	134728933	1.7655	0.00345182	0.126612	C1
chr18	2421	60656251	60656751	1.60786	0.00345838	0.101602	C1
chr11	6235	99055050	99055550	1.33733	0.00348394	0.066784	C1
chr13	3609	77326500	77327000	1.72797	0.00354864	0.0773977	C1
chr7	6257	133037726	133038226	2.04034	0.00355325	0.103507	C1
chr11	4034	76429004	76429504	2.40628	0.00363175	0.0976222	C1
chr11	4462	80549712	80550212	1.8732	0.00365185	0.0922359	C1
chr2	8626	168049085	168049585	1.39251	0.00365185	0.109915	C1
chrX	1149	99389725	99390225	1.96474	0.00365185	0.100908	C1
chr13	5014	111326053	111326553	2.60858	0.00368468	0.0774086	C1
chr5	280	15747806	15748306	1.55629	0.00368468	0.100034	C1
chr5	5793	128192466	128192966	1.33668	0.00374551	0.10159	C1
chr13	2141	51355438	51355938	1.48852	0.00382555	0.0877751	C1
chr17	4816	85767080	85767580	2.56014	0.00382555	0.0719462	C1
chr9	1546	42920112	42920612	2.20482	0.00393334	0.0779371	C1
chr7	3587	82203907	82204407	1.74516	0.00393903	0.0806506	C1
chr11	3427	69563331	69563831	1.61888	0.00394938	0.0755609	C1
chr6	4097	100336625	100337125	1.26045	0.00394938	0.163472	C1
chr17	4088	72953984	72954484	1.54924	0.00398109	0.0884962	C1
chr5	6464	136489468	136489968	2.17156	0.00399034	0.0825664	C1
chr9	4596	87035001	87035501	1.32255	0.00406936	0.146363	C1
chr9	6370	118794614	118795114	1.60352	0.00407888	0.117115	C1
chr7	6587	138237028	138237528	1.56347	0.00408125	0.057839	C1
chr17	4308	79205438	79205938	1.57518	0.00416269	0.0629324	C1
chr9	3734	68874510	68875010	1.82802	0.00417259	0.104135	C1
chr2	8873	170343930	170344430	1.75246	0.00425018	0.100217	C1
chr5	6050	132074573	132075073	1.25774	0.00425018	0.13241	C1
chr7	2848	68312928	68313428	1.34457	0.0042512	0.0638109	C1
chr13	1881	46760880	46761380	1.45288	0.00441042	0.0956624	C1
chr13	2950	60232151	60232651	1.26747	0.00442469	0.110876	C1
chr9	2139	49571764	49572264	1.57879	0.00443806	0.0894107	C1
chr16	1180	28610908	28611408	1.65842	0.00446549	0.105297	C1
chr19	3101	54107393	54107893	1.49325	0.00446549	0.107117	C1
chr2	2119	35619424	35619924	1.40771	0.00446549	0.137164	C1
chr9	3960	71895239	71895739	2.0039	0.00446549	0.0758113	C1
chr11	2150	51533153	51533653	1.60272	0.00459726	0.121894	C1
chr14	3089	68934769	68935269	1.50609	0.00461803	0.110378	C1
chr9	2682	58091564	58092064	2.05905	0.00461803	0.150166	C1
chr9	5586	107465100	107465600	2.64389	0.00465918	0.0604064	C1
chr14	842	25311056	25311556	1.8717	0.0046977	0.0869992	C1
chr11	6759	102963815	102964315	1.77326	0.00477728	0.0729468	C1
chr15	2809	79323142	79323642	2.64631	0.00481202	0.0609913	C1
chr2	6019	127908735	127909235	2.70499	0.00482016	0.0727217	C1
chr11	6894	104171413	104171913	1.77777	0.00482563	0.0920901	C1
chr3	1932	65441524	65442024	1.6657	0.00493092	0.132606	C1
chr12	1640	52286766	52287266	1.98415	0.00500419	0.0586283	C1
chr14	3489	76371608	76372108	2.56018	0.00500419	0.0675955	C1
chr8	6209	124070365	124070865	1.58406	0.00500419	0.0913689	C1
chr13	2693	56581384	56581884	1.40065	0.0050227	0.0963325	C1
chr11	2581	58453542	58454042	1.46232	0.0050516	0.0983939	C1
chr11	3685	71986212	71986712	2.39836	0.00506626	0.0733251	C1
chr9	3740	68942605	68943105	1.29325	0.00512841	0.13729	C1
chr16	3409	92353920	92354420	1.686	0.00516644	0.0864556	C1
chr11	7974	116117205	116117705	1.70575	0.00519484	0.0981666	C1
chr3	1041	37789613	37790113	1.70804	0.0052409	0.0724041	C1
chr19	898	14094144	14094644	3.09296	0.00531125	0.0474883	C1
chr19	1611	29406289	29406789	1.52609	0.00531125	0.0887809	C1
chr16	57	4653150	4653650	1.80255	0.00532697	0.06993	C1
chr7	2364	50220864	50221364	1.94498	0.00536927	0.0983738	C1
chr5	7569	149051139	149051639	2.1617	0.00537433	0.0941622	C1
chr2	8364	166195376	166195876	1.73256	0.00540561	0.0969259	C1
chr12	4481	109405990	109406490	1.97626	0.00542502	0.117461	C1
chr13	4849	108005483	108005983	1.58532	0.00542502	0.0639949	C1
chr5	4582	115161191	115161691	1.73138	0.00542502	0.0958313	C1
chr11	3039	64025246	64025746	1.9942	0.0054828	0.0645059	C1
chr8	6320	125279798	125280298	1.65383	0.00557904	0.136297	C1
chr11	3746	72478132	72478632	2.92949	0.00559407	0.068471	C1
chr11	4015	76343215	76343715	1.55778	0.005657	0.146359	C1
chr13	5147	113347082	113347582	1.58146	0.005657	0.0813593	C1
chr1	1011	38512072	38512572	1.48327	0.00571899	0.102	C1
chr7	3690	83703333	83703833	1.30674	0.00571899	0.0916923	C1
chr11	3004	63705111	63705611	1.30097	0.00575574	0.113589	C1
chr2	6827	144676805	144677305	1.66668	0.00581197	0.0678711	C1
chr4	7867	150750811	150751311	2.81159	0.00581197	0.0696129	C1
chr18	2034	54092032	54092532	1.35872	0.00582628	0.0730352	C1
chr15	3374	84639496	84639996	2.04404	0.00582795	0.117101	C1
chr2	8352	166158129	166158629	1.8136	0.00586358	0.0896331	C1
chr16	3590	93981428	93981928	1.48297	0.00588662	0.0805044	C1
chr19	1747	32261155	32261655	3.47614	0.00588662	0.0498923	C1
chr4	7119	141011968	141012468	1.38978	0.00588662	0.142367	C1
chr6	1397	39242906	39243406	1.26014	0.00588662	0.128931	C1
chr9	3421	65105187	65105687	2.00456	0.00588662	0.10071	C1
chr2	9091	172950611	172951111	1.39671	0.00592231	0.118665	C1
chr5	6518	136862769	136863269	2.8207	0.00599563	0.0647215	C1
chr2	1531	30934012	30934512	1.71968	0.00607147	0.0873917	C1
chr11	2138	51469237	51469737	1.30467	0.00612976	0.103379	C1
chr11	4556	82537816	82538316	1.67255	0.00612976	0.0953185	C1
chr16	2897	77893676	77894176	2.07857	0.00612976	0.105128	C1
chr12	4552	110157875	110158375	1.47695	0.00617146	0.0917014	C1
chr4	6873	139180041	139180541	2.77882	0.00617146	0.104266	C1
chr10	2179	61234157	61234657	2.60259	0.0062319	0.0689963	C1
chr11	4863	86368861	86369361	1.27596	0.0062319	0.0802359	C1
chr12	742	25125396	25125896	1.64622	0.00633932	0.0901189	C1
chr14	2575	60978017	60978517	1.49279	0.0063648	0.106662	C1
chr2	4534	93732330	93732830	1.98827	0.00642535	0.0793683	C1
chr4	5414	128878883	128879383	1.29218	0.00642535	0.172772	C1
chr5	6455	136410559	136411059	2.73139	0.00642535	0.0761417	C1
chr16	1894	38000041	38000541	1.99431	0.00645481	0.0628527	C1
chr1	3498	91685011	91685511	2.16539	0.00656277	0.08834	C1
chr17	1030	25415246	25415746	1.33129	0.0066211	0.193845	C1
chr11	5439	94602214	94602714	2.16192	0.00672731	0.0682107	C1
chr2	8274	165623779	165624279	2.49462	0.00675063	0.0958927	C1
chr1	7485	185672888	185673388	1.38871	0.0068811	0.104773	C1
chr10	3607	82849560	82850060	2.26864	0.0068811	0.0597626	C1
chr8	5950	122157705	122158205	1.37508	0.0068811	0.111753	C1
chr3	5885	149087355	149087855	1.83211	0.00698811	0.0552672	C1
chr5	1479	37819272	37819772	1.72369	0.0071912	0.083384	C1
chr6	1838	51431532	51432032	2.89904	0.00731489	0.0417682	C1
chr11	6711	102636899	102637399	1.4693	0.00731696	0.0924492	C1
chr7	1344	30844056	30844556	1.63307	0.00731696	0.0927714	C1
chr4	868	33224185	33224685	1.32628	0.0073207	0.088158	C1
chr4	5601	130036796	130037296	1.36515	0.00734498	0.111551	C1
chr9	6554	120502022	120502522	1.56715	0.00735415	0.0970357	C1
chr11	6254	99124639	99125139	1.37563	0.0073697	0.107628	C1
chr5	3851	107346166	107346666	1.59576	0.00746988	0.0534262	C1
chr5	1291	35540479	35540979	1.80195	0.00747474	0.0713572	C1
chr11	4764	85632065	85632565	2.71324	0.00751308	0.0440024	C1
chr13	1749	44744188	44744688	1.45608	0.00757077	0.0812506	C1
chr2	6730	143093668	143094168	2.10751	0.00757077	0.0705307	C1
chr1	6036	162021250	162021750	2.52542	0.00769271	0.0451625	C1
chr6	6280	145958022	145958522	1.48845	0.00769271	0.103681	C1
chr13	1396	39161905	39162405	2.58007	0.00772007	0.0593864	C1
chr8	6323	125285821	125286321	2.43737	0.00772007	0.0945904	C1
chr11	2532	57833577	57834077	1.62529	0.00773463	0.120942	C1
chr8	3657	88411483	88411983	3.34599	0.00775214	0.0797692	C1
chr10	2268	61921135	61921635	2.16322	0.00783308	0.0789868	C1
chr17	3689	65911278	65911778	1.37229	0.00783308	0.0664543	C1
chr8	6481	126886401	126886901	2.20887	0.00794397	0.0784802	C1
chr7	5427	121012021	121012521	1.38412	0.00795462	0.096971	C1
chr19	2299	43384250	43384750	1.43141	0.00796559	0.0819967	C1
chr11	6694	102596314	102596814	3.36431	0.00811659	0.0458035	C1
chr12	4077	104983959	104984459	1.76019	0.00811659	0.0596629	C1
chr8	4318	103271224	103271724	1.28208	0.00811659	0.0806004	C1
chr16	3586	93939891	93940391	1.41487	0.00817884	0.0763555	C1
chrX	1662	142670121	142670621	1.30548	0.00834864	0.0832405	C1
chr12	4294	107881663	107882163	1.80174	0.00844569	0.0790207	C1
chr2	4810	103639628	103640128	1.53988	0.00849654	0.0819336	C1
chr11	7761	114852254	114852754	1.43425	0.00862324	0.109244	C1
chr4	3994	107497363	107497863	1.72813	0.00863423	0.100512	C1
chr2	1410	30524979	30525479	1.52268	0.00864059	0.0758585	C1
chr14	1195	29940847	29941347	2.53614	0.00869089	0.0753744	C1
chr14	4712	122451342	122451842	2.35649	0.00873695	0.0452819	C1
chr2	4819	103760327	103760827	1.63094	0.00873695	0.0709005	C1
chr2	8907	170571946	170572446	2.52427	0.00873695	0.0808832	C1
chr12	1103	31936591	31937091	1.48429	0.0087794	0.0646048	C1
chr13	2640	56175444	56175944	2.38671	0.00881979	0.0827056	C1
chr11	7342	109860536	109861036	1.46018	0.00882886	0.097201	C1
chr11	2966	62966380	62966880	2.17513	0.00889269	0.0948252	C1
chr11	8206	117320497	117320997	2.19623	0.00889269	0.0692939	C1
chr9	2836	59638163	59638663	2.16844	0.0089266	0.0857065	C1
chr17	1355	27746330	27746830	1.88824	0.00893517	0.0856587	C1
chr16	1325	30155468	30155968	1.43321	0.00899884	0.117912	C1
chr11	5580	95516545	95517045	2.26798	0.00900451	0.0735659	C1
chr2	8492	167198630	167199130	1.76957	0.00900953	0.0869134	C1
chr16	677	18611583	18612083	1.46519	0.00904664	0.109201	C1
chr5	4561	114993342	114993842	2.12571	0.00904664	0.0578625	C1
chr8	4657	107198100	107198600	1.68505	0.00907171	0.0835609	C1
chr1	7886	192789144	192789644	1.87892	0.00912005	0.0679005	C1
chr5	3589	103674436	103674936	2.22975	0.00912005	0.0611801	C1
chr11	8491	119044142	119044642	1.52778	0.00913793	0.101464	C1
chr5	5255	122017921	122018421	1.85311	0.00932599	0.0689602	C1
chr8	6330	125325685	125326185	1.35643	0.00939268	0.0586983	C1
chr11	5466	94933569	94934069	1.62328	0.00948979	0.087167	C1
chr4	6441	136140994	136141494	1.69753	0.00953724	0.13468	C1
chr17	3241	55090659	55091159	1.47333	0.00961649	0.0739574	C1
chr12	4269	107723068	107723568	1.39327	0.00966012	0.141081	C1
chr11	8490	119042751	119043251	1.4238	0.00992592	0.129237	C1
chr17	1003	25221397	25221897	1.55146	0.00992592	0.0461392	C1
chr3	3498	97891386	97891886	2.50552	0.00998702	0.0939914	C1
chr1	7497	185898456	185898956	2.45464	1.01334e-15	0.301755	C2
chr11	2708	59960696	59961196	2.20199	1.80451e-14	0.293041	C2
chr10	3122	79654873	79655373	1.46794	3.21781e-14	0.363937	C2
chr2	7239	152729534	152730034	1.71456	1.52996e-13	0.277985	C2
chr17	4586	83913681	83914181	1.39495	3.90104e-13	0.328687	C2
chr9	758	28756823	28757323	2.67561	2.60683e-12	0.230662	C2
chr8	1160	30561233	30561733	2.86183	5.18456e-12	0.178748	C2
chr10	2122	60814715	60815215	1.97898	1.0701e-11	0.255217	C2
chr16	1733	34839570	34840070	2.32916	2.182e-11	0.245053	C2
chr4	4012	107609650	107610150	1.74322	3.47046e-11	0.220682	C2
chr7	3905	92485810	92486310	1.73021	5.44393e-11	0.185205	C2
chr10	723	21824633	21825133	2.35107	7.43037e-11	0.2135	C2
chr7	2537	64184997	64185497	2.38113	1.23347e-10	0.170882	C2
chr13	5326	117114708	117115208	4.60572	1.54204e-10	0.118728	C2
chr4	244	10311909	10312409	2.13414	1.70633e-10	0.177251	C2
chr3	5608	144428373	144428873	2.63998	1.72348e-10	0.170723	C2
chr9	1132	35363152	35363652	1.46736	1.84417e-10	0.232101	C2
chr11	1566	35355877	35356377	1.90773	1.96716e-10	0.199944	C2
chr2	7236	152706095	152706595	1.90415	2.28736e-10	0.227719	C2
chr8	6086	122917982	122918482	1.91147	5.03502e-10	0.222242	C2
chr6	1634	48541519	48542019	2.15013	5.10796e-10	0.177345	C2
chr1	4004	119053981	119054481	1.36207	6.24179e-10	0.261065	C2
chr2	7142	151921558	151922058	1.62452	8.24685e-10	0.215417	C2
chr10	4549	102988916	102989416	3.5029	8.85529e-10	0.137039	C2
chr17	4689	84687879	84688379	3.01164	1.56478e-09	0.157942	C2
chr19	3463	58537240	58537740	2.90838	1.94216e-09	0.138824	C2
chr10	2076	60373546	60374046	1.94322	2.08562e-09	0.157733	C2
chr10	5447	122671219	122671719	2.23343	2.27059e-09	0.169569	C2
chr13	2558	55510618	55511118	1.46235	2.83947e-09	0.216477	C2
chr9	5023	98710068	98710568	2.22159	3.29947e-09	0.143002	C2
chr9	1097	35111949	35112449	1.33416	3.48083e-09	0.290578	C2
chr8	3212	83739266	83739766	2.51924	3.69636e-09	0.180932	C2
chr6	6248	145564723	145565223	1.83598	3.95793e-09	0.164736	C2
chr18	319	11894570	11895070	2.29922	5.2245e-09	0.176264	C2
chr4	7406	144980953	144981453	2.90975	5.35461e-09	0.165221	C2
chr4	2313	64437649	64438149	1.30232	5.54032e-09	0.249054	C2
chr10	4544	102879999	102880499	1.69849	5.95825e-09	0.171882	C2
chr7	863	25711665	25712165	1.40409	6.43882e-09	0.246428	C2
chr4	2207	62755437	62755937	2.01782	6.61633e-09	0.213438	C2
chr13	4935	109809707	109810207	1.59377	6.81907e-09	0.145753	C2
chr1	3376	90493383	90493883	2.42941	9.25253e-09	0.14135	C2
chr3	5641	145333986	145334486	2.49679	9.35475e-09	0.148311	C2
chr10	5915	128779360	128779860	1.60785	1.01825e-08	0.24104	C2
chr1	1069	39312492	39312992	1.86921	1.02568e-08	0.155583	C2
chr4	3581	101505894	101506394	3.24091	1.03069e-08	0.136059	C2
chr16	1279	29963244	29963744	2.32917	1.07976e-08	0.134807	C2
chr1	3522	91952816	91953316	2.83112	1.13847e-08	0.157596	C2
chr9	4885	96385781	96386281	2.2794	1.16732e-08	0.156295	C2
chr9	238	14673067	14673567	1.70601	1.26717e-08	0.186883	C2
chr14	3180	70180543	70181043	1.76012	1.46074e-08	0.171292	C2
chr7	6251	133024679	133025179	1.91977	1.5464e-08	0.173436	C2
chr8	4308	103078421	103078921	2.27219	1.62272e-08	0.169366	C2
chr4	3518	100834971	100835471	2.84266	1.74087e-08	0.139366	C2
chr18	3071	69645508	69646008	2.42102	1.77564e-08	0.156305	C2
chr8	3678	88570584	88571084	1.28188	1.79375e-08	0.20578	C2
chr7	6017	130299122	130299622	1.53317	1.81148e-08	0.204824	C2
chr12	3921	102498645	102499145	1.73749	1.84399e-08	0.148485	C2
chr9	380	20790316	20790816	1.62328	2.09852e-08	0.191969	C2
chr2	3045	60786331	60786831	1.97851	2.18707e-08	0.195337	C2
chr7	6407	135776039	135776539	2.26357	2.26632e-08	0.147258	C2
chr1	5027	135906638	135907138	1.86016	2.26901e-08	0.164492	C2
chr2	5874	125436147	125436647	1.77031	2.36919e-08	0.154436	C2
chr7	5283	118300624	118301124	1.76046	2.55847e-08	0.162185	C2
chr16	657	18555197	18555697	1.38298	2.55909e-08	0.246694	C2
chr9	988	32542840	32543340	1.83411	2.66527e-08	0.168719	C2
chr15	3339	84410064	84410564	1.49424	2.68081e-08	0.19083	C2
chr7	3954	95219317	95219817	3.06527	2.71493e-08	0.10747	C2
chr8	4841	108977908	108978408	1.5937	3.09339e-08	0.163697	C2
chr16	3229	90491886	90492386	1.6532	3.30833e-08	0.179933	C2
chr19	957	14970080	14970580	3.85733	3.47409e-08	0.13184	C2
chr8	3655	88382230	88382730	1.83527	3.81436e-08	0.135656	C2
chr8	4342	104022985	104023485	1.28559	4.3772e-08	0.216144	C2
chr9	3087	61789051	61789551	3.08963	4.38918e-08	0.12065	C2
chr1	4298	127442935	127443435	1.72569	4.57874e-08	0.244896	C2
chr15	1089	38105699	38106199	3.03773	4.66234e-08	0.108507	C2
chr9	4806	95034389	95034889	2.27739	4.68267e-08	0.127908	C2
chr4	6363	135653120	135653620	1.75867	4.79816e-08	0.203589	C2
chr16	2339	52134768	52135268	1.28051	4.83358e-08	0.239955	C2
chrX	1717	145401858	145402358	3.3959	5.56044e-08	0.101079	C2
chrX	263	13236120	13236620	1.99729	5.89704e-08	0.183979	C2
chr2	376	12293427	12293927	2.89578	6.03655e-08	0.139655	C2
chr4	6895	139266354	139266854	1.88672	6.35277e-08	0.177062	C2
chr2	7141	151921007	151921507	3.28707	6.65833e-08	0.145212	C2
chr6	3421	90587961	90588461	1.96508	6.98003e-08	0.139376	C2
chr15	386	12680730	12681230	1.85639	7.34706e-08	0.193601	C2
chr13	3737	82066582	82067082	2.66234	7.77239e-08	0.122139	C2
chr4	3467	100204290	100204790	1.96318	7.97568e-08	0.168513	C2
chr4	1811	54470108	54470608	1.25835	8.02894e-08	0.228457	C2
chr8	5549	120216729	120217229	1.2929	8.8496e-08	0.222767	C2
chr12	769	25617431	25617931	2.14342	9.34041e-08	0.15354	C2
chr15	242	10598323	10598823	1.47091	9.85141e-08	0.19702	C2
chr15	1251	43059016	43059516	2.35129	1.0296e-07	0.133334	C2
chr2	7934	160955403	160955903	2.77737	1.09048e-07	0.110314	C2
chr2	3977	79087774	79088274	1.89416	1.17044e-07	0.116661	C2
chr11	2096	50622197	50622697	1.48403	1.22303e-07	0.21656	C2
chr8	5678	120563183	120563683	1.4768	1.2295e-07	0.176481	C2
chr12	248	8847137	8847637	1.29692	1.33404e-07	0.135296	C2
chr12	3698	99308640	99309140	1.34667	1.34866e-07	0.195683	C2
chr8	1517	36747768	36748268	1.36167	1.57864e-07	0.182751	C2
chr12	1338	37302877	37303377	2.42513	1.67424e-07	0.111464	C2
chr2	377	12293953	12294453	1.77457	1.81671e-07	0.133615	C2
chr7	5446	121451436	121451936	2.37693	1.81671e-07	0.138118	C2
chr8	4547	106270764	106271264	1.57	1.83228e-07	0.14362	C2
chr3	6149	154397718	154398218	3.79528	1.88082e-07	0.0871898	C2
chr10	330	11977959	11978459	2.75769	1.89345e-07	0.10681	C2
chr1	6179	164433971	164434471	3.32345	1.96042e-07	0.130321	C2
chr10	4962	115708656	115709156	2.67017	1.96042e-07	0.101124	C2
chr4	7469	148122375	148122875	2.48086	1.99445e-07	0.126728	C2
chr6	2928	84167556	84168056	1.60217	2.42347e-07	0.174935	C2
chr17	2425	41122822	41123322	2.21996	2.483e-07	0.121542	C2
chr2	8480	167079596	167080096	1.41245	2.59145e-07	0.190416	C2
chr9	4204	76614063	76614563	2.44034	2.59198e-07	0.11801	C2
chr12	3129	84524115	84524615	1.49266	2.59359e-07	0.108589	C2
chr3	4532	121589099	121589599	1.30868	2.96798e-07	0.214466	C2
chr4	3145	93540732	93541232	3.84574	2.96798e-07	0.0977244	C2
chr15	246	10628581	10629081	1.29602	3.12493e-07	0.198416	C2
chr3	2410	83553903	83554403	3.67056	3.17236e-07	0.106611	C2
chr6	3709	94336107	94336607	1.35808	3.27647e-07	0.20894	C2
chr9	5594	107493488	107493988	1.9001	3.27647e-07	0.148016	C2
chr12	1228	34387081	34387581	3.40138	3.3033e-07	0.0833037	C2
chr9	3568	66662309	66662809	2.13802	3.35309e-07	0.151253	C2
chr5	5722	126723662	126724162	2.62481	3.43334e-07	0.120359	C2
chr14	4736	122607386	122607886	1.88376	3.85817e-07	0.151297	C2
chr4	2699	82691637	82692137	1.33789	3.96824e-07	0.202837	C2
chr5	2616	74344980	74345480	2.89192	4.11841e-07	0.096012	C2
chr13	5004	111170161	111170661	2.77748	4.19977e-07	0.0957985	C2
chr19	1077	17645728	17646228	2.52252	4.36573e-07	0.090026	C2
chr5	2030	57200335	57200835	3.72745	4.48934e-07	0.0966426	C2
chr9	2327	53788765	53789265	2.34314	4.78553e-07	0.112275	C2
chr4	2726	83046840	83047340	1.92554	4.80284e-07	0.150864	C2
chr1	5364	151118480	151118980	2.29974	4.84318e-07	0.137647	C2
chr5	5362	122918238	122918738	1.80721	5.08172e-07	0.152761	C2
chr13	3025	63023663	63024163	2.39076	5.08636e-07	0.146632	C2
chr1	3580	92772605	92773105	2.01572	5.65697e-07	0.113949	C2
chr6	6416	148486727	148487227	2.88137	5.86327e-07	0.110352	C2
chr9	65	7960339	7960839	1.27181	6.16996e-07	0.163303	C2
chr1	6215	165200421	165200921	4.45245	6.38283e-07	0.0779677	C2
chr7	5614	125838152	125838652	1.84198	6.38325e-07	0.118119	C2
chr7	5533	123134779	123135279	1.88675	6.46141e-07	0.103181	C2
chr18	2643	62903578	62904078	2.22685	6.86669e-07	0.128896	C2
chr5	86	5012450	5012950	2.02849	6.98139e-07	0.11965	C2
chr9	146	13436153	13436653	2.27653	7.1607e-07	0.124489	C2
chr18	179	8125373	8125873	2.10394	8.17771e-07	0.145566	C2
chr8	193	8796900	8797400	1.71533	8.34705e-07	0.0992638	C2
chr4	402	13843993	13844493	1.98873	8.63363e-07	0.108301	C2
chr1	5046	136118878	136119378	2.35874	8.70357e-07	0.142459	C2
chr8	2405	68077760	68078260	3.01533	8.8351e-07	0.079525	C2
chr2	270	9880951	9881451	1.61439	9.117e-07	0.201583	C2
chr2	2983	59987517	59988017	1.43418	9.27664e-07	0.178584	C2
chr3	5053	131190003	131190503	2.37011	9.57661e-07	0.0912181	C2
chr2	4529	93690215	93690715	2.19206	1.17396e-06	0.10651	C2
chr15	270	10868616	10869116	1.81506	1.17585e-06	0.139951	C2
chr3	3815	102526438	102526938	1.47667	1.19257e-06	0.135024	C2
chr3	76	8036623	8037123	1.58039	1.24743e-06	0.152455	C2
chr7	1492	35042633	35043133	1.52641	1.24743e-06	0.134383	C2
chr1	6534	170110578	170111078	1.34269	1.26498e-06	0.161627	C2
chr2	2429	45356020	45356520	2.32981	1.29429e-06	0.102594	C2
chr18	2503	61054383	61054883	1.59208	1.31437e-06	0.134053	C2
chr4	6896	139267294	139267794	1.61494	1.33811e-06	0.147545	C2
chr12	365	12401370	12401870	1.2949	1.34744e-06	0.202422	C2
chr2	3313	69084390	69084890	2.30887	1.34789e-06	0.0897596	C2
chr14	3374	74678129	74678629	1.8315	1.37149e-06	0.0790756	C2
chr12	1369	38928796	38929296	1.61392	1.37586e-06	0.142585	C2
chr16	2369	55168308	55168808	2.24073	1.46441e-06	0.0979753	C2
chr4	392	13767557	13768057	2.01076	1.46441e-06	0.135119	C2
chr17	4001	71159709	71160209	1.54623	1.48517e-06	0.140149	C2
chr9	5013	98663000	98663500	3.42854	1.51698e-06	0.131821	C2
chr1	6823	175426910	175427410	1.95892	1.53596e-06	0.123303	C2
chr14	4169	105572307	105572807	2.09637	1.53596e-06	0.1565	C2
chr4	3594	101707215	101707715	1.65411	1.53596e-06	0.148482	C2
chr12	781	25978178	25978678	3.29768	1.5527e-06	0.0821748	C2
chr18	23	3616322	3616822	2.42553	1.61984e-06	0.123332	C2
chr1	5268	144188884	144189384	2.88145	1.65848e-06	0.120495	C2
chr9	5471	106318083	106318583	2.10719	1.68249e-06	0.126582	C2
chr12	4312	107965009	107965509	2.15292	1.68809e-06	0.121951	C2
chr15	3962	94325777	94326277	1.28039	1.69166e-06	0.162675	C2
chr8	3732	89299593	89300093	2.13436	1.71381e-06	0.101573	C2
chr1	347	15034020	15034520	1.75177	1.74972e-06	0.133476	C2
chr4	1801	54202328	54202828	2.21414	1.77304e-06	0.114817	C2
chr12	1617	51649357	51649857	2.43183	1.82668e-06	0.0936585	C2
chr14	4242	110474665	110475165	2.24868	1.8761e-06	0.112888	C2
chr14	794	24900658	24901158	1.45314	1.92309e-06	0.232507	C2
chr7	4622	107665169	107665669	1.44878	1.95174e-06	0.196473	C2
chr2	5103	109733396	109733896	1.90503	1.97518e-06	0.139794	C2
chr3	763	32367566	32368066	2.16517	2.01713e-06	0.108579	C2
chr13	3845	89708478	89708978	1.94049	2.01961e-06	0.109708	C2
chr6	3969	99206160	99206660	1.69031	2.10371e-06	0.149085	C2
chr13	4238	97337859	97338359	1.58863	2.14097e-06	0.143715	C2
chr8	2906	77363795	77364295	3.89748	2.14955e-06	0.0718073	C2
chr6	3577	92414695	92415195	1.66814	2.1598e-06	0.107275	C2
chr8	4996	111449589	111450089	2.59038	2.19098e-06	0.105698	C2
chr16	1615	33739262	33739762	1.74191	2.29042e-06	0.130774	C2
chr16	1865	37732382	37732882	1.5329	2.33607e-06	0.138698	C2
chr1	5365	151140909	151141409	1.70691	2.34164e-06	0.142661	C2
chr10	291	9704915	9705415	2.69318	2.45264e-06	0.0905458	C2
chr14	160	11657295	11657795	2.05214	2.71231e-06	0.0940938	C2
chr4	8145	153368668	153369168	1.73911	2.80764e-06	0.135421	C2
chr14	2440	58638237	58638737	1.80249	2.82731e-06	0.148799	C2
chr1	3894	111857849	111858349	3.13366	2.8825e-06	0.0782221	C2
chr17	2542	44682963	44683463	1.59767	2.93967e-06	0.112934	C2
chr14	4451	118854116	118854616	1.62483	2.97175e-06	0.136257	C2
chr8	3987	92797574	92798074	1.91128	3.01621e-06	0.0968649	C2
chr6	5446	127875825	127876325	1.46401	3.02448e-06	0.160456	C2
chr10	4468	99416149	99416649	1.81777	3.02787e-06	0.103179	C2
chr3	5295	136995938	136996438	2.73472	3.17512e-06	0.0936239	C2
chr16	1346	30271347	30271847	1.58734	3.1783e-06	0.162274	C2
chr2	6231	131044344	131044844	1.61903	3.19628e-06	0.107826	C2
chr4	2450	72170018	72170518	2.61678	3.41622e-06	0.0798978	C2
chr19	2631	45847284	45847784	1.66671	3.45407e-06	0.111495	C2
chr7	5289	118365868	118366368	1.94399	3.63496e-06	0.143719	C2
chr13	1533	41339854	41340354	1.68743	3.64243e-06	0.119635	C2
chr14	3603	78060210	78060710	1.29148	3.66137e-06	0.151806	C2
chr18	45	4186633	4187133	1.61605	3.66409e-06	0.179294	C2
chr7	3162	74377641	74378141	2.24749	3.75225e-06	0.0962394	C2
chr8	3119	81985140	81985640	2.5209	4.05992e-06	0.109263	C2
chr3	3186	93597205	93597705	1.76171	4.12215e-06	0.181787	C2
chr12	1211	33983091	33983591	2.97313	4.26905e-06	0.0991208	C2
chr16	3777	95844700	95845200	2.63521	4.42609e-06	0.104544	C2
chr19	1510	27734648	27735148	3.27347	4.44259e-06	0.113759	C2
chr14	1421	33528637	33529137	2.9655	4.44817e-06	0.0816674	C2
chr18	1560	40110620	40111120	2.24859	4.51156e-06	0.143139	C2
chr5	44	4325830	4326330	2.00018	4.51156e-06	0.118437	C2
chr9	3347	64058186	64058686	1.28135	4.55544e-06	0.235668	C2
chr16	2922	78343729	78344229	1.97484	4.76986e-06	0.108448	C2
chr5	6846	139730812	139731312	1.33922	4.83878e-06	0.15186	C2
chr10	1069	30167689	30168189	2.11165	4.88872e-06	0.0883754	C2
chr18	1957	52851623	52852123	2.21468	4.88872e-06	0.10692	C2
chr3	1360	51548645	51549145	2.81534	4.92951e-06	0.0824556	C2
chr7	5099	115379560	115380060	1.94318	4.94971e-06	0.098588	C2
chr14	105	9815895	9816395	1.95413	4.98006e-06	0.0992242	C2
chr2	6320	132043267	132043767	1.6833	4.98006e-06	0.15204	C2
chr5	3198	93133399	93133899	1.27971	4.98006e-06	0.20519	C2
chr6	3689	94122706	94123206	2.16587	4.98006e-06	0.121233	C2
chr2	5102	109727330	109727830	2.73436	4.99764e-06	0.0691373	C2
chr8	221	9139704	9140204	2.01264	5.08254e-06	0.0869954	C2
chr13	4257	97521155	97521655	1.8509	5.17497e-06	0.10998	C2
chr8	3053	80048199	80048699	2.52419	5.29098e-06	0.120269	C2
chr3	69	7753457	7753957	2.40527	5.34269e-06	0.100692	C2
chr15	3585	86473430	86473930	1.79636	5.40388e-06	0.136089	C2
chr9	1414	41524800	41525300	2.08808	5.44898e-06	0.093224	C2
chr16	3397	92230570	92231070	1.63034	5.50748e-06	0.0952754	C2
chr18	1559	40084010	40084510	2.82464	5.83943e-06	0.124803	C2
chr5	7616	149392008	149392508	1.51925	5.90518e-06	0.116017	C2
chr11	5061	88181110	88181610	1.44209	6.11023e-06	0.152487	C2
chr10	4551	103000905	103001405	3.00153	6.14088e-06	0.0673388	C2
chr3	5264	135904844	135905344	2.63381	6.14113e-06	0.0905847	C2
chr6	2926	84134943	84135443	1.55463	6.154e-06	0.12265	C2
chr1	7643	189402485	189402985	1.8214	6.33645e-06	0.120852	C2
chr11	4862	86360008	86360508	2.28568	6.36869e-06	0.0640427	C2
chr2	162	6040929	6041429	3.23399	6.37663e-06	0.0922588	C2
chr7	3899	92282118	92282618	1.55733	6.45511e-06	0.148185	C2
chr13	3054	63260265	63260765	1.62968	6.46517e-06	0.112678	C2
chr8	6179	123780462	123780962	2.34017	6.54268e-06	0.0915464	C2
chr9	5364	103692606	103693106	1.84945	6.5723e-06	0.132155	C2
chr1	3747	100805252	100805752	2.47624	6.61797e-06	0.112282	C2
chr2	6441	134793537	134794037	1.72967	6.61797e-06	0.0745814	C2
chr11	1728	40746343	40746843	3.90839	6.81284e-06	0.0784048	C2
chr1	5319	150537359	150537859	1.67494	6.90734e-06	0.124134	C2
chr3	4859	128298315	128298815	2.37645	7.0202e-06	0.0912812	C2
chr1	1373	45760964	45761464	1.66821	7.06635e-06	0.128791	C2
chr1	7359	183194208	183194708	2.26006	7.16822e-06	0.118171	C2
chr2	7033	148206509	148207009	2.26455	7.18872e-06	0.0866035	C2
chr7	3653	83060790	83061290	1.41578	7.18928e-06	0.13017	C2
chr4	6684	137647714	137648214	2.69468	7.24918e-06	0.0845297	C2
chr10	4348	96460540	96461040	1.42957	7.25551e-06	0.134685	C2
chr18	3320	75278639	75279139	2.46435	7.25551e-06	0.14392	C2
chr4	2689	82580477	82580977	2.24627	7.28554e-06	0.0953218	C2
chr3	4911	129345199	129345699	4.16005	7.39867e-06	0.078069	C2
chr15	1895	63532143	63532643	2.47701	7.43014e-06	0.0839433	C2
chr11	1466	33752478	33752978	1.63187	7.50857e-06	0.158714	C2
chr9	3182	62721807	62722307	1.5433	7.73354e-06	0.178255	C2
chr14	1838	48349540	48350040	1.60118	7.76033e-06	0.080609	C2
chr9	1293	40438807	40439307	1.49245	7.77809e-06	0.111632	C2
chr3	557	28359222	28359722	1.4633	7.84471e-06	0.104449	C2
chr4	4692	118516580	118517080	1.8419	7.84471e-06	0.137007	C2
chr18	2890	66500032	66500532	2.75959	7.86742e-06	0.093968	C2
chr7	2631	66028825	66029325	1.83253	7.98661e-06	0.141893	C2
chr8	607	14859360	14859860	3.35627	8.15401e-06	0.0712852	C2
chr6	1242	36880572	36881072	1.90257	8.37954e-06	0.14285	C2
chr11	6932	104624903	104625403	1.34853	8.74135e-06	0.231627	C2
chr13	3058	63268369	63268869	2.47433	8.9404e-06	0.118742	C2
chr2	5895	125681717	125682217	2.36347	9.001e-06	0.0980054	C2
chr19	3429	58199649	58200149	1.29138	9.21938e-06	0.125161	C2
chr1	630	24120171	24120671	3.37846	9.27198e-06	0.07921	C2
chr17	4533	83312415	83312915	1.65739	9.29858e-06	0.146872	C2
chr13	5387	119064872	119065372	1.97376	9.44499e-06	0.0741758	C2
chr8	1568	40434651	40435151	3.13654	9.49748e-06	0.0683717	C2
chr6	3690	94159472	94159972	3.19961	9.60394e-06	0.0913589	C2
chr8	3111	81776728	81777228	1.97734	9.63197e-06	0.100047	C2
chr2	8688	168466034	168466534	1.85918	9.68567e-06	0.112689	C2
chr4	8334	154771683	154772183	2.02182	9.70578e-06	0.0936313	C2
chr2	2391	44654759	44655259	2.84397	9.86882e-06	0.0857608	C2
chr11	774	19253897	19254397	1.84435	9.91638e-06	0.0827612	C2
chr16	3235	90545059	90545559	2.27813	1.00369e-05	0.0887501	C2
chr5	1763	45903200	45903700	3.0006	1.00563e-05	0.0706576	C2
chr13	4946	109906342	109906842	2.90133	1.00838e-05	0.0909952	C2
chr2	128	5099245	5099745	1.5369	1.01097e-05	0.106774	C2
chr13	3080	63337182	63337682	1.3421	1.02801e-05	0.144471	C2
chr2	5558	118944600	118945100	2.02081	1.03191e-05	0.122954	C2
chr7	5216	116654442	116654942	1.77337	1.03519e-05	0.104594	C2
chr2	5070	109017245	109017745	1.47444	1.03974e-05	0.107204	C2
chr2	7448	154915884	154916384	3.01027	1.03974e-05	0.103728	C2
chr9	4596	87035001	87035501	1.53684	1.04366e-05	0.149609	C2
chr6	2643	73228384	73228884	1.63501	1.05454e-05	0.122475	C2
chr3	5798	147531688	147532188	2.02951	1.07458e-05	0.0807568	C2
chr5	376	20140668	20141168	1.74029	1.07818e-05	0.154801	C2
chr9	4422	82103508	82104008	2.65916	1.09612e-05	0.100032	C2
chr17	2592	45326095	45326595	1.44115	1.10099e-05	0.125319	C2
chr10	108	5234677	5235177	1.25597	1.10988e-05	0.105647	C2
chr12	1122	32282717	32283217	1.7132	1.10988e-05	0.106857	C2
chr1	167	12052027	12052527	2.38869	1.11e-05	0.0593609	C2
chr3	5102	131965772	131966272	2.21664	1.1229e-05	0.148467	C2
chr15	658	27788144	27788644	1.42066	1.16322e-05	0.17864	C2
chr13	4010	93898365	93898865	1.61459	1.16432e-05	0.129801	C2
chr8	6563	128156232	128156732	2.66078	1.18483e-05	0.093604	C2
chr1	5357	151045853	151046353	1.66175	1.21514e-05	0.0820964	C2
chr4	1932	57114753	57115253	1.34545	1.21871e-05	0.114597	C2
chr7	5901	128519201	128519701	1.75549	1.24251e-05	0.0977522	C2
chr6	6324	146852830	146853330	1.89089	1.24362e-05	0.122542	C2
chr12	4298	107890495	107890995	2.37121	1.25401e-05	0.074326	C2
chr11	2659	59398027	59398527	1.56251	1.26223e-05	0.128804	C2
chr2	4539	93746120	93746620	1.87903	1.26223e-05	0.106114	C2
chr3	1884	63551644	63552144	1.968	1.26223e-05	0.0989832	C2
chr2	4990	106228124	106228624	3.76843	1.28814e-05	0.0881043	C2
chr18	3779	81602185	81602685	1.31703	1.30132e-05	0.155598	C2
chr1	548	21074078	21074578	1.56492	1.3822e-05	0.132283	C2
chr15	3988	94658985	94659485	1.75469	1.3822e-05	0.116598	C2
chr7	4030	96730978	96731478	3.15061	1.3822e-05	0.0838151	C2
chr13	5073	112125735	112126235	1.58983	1.39427e-05	0.117483	C2
chr7	4210	98928306	98928806	2.41412	1.39427e-05	0.117316	C2
chr13	4925	109645812	109646312	2.24841	1.40292e-05	0.156546	C2
chr18	867	29263278	29263778	2.11368	1.41066e-05	0.146327	C2
chr8	5238	115825801	115826301	2.60302	1.42226e-05	0.0936776	C2
chr11	1132	24674653	24675153	3.06218	1.42994e-05	0.0657606	C2
chr1	2087	66244925	66245425	2.43509	1.43272e-05	0.0872637	C2
chr13	1298	37528390	37528890	2.25626	1.45368e-05	0.116969	C2
chr4	4323	114876636	114877136	1.94494	1.45613e-05	0.0915447	C2
chr6	2878	83619926	83620426	2.08125	1.46249e-05	0.117797	C2
chr13	4611	102767155	102767655	2.91255	1.46855e-05	0.0835094	C2
chr4	5108	124968676	124969176	1.46562	1.48184e-05	0.132701	C2
chr10	4464	99359555	99360055	1.61731	1.48409e-05	0.145805	C2
chr12	1215	34200105	34200605	1.28839	1.50203e-05	0.130649	C2
chr13	3241	68607412	68607912	2.13643	1.52189e-05	0.0784216	C2
chr18	3688	80384399	80384899	1.74698	1.52715e-05	0.138412	C2
chr13	4596	102545732	102546232	1.96892	1.53224e-05	0.0870186	C2
chr5	2359	66992484	66992984	2.59293	1.61511e-05	0.074021	C2
chr10	1567	42962063	42962563	1.8604	1.61707e-05	0.121376	C2
chr13	5147	113347082	113347582	2.14935	1.65323e-05	0.103335	C2
chr6	2970	84656998	84657498	1.59757	1.67424e-05	0.11301	C2
chr6	5974	140519706	140520206	1.46641	1.69761e-05	0.14539	C2
chr1	567	21521909	21522409	1.7049	1.70371e-05	0.121195	C2
chr16	3056	85956655	85957155	2.18423	1.78776e-05	0.111449	C2
chr2	7402	154454479	154454979	2.92181	1.81255e-05	0.0946672	C2
chr3	2372	82250104	82250604	1.36786	1.81758e-05	0.0882189	C2
chr7	4961	112883617	112884117	1.64605	1.87152e-05	0.106469	C2
chr8	1284	33909617	33910117	1.75836	1.87152e-05	0.104195	C2
chr4	7490	148184507	148185007	2.00103	1.8974e-05	0.146083	C2
chr6	2612	72769297	72769797	1.48325	1.93769e-05	0.0910494	C2
chr15	1962	64748592	64749092	3.1849	1.974e-05	0.0654261	C2
chr14	1161	29028354	29028854	1.51692	2.00252e-05	0.1168	C2
chr12	4843	112399262	112399762	1.91614	2.01346e-05	0.0771689	C2
chr11	1313	31797177	31797677	2.43841	2.02011e-05	0.078075	C2
chr2	7003	147632733	147633233	2.40648	2.02142e-05	0.105075	C2
chr8	281	10821865	10822365	2.06428	2.04127e-05	0.115568	C2
chr18	1772	46849747	46850247	1.40241	2.05756e-05	0.177159	C2
chr11	5284	90424251	90424751	1.38232	2.09535e-05	0.177487	C2
chr9	6035	113626680	113627180	3.64951	2.11055e-05	0.0962741	C2
chr2	5831	124446522	124447022	2.44785	2.11099e-05	0.114031	C2
chr5	2234	65457089	65457589	1.81529	2.13219e-05	0.112669	C2
chr1	1589	55224168	55224668	1.45012	2.13222e-05	0.156244	C2
chr18	414	13600853	13601353	1.29068	2.15009e-05	0.15908	C2
chr8	2937	77714433	77714933	2.52705	2.15009e-05	0.0934222	C2
chr8	6539	127656952	127657452	2.02921	2.15009e-05	0.0924961	C2
chr2	352	11655282	11655782	4.7332	2.15454e-05	0.0515035	C2
chr1	1928	62766764	62767264	1.33451	2.16158e-05	0.147614	C2
chr1	2225	72060280	72060780	1.56879	2.16259e-05	0.0680084	C2
chr5	2856	79905333	79905833	2.09555	2.17372e-05	0.0974426	C2
chr6	2651	73611787	73612287	1.82634	2.17372e-05	0.1292	C2
chr1	6205	165075547	165076047	1.80645	2.18452e-05	0.11735	C2
chr1	6867	176994524	176995024	1.38233	2.21708e-05	0.115901	C2
chr17	2531	44601346	44601846	3.17507	2.23329e-05	0.0722339	C2
chr4	2724	83045215	83045715	2.06287	2.25671e-05	0.112793	C2
chr9	5479	106340448	106340948	1.32217	2.26399e-05	0.133804	C2
chr14	486	20477236	20477736	1.52565	2.27441e-05	0.0917886	C2
chr2	436	14127579	14128079	2.65461	2.30488e-05	0.0890795	C2
chr1	5283	146807706	146808206	2.67055	2.31111e-05	0.0711667	C2
chr4	355	12770347	12770847	2.29997	2.31351e-05	0.0793623	C2
chr1	3843	106629120	106629620	1.74906	2.33802e-05	0.137976	C2
chr5	3191	93116542	93117042	3.7338	2.37386e-05	0.0471309	C2
chr6	3675	93968659	93969159	2.22262	2.3867e-05	0.0815135	C2
chr9	4565	86599289	86599789	1.78277	2.39107e-05	0.0693523	C2
chr8	4285	102026841	102027341	1.94253	2.44209e-05	0.104879	C2
chr10	2955	76682446	76682946	1.70875	2.44856e-05	0.0798555	C2
chr12	1055	31218797	31219297	2.00826	2.45929e-05	0.0833119	C2
chr15	262	10690051	10690551	2.24143	2.474e-05	0.0815601	C2
chr19	1753	32324498	32324998	1.65688	2.5298e-05	0.146582	C2
chr14	446	19985032	19985532	1.44843	2.53157e-05	0.159857	C2
chr14	2954	66771706	66772206	2.26703	2.5339e-05	0.0612916	C2
chr9	2759	58547090	58547590	1.73156	2.5339e-05	0.0548162	C2
chr8	2317	64077986	64078486	2.44826	2.55377e-05	0.0691451	C2
chr5	2872	81460167	81460667	2.52352	2.55386e-05	0.0749259	C2
chr1	5164	138247707	138248207	2.11385	2.56344e-05	0.0833495	C2
chr9	4386	80145920	80146420	1.6086	2.57299e-05	0.0871907	C2
chr13	3399	72571855	72572355	2.04761	2.59959e-05	0.119044	C2
chr7	2849	68326140	68326640	1.83063	2.62045e-05	0.104791	C2
chr9	1863	46091101	46091601	1.77657	2.63306e-05	0.0902247	C2
chr11	773	19227610	19228110	2.03837	2.63461e-05	0.116146	C2
chr11	201	5165573	5166073	1.61119	2.65084e-05	0.185738	C2
chr19	1324	24811358	24811858	2.91027	2.65084e-05	0.0897612	C2
chr8	923	25294328	25294828	1.40316	2.68862e-05	0.131709	C2
chr11	388	7142698	7143198	2.02063	2.69561e-05	0.0908792	C2
chr17	4455	81336314	81336814	1.42176	2.7296e-05	0.138414	C2
chr11	1221	28999470	28999970	1.37487	2.83495e-05	0.0919047	C2
chr7	5549	123572285	123572785	1.30361	2.83495e-05	0.126201	C2
chr11	5607	95631262	95631762	1.44714	2.89338e-05	0.147574	C2
chr15	647	27770465	27770965	2.5162	2.95044e-05	0.086934	C2
chr15	1581	57039912	57040412	3.42649	2.95044e-05	0.0624618	C2
chr2	4998	106461009	106461509	2.02414	2.98479e-05	0.126965	C2
chr12	930	28407657	28408157	2.0714	3.00409e-05	0.138746	C2
chr3	2682	87189185	87189685	3.73064	3.03522e-05	0.0554038	C2
chr14	1489	34763993	34764493	2.28055	3.03565e-05	0.0736824	C2
chr13	4962	110260569	110261069	2.03482	3.04338e-05	0.0879627	C2
chr9	15	5129102	5129602	3.56858	3.04726e-05	0.0489944	C2
chr6	2969	84656310	84656810	2.14625	3.07785e-05	0.0630601	C2
chr2	7192	152199514	152200014	2.77029	3.07786e-05	0.0864214	C2
chr15	1209	41641427	41641927	2.77212	3.12501e-05	0.0668251	C2
chr15	1417	52836818	52837318	2.66962	3.16305e-05	0.0822428	C2
chr12	1124	32339597	32340097	2.64498	3.18707e-05	0.0921258	C2
chr14	2283	55920103	55920603	2.21207	3.20414e-05	0.0776045	C2
chr18	2855	66092338	66092838	2.99953	3.22042e-05	0.0782927	C2
chr17	2567	45004692	45005192	2.09536	3.24048e-05	0.107748	C2
chr8	4448	105474139	105474639	1.47811	3.24048e-05	0.138565	C2
chr18	2642	62902994	62903494	1.9676	3.24873e-05	0.0929179	C2
chr13	2828	58599824	58600324	2.52648	3.28699e-05	0.074765	C2
chr8	1923	48300710	48301210	2.0133	3.28699e-05	0.0941264	C2
chr2	9338	178936268	178936768	3.04792	3.32536e-05	0.0603921	C2
chr5	1559	38372385	38372885	2.15622	3.32536e-05	0.0878517	C2
chr7	3621	82720899	82721399	1.88239	3.32536e-05	0.0982111	C2
chr3	592	29732507	29733007	2.91831	3.34536e-05	0.0639647	C2
chr12	166	6462485	6462985	2.36179	3.36175e-05	0.0731798	C2
chr9	5536	106519373	106519873	2.46278	3.36527e-05	0.0725257	C2
chr4	1889	55957206	55957706	2.9821	3.37488e-05	0.071325	C2
chr18	3998	84786347	84786847	2.49073	3.38224e-05	0.0507609	C2
chr15	2082	69114858	69115358	1.62091	3.38491e-05	0.133774	C2
chr10	292	9735445	9735945	1.97863	3.39551e-05	0.0902069	C2
chr15	153	7872435	7872935	2.22529	3.45302e-05	0.104383	C2
chr1	5860	157872709	157873209	2.25563	3.46561e-05	0.110895	C2
chr6	5847	136941653	136942153	1.42179	3.48465e-05	0.161006	C2
chr16	456	14863571	14864071	3.83538	3.50267e-05	0.0592951	C2
chr14	4760	123062853	123063353	1.85956	3.51288e-05	0.0946943	C2
chr5	3203	93168539	93169039	1.82612	3.51288e-05	0.10045	C2
chr3	649	30453691	30454191	2.16431	3.51583e-05	0.0980869	C2
chr6	2044	53898029	53898529	2.6204	3.5411e-05	0.0717946	C2
chr5	479	22208710	22209210	1.92479	3.55126e-05	0.0981359	C2
chr4	931	34900099	34900599	2.00442	3.55553e-05	0.122516	C2
chr8	3726	89169392	89169892	1.68994	3.5671e-05	0.0945601	C2
chr12	5071	117751349	117751849	1.43095	3.58329e-05	0.140602	C2
chr2	5152	110671038	110671538	2.35547	3.66393e-05	0.107933	C2
chr12	505	16052335	16052835	2.59744	3.68761e-05	0.0891418	C2
chr2	8742	168859955	168860455	2.36161	3.75213e-05	0.082063	C2
chr2	6383	133208211	133208711	2.00493	3.7822e-05	0.10222	C2
chr3	3857	103377999	103378499	1.87997	3.83106e-05	0.0915985	C2
chr2	9024	172682531	172683031	2.1789	3.84873e-05	0.0888729	C2
chr11	2863	61483377	61483877	1.63863	3.86133e-05	0.0679919	C2
chr14	4176	105644155	105644655	2.57251	3.86287e-05	0.0828979	C2
chr11	4508	81449094	81449594	1.55671	3.87228e-05	0.107106	C2
chr10	1169	35328538	35329038	2.70725	3.92133e-05	0.0867318	C2
chr8	979	25944833	25945333	2.18501	3.94395e-05	0.0834193	C2
chr16	2596	64719066	64719566	2.34319	3.96412e-05	0.124058	C2
chr2	9267	174871839	174872339	1.59571	4.08653e-05	0.100782	C2
chr14	3006	67303861	67304361	1.27738	4.09196e-05	0.112432	C2
chr14	2556	60806994	60807494	1.74402	4.14785e-05	0.141112	C2
chr1	2600	76024620	76025120	2.62447	4.1962e-05	0.0755891	C2
chr2	2650	51267581	51268081	1.55259	4.25882e-05	0.121632	C2
chr10	896	25023802	25024302	2.28935	4.26071e-05	0.0695491	C2
chr15	1825	61240598	61241098	1.73253	4.26103e-05	0.0961216	C2
chr3	4334	115787355	115787855	2.38318	4.28636e-05	0.0844539	C2
chr7	840	25401495	25401995	1.83981	4.30057e-05	0.100099	C2
chr1	1880	62086057	62086557	2.34743	4.31594e-05	0.0950733	C2
chr9	4763	92546380	92546880	2.16079	4.31913e-05	0.0744896	C2
chr4	3501	100615958	100616458	1.88583	4.36496e-05	0.0615371	C2
chr7	4010	96555250	96555750	2.62071	4.36496e-05	0.0933912	C2
chr14	720	23550382	23550882	2.98249	4.37326e-05	0.0842478	C2
chr13	4276	97791626	97792126	1.40123	4.39069e-05	0.117391	C2
chr3	5055	131196563	131197063	1.60854	4.47709e-05	0.102474	C2
chr6	2406	67281734	67282234	1.61641	4.55974e-05	0.0799947	C2
chr15	1500	55004203	55004703	1.91886	4.57539e-05	0.156011	C2
chr10	5141	118564023	118564523	1.97619	4.63138e-05	0.110996	C2
chr3	4227	108751197	108751697	1.61884	4.63288e-05	0.076188	C2
chr12	2856	80273975	80274475	2.24151	4.67629e-05	0.0710887	C2
chr7	5185	116246781	116247281	2.01757	4.71379e-05	0.0864586	C2
chr14	4187	105799386	105799886	1.7961	4.71564e-05	0.101908	C2
chr8	4753	108370675	108371175	2.73151	4.72582e-05	0.0666355	C2
chr1	5267	144183609	144184109	1.55158	4.7863e-05	0.0940644	C2
chr10	3651	83328996	83329496	1.98072	4.80213e-05	0.088934	C2
chr9	4427	82705101	82705601	2.70032	4.80213e-05	0.0659572	C2
chr8	3672	88526124	88526624	1.93974	4.85871e-05	0.107583	C2
chr5	4759	117069061	117069561	1.78402	4.86289e-05	0.0812968	C2
chr16	3736	95499235	95499735	2.37857	4.91001e-05	0.0921839	C2
chr4	403	13882120	13882620	2.81562	4.97594e-05	0.0633528	C2
chr2	284	9982386	9982886	2.10877	4.98255e-05	0.109963	C2
chr8	2941	77733637	77734137	2.12599	5.00514e-05	0.0908951	C2
chr3	5399	138864179	138864679	1.86945	5.04796e-05	0.0925567	C2
chr1	6991	179198180	179198680	1.47735	5.069e-05	0.105177	C2
chr3	5491	142233543	142234043	2.80931	5.07992e-05	0.0753059	C2
chr1	6401	167802877	167803377	1.39675	5.09071e-05	0.126919	C2
chr1	3526	91964441	91964941	1.81693	5.10459e-05	0.0811032	C2
chr18	3642	79781402	79781902	2.84822	5.12499e-05	0.0636795	C2
chr4	1107	41542095	41542595	2.51123	5.12499e-05	0.0752786	C2
chr5	513	23502010	23502510	1.27039	5.18268e-05	0.122414	C2
chr13	4871	108278514	108279014	1.69024	5.18777e-05	0.0652805	C2
chr2	2375	44341203	44341703	2.46707	5.2864e-05	0.070119	C2
chr15	950	36041803	36042303	1.61604	5.29911e-05	0.0875712	C2
chr4	594	23050685	23051185	2.38134	5.30204e-05	0.0873539	C2
chr7	6628	139016216	139016716	1.7136	5.33788e-05	0.101724	C2
chr5	3339	98989855	98990355	2.13419	5.39802e-05	0.0722121	C2
chr18	16	3514867	3515367	2.06141	5.42676e-05	0.0622134	C2
chr7	648	19823558	19824058	1.52103	5.49281e-05	0.134691	C2
chr15	1233	42112460	42112960	2.12551	5.54724e-05	0.0551173	C2
chr14	3487	76313717	76314217	1.64843	5.55553e-05	0.116962	C2
chr15	3948	94006338	94006838	2.48765	5.65937e-05	0.0584236	C2
chr9	6351	118642458	118642958	2.34455	5.66133e-05	0.0804889	C2
chr12	1249	34792016	34792516	1.71202	5.73369e-05	0.116678	C2
chr5	476	22174192	22174692	1.89282	5.77149e-05	0.0729375	C2
chr6	4830	118984249	118984749	1.66049	5.80449e-05	0.0941478	C2
chr13	1277	37060737	37061237	2.25591	5.82791e-05	0.0928759	C2
chr6	4045	99924203	99924703	1.94749	5.88402e-05	0.0861247	C2
chr16	2388	55747272	55747772	2.85335	5.97823e-05	0.0890472	C2
chr3	1167	41136290	41136790	3.66485	5.9821e-05	0.0654338	C2
chr2	8492	167198630	167199130	1.68208	5.99319e-05	0.096192	C2
chr10	270	9400842	9401342	1.8818	6.01973e-05	0.130378	C2
chr17	1832	31309209	31309709	1.44375	6.10785e-05	0.14415	C2
chr1	2805	80055852	80056352	2.16078	6.22224e-05	0.0684116	C2
chr12	1884	56952099	56952599	1.81407	6.29568e-05	0.0808464	C2
chr8	5453	119627887	119628387	1.72447	6.3051e-05	0.0984384	C2
chr19	961	15049989	15050489	3.42586	6.30603e-05	0.0594078	C2
chr10	2948	76635998	76636498	1.55853	6.37828e-05	0.0908025	C2
chr7	4187	98818136	98818636	1.78146	6.62301e-05	0.0995765	C2
chr13	4953	109993222	109993722	1.78845	6.62944e-05	0.0924179	C2
chr18	1460	38483413	38483913	1.25223	6.66165e-05	0.163871	C2
chr1	6843	176092079	176092579	1.58232	6.73923e-05	0.125946	C2
chr12	2654	77692885	77693385	2.19613	6.73923e-05	0.0955689	C2
chr6	6123	143645945	143646445	2.18782	6.87456e-05	0.0771732	C2
chr12	161	5787333	5787833	2.12134	6.93597e-05	0.0887614	C2
chr13	3595	76928010	76928510	1.87698	7.04658e-05	0.124647	C2
chr3	384	21553349	21553849	2.41445	7.04713e-05	0.0901247	C2
chr2	185	6273336	6273836	1.29196	7.14515e-05	0.125964	C2
chr4	3539	100967664	100968164	1.55984	7.17476e-05	0.0953791	C2
chr14	3973	100950525	100951025	1.3178	7.28068e-05	0.102894	C2
chr2	9507	180915903	180916403	3.15612	7.28842e-05	0.0753797	C2
chr6	4200	101921255	101921755	2.80985	7.33561e-05	0.0720365	C2
chr5	2588	74175503	74176003	1.34279	7.38244e-05	0.149618	C2
chr7	1633	37226365	37226865	1.64372	7.39569e-05	0.123012	C2
chr7	3037	72905874	72906374	2.66952	7.39569e-05	0.0696321	C2
chr2	9037	172739493	172739993	1.64506	7.43458e-05	0.120575	C2
chr2	8001	163102173	163102673	1.86041	7.49448e-05	0.0806144	C2
chr6	2939	84344929	84345429	2.32782	7.49894e-05	0.0879065	C2
chr5	3319	98387044	98387544	1.53432	7.51015e-05	0.0768281	C2
chr4	2427	70741964	70742464	2.51091	7.52573e-05	0.0661672	C2
chr4	2460	72204094	72204594	1.60954	7.545e-05	0.0784651	C2
chr4	2865	84736819	84737319	4.60062	7.545e-05	0.0468047	C2
chr6	3265	88219154	88219654	2.56126	7.58282e-05	0.0619432	C2
chr9	3537	66285899	66286399	1.76677	7.61994e-05	0.103217	C2
chr11	7423	111563096	111563596	2.42784	7.68631e-05	0.074348	C2
chr6	5954	140270552	140271052	1.94531	7.70102e-05	0.0711291	C2
chr3	5159	133113184	133113684	1.96358	7.71601e-05	0.0675136	C2
chr4	75	5991886	5992386	1.63052	7.72884e-05	0.112065	C2
chr1	6977	179059091	179059591	1.71752	7.73586e-05	0.0945937	C2
chr13	364	16236124	16236624	2.84709	7.79998e-05	0.0677596	C2
chr10	521	17797279	17797779	2.4278	7.93324e-05	0.0446138	C2
chr13	4913	109342534	109343034	2.55298	7.93849e-05	0.0622487	C2
chr6	3594	92704704	92705204	1.39154	7.94339e-05	0.15507	C2
chr3	493	27604604	27605104	1.74539	7.96811e-05	0.0770699	C2
chr19	1076	17636345	17636845	2.22287	7.97449e-05	0.0815121	C2
chr3	4603	122334300	122334800	1.76218	8.00336e-05	0.0725811	C2
chr13	5384	118850722	118851222	1.90672	8.02278e-05	0.112614	C2
chr3	4442	118646013	118646513	2.4546	8.13084e-05	0.0477541	C2
chr14	4237	110276214	110276714	1.75237	8.13731e-05	0.118453	C2
chr8	2904	77354152	77354652	1.82944	8.22182e-05	0.0934431	C2
chr7	6899	142326966	142327466	3.96642	8.27857e-05	0.0697622	C2
chr1	1645	57095475	57095975	1.76933	8.37918e-05	0.120989	C2
chr2	4404	92982467	92982967	2.50856	8.42125e-05	0.0759882	C2
chr18	278	11078158	11078658	2.59042	8.49641e-05	0.0873714	C2
chr7	1344	30844056	30844556	2.53277	8.53349e-05	0.0838806	C2
chr7	4460	101394085	101394585	1.27237	8.53349e-05	0.163437	C2
chr18	1934	52613568	52614068	1.69766	8.53852e-05	0.0981767	C2
chr7	2656	66232956	66233456	2.89003	8.61441e-05	0.0981118	C2
chr2	4740	102730747	102731247	1.7336	8.68275e-05	0.122857	C2
chr6	2292	61125373	61125873	2.38959	8.68275e-05	0.08305	C2
chr2	4630	100821394	100821894	1.52042	8.75108e-05	0.119623	C2
chr6	3682	94075119	94075619	1.28209	8.75756e-05	0.112317	C2
chr13	3907	91133501	91134001	2.02138	8.84905e-05	0.107659	C2
chr2	2459	47027902	47028402	3.14337	8.84905e-05	0.0463988	C2
chr17	3106	49809067	49809567	1.97901	9.11571e-05	0.0825069	C2
chr14	3005	67291204	67291704	1.7839	9.11738e-05	0.100888	C2
chr10	781	23159794	23160294	2.2261	9.12891e-05	0.0738427	C2
chr14	3658	79311850	79312350	2.0478	9.15159e-05	0.0817827	C2
chr8	5735	120950732	120951232	1.34345	9.23452e-05	0.139231	C2
chr5	2360	66993019	66993519	1.71324	9.31397e-05	0.082924	C2
chr14	717	23520969	23521469	2.59048	9.32591e-05	0.0820059	C2
chr4	3996	107502314	107502814	1.68256	9.42731e-05	0.0918509	C2
chr3	798	33174467	33174967	2.54621	9.55048e-05	0.0854434	C2
chr2	6026	128064204	128064704	1.72315	9.5549e-05	0.0611943	C2
chr6	5951	140193373	140193873	2.23048	9.6613e-05	0.122743	C2
chr2	364	12034009	12034509	2.06283	9.69846e-05	0.0651869	C2
chr15	942	35843000	35843500	2.23129	9.72145e-05	0.0868842	C2
chr13	4558	101732598	101733098	2.09382	9.74825e-05	0.0742445	C2
chr10	352	12639319	12639819	1.7915	9.79741e-05	0.0914596	C2
chr15	3773	90603625	90604125	2.05706	9.84248e-05	0.0836168	C2
chr4	1633	47602347	47602847	2.26252	9.85816e-05	0.100328	C2
chr9	1041	33062472	33062972	1.53687	9.88455e-05	0.120729	C2
chr9	4631	87843874	87844374	2.37193	9.88508e-05	0.0937057	C2
chr11	7196	108227655	108228155	3.12108	9.91093e-05	0.0545633	C2
chr14	1859	48596236	48596736	1.91224	9.93187e-05	0.0784222	C2
chr12	3909	102345327	102345827	2.28788	0.000101025	0.0976411	C2
chr5	2449	72148599	72149099	2.17118	0.000101641	0.0866904	C2
chr9	6357	118677909	118678409	1.29174	0.000102041	0.131415	C2
chr12	4758	111938821	111939321	1.32146	0.000102167	0.128291	C2
chr12	4034	104619047	104619547	2.47646	0.000102482	0.071153	C2
chr6	5851	137097920	137098420	1.89188	0.000102484	0.086462	C2
chr10	4472	99451179	99451679	2.18363	0.000102661	0.0726299	C2
chr18	563	16675258	16675758	1.94532	0.00010283	0.0744911	C2
chr2	6397	133437057	133437557	1.47964	0.000103529	0.0890628	C2
chr18	135	6897364	6897864	1.56096	0.000103648	0.108819	C2
chr13	53	5202675	5203175	1.6619	0.000103677	0.0759594	C2
chr15	613	27089122	27089622	2.10787	0.000103983	0.0831172	C2
chr11	5605	95614675	95615175	1.7254	0.000105173	0.0843627	C2
chr1	4462	131309271	131309771	2.40892	0.000105495	0.0734832	C2
chr18	3315	75262892	75263392	1.28584	0.000105495	0.152283	C2
chr10	3098	78745407	78745907	1.43102	0.000105589	0.121502	C2
chr2	3886	76597479	76597979	3.60359	0.000105612	0.0527077	C2
chr3	440	25145208	25145708	1.43188	0.000106103	0.0905252	C2
chr2	4029	80465897	80466397	1.64957	0.00010635	0.0661089	C2
chr16	10	3923914	3924414	1.71817	0.000106587	0.112509	C2
chr15	3856	92399279	92399779	2.3297	0.000106797	0.073219	C2
chr19	3397	57498831	57499331	1.33822	0.000106828	0.148829	C2
chr12	5029	117196664	117197164	1.35834	0.000106915	0.111498	C2
chr7	3163	74378149	74378649	2.14594	0.000108484	0.0777497	C2
chr4	5360	128163526	128164026	2.03923	0.000108809	0.0789774	C2
chr6	1238	36818859	36819359	1.54361	0.000108977	0.124326	C2
chr4	6602	137104410	137104910	1.61194	0.000110252	0.0869153	C2
chr14	3972	100900223	100900723	1.66484	0.000111007	0.0912132	C2
chr8	1139	28057748	28058248	2.38653	0.000111068	0.0788761	C2
chr13	838	26323855	26324355	1.71437	0.000111739	0.0629344	C2
chr1	2684	78082814	78083314	2.89048	0.000111831	0.0725315	C2
chr17	1048	25520394	25520894	1.36236	0.000111831	0.118806	C2
chr3	1980	66051358	66051858	2.5992	0.000112122	0.0678786	C2
chr1	4200	124338584	124339084	2.51233	0.000112527	0.0465437	C2
chr1	6141	163574602	163575102	1.36349	0.000112527	0.118268	C2
chr13	4153	95785064	95785564	2.27079	0.000112527	0.0714536	C2
chr19	1974	37821739	37822239	2.13313	0.000112527	0.0643458	C2
chr5	2528	73373062	73373562	2.33818	0.000113317	0.0909241	C2
chr3	4987	130458084	130458584	1.98069	0.000114507	0.0624886	C2
chr1	4136	120715015	120715515	2.3175	0.000116257	0.105486	C2
chr9	663	25174535	25175035	2.33981	0.000116508	0.0672016	C2
chr10	20	3693579	3694079	2.05642	0.000117361	0.0773588	C2
chr8	2930	77658313	77658813	1.33202	0.000117574	0.0989699	C2
chr10	5134	118172470	118172970	1.62983	0.000119219	0.0772013	C2
chr13	4003	93717048	93717548	1.99607	0.000119523	0.106013	C2
chr18	3076	69667711	69668211	2.52059	0.000119977	0.0679382	C2
chr3	1625	55380414	55380914	2.17543	0.000119977	0.0942159	C2
chr8	1966	48688130	48688630	2.91157	0.000119977	0.0778338	C2
chr4	3021	88149415	88149915	1.74073	0.000120049	0.0660233	C2
chr2	2838	57849256	57849756	1.34453	0.000120326	0.11696	C2
chr8	3967	92505502	92506002	1.83743	0.000120655	0.0515578	C2
chr14	1166	29077428	29077928	2.51713	0.000121739	0.0883422	C2
chr14	4564	120968699	120969199	1.71925	0.000122849	0.098004	C2
chr8	4315	103199632	103200132	1.51317	0.000124089	0.0575553	C2
chr1	48	6094431	6094931	3.53225	0.000124878	0.0504411	C2
chr16	631	18367260	18367760	2.81126	0.000126201	0.0706087	C2
chr11	1688	36799308	36799808	1.90447	0.000126694	0.0803498	C2
chr9	2077	48755624	48756124	1.97996	0.000127097	0.115333	C2
chr5	848	30172072	30172572	1.33358	0.000129236	0.109063	C2
chr14	1158	29005688	29006188	2.20295	0.00013087	0.0635439	C2
chr16	3172	89991724	89992224	1.49162	0.00013105	0.129068	C2
chr12	1930	58027802	58028302	1.27367	0.000131493	0.0791024	C2
chr11	7224	108620878	108621378	1.97034	0.000131926	0.0633474	C2
chr16	1700	34535190	34535690	1.8169	0.000133297	0.10768	C2
chr4	5109	124969263	124969763	1.61666	0.000133297	0.0535955	C2
chr1	6727	172418912	172419412	1.45559	0.000133413	0.0633152	C2
chr13	4985	110723037	110723537	1.4119	0.00013357	0.0792127	C2
chr13	4690	104065940	104066440	2.34242	0.000133864	0.075868	C2
chr1	4190	122307029	122307529	2.52147	0.00013508	0.0786826	C2
chr11	7125	107306089	107306589	2.03254	0.000135678	0.10165	C2
chr3	2591	86070204	86070704	3.00754	0.000138735	0.0637621	C2
chr10	1961	59114451	59114951	1.59048	0.000139338	0.0989242	C2
chr18	2891	66502467	66502967	1.91003	0.000140969	0.112027	C2
chr19	2974	53049714	53050214	1.92879	0.000141294	0.0636695	C2
chr3	4310	115145541	115146041	3.03543	0.000141294	0.0914201	C2
chr18	2275	57045395	57045895	2.52098	0.00014199	0.0720212	C2
chr9	747	28480992	28481492	1.80356	0.00014199	0.0871526	C2
chr11	1422	33005191	33005691	1.34112	0.000143286	0.0855137	C2
chr6	6025	141537257	141537757	2.19331	0.000144871	0.107299	C2
chr4	6598	137085022	137085522	1.38111	0.000145671	0.0915355	C2
chr14	4586	121104794	121105294	1.45391	0.000146371	0.120885	C2
chr1	613	23765957	23766457	2.4501	0.000146589	0.066877	C2
chr13	4689	104063024	104063524	1.75949	0.000149269	0.0943814	C2
chr5	1780	46653672	46654172	1.63848	0.000150331	0.0855309	C2
chr9	1044	33172996	33173496	4.21369	0.000152325	0.0479135	C2
chr11	1212	28770844	28771344	1.96079	0.000152461	0.057078	C2
chr10	3665	83711719	83712219	2.19451	0.000153516	0.0812444	C2
chr17	3103	49761314	49761814	2.94264	0.000153516	0.0678012	C2
chr18	776	24777125	24777625	1.80449	0.000154455	0.105272	C2
chr6	317	12750478	12750978	1.4964	0.000156436	0.0791502	C2
chr18	3307	75208196	75208696	1.3441	0.00015648	0.130813	C2
chr2	4265	91411416	91411916	1.70494	0.000156513	0.11485	C2
chr15	1358	51324344	51324844	2.85605	0.000156515	0.0497263	C2
chr7	3949	94668767	94669267	1.65023	0.000157134	0.0664714	C2
chr1	1786	59543880	59544380	2.25723	0.000158279	0.0707224	C2
chr19	2263	42717618	42718118	2.48779	0.000159988	0.0815247	C2
chr8	3974	92640377	92640877	1.70763	0.00016009	0.0829985	C2
chr14	726	23614333	23614833	3.08645	0.000160964	0.0575682	C2
chr8	334	11098481	11098981	1.46411	0.000160964	0.16749	C2
chr13	3598	77003643	77004143	1.77589	0.000161726	0.0608266	C2
chr5	2857	80393583	80394083	2.4608	0.000164125	0.060059	C2
chr5	2828	77400108	77400608	1.78896	0.000164223	0.0798471	C2
chr7	5100	115381297	115381797	1.88851	0.000164623	0.116493	C2
chr1	2941	84080095	84080595	2.26133	0.000164874	0.0805335	C2
chr9	4038	72872638	72873138	2.66436	0.000165217	0.0497781	C2
chr6	594	22845606	22846106	2.08308	0.000166013	0.107382	C2
chr15	81	6498315	6498815	2.52927	0.00016603	0.0577737	C2
chr1	1496	52660205	52660705	2.48212	0.000166223	0.0603582	C2
chr7	3084	73468937	73469437	2.36244	0.000166223	0.0594976	C2
chr1	6145	163682902	163683402	1.52159	0.000167234	0.0623224	C2
chr12	2222	71450662	71451162	1.40667	0.000168117	0.0812802	C2
chr7	2852	68356866	68357366	1.44284	0.000168437	0.105915	C2
chr11	1409	32883221	32883721	1.58703	0.000169009	0.0557496	C2
chr4	30	4187204	4187704	1.73477	0.000169613	0.115834	C2
chr7	4178	98787181	98787681	2.56979	0.000169613	0.056077	C2
chr1	7494	185807282	185807782	2.00882	0.000169893	0.096435	C2
chr10	4660	107735449	107735949	1.72789	0.000170339	0.0852977	C2
chr5	707	25665963	25666463	1.61052	0.000171272	0.0811605	C2
chr3	1869	63085358	63085858	1.75353	0.00017136	0.114283	C2
chr3	4485	121242054	121242554	1.48639	0.000171835	0.0812428	C2
chr13	3136	63940180	63940680	2.42491	0.000173093	0.0465084	C2
chr15	2127	72657546	72658046	1.60883	0.000173402	0.106531	C2
chr13	372	16762722	16763222	1.75665	0.000173825	0.0833424	C2
chr1	2801	80014555	80015055	1.94322	0.000175188	0.0981988	C2
chr2	9223	174343952	174344452	1.54556	0.000177276	0.102549	C2
chr8	6163	123702176	123702676	1.69867	0.000180005	0.0858967	C2
chr8	2935	77711637	77712137	1.31018	0.000180831	0.0891692	C2
chr2	4487	93553316	93553816	1.35436	0.000182386	0.0847743	C2
chr10	3021	77484298	77484798	2.29902	0.000186194	0.0932207	C2
chr4	2737	83107868	83108368	1.50861	0.00018839	0.0635385	C2
chr16	2273	50027245	50027745	1.43899	0.000189144	0.0866727	C2
chr2	9286	178121916	178122416	1.42895	0.000189154	0.132944	C2
chr2	5922	126284010	126284510	1.88	0.000189703	0.106156	C2
chr3	2307	79936155	79936655	1.57096	0.000189717	0.0811856	C2
chr8	2005	49108578	49109078	1.53008	0.000189717	0.10179	C2
chr9	5294	102842452	102842952	1.62965	0.000190579	0.0881512	C2
chr14	4168	105571724	105572224	1.90488	0.000191116	0.0652736	C2
chr17	5161	94424740	94425240	1.93168	0.000191117	0.0638345	C2
chr7	6014	130288670	130289170	1.3247	0.000191164	0.102699	C2
chr13	1782	45392013	45392513	1.59305	0.000192251	0.0638332	C2
chr6	1533	45800125	45800625	2.86051	0.000194502	0.0792287	C2
chr1	6514	169851631	169852131	1.32841	0.000200982	0.0728748	C2
chr10	2684	70149105	70149605	2.21274	0.000201617	0.0800245	C2
chr17	5064	88222611	88223111	1.61787	0.000202795	0.0797293	C2
chr17	3187	51775047	51775547	1.45478	0.000203686	0.0841764	C2
chr18	410	13569174	13569674	2.06186	0.000205373	0.0718142	C2
chr9	1025	32830209	32830709	2.69537	0.000205634	0.0721481	C2
chr4	3856	106630450	106630950	1.56557	0.000205796	0.0984188	C2
chr1	4010	119106283	119106783	2.0469	0.000205923	0.086398	C2
chr10	667	20725543	20726043	1.38723	0.000206052	0.0599899	C2
chr17	2999	47943021	47943521	1.35532	0.000206203	0.0830804	C2
chr1	1853	61191812	61192312	2.66803	0.000206701	0.0762478	C2
chr1	3651	93618081	93618581	1.35894	0.00020811	0.122286	C2
chr15	3276	83797962	83798462	1.4859	0.000209312	0.0869105	C2
chr1	328	14513468	14513968	1.73048	0.000211346	0.122327	C2
chr5	2448	72068783	72069283	2.23166	0.000212213	0.0706858	C2
chr3	4500	121396953	121397453	2.20789	0.000213887	0.0961847	C2
chr13	2690	56572973	56573473	1.76944	0.000214541	0.0978243	C2
chr16	2684	71809577	71810077	3.36311	0.000214541	0.0637505	C2
chr19	361	5952357	5952857	1.29077	0.000216047	0.100201	C2
chr13	1393	39079061	39079561	2.35826	0.000217309	0.081561	C2
chr8	4278	100702311	100702811	3.19354	0.000217309	0.0695108	C2
chr15	1882	62953162	62953662	2.38307	0.000218859	0.0717514	C2
chr4	2775	83659346	83659846	1.82424	0.000219845	0.0659324	C2
chr2	84	4522783	4523283	1.5019	0.000221443	0.0701754	C2
chr1	5571	153685539	153686039	2.05458	0.000222028	0.0811803	C2
chr15	601	26654886	26655386	2.30955	0.000222501	0.0727056	C2
chr6	3606	92869533	92870033	1.62539	0.000223278	0.101005	C2
chr12	4064	104907922	104908422	1.56549	0.000223874	0.0886316	C2
chr8	4329	103571910	103572410	3.19556	0.000223874	0.0504325	C2
chr12	2160	70749649	70750149	1.56288	0.000224486	0.106068	C2
chr12	2453	73876595	73877095	3.25732	0.000225535	0.0656899	C2
chr16	2050	42863150	42863650	2.14913	0.000226035	0.0860307	C2
chr10	3012	77371928	77372428	2.37052	0.000226484	0.0559901	C2
chr3	6143	154367257	154367757	1.66301	0.000227643	0.0989583	C2
chr7	3267	78645471	78645971	2.2607	0.000227643	0.0685196	C2
chr15	3374	84639496	84639996	1.71761	0.000228929	0.0909858	C2
chr13	5077	112166441	112166941	2.03227	0.000229131	0.0766924	C2
chr15	3953	94072627	94073127	2.9908	0.000229141	0.054536	C2
chr3	4746	126453524	126454024	3.2657	0.000229141	0.0701632	C2
chr10	3833	86479787	86480287	1.78161	0.000229359	0.0850084	C2
chr5	1743	45194209	45194709	1.87517	0.000230126	0.0683662	C2
chr8	4337	103813984	103814484	1.4357	0.000230789	0.117114	C2
chr2	404	13352298	13352798	1.6157	0.000231482	0.0692678	C2
chr9	2156	49935733	49936233	1.60282	0.000232916	0.119372	C2
chr18	2869	66269371	66269871	1.57214	0.00023422	0.0878453	C2
chr14	2989	67170222	67170722	1.68971	0.00023507	0.106504	C2
chr18	2419	60651193	60651693	1.32614	0.00023551	0.095042	C2
chr15	1595	57523824	57524324	1.37007	0.000235699	0.131647	C2
chr14	3742	84775870	84776370	2.51988	0.000237087	0.0738552	C2
chr13	3066	63289057	63289557	2.30536	0.000237579	0.0528294	C2
chr5	1532	38085434	38085934	1.37841	0.000238697	0.116877	C2
chr7	4558	105549032	105549532	1.43174	0.000238697	0.114786	C2
chr16	2951	78845278	78845778	2.16432	0.000240643	0.0559602	C2
chr4	91	6514670	6515170	1.58684	0.000240643	0.0880494	C2
chr10	2326	62422219	62422719	1.46972	0.000244098	0.0756638	C2
chr3	5605	144410927	144411427	1.36112	0.000244583	0.0571087	C2
chr6	4168	101280733	101281233	2.10899	0.000244713	0.110397	C2
chr4	1875	55562993	55563493	1.27542	0.000247201	0.0632173	C2
chr9	4893	96472307	96472807	1.51215	0.000248694	0.072659	C2
chr12	4058	104880262	104880762	2.6796	0.000248795	0.0661066	C2
chr4	2728	83049242	83049742	2.21108	0.000251329	0.0825441	C2
chr6	4222	104403910	104404410	1.8544	0.000252329	0.0582203	C2
chr10	4546	102882320	102882820	1.49966	0.00025735	0.0756014	C2
chr4	2204	62743131	62743631	1.86345	0.000259812	0.107529	C2
chr6	1462	40282962	40283462	1.86008	0.000259831	0.0575281	C2
chr14	98	9623405	9623905	1.76672	0.000261032	0.0709283	C2
chr19	1683	30359092	30359592	1.95901	0.000262323	0.0948899	C2
chrX	1668	142737826	142738326	1.72071	0.000262323	0.107131	C2
chr5	7509	148598348	148598848	1.72839	0.000266308	0.107245	C2
chr12	4774	112087176	112087676	2.22606	0.000266459	0.0573817	C2
chr17	4397	80255171	80255671	2.03391	0.000266459	0.0879876	C2
chr9	1870	46169778	46170278	1.27602	0.000266459	0.103972	C2
chr1	2116	67346766	67347266	2.0692	0.000266662	0.0731974	C2
chr10	4533	102594258	102594758	1.69946	0.000268008	0.0824703	C2
chr13	4989	110844674	110845174	3.77424	0.000270695	0.0409933	C2
chr10	1285	39522862	39523362	1.869	0.000272036	0.0549002	C2
chr3	5796	147445822	147446322	1.56997	0.000272195	0.0925828	C2
chr11	4744	85428263	85428763	1.58144	0.000273151	0.090273	C2
chr9	2273	52252052	52252552	3.81759	0.000273638	0.0509656	C2
chr7	3584	82177245	82177745	1.62429	0.000274842	0.102932	C2
chr6	4099	100376402	100376902	1.58066	0.00027542	0.07111	C2
chr2	2197	36159313	36159813	2.06466	0.000277265	0.0482578	C2
chr2	9295	178209887	178210387	3.60707	0.000278297	0.0549308	C2
chr17	3922	70397115	70397615	1.48575	0.000278809	0.0771976	C2
chr11	5200	89174870	89175370	1.50622	0.000281234	0.0902634	C2
chr7	6279	133258880	133259380	2.23751	0.000281383	0.0858669	C2
chr17	4662	84421940	84422440	1.64242	0.000282578	0.095037	C2
chr8	3973	92618194	92618694	2.38197	0.000283121	0.0736406	C2
chr14	4067	103507228	103507728	1.73537	0.000283396	0.0725275	C2
chr18	1938	52621358	52621858	2.91846	0.000285472	0.0378058	C2
chr4	8290	154581185	154581685	1.53116	0.000285472	0.0969409	C2
chr8	686	18740140	18740640	1.63497	0.00028609	0.112641	C2
chr2	9389	179800967	179801467	1.69921	0.00028719	0.0862826	C2
chr16	2336	52109453	52109953	1.45196	0.000287198	0.0854638	C2
chr3	5280	136725152	136725652	1.98199	0.000294214	0.0720093	C2
chr2	1506	30836604	30837104	1.30527	0.000297165	0.119269	C2
chr9	4508	84073175	84073675	1.48444	0.000299051	0.0606416	C2
chr9	4025	72791604	72792104	1.89491	0.000299516	0.0556102	C2
chr15	4445	99662498	99662998	2.10383	0.000299904	0.0785755	C2
chr13	3242	68607919	68608419	1.5697	0.000300991	0.0645805	C2
chrX	646	52231932	52232432	2.51876	0.00030191	0.0678507	C2
chr6	6182	144725790	144726290	1.99093	0.00030223	0.0898432	C2
chr8	3938	92286772	92287272	1.76062	0.000303189	0.122991	C2
chr1	6817	175035419	175035919	2.12094	0.00030727	0.100053	C2
chr5	6897	140042989	140043489	1.38374	0.000308241	0.101583	C2
chr6	2840	83315881	83316381	1.41358	0.000308242	0.0941519	C2
chr2	4680	102020480	102020980	1.6405	0.000310257	0.0656131	C2
chr5	4462	114284962	114285462	2.67356	0.000310834	0.0577286	C2
chr2	189	6283043	6283543	2.14989	0.000311276	0.067566	C2
chr2	8397	166415531	166416031	1.60667	0.000316813	0.11548	C2
chr14	1178	29442444	29442944	1.39146	0.000320648	0.082792	C2
chr11	3101	65394349	65394849	1.74908	0.000321213	0.0563598	C2
chr2	2437	45538438	45538938	2.61224	0.000321243	0.0683784	C2
chr9	1387	41223786	41224286	2.36144	0.000322936	0.0697851	C2
chr2	6381	133090998	133091498	1.64648	0.000323208	0.0642566	C2
chr11	4743	85427334	85427834	1.68533	0.000326589	0.0886011	C2
chr4	2628	82129657	82130157	2.2825	0.000330098	0.0572962	C2
chr8	5950	122157705	122158205	1.563	0.000330556	0.0738808	C2
chr13	4835	107919052	107919552	2.85615	0.000330834	0.0380409	C2
chr7	98	4701758	4702258	2.11812	0.000331672	0.0741535	C2
chr10	4600	105251388	105251888	2.11395	0.00033213	0.0847503	C2
chr1	942	37231177	37231677	1.25395	0.000332223	0.0852147	C2
chr2	5099	109697426	109697926	2.74981	0.000332223	0.0326174	C2
chr18	3132	70559115	70559615	1.60076	0.000333677	0.0684174	C2
chr3	3823	102692640	102693140	2.11818	0.000333937	0.0784571	C2
chr8	5043	111833050	111833550	2.78354	0.000335999	0.0422344	C2
chr19	1925	36953818	36954318	2.95216	0.000336666	0.0635635	C2
chr12	3299	86309561	86310061	1.62747	0.00033751	0.0689809	C2
chr13	2973	60434819	60435319	1.44008	0.0003393	0.0752061	C2
chr19	3435	58226846	58227346	1.63529	0.000340779	0.0691188	C2
chr9	697	26580012	26580512	2.29276	0.000340779	0.0776828	C2
chr2	6425	134247738	134248238	1.99918	0.000343377	0.0490766	C2
chr10	4890	112400770	112401270	2.0009	0.000343823	0.087763	C2
chr9	2155	49923914	49924414	2.34196	0.000344698	0.0760727	C2
chr9	1658	43997550	43998050	2.94956	0.000345012	0.0657096	C2
chr19	2754	46794000	46794500	1.71707	0.000348467	0.0558284	C2
chr8	4105	94668639	94669139	3.00121	0.000349105	0.0521737	C2
chr9	1042	33070103	33070603	2.8936	0.000349394	0.0699469	C2
chr12	210	8420403	8420903	2.16428	0.000350237	0.0787631	C2
chr7	6634	139130369	139130869	1.39695	0.000350338	0.0868114	C2
chr13	1881	46760880	46761380	1.46934	0.000350625	0.0837264	C2
chr14	926	25726976	25727476	1.8022	0.000350755	0.0964194	C2
chr10	1226	38458913	38459413	1.56884	0.000351086	0.0782646	C2
chr7	3212	75639498	75639998	1.91352	0.000352909	0.0858564	C2
chr18	3802	82126125	82126625	1.5192	0.000353503	0.0768363	C2
chr3	7	4976612	4977112	2.99474	0.000355861	0.06426	C2
chr7	6278	133258314	133258814	1.89285	0.000356054	0.0885047	C2
chr7	5564	124655610	124656110	2.66954	0.000356664	0.0463713	C2
chr17	4539	83353015	83353515	1.73001	0.000357729	0.0796118	C2
chr13	3161	64235002	64235502	1.33594	0.000364373	0.106258	C2
chr13	3882	90521323	90521823	1.53198	0.000366139	0.0954014	C2
chr10	329	11977432	11977932	2.61341	0.000367731	0.0474499	C2
chr4	3937	107013295	107013795	1.66482	0.000367731	0.0848191	C2
chr11	8580	119419220	119419720	1.54469	0.000367892	0.0871563	C2
chr5	4962	119122807	119123307	2.49405	0.000368567	0.0690718	C2
chr4	95	6839865	6840365	2.10831	0.000369023	0.0739253	C2
chr3	4868	128565295	128565795	1.77957	0.000369631	0.0952897	C2
chr4	696	30216304	30216804	2.10258	0.000369631	0.0560155	C2
chr6	5999	140921286	140921786	2.54134	0.000372016	0.0592893	C2
chr2	5243	113800760	113801260	1.28099	0.000373532	0.0778526	C2
chr1	3692	95690772	95691272	2.06813	0.000375177	0.0535117	C2
chr11	1244	29877047	29877547	2.25257	0.000377365	0.0408451	C2
chr6	5290	125802927	125803427	1.74009	0.000379054	0.0774068	C2
chr12	1208	33976610	33977110	1.83403	0.000383296	0.0433374	C2
chr9	2493	56324497	56324997	1.61457	0.000383433	0.10142	C2
chr3	4188	108381896	108382396	1.83502	0.000385461	0.0787733	C2
chr6	2707	79620051	79620551	4.44549	0.000387801	0.0418278	C2
chr9	5009	98633214	98633714	4.56247	0.000387801	0.0455306	C2
chr3	4669	123107173	123107673	1.3969	0.000390489	0.0618812	C2
chr9	4406	80565297	80565797	1.62459	0.000390824	0.0744943	C2
chr12	2226	71481838	71482338	1.99837	0.000393939	0.0728617	C2
chr6	211	7473630	7474130	1.73733	0.000395684	0.0706567	C2
chr7	2259	48891117	48891617	2.43714	0.000395817	0.0832608	C2
chr14	2525	60470376	60470876	1.73049	0.000400122	0.0777703	C2
chr9	4817	95181658	95182158	1.73677	0.000404485	0.124236	C2
chr13	3079	63336235	63336735	2.52212	0.000406134	0.0751464	C2
chr17	46	4175158	4175658	2.02342	0.000408886	0.0601221	C2
chr3	1411	52017354	52017854	1.26204	0.000410152	0.0927657	C2
chr3	5606	144411585	144412085	1.67281	0.000417208	0.0836356	C2
chr4	3394	98838846	98839346	1.75129	0.00041788	0.0994482	C2
chr13	952	29460649	29461149	2.29017	0.000419982	0.0646923	C2
chr14	1771	47104558	47105058	1.57379	0.000420883	0.0774328	C2
chr1	3643	93469998	93470498	3.33703	0.000425824	0.0502784	C2
chr3	5548	143596216	143596716	2.17105	0.000426946	0.0866093	C2
chr13	4264	97604927	97605427	3.35332	0.00042942	0.0483307	C2
chr5	5822	128617600	128618100	1.31368	0.000429943	0.140343	C2
chr6	5633	134140655	134141155	1.55308	0.000429965	0.079615	C2
chr9	5668	107716897	107717397	1.31606	0.000430571	0.114498	C2
chr6	6103	143192656	143193156	1.63853	0.000431629	0.0721803	C2
chr11	1824	44539483	44539983	2.36365	0.000433227	0.0807602	C2
chr12	3920	102497900	102498400	1.73767	0.000435694	0.056089	C2
chr8	5407	119121189	119121689	2.33817	0.000438079	0.0900795	C2
chr9	860	30779865	30780365	1.6631	0.000438109	0.0730383	C2
chr18	970	33210915	33211415	1.81307	0.000438214	0.0801396	C2
chr12	1398	40386211	40386711	1.78035	0.000440185	0.0653396	C2
chr8	3169	83315150	83315650	2.05353	0.000440185	0.0756571	C2
chr10	4545	102881805	102882305	1.50867	0.000451699	0.0816926	C2
chr14	3834	93734192	93734692	2.03677	0.000452579	0.073396	C2
chr6	5984	140656105	140656605	1.70587	0.000453333	0.0787665	C2
chr1	148	11355316	11355816	1.50315	0.00045345	0.0818817	C2
chr5	52	4485855	4486355	1.33553	0.000453987	0.109982	C2
chr1	2107	66985280	66985780	1.36534	0.000455788	0.0855977	C2
chr11	3974	76059869	76060369	1.60611	0.00045852	0.0902482	C2
chr13	4644	103428135	103428635	3.66834	0.000461708	0.056546	C2
chr4	3120	89695562	89696062	2.3271	0.000461708	0.0710138	C2
chr4	1895	56179481	56179981	2.05295	0.000464421	0.0765728	C2
chr17	507	13479589	13480089	1.58368	0.0004647	0.131739	C2
chr1	7513	186275335	186275835	3.34406	0.000467085	0.0538683	C2
chr16	1348	30281471	30281971	1.74295	0.000467913	0.090358	C2
chr8	5722	120838964	120839464	1.57425	0.000470206	0.116517	C2
chr18	2623	62534235	62534735	3.32934	0.00047294	0.0588119	C2
chr4	7589	148964474	148964974	1.54032	0.000472981	0.0696553	C2
chr17	1358	27773019	27773519	1.831	0.000473538	0.0830085	C2
chr1	2112	67103772	67104272	1.68259	0.000477768	0.0741139	C2
chr2	5253	114029349	114029849	2.06913	0.000477768	0.0588071	C2
chr10	450	14256890	14257390	1.53785	0.000480778	0.113497	C2
chr2	324	11005007	11005507	2.57746	0.000482198	0.0851848	C2
chr7	4012	96596373	96596873	1.58037	0.000485671	0.102479	C2
chr3	5404	138905710	138906210	1.66923	0.000486227	0.0743296	C2
chr1	5573	153702089	153702589	1.67332	0.000486529	0.0719517	C2
chr1	1549	54838386	54838886	2.74444	0.000487548	0.0754739	C2
chr15	1540	55878711	55879211	2.49002	0.000488162	0.0888399	C2
chr10	1224	38340716	38341216	2.99429	0.000489806	0.0416337	C2
chr6	1026	31665718	31666218	1.67358	0.000491369	0.116192	C2
chr12	3208	85344218	85344718	2.47333	0.000492511	0.0771363	C2
chr2	4401	92947933	92948433	1.50508	0.000492855	0.0852024	C2
chr9	6681	121757890	121758390	1.33006	0.00049332	0.123925	C2
chr9	5021	98708051	98708551	1.72635	0.00049376	0.0718705	C2
chr12	1209	33979477	33979977	2.54073	0.000495004	0.0481248	C2
chr15	822	32330326	32330826	2.0145	0.000496018	0.0890116	C2
chr12	1530	47089095	47089595	2.4834	0.000496722	0.0613642	C2
chr2	6627	140080943	140081443	2.49613	0.000503762	0.0701138	C2
chr3	3528	98056249	98056749	1.29243	0.000504675	0.0967232	C2
chr6	3266	88226429	88226929	1.91073	0.00050533	0.0848913	C2
chr10	4061	92450617	92451117	2.36989	0.000505456	0.0810058	C2
chr7	6592	138291257	138291757	3.1789	0.000505456	0.0675082	C2
chr1	5898	158811815	158812315	2.22644	0.00050743	0.0908039	C2
chr14	1176	29393870	29394370	1.85507	0.00050743	0.0766608	C2
chr8	2060	54119956	54120456	2.6041	0.000509832	0.0621299	C2
chr3	3942	104734650	104735150	2.16115	0.000512702	0.0572964	C2
chr9	2278	52415629	52416129	3.04609	0.000512702	0.09903	C2
chr8	2249	61555458	61555958	1.44131	0.000516038	0.0813555	C2
chr18	1503	38794407	38794907	2.23325	0.000520368	0.0854541	C2
chr12	3392	87158124	87158624	2.03968	0.00052055	0.0687492	C2
chr2	6385	133283377	133283877	2.74801	0.00052215	0.0587553	C2
chr2	1880	33324162	33324662	1.7836	0.00052334	0.0721233	C2
chr13	2381	53562932	53563432	1.95486	0.000523445	0.0703342	C2
chr12	3599	97018979	97019479	1.6614	0.000524444	0.058558	C2
chr13	3648	78324390	78324890	2.28593	0.000524509	0.0478479	C2
chr6	5447	127877070	127877570	2.06149	0.000527315	0.0708085	C2
chr14	2569	60911066	60911566	2.3007	0.000528163	0.0814366	C2
chr12	1364	38845226	38845726	2.24794	0.000534188	0.0494423	C2
chr2	8953	171337682	171338182	2.30736	0.000534188	0.044579	C2
chr6	5940	140017313	140017813	1.77108	0.000534188	0.0771364	C2
chr15	807	32060713	32061213	2.30402	0.000535086	0.0365333	C2
chr15	1232	42082425	42082925	2.28201	0.000535086	0.0549052	C2
chr8	2316	64077008	64077508	2.47887	0.000537519	0.0468656	C2
chr17	146	5723770	5724270	1.66217	0.000538082	0.0780062	C2
chr1	334	14620494	14620994	2.75963	0.000538635	0.0646659	C2
chr3	4680	123245547	123246047	1.32816	0.000552206	0.0898157	C2
chr13	5110	112739970	112740470	2.22137	0.000555706	0.0782071	C2
chr7	4478	101673464	101673964	2.16079	0.000561653	0.0778512	C2
chr6	3269	88241018	88241518	1.33569	0.000562744	0.0886276	C2
chr13	3078	63335695	63336195	1.3865	0.000562932	0.0800041	C2
chr4	3524	100864382	100864882	1.94691	0.000568806	0.0588957	C2
chr2	6867	145850761	145851261	1.99468	0.000569166	0.0956185	C2
chr4	1561	46726488	46726988	1.66727	0.000569401	0.0694336	C2
chr15	4004	95216986	95217486	1.47407	0.000569763	0.107448	C2
chr6	3711	94358685	94359185	2.2571	0.000571888	0.0770199	C2
chr2	5295	115392020	115392520	1.36722	0.000573717	0.0855579	C2
chr3	4509	121433576	121434076	1.58535	0.000574911	0.0876887	C2
chr2	369	12092113	12092613	1.83285	0.000583051	0.0660727	C2
chr10	19	3633772	3634272	2.05222	0.000584645	0.0406905	C2
chr18	1821	47486909	47487409	4.34282	0.000584807	0.0388164	C2
chr3	3842	103108650	103109150	1.7044	0.000584807	0.0600046	C2
chr4	2055	58580130	58580630	1.32039	0.000590064	0.0907883	C2
chr5	6904	140102801	140103301	1.51994	0.000590085	0.09046	C2
chr4	1637	47651444	47651944	1.59584	0.000590411	0.0695939	C2
chr5	2671	74983997	74984497	1.77387	0.000590865	0.0640546	C2
chr7	3038	72926970	72927470	1.28047	0.000591874	0.0882986	C2
chr10	4993	116447148	116447648	2.16577	0.000591899	0.0511327	C2
chr3	1941	65588367	65588867	1.30308	0.000592416	0.057501	C2
chr9	4962	97056627	97057127	2.13365	0.000595041	0.108323	C2
chr12	5040	117344113	117344613	2.27568	0.000600109	0.0746105	C2
chr4	6688	137676632	137677132	2.33767	0.00060139	0.0753621	C2
chr14	4632	121556353	121556853	1.98232	0.000602306	0.0883968	C2
chr9	3825	69897941	69898441	1.32817	0.000603088	0.0902522	C2
chr4	1856	55215863	55216363	2.17115	0.000605248	0.0639634	C2
chr1	2946	84186985	84187485	1.31924	0.00060593	0.106169	C2
chr7	6115	131602523	131603023	1.7375	0.000606631	0.0545672	C2
chr10	5514	123629249	123629749	1.66868	0.000606703	0.0731057	C2
chr1	546	21040993	21041493	2.45871	0.000610658	0.0659864	C2
chr4	1059	41047630	41048130	1.5781	0.000610745	0.086562	C2
chr2	2833	57504642	57505142	3.66554	0.000611384	0.0455561	C2
chr2	7862	159404854	159405354	1.84203	0.00061318	0.0757561	C2
chr16	3054	85947260	85947760	1.91833	0.000615032	0.061686	C2
chr13	4012	93909823	93910323	1.95904	0.000616705	0.0728864	C2
chr6	1607	48073273	48073773	2.07245	0.00061934	0.0750414	C2
chr5	3645	104096016	104096516	2.41715	0.000622633	0.0686069	C2
chr7	3213	75640016	75640516	1.70029	0.000625122	0.0556431	C2
chr10	1057	29635802	29636302	2.16367	0.000627598	0.089148	C2
chr18	1304	36507562	36508062	1.54664	0.000627598	0.0825152	C2
chr7	4026	96681037	96681537	2.06662	0.000629302	0.0727061	C2
chr6	5852	137098687	137099187	1.72371	0.000629652	0.0767325	C2
chr2	5882	125516589	125517089	1.44239	0.000633689	0.07799	C2
chr9	1204	37136343	37136843	1.56104	0.000633689	0.0869483	C2
chr13	3670	79364111	79364611	2.9176	0.000635968	0.0653151	C2
chr13	1754	44787902	44788402	3.23692	0.000636294	0.0407865	C2
chr9	3313	63941730	63942230	1.51704	0.000638593	0.0745156	C2
chr10	5591	125997617	125998117	2.84069	0.000643161	0.0706399	C2
chr10	3069	78290888	78291388	1.72572	0.000646216	0.107412	C2
chr18	634	21348621	21349121	2.00239	0.000647706	0.0577633	C2
chr3	1844	61430361	61430861	2.8071	0.000648616	0.0775506	C2
chr11	105	4164570	4165070	1.4346	0.000653442	0.0866519	C2
chr5	4033	111115353	111115853	1.61116	0.000656944	0.0554492	C2
chr19	1684	30371894	30372394	1.94343	0.00065851	0.0643667	C2
chr14	1753	46885764	46886264	1.54353	0.00065959	0.0727479	C2
chr18	1782	47065162	47065662	1.82239	0.000662375	0.0807611	C2
chr1	1034	38764639	38765139	1.86795	0.000669151	0.0928776	C2
chr5	710	25711100	25711600	2.13468	0.00067069	0.0528015	C2
chr1	1623	56745115	56745615	1.47619	0.000677416	0.0654369	C2
chr2	9048	172801702	172802202	1.25592	0.000681201	0.0865514	C2
chr8	5220	115506996	115507496	2.6227	0.000683139	0.0788864	C2
chr2	6680	141272939	141273439	1.99388	0.000685863	0.0969302	C2
chr10	989	27063576	27064076	1.47722	0.000686482	0.143879	C2
chr7	5223	116972340	116972840	3.55894	0.000691752	0.0534342	C2
chr11	3200	68176449	68176949	1.88902	0.000695206	0.085763	C2
chr18	3755	81081825	81082325	2.28912	0.000697761	0.0529438	C2
chr1	7644	189403029	189403529	1.41887	0.000698731	0.107014	C2
chr9	3228	63182847	63183347	2.60355	0.000701282	0.0506697	C2
chr10	5156	118898605	118899105	2.05559	0.000701491	0.0497789	C2
chr13	260	13492024	13492524	2.40863	0.000703182	0.0631283	C2
chr18	399	13305216	13305716	1.53012	0.000703182	0.0938508	C2
chr4	1310	44316088	44316588	3.01898	0.000703182	0.0381511	C2
chr1	315	14456923	14457423	1.9878	0.000703349	0.102092	C2
chr13	1064	31626774	31627274	1.84001	0.000706691	0.0650896	C2
chr16	2333	52077888	52078388	2.29427	0.000708418	0.0582698	C2
chr19	1512	27779001	27779501	1.25958	0.000713997	0.0396353	C2
chr10	4779	110969224	110969724	2.04773	0.000714778	0.0735422	C2
chr4	7412	144997350	144997850	1.63288	0.000715725	0.068563	C2
chr2	9574	181645701	181646201	3.27263	0.000718492	0.060912	C2
chr4	2753	83342269	83342769	1.39971	0.000724276	0.0886548	C2
chr10	520	17796773	17797273	1.68171	0.000725908	0.0829549	C2
chr14	1418	33475761	33476261	3.07786	0.00072609	0.0805384	C2
chr15	1326	50687905	50688405	2.31292	0.000727576	0.0477413	C2
chr2	1874	33300588	33301088	1.75497	0.000728818	0.0690114	C2
chr6	6251	145591434	145591934	2.61452	0.000730495	0.0581377	C2
chr4	240	10200992	10201492	1.89605	0.000730719	0.0659754	C2
chr10	3121	79654133	79654633	1.64944	0.00073578	0.0588399	C2
chr15	1109	38349333	38349833	1.75414	0.000738158	0.0643094	C2
chr2	2254	38074387	38074887	1.99979	0.000741332	0.0444659	C2
chr11	7142	107471573	107472073	1.36787	0.000749864	0.0668193	C2
chr11	1916	46202079	46202579	1.51469	0.000749886	0.0780957	C2
chr5	1987	53564256	53564756	1.73044	0.00075336	0.0752996	C2
chr1	6365	167294167	167294667	2.40403	0.000754558	0.0357816	C2
chr2	1516	30864244	30864744	1.37118	0.000754558	0.0397903	C2
chr3	6086	153702310	153702810	1.59079	0.000755136	0.0782966	C2
chr2	2646	51219633	51220133	1.9254	0.000755519	0.074312	C2
chr9	1454	41821241	41821741	2.87345	0.000755519	0.051664	C2
chr15	389	12719276	12719776	2.75445	0.000755536	0.0378772	C2
chr10	1671	44312457	44312957	2.54531	0.000756718	0.0574309	C2
chr7	4353	100204796	100205296	1.26909	0.000759246	0.0951925	C2
chr14	718	23523740	23524240	2.42412	0.000759528	0.0429342	C2
chr7	4615	107619150	107619650	2.38921	0.000759761	0.0807809	C2
chr14	3290	72042095	72042595	1.45635	0.000765403	0.0638967	C2
chr14	2984	67126017	67126517	2.53785	0.000773848	0.0478659	C2
chr6	5036	122303775	122304275	2.1732	0.000776168	0.114658	C2
chr1	1325	43676713	43677213	2.06153	0.000776514	0.0575209	C2
chr10	3856	86818743	86819243	2.84502	0.000777661	0.0515612	C2
chr12	1319	36627360	36627860	2.34147	0.000778098	0.0465657	C2
chr2	3656	73509222	73509722	1.31246	0.000778098	0.135476	C2
chr9	586	22836917	22837417	2.06615	0.000778098	0.0437203	C2
chr5	3535	102736019	102736519	2.36828	0.000779277	0.0649308	C2
chr2	6386	133284069	133284569	1.94866	0.00077991	0.0588765	C2
chr3	5438	141218851	141219351	3.51447	0.000785199	0.0323496	C2
chr16	1727	34792857	34793357	2.17287	0.000789756	0.0465338	C2
chr4	4143	109241192	109241692	1.90861	0.000792257	0.1088	C2
chr1	5752	156407922	156408422	2.34522	0.000797499	0.0625259	C2
chr18	264	10938884	10939384	1.87418	0.000797847	0.0904096	C2
chr1	5119	137270538	137271038	1.70429	0.00079808	0.0913886	C2
chr14	2654	62245655	62246155	2.179	0.000802875	0.0411963	C2
chr13	734	24105014	24105514	2.75764	0.000803061	0.0318371	C2
chr6	5000	121166020	121166520	1.64696	0.000807003	0.0724395	C2
chr6	5760	135364292	135364792	1.79334	0.000808581	0.063594	C2
chr13	1202	34395125	34395625	1.62556	0.000811143	0.034906	C2
chr4	7953	151535848	151536348	1.90846	0.000814267	0.0760159	C2
chr9	3468	65471906	65472406	2.38526	0.000823297	0.0659576	C2
chr13	3067	63289558	63290058	1.89205	0.000824073	0.0290321	C2
chr4	2059	58663587	58664087	1.40261	0.000830101	0.0994655	C2
chr9	1970	47458659	47459159	1.64918	0.000830881	0.0816781	C2
chr9	4883	96384126	96384626	1.9065	0.00083282	0.0645326	C2
chr7	3951	94746987	94747487	1.98003	0.00083611	0.0587201	C2
chr3	266	15002952	15003452	1.53737	0.0008453	0.0599541	C2
chr7	6252	133025231	133025731	1.84319	0.000846395	0.0725466	C2
chr8	1509	36723744	36724244	1.57786	0.000849373	0.0902302	C2
chr13	3743	82684666	82685166	2.04315	0.000854915	0.0694328	C2
chr6	4198	101688172	101688672	1.54542	0.000855588	0.0564976	C2
chr14	3017	67378740	67379240	1.42335	0.000860228	0.0998934	C2
chr3	2353	81760901	81761401	2.00232	0.000860228	0.0806952	C2
chr11	1601	35605280	35605780	1.67046	0.000867802	0.0704861	C2
chr11	2975	63046905	63047405	2.59195	0.00087209	0.0621854	C2
chr1	1591	55226293	55226793	1.44681	0.000872154	0.088192	C2
chr2	3175	65119623	65120123	1.57548	0.000873718	0.072993	C2
chr4	6584	136961659	136962159	1.70425	0.000873786	0.0795014	C2
chrX	1900	160358202	160358702	4.08832	0.000874052	0.0322135	C2
chr10	924	25372446	25372946	1.67317	0.000876823	0.0899619	C2
chr2	703	20735730	20736230	1.55976	0.000882997	0.0652704	C2
chr7	4031	96734626	96735126	1.65254	0.000885517	0.0632858	C2
chr13	2949	60231443	60231943	1.42573	0.000888955	0.0861154	C2
chr1	6517	169911386	169911886	1.49065	0.000889963	0.0536993	C2
chr10	2186	61312739	61313239	2.29964	0.000893348	0.0758539	C2
chr7	6328	134028200	134028700	1.65036	0.000896989	0.0527026	C2
chr12	307	10062047	10062547	1.62283	0.000898477	0.0591699	C2
chr6	559	22222993	22223493	2.08367	0.000900432	0.0811664	C2
chr1	5070	136328577	136329077	1.2654	0.00090424	0.107834	C2
chrX	1989	164323474	164323974	1.62188	0.00090424	0.0811266	C2
chr2	7037	148326399	148326899	1.36518	0.000907688	0.0770319	C2
chr1	7357	183188950	183189450	1.2667	0.000908185	0.10344	C2
chr2	6786	144160541	144161041	1.41266	0.000909443	0.0766901	C2
chr3	5410	139024600	139025100	2.13138	0.000911773	0.0551862	C2
chr2	6615	139771152	139771652	1.74264	0.000913154	0.0646789	C2
chr7	1403	34258396	34258896	1.65925	0.000913154	0.0773947	C2
chr9	2754	58518194	58518694	2.40061	0.000913154	0.0524515	C2
chr10	4357	96579369	96579869	1.32948	0.000916643	0.108747	C2
chr6	6253	145605168	145605668	2.12765	0.000916766	0.060867	C2
chr8	2942	77781151	77781651	2.21794	0.000916766	0.06818	C2
chr1	5406	151758824	151759324	3.45757	0.000917808	0.0423684	C2
chr7	2773	67826332	67826832	1.63286	0.000917808	0.0956379	C2
chr8	2096	56327983	56328483	1.52229	0.000918134	0.0673993	C2
chr6	1117	34156079	34156579	1.72791	0.000919198	0.0956272	C2
chr7	41	3671600	3672100	3.41678	0.000923072	0.0439424	C2
chr10	4359	96586872	96587372	1.91854	0.000923363	0.0532902	C2
chr11	7392	110831936	110832436	1.83726	0.000925152	0.0744209	C2
chr4	4232	111487161	111487661	1.9766	0.000928728	0.0766437	C2
chr3	3807	102340670	102341170	1.83192	0.000929599	0.0730359	C2
chr16	2782	74721040	74721540	2.34027	0.000933972	0.0573292	C2
chr5	7237	143638439	143638939	1.72522	0.000933972	0.0745016	C2
chr3	1290	50388198	50388698	1.63919	0.000934017	0.0727976	C2
chr17	2930	47650832	47651332	2.67716	0.000935228	0.078668	C2
chr1	6129	163358098	163358598	1.34848	0.000941045	0.0900256	C2
chr8	2090	56284514	56285014	2.41682	0.000941131	0.0610011	C2
chr18	714	23767329	23767829	1.35709	0.000945476	0.0870187	C2
chrX	449	38401955	38402455	3.12192	0.000945976	0.0426143	C2
chr3	2143	69468110	69468610	1.81121	0.000947824	0.0766197	C2
chr8	3934	92240636	92241136	1.37155	0.000947963	0.0747025	C2
chr14	4638	121585794	121586294	2.32474	0.00095583	0.073331	C2
chr13	2179	51749897	51750397	1.77378	0.000956696	0.0602034	C2
chr8	6537	127586687	127587187	1.4157	0.000956819	0.0486245	C2
chr13	4805	107654020	107654520	2.497	0.000961875	0.0720214	C2
chr15	1414	52705091	52705591	2.90119	0.000962897	0.0373459	C2
chr7	3952	94890962	94891462	1.67158	0.000963232	0.079274	C2
chr10	4740	109874524	109875024	1.7832	0.000966911	0.0757319	C2
chr11	1952	47115486	47115986	2.21332	0.000970153	0.0651309	C2
chr18	133	6820131	6820631	1.64487	0.000993121	0.0851029	C2
chr6	4372	112293294	112293794	2.38393	0.000997453	0.0762243	C2
chr7	2848	68312928	68313428	1.89816	0.00100215	0.0965249	C2
chr17	3135	50341817	50342317	2.12831	0.00100255	0.0857774	C2
chr10	4601	105251963	105252463	2.82573	0.00100685	0.0696658	C2
chr10	4550	102992436	102992936	2.61814	0.00101131	0.0577685	C2
chr3	3784	102149971	102150471	1.2784	0.00101617	0.100963	C2
chr8	4961	110939257	110939757	2.1016	0.00101739	0.0510672	C2
chr6	499	18474484	18474984	1.5848	0.00102147	0.0993479	C2
chr7	846	25484988	25485488	2.49462	0.00102297	0.06466	C2
chr17	584	14426723	14427223	2.19287	0.0010263	0.0637615	C2
chr12	1434	41257893	41258393	3.37297	0.00102644	0.0470696	C2
chr9	2357	54338841	54339341	2.20272	0.00102644	0.0729301	C2
chr15	42	5128452	5128952	2.99328	0.00103079	0.0703175	C2
chr1	2806	80056630	80057130	2.45043	0.00103204	0.0493628	C2
chr18	1142	35279310	35279810	1.86681	0.00103219	0.0518046	C2
chr11	1754	43183318	43183818	1.26188	0.00103248	0.0718511	C2
chr4	7316	142358613	142359113	1.8968	0.00104095	0.0665273	C2
chr2	933	26070264	26070764	3.19977	0.00104213	0.0478567	C2
chr4	2358	66031387	66031887	3.21283	0.00104213	0.0775115	C2
chr4	7409	144988415	144988915	1.32894	0.00104323	0.0780284	C2
chr19	2043	40259417	40259917	2.93148	0.00104679	0.0616437	C2
chr19	2239	42425964	42426464	2.00396	0.00104905	0.0660487	C2
chr16	1451	31501401	31501901	1.33709	0.00105068	0.111004	C2
chr17	4810	85717199	85717699	1.68394	0.00105233	0.0933945	C2
chr2	7404	154459741	154460241	2.20386	0.001055	0.0767555	C2
chr5	7670	150038924	150039424	2.43511	0.00105519	0.0668375	C2
chr5	158	8727730	8728230	1.64455	0.00105551	0.0634515	C2
chr2	2928	59560451	59560951	3.00552	0.00105588	0.0462543	C2
chr8	681	18717972	18718472	1.27164	0.00105825	0.101592	C2
chr2	9154	173532694	173533194	1.75557	0.00106354	0.0843509	C2
chr9	1901	46467537	46468037	2.25108	0.00106557	0.0479303	C2
chr6	6259	145732814	145733314	1.64654	0.00106907	0.0653491	C2
chr2	4747	102820385	102820885	1.69132	0.00106912	0.0664751	C2
chr4	3015	88083728	88084228	1.9487	0.00106912	0.083688	C2
chr16	3236	90548008	90548508	2.86677	0.00107352	0.0602564	C2
chr17	4936	86960617	86961117	1.92526	0.00107567	0.073285	C2
chr14	2017	52045221	52045721	1.41144	0.00107644	0.112589	C2
chr9	973	32470204	32470704	2.28169	0.00107644	0.0555993	C2
chr2	3857	76043810	76044310	2.2376	0.0010806	0.0349499	C2
chr2	1497	30821604	30822104	2.4774	0.00108427	0.0786575	C2
chr19	1856	34731340	34731840	2.51773	0.00108479	0.0401657	C2
chr2	3711	74243678	74244178	1.33839	0.00109116	0.0770397	C2
chr5	280	15747806	15748306	1.58174	0.00109294	0.113616	C2
chr5	308	16778404	16778904	1.46631	0.00109533	0.0882028	C2
chr7	5447	121452090	121452590	1.99467	0.00109621	0.0424547	C2
chr17	2498	43991046	43991546	1.6979	0.00109732	0.0846885	C2
chr9	6229	116489423	116489923	2.64257	0.00110255	0.0439325	C2
chr1	4139	120756530	120757030	2.5723	0.00110368	0.0595593	C2
chr9	6301	117554256	117554756	1.48831	0.00110936	0.0583699	C2
chr6	6113	143438544	143439044	2.06301	0.00111754	0.064493	C2
chr1	1361	45116673	45117173	2.02588	0.00112572	0.04189	C2
chr8	3907	91925789	91926289	1.59736	0.00112889	0.0759478	C2
chr3	4963	130086580	130087080	1.71803	0.00113077	0.0991138	C2
chr3	5435	141105519	141106019	2.20848	0.00113113	0.0766848	C2
chr18	3133	70564370	70564870	1.73004	0.00113371	0.0731093	C2
chr6	4343	110137199	110137699	2.28764	0.00113625	0.069204	C2
chr2	3370	70113963	70114463	1.83236	0.00113778	0.103115	C2
chr13	5083	112244785	112245285	1.96654	0.00114042	0.0557097	C2
chr12	2017	66157576	66158076	1.26125	0.00114244	0.0914915	C2
chr14	2807	64731548	64732048	2.3603	0.00114244	0.043597	C2
chr11	7225	108621416	108621916	1.90793	0.00114534	0.0391139	C2
chr4	2656	82392448	82392948	2.05676	0.00114637	0.053979	C2
chr13	1519	41119499	41119999	1.65668	0.00114683	0.0573285	C2
chr10	4058	92367031	92367531	1.98604	0.00114815	0.0418261	C2
chr10	5119	117909913	117910413	1.85661	0.00114898	0.0610675	C2
chr1	6085	162589403	162589903	1.84798	0.00115242	0.0570749	C2
chr5	6191	134326027	134326527	1.90857	0.00115748	0.080646	C2
chr12	2015	65932396	65932896	2.18959	0.00115904	0.054141	C2
chr7	992	28117901	28118401	2.07692	0.00116171	0.0799809	C2
chr12	2372	73350435	73350935	1.34781	0.00116844	0.0907461	C2
chr2	2670	51563265	51563765	2.03118	0.00116937	0.0604603	C2
chr1	1644	57094944	57095444	1.86312	0.00117419	0.0378858	C2
chr16	2580	63658293	63658793	1.53413	0.00117856	0.061315	C2
chr11	1149	25143525	25144025	1.7245	0.00118046	0.0313451	C2
chr7	406	16921104	16921604	1.27363	0.00118429	0.113387	C2
chr13	3877	90466007	90466507	1.30073	0.00118584	0.113483	C2
chr4	2688	82579900	82580400	2.9386	0.00118669	0.024536	C2
chrX	483	41969303	41969803	1.81244	0.00118783	0.0379386	C2
chr13	5084	112245388	112245888	1.98087	0.00119327	0.0250844	C2
chr12	622	17723221	17723721	1.99913	0.0011935	0.05802	C2
chr2	2731	52763893	52764393	2.04877	0.0011935	0.0579528	C2
chr11	7214	108483910	108484410	2.7938	0.0011991	0.032961	C2
chr15	102	7062341	7062841	1.40204	0.00120225	0.0677289	C2
chr1	1877	61939392	61939892	1.61218	0.00120354	0.0555041	C2
chr1	1899	62563070	62563570	1.39846	0.00120354	0.0692738	C2
chr8	3670	88524068	88524568	1.53461	0.00121077	0.0652236	C2
chr8	2933	77697963	77698463	1.85211	0.00121079	0.0999273	C2
chr2	5012	106681531	106682031	1.69304	0.001217	0.0747807	C2
chr5	3628	103889742	103890242	1.71404	0.00122875	0.09807	C2
chr19	879	12472952	12473452	1.62975	0.00122877	0.0605063	C2
chr4	2473	72627508	72628008	1.63167	0.00123032	0.095881	C2
chr6	4172	101296246	101296746	1.57257	0.00123375	0.0571884	C2
chr1	5332	150824290	150824790	1.70674	0.00123533	0.0711391	C2
chr5	194	10749498	10749998	1.60879	0.0012359	0.0616449	C2
chr12	1365	38847857	38848357	1.85368	0.00123642	0.0929381	C2
chr2	2438	45580960	45581460	3.00575	0.00123669	0.0607982	C2
chr10	4333	96152594	96153094	1.59425	0.0012399	0.0517561	C2
chr10	1062	29736686	29737186	1.87658	0.00124824	0.0726968	C2
chr8	3139	82895010	82895510	2.01936	0.00125367	0.0948843	C2
chr19	1954	37613209	37613709	1.94334	0.00125917	0.0676098	C2
chr1	2108	66987525	66988025	2.31773	0.00126677	0.110466	C2
chr16	2681	71463748	71464248	1.95036	0.00126927	0.0552636	C2
chr1	6057	162207185	162207685	1.8546	0.00127084	0.0613493	C2
chr9	2901	60491604	60492104	2.10204	0.00127443	0.0611397	C2
chr18	3062	69608452	69608952	1.9288	0.00127595	0.0743727	C2
chr5	3424	100226712	100227212	1.34149	0.00127716	0.0790591	C2
chr8	6441	126610744	126611244	1.52848	0.00127716	0.080266	C2
chr8	5982	122296565	122297065	1.33985	0.00128001	0.0746866	C2
chr14	4504	120224284	120224784	1.39	0.00128289	0.0916531	C2
chr6	38	4563444	4563944	1.53883	0.00128515	0.046441	C2
chr3	395	21937612	21938112	1.57664	0.00130191	0.0584861	C2
chr2	6713	142614542	142615042	1.50919	0.00130268	0.102685	C2
chr1	5594	154008741	154009241	1.7232	0.00130303	0.0497551	C2
chr1	6504	169417872	169418372	1.61786	0.00130303	0.0526404	C2
chr18	549	16395685	16396185	1.8376	0.00130482	0.0419569	C2
chr3	3531	98062559	98063059	1.34427	0.00130482	0.0595751	C2
chr9	4884	96385200	96385700	1.72323	0.00130629	0.0666513	C2
chr13	3347	71555355	71555855	1.80208	0.00132142	0.0798196	C2
chr3	5655	145625073	145625573	2.12567	0.00133027	0.0667179	C2
chr9	751	28570038	28570538	2.08319	0.00134333	0.0558374	C2
chr13	1232	35348036	35348536	3.59094	0.00134861	0.0389471	C2
chr4	1587	47028706	47029206	2.22627	0.00135029	0.0754274	C2
chr7	4434	101052776	101053276	2.27905	0.00135417	0.0802837	C2
chr17	430	12244302	12244802	2.88669	0.00135815	0.0632111	C2
chr13	3609	77326500	77327000	1.58221	0.00136328	0.0849946	C2
chr8	3298	84284757	84285257	2.07218	0.00136873	0.0587018	C2
chr8	2105	56706900	56707400	2.15833	0.00137129	0.0604128	C2
chr17	5096	88669866	88670366	2.05903	0.00137487	0.0643706	C2
chr2	5816	123090925	123091425	1.94246	0.00137664	0.0722712	C2
chr1	5097	136670361	136670861	1.76326	0.00137854	0.0690787	C2
chr10	3826	86367210	86367710	2.45868	0.00138609	0.0633189	C2
chr10	4539	102870323	102870823	2.32846	0.00138609	0.0520044	C2
chr16	2802	75849480	75849980	2.38307	0.00138951	0.062748	C2
chr18	2181	55605248	55605748	2.29508	0.00138951	0.0729795	C2
chr5	91	5174920	5175420	2.49668	0.00139126	0.0538835	C2
chr4	7831	150393550	150394050	1.69335	0.00139399	0.0834902	C2
chr6	3811	95675854	95676354	1.85168	0.00139399	0.0544707	C2
chr13	3741	82264218	82264718	2.1495	0.00139418	0.102824	C2
chr11	920	21141224	21141724	3.25197	0.00139474	0.041557	C2
chr16	2734	72927689	72928189	2.23932	0.00139624	0.0703106	C2
chr4	4153	109414472	109414972	1.36316	0.00139624	0.113938	C2
chr9	45	7669653	7670153	2.45069	0.00139624	0.0606775	C2
chr5	2399	67640507	67641007	1.56296	0.00139791	0.0572738	C2
chr1	6799	174617282	174617782	1.84875	0.00139903	0.0604146	C2
chr14	1198	29994967	29995467	1.56532	0.00142753	0.117422	C2
chr9	2159	49962419	49962919	1.96295	0.00142753	0.0660332	C2
chr14	2822	65092057	65092557	1.39686	0.00142804	0.0607835	C2
chr5	2307	66509620	66510120	1.93568	0.00142893	0.0502767	C2
chr1	3387	90581579	90582079	1.80189	0.00142901	0.0607872	C2
chr10	4543	102879479	102879979	1.44456	0.00143092	0.0320314	C2
chr18	3722	80672036	80672536	1.55223	0.00144646	0.0438886	C2
chr8	1620	41547604	41548104	2.05067	0.00144764	0.0985925	C2
chr8	3144	82946491	82946991	1.39818	0.00144788	0.106922	C2
chr10	1200	37241714	37242214	1.28301	0.00145497	0.0740875	C2
chr7	4204	98905172	98905672	2.13261	0.00146696	0.0473674	C2
chr7	4341	100016613	100017113	3.33983	0.00147698	0.0430768	C2
chr7	6982	142916118	142916618	1.90698	0.00147733	0.0862443	C2
chr19	1816	33207987	33208487	2.82566	0.00148056	0.0484037	C2
chr2	5286	115277338	115277838	1.52745	0.00148056	0.0815361	C2
chr1	4182	121631920	121632420	3.55226	0.00149202	0.0527289	C2
chr8	2889	77107270	77107770	3.34129	0.00149594	0.0458206	C2
chr8	150	8240927	8241427	1.34283	0.0014996	0.0808603	C2
chr13	3831	88890658	88891158	1.43548	0.00150025	0.0680612	C2
chr8	2239	61421563	61422063	1.43352	0.00150379	0.070467	C2
chr1	6971	178978539	178979039	1.29763	0.00150455	0.108607	C2
chr13	1311	37769699	37770199	1.61101	0.0015083	0.0838547	C2
chr14	1096	28362395	28362895	1.86674	0.0015098	0.0557326	C2
chr3	2592	86093070	86093570	1.64766	0.00151477	0.0909284	C2
chr7	5644	126304017	126304517	1.77212	0.00152023	0.0615143	C2
chr1	7412	184645119	184645619	1.67976	0.00152075	0.0957172	C2
chr15	142	7732131	7732631	3.1682	0.00152075	0.0551131	C2
chr16	1332	30190309	30190809	1.25256	0.00152189	0.120749	C2
chrX	1986	164172489	164172989	2.07664	0.00153162	0.0465913	C2
chr10	1253	39226469	39226969	1.51237	0.00153363	0.0393006	C2
chr2	617	18952172	18952672	3.20688	0.00154677	0.0489537	C2
chrX	223	12294865	12295365	1.68709	0.00155115	0.0679262	C2
chr16	2194	45942056	45942556	1.53516	0.00155117	0.0659431	C2
chr2	4492	93592218	93592718	1.46372	0.00155849	0.0972604	C2
chr1	7343	183065817	183066317	2.41341	0.00156418	0.0538386	C2
chr19	1080	17739617	17740117	2.74489	0.00156556	0.0340307	C2
chr17	3098	49592930	49593430	2.77755	0.00156824	0.0411194	C2
chr7	1589	36350468	36350968	1.35601	0.00156944	0.1107	C2
chr15	803	31976333	31976833	1.81328	0.00157011	0.0480679	C2
chr15	808	32156144	32156644	1.65564	0.00157011	0.0645745	C2
chr15	861	33924042	33924542	1.93034	0.0015704	0.0504321	C2
chr17	3773	67237393	67237893	2.74859	0.00157066	0.057316	C2
chr5	3589	103674436	103674936	2.16089	0.00157303	0.0704995	C2
chr17	3910	69821167	69821667	2.58758	0.00157308	0.0419465	C2
chr6	6159	144312792	144313292	1.35422	0.00157308	0.0598366	C2
chr7	3515	81298105	81298605	2.62416	0.00157308	0.0377664	C2
chr17	819	23704782	23705282	1.40367	0.00157447	0.0851078	C2
chr5	2349	66909905	66910405	1.73217	0.00158313	0.0791059	C2
chr15	1226	41952798	41953298	2.88426	0.00158562	0.0456411	C2
chr13	3121	63701467	63701967	1.41022	0.00158803	0.0714039	C2
chr8	4998	111464331	111464831	2.90509	0.00159447	0.0494842	C2
chr2	178	6222063	6222563	2.19413	0.00160467	0.0403266	C2
chr2	6714	142717502	142718002	2.02137	0.00161162	0.0460287	C2
chr7	4368	100432820	100433320	2.76825	0.00162678	0.0644425	C2
chr4	2428	70844735	70845235	1.77087	0.0016275	0.0939481	C2
chr1	6128	163357410	163357910	1.883	0.00162839	0.0369492	C2
chr5	141	8297966	8298466	1.25512	0.00163205	0.106557	C2
chr9	5137	100488003	100488503	1.89769	0.00163387	0.0581581	C2
chr16	2577	63586264	63586764	2.51135	0.00163546	0.0397591	C2
chr8	1170	30960421	30960921	1.58149	0.00163588	0.0612245	C2
chr7	2381	51307129	51307629	2.57499	0.00164275	0.0469866	C2
chr8	1440	36002745	36003245	2.3757	0.00165036	0.0330773	C2
chr15	805	32020616	32021116	1.87874	0.00165264	0.0404505	C2
chr2	5026	106744563	106745063	1.50623	0.00165662	0.0546421	C2
chr2	4536	93738791	93739291	2.38209	0.0016607	0.0404703	C2
chr9	978	32508016	32508516	1.47579	0.0016607	0.083774	C2
chr15	4105	96874073	96874573	1.31841	0.00166292	0.0823996	C2
chr4	64	5701020	5701520	1.48412	0.00166744	0.0785851	C2
chr2	8945	171032787	171033287	1.52756	0.0016701	0.0695598	C2
chr10	4247	95173581	95174081	1.79267	0.001673	0.0392253	C2
chr12	1285	36031112	36031612	2.17082	0.001673	0.0318314	C2
chr2	2433	45435164	45435664	2.09792	0.00167328	0.0478415	C2
chr7	6423	136002392	136002892	1.35242	0.00167499	0.0805745	C2
chr6	557	22205677	22206177	1.50747	0.0016782	0.0644918	C2
chr19	2303	43388278	43388778	1.39954	0.00167876	0.0846913	C2
chr12	3214	85434486	85434986	2.32256	0.00168045	0.0542339	C2
chr1	5867	158090133	158090633	2.05103	0.00168117	0.0591787	C2
chr8	1505	36688830	36689330	1.92971	0.00168421	0.0399325	C2
chr3	1088	38806037	38806537	1.54314	0.00168491	0.0438223	C2
chr10	4648	107348733	107349233	2.0747	0.00168539	0.0355283	C2
chr7	3167	74553041	74553541	1.49751	0.00168556	0.0590401	C2
chr16	2288	50308409	50308909	1.62024	0.00169277	0.0388314	C2
chr15	2573	77314842	77315342	1.90124	0.00169384	0.0615355	C2
chr8	2221	61285843	61286343	1.40559	0.00169384	0.0782922	C2
chr10	5466	122855034	122855534	2.34376	0.00169713	0.0442262	C2
chr1	6332	166947949	166948449	2.09296	0.00170753	0.0900526	C2
chr4	4000	107520777	107521277	1.90362	0.00170753	0.0569183	C2
chr2	8486	167146406	167146906	1.57712	0.00170812	0.0605033	C2
chr18	2202	55884791	55885291	3.64888	0.00171081	0.0332956	C2
chr6	6181	144723694	144724194	1.50027	0.00171094	0.0788665	C2
chr11	1218	28868822	28869322	1.43087	0.00171301	0.0771923	C2
chr5	3840	107247759	107248259	1.91572	0.00171729	0.0823061	C2
chr7	2774	67826841	67827341	1.49145	0.00172329	0.0599234	C2
chr16	2573	63317557	63318057	3.58713	0.00172547	0.0373578	C2
chr1	3655	93658323	93658823	2.09625	0.00172548	0.0567425	C2
chr18	3231	74191695	74192195	1.4484	0.00172758	0.0860336	C2
chr10	412	13436300	13436800	1.75097	0.00173867	0.0779814	C2
chr17	5097	88670387	88670887	1.46036	0.00174118	0.0563192	C2
chr16	2727	72867841	72868341	1.88781	0.00174672	0.0379396	C2
chr13	4595	102537368	102537868	1.31145	0.00175544	0.0837487	C2
chr1	2947	84218535	84219035	1.93119	0.00175551	0.0715808	C2
chr11	5210	89269957	89270457	2.25637	0.0017571	0.0562437	C2
chr3	2180	70873809	70874309	2.22151	0.0017571	0.0703971	C2
chr6	6136	144074824	144075324	1.5287	0.0017571	0.109171	C2
chr4	595	23051223	23051723	2.76015	0.00176712	0.0245776	C2
chr10	4554	103025130	103025630	1.73494	0.00177082	0.0770716	C2
chr6	1155	34633763	34634263	2.05479	0.00177082	0.0568061	C2
chr4	1852	55204237	55204737	1.29812	0.00177457	0.0549741	C2
chr18	810	25521904	25522404	1.85873	0.00177524	0.0737457	C2
chr6	5367	127050811	127051311	1.72187	0.00177659	0.0692876	C2
chr13	5038	111796266	111796766	2.22704	0.00178111	0.0749665	C2
chr3	1641	55521673	55522173	1.82993	0.00178276	0.067325	C2
chr14	2966	66878614	66879114	2.15715	0.00178642	0.0238782	C2
chr15	793	31627697	31628197	1.87478	0.00178805	0.0549572	C2
chr16	2264	49813171	49813671	1.25824	0.00179692	0.0687312	C2
chr13	3317	70779770	70780270	1.31147	0.00180341	0.0652234	C2
chr2	9268	174876850	174877350	1.44518	0.00181682	0.0668307	C2
chr2	5749	121787205	121787705	1.55382	0.00183153	0.0772521	C2
chr4	8287	154569702	154570202	1.6206	0.00183554	0.0680935	C2
chr18	226	9792800	9793300	1.63478	0.00183696	0.11137	C2
chr19	1774	32524491	32524991	1.83461	0.0018394	0.050052	C2
chrX	1666	142685597	142686097	1.80602	0.00184223	0.0552439	C2
chr12	450	13176886	13177386	1.37138	0.00184527	0.0980691	C2
chr13	4131	95592632	95593132	1.77217	0.00185369	0.0540801	C2
chr9	774	29194198	29194698	1.30528	0.00185369	0.0512721	C2
chr13	333	15546105	15546605	1.48464	0.00185506	0.0809442	C2
chr11	440	8525631	8526131	2.71493	0.00185768	0.065686	C2
chr6	4206	103028054	103028554	1.86815	0.00186497	0.0698925	C2
chr3	4945	129792189	129792689	1.73644	0.00186577	0.0555866	C2
chr12	1971	59970752	59971252	1.67929	0.00186749	0.0689595	C2
chr2	6920	146365337	146365837	1.97254	0.00187017	0.0542778	C2
chr2	4670	101962268	101962768	1.51585	0.00187475	0.0932993	C2
chr2	559	18197467	18197967	1.90618	0.00187477	0.0761549	C2
chr4	7585	148950751	148951251	1.29438	0.00189878	0.112367	C2
chr5	5763	127390390	127390890	2.01018	0.00191579	0.0505639	C2
chr7	2724	67026528	67027028	1.43863	0.00191579	0.116781	C2
chr2	8455	166763993	166764493	1.50399	0.00191758	0.0886543	C2
chr12	270	8953073	8953573	1.93343	0.00193891	0.0506422	C2
chr17	2514	44254778	44255278	1.82524	0.00193891	0.0559618	C2
chr3	5915	149496769	149497269	1.82868	0.00195258	0.0770627	C2
chr18	3594	78484992	78485492	1.4239	0.00195732	0.071073	C2
chr4	2731	83058131	83058631	3.66815	0.00195732	0.023566	C2
chr7	3142	74112003	74112503	1.51209	0.00195732	0.0541979	C2
chr8	3175	83363107	83363607	1.41596	0.00196139	0.11035	C2
chr6	1053	32513955	32514455	1.94801	0.00197423	0.074817	C2
chr8	6445	126644091	126644591	1.4447	0.00199267	0.0815925	C2
chr14	4093	104225994	104226494	2.2598	0.00199647	0.0518836	C2
chr11	7358	110165862	110166362	1.88308	0.00200032	0.0363723	C2
chr6	474	17927187	17927687	1.91452	0.00200057	0.0800264	C2
chr11	5228	89429240	89429740	1.85724	0.00200278	0.0679611	C2
chr5	424	21188541	21189041	2.56326	0.00200928	0.0895876	C2
chr13	4713	104560353	104560853	1.59992	0.00201186	0.04335	C2
chr2	5759	121962914	121963414	3.61722	0.0020158	0.0405191	C2
chr4	5174	125618434	125618934	2.40058	0.00201663	0.067842	C2
chr7	2954	70633880	70634380	1.48107	0.00201713	0.0613778	C2
chr1	1748	59322391	59322891	1.2829	0.00201756	0.0867592	C2
chr14	3380	74811999	74812499	1.38982	0.00203042	0.0858577	C2
chr5	1220	34987780	34988280	3.26494	0.00203042	0.0366181	C2
chr3	2724	87857616	87858116	2.11426	0.00203925	0.0658091	C2
chr14	3962	100601806	100602306	1.44956	0.0020394	0.0439791	C2
chr8	5830	121372240	121372740	1.8424	0.00205209	0.0599147	C2
chr4	1890	55958999	55959499	3.08568	0.00205672	0.0539894	C2
chr7	5122	115645553	115646053	1.30943	0.00205841	0.0954337	C2
chr13	1522	41204795	41205295	3.14565	0.00206342	0.0458095	C2
chr5	7729	151056252	151056752	1.3307	0.0020672	0.0720748	C2
chr2	3973	79004806	79005306	1.56758	0.00206727	0.0829872	C2
chr12	321	10572035	10572535	2.0532	0.00206829	0.0483385	C2
chr3	5813	147891654	147892154	1.78829	0.00207389	0.0503656	C2
chr4	3706	104437713	104438213	2.02588	0.00207662	0.0417386	C2
chr12	3659	98851250	98851750	2.59038	0.00208751	0.0528739	C2
chr11	1758	43361753	43362253	1.41284	0.00208872	0.0638213	C2
chr12	916	28236962	28237462	1.57718	0.00209118	0.0671005	C2
chr13	928	29006444	29006944	1.81532	0.00209876	0.0678344	C2
chr18	1141	35277666	35278166	2.13243	0.00210398	0.0618718	C2
chr4	259	10794438	10794938	1.43785	0.00210878	0.0967933	C2
chr1	1550	54846460	54846960	2.6971	0.00210911	0.0402536	C2
chr3	2144	69469399	69469899	2.31852	0.00210964	0.044303	C2
chr7	6157	132033991	132034491	1.50697	0.00211319	0.0881563	C2
chr12	1568	50445076	50445576	2.25275	0.00211927	0.0427159	C2
chr2	3620	73046945	73047445	1.31947	0.00212085	0.121378	C2
chr14	368	17622555	17623055	1.66098	0.002137	0.0576755	C2
chr3	5437	141218320	141218820	1.80708	0.00214136	0.0511223	C2
chr7	5577	125251264	125251764	1.71392	0.00214432	0.0824377	C2
chr8	6526	127325667	127326167	1.99253	0.00215441	0.0535893	C2
chr1	402	16606702	16607202	1.47005	0.00216031	0.0778778	C2
chr18	4046	88751674	88752174	2.23358	0.00216067	0.0592545	C2
chr16	2335	52103367	52103867	2.7639	0.00216114	0.0463772	C2
chr8	1008	26293256	26293756	2.91674	0.00216562	0.0515185	C2
chr12	1637	52186821	52187321	1.71138	0.00216765	0.0564715	C2
chr8	4131	94872151	94872651	1.54814	0.00217241	0.0633955	C2
chr4	2898	85758874	85759374	2.70095	0.00217424	0.0470371	C2
chr16	2563	62995478	62995978	1.99875	0.00217974	0.0601929	C2
chr3	2597	86123813	86124313	3.26979	0.00217974	0.043587	C2
chr8	2106	56991307	56991807	3.12113	0.00217974	0.0347231	C2
chr11	1147	25104405	25104905	1.33222	0.00218047	0.113082	C2
chr1	4875	134787063	134787563	1.35862	0.0021866	0.0874552	C2
chr6	5651	134438314	134438814	1.3985	0.0021866	0.0382657	C2
chr5	1812	48058561	48059061	2.14019	0.00218815	0.0460165	C2
chr8	6339	125398521	125399021	1.94996	0.00218909	0.0728309	C2
chr9	4474	83563845	83564345	1.51248	0.0021904	0.0692404	C2
chr12	1190	33640886	33641386	2.03294	0.00219648	0.0426348	C2
chr14	1430	33763690	33764190	1.29082	0.00219697	0.0782281	C2
chr15	1673	58555486	58555986	3.10054	0.00220444	0.0611756	C2
chr11	654	16707737	16708237	2.25902	0.0022133	0.0415612	C2
chr10	2365	63021673	63022173	1.61714	0.00221951	0.0586645	C2
chr7	4013	96600686	96601186	1.25099	0.00222085	0.0581075	C2
chr13	1520	41159776	41160276	2.10323	0.00222382	0.053436	C2
chr8	2146	57631697	57632197	2.52368	0.0022317	0.0521456	C2
chr14	325	16443754	16444254	2.01614	0.00223704	0.0433363	C2
chr13	5207	113938534	113939034	1.87233	0.00224578	0.0611464	C2
chr6	604	23127623	23128123	1.90088	0.00224578	0.0551311	C2
chr18	2948	67581669	67582169	2.17824	0.00224632	0.0496612	C2
chr2	450	14654899	14655399	2.61074	0.00225061	0.0540946	C2
chr12	2623	76942808	76943308	2.8357	0.00225278	0.041415	C2
chr13	5180	113706060	113706560	1.44483	0.00225453	0.0935565	C2
chr9	5122	100041757	100042257	2.23183	0.00226352	0.0564536	C2
chr4	255	10774519	10775019	1.44629	0.00226545	0.105331	C2
chr12	4272	107747849	107748349	1.80033	0.00227067	0.08256	C2
chr8	2076	54757107	54757607	2.95187	0.00227089	0.0392238	C2
chr14	906	25604440	25604940	2.14514	0.00227259	0.0760598	C2
chr3	5086	131593106	131593606	2.29535	0.00227259	0.0448732	C2
chr12	4198	106748679	106749179	1.64452	0.00227652	0.0612557	C2
chr4	3592	101654077	101654577	1.45435	0.00227828	0.0931197	C2
chr17	4690	84688437	84688937	2.55544	0.00227838	0.0307918	C2
chr2	7866	159500954	159501454	1.2903	0.00227838	0.106413	C2
chr12	2582	76514786	76515286	1.70945	0.00228271	0.062753	C2
chr14	4325	116347894	116348394	2.28366	0.00228463	0.0378748	C2
chr6	2363	65985065	65985565	1.96886	0.00228847	0.0694901	C2
chr18	777	24805993	24806493	2.07969	0.00228965	0.0704343	C2
chr1	2930	83715191	83715691	1.36071	0.00228986	0.052705	C2
chr14	4238	110394280	110394780	2.63093	0.00229099	0.04494	C2
chr4	367	13298136	13298636	1.33331	0.00229099	0.0719304	C2
chr18	13	3511281	3511781	1.71496	0.00229352	0.0678118	C2
chr5	5008	119615803	119616303	1.48087	0.00229967	0.0875168	C2
chr12	3737	99602757	99603257	1.55168	0.00230117	0.0507907	C2
chr14	4328	116647187	116647687	1.50403	0.00230362	0.0415454	C2
chr3	4797	127317692	127318192	2.49093	0.00230362	0.0428913	C2
chr18	1937	52619700	52620200	1.6521	0.00230431	0.0795657	C2
chr6	303	12037446	12037946	2.55265	0.00230837	0.0408794	C2
chr5	1664	43644981	43645481	2.40225	0.00231261	0.0598892	C2
chr13	2290	52975958	52976458	2.65741	0.00231589	0.045425	C2
chr13	1245	35805738	35806238	1.40868	0.0023197	0.0773457	C2
chr4	484	18744216	18744716	1.89775	0.0023209	0.0449647	C2
chr1	2486	75040405	75040905	1.39434	0.00232299	0.0804906	C2
chr7	2192	46339679	46340179	1.76452	0.00232818	0.0913256	C2
chr16	2746	73201882	73202382	2.24688	0.00232854	0.0413665	C2
chr5	5827	128626089	128626589	2.04225	0.00233587	0.049538	C2
chr1	5366	151152150	151152650	1.44201	0.00233769	0.0741566	C2
chr13	3356	71729137	71729637	2.51522	0.0023403	0.0527897	C2
chr4	3635	102811938	102812438	1.52319	0.00235332	0.0508792	C2
chr3	5501	142325741	142326241	1.37629	0.00235601	0.0645184	C2
chr3	5108	132054311	132054811	1.85519	0.00235621	0.0700917	C2
chr10	937	25539378	25539878	2.44214	0.00235828	0.0397769	C2
chr17	3480	59361070	59361570	1.56677	0.00236263	0.0636134	C2
chr2	6348	132442361	132442861	2.4344	0.0023662	0.0450073	C2
chr4	3379	98779834	98780334	2.46855	0.00236687	0.0411159	C2
chr17	55	4428855	4429355	2.04515	0.00237071	0.0798844	C2
chr12	302	9752002	9752502	1.57834	0.00238004	0.0664049	C2
chr15	1523	55385531	55386031	2.09251	0.00238176	0.0471779	C2
chr7	4153	98584111	98584611	1.97266	0.00238176	0.0318805	C2
chr8	3991	92828356	92828856	1.47912	0.00238176	0.0704123	C2
chr9	4335	78724039	78724539	1.95112	0.00238176	0.0486815	C2
chr9	4426	82557912	82558412	2.46694	0.00240367	0.047707	C2
chr1	1246	42637358	42637858	1.80459	0.00240535	0.057173	C2
chr18	1906	50407845	50408345	1.91629	0.00244191	0.0408121	C2
chr4	453	15227858	15228358	2.06738	0.00244935	0.0645532	C2
chr6	4584	115056603	115057103	2.27426	0.00244935	0.0564752	C2
chr6	681	25442399	25442899	2.08914	0.00244996	0.031943	C2
chr2	660	19665812	19666312	1.55971	0.00245171	0.0709163	C2
chr2	4689	102116788	102117288	1.6279	0.00245337	0.0548151	C2
chr3	3633	100506611	100507111	1.78888	0.00245629	0.0887061	C2
chr1	6976	179058581	179059081	1.28455	0.00248897	0.0795455	C2
chr14	4042	102859481	102859981	1.40036	0.00249595	0.0721211	C2
chr6	2836	83244310	83244810	2.01688	0.0024973	0.0578784	C2
chr9	687	25573778	25574278	1.40047	0.00250239	0.117515	C2
chr1	4133	120659388	120659888	1.85535	0.00250739	0.0372566	C2
chr8	2053	54042515	54043015	1.98907	0.00250991	0.0582709	C2
chr9	1133	35363692	35364192	1.66366	0.00251388	0.0980626	C2
chr12	1213	34170541	34171041	1.38971	0.00251535	0.0713206	C2
chr14	2953	66764169	66764669	2.2442	0.00252245	0.0528985	C2
chr3	3641	100711449	100711949	1.58242	0.00252987	0.0718893	C2
chr7	6563	137563914	137564414	1.40535	0.0025395	0.0329809	C2
chr4	2615	81925783	81926283	2.30347	0.00254959	0.0662032	C2
chr14	4776	124669683	124670183	1.28136	0.00255106	0.106794	C2
chr3	1484	52667932	52668432	1.57064	0.00255764	0.0541129	C2
chr9	2293	52776467	52776967	1.49943	0.00256396	0.111355	C2
chr4	2029	58233620	58234120	3.30838	0.00256406	0.0234586	C2
chr14	3958	100518751	100519251	2.30436	0.00257195	0.0587707	C2
chr19	3579	60200217	60200717	1.31049	0.00257195	0.0701679	C2
chr14	1824	48189305	48189805	1.53124	0.00258534	0.0881727	C2
chr4	3470	100225237	100225737	3.35348	0.00259499	0.0347295	C2
chr12	2022	66770079	66770579	3.43654	0.0026023	0.0381575	C2
chr12	2294	72718075	72718575	1.3689	0.0026071	0.06874	C2
chr18	4039	88535631	88536131	3.37756	0.00261775	0.0408213	C2
chr6	4231	105676572	105677072	1.25277	0.00262064	0.0719444	C2
chr8	3968	92506370	92506870	3.1999	0.00262433	0.0404548	C2
chr8	108	5694564	5695064	2.31057	0.00263372	0.0702869	C2
chr3	3814	102498052	102498552	2.20088	0.00263425	0.0766551	C2
chr9	6255	116965530	116966030	1.6366	0.00263425	0.084474	C2
chr4	3217	95791852	95792352	1.9479	0.00263511	0.049344	C2
chr14	183	11865273	11865773	1.42828	0.0026365	0.076617	C2
chr2	9298	178257987	178258487	1.63684	0.00263666	0.073682	C2
chr18	677	22529245	22529745	1.40097	0.00268859	0.0663075	C2
chr3	3617	100206955	100207455	1.64381	0.00270179	0.061614	C2
chr6	704	27968267	27968767	1.38662	0.00270281	0.0833576	C2
chr5	7730	151056775	151057275	1.71802	0.00270515	0.0678067	C2
chr13	57	5229355	5229855	1.81166	0.00271031	0.0410124	C2
chr12	3552	94013505	94014005	1.8478	0.00271976	0.0517617	C2
chr7	4991	113147989	113148489	1.31189	0.00272142	0.0876791	C2
chr6	1783	50957401	50957901	1.84041	0.00272175	0.0419177	C2
chr4	3747	105190320	105190820	1.29908	0.00272594	0.0581896	C2
chrX	167	11931424	11931924	1.37445	0.00272726	0.05217	C2
chr18	2079	54714433	54714933	1.61791	0.00272891	0.0459287	C2
chr1	476	19337227	19337727	1.65335	0.00273242	0.0478973	C2
chr14	1725	46610831	46611331	1.5479	0.00273599	0.0767648	C2
chr1	518	20224386	20224886	1.71253	0.0027378	0.102524	C2
chr8	2535	70343033	70343533	1.77496	0.00273902	0.0717731	C2
chr4	3620	102491698	102492198	1.68992	0.00274673	0.0702212	C2
chrX	194	12126320	12126820	1.83871	0.00275363	0.0485599	C2
chr10	1808	52273792	52274292	2.28608	0.002756	0.0605701	C2
chr17	696	17403569	17404069	1.41655	0.00275792	0.0647782	C2
chr7	2694	66506979	66507479	1.86048	0.00276305	0.0530022	C2
chr2	6280	131487291	131487791	2.34763	0.00277424	0.0573957	C2
chr16	2064	43356067	43356567	1.31175	0.00281764	0.0672807	C2
chrX	1144	99337081	99337581	1.60866	0.0028243	0.0436699	C2
chr13	4536	101233394	101233894	2.37939	0.00282867	0.073999	C2
chr11	5261	90220154	90220654	2.11426	0.00283044	0.0506524	C2
chr6	5945	140095239	140095739	1.42108	0.00284331	0.0764196	C2
chr16	3030	85284324	85284824	1.59323	0.00284941	0.045996	C2
chr5	7710	150597975	150598475	1.80825	0.00285221	0.0648772	C2
chr7	5184	116246257	116246757	1.63983	0.00285328	0.0946287	C2
chr1	1143	40178997	40179497	1.65153	0.00286379	0.0353078	C2
chr4	4003	107558832	107559332	1.35536	0.00286936	0.0671303	C2
chr18	1800	47306773	47307273	1.90289	0.00287739	0.0429868	C2
chr4	3781	105466751	105467251	2.21587	0.00287849	0.0688688	C2
chr17	4968	87237748	87238248	1.47385	0.00288744	0.0803694	C2
chr2	2679	51784953	51785453	1.93007	0.00290427	0.0727321	C2
[truncated: 11,034 more rows]

## Sheet: 4. Chicken DARs
DARs found in chicken scATAC-seq dataset (FDR <= 0.01 & Log2FC >= 1.25).
seqnames	idx	start	end	Log2FC	FDR	MeanDiff	cluster
chr15	1913	7666932	7667432	2.17704	3.61473e-17	0.282116	C1
chr11	3153	17471271	17471771	3.56468	2.41226e-16	0.143822	C1
chr9	1199	7150780	7151280	2.61547	2.78716e-15	0.156119	C1
chr2	9975	67019687	67020187	2.27732	2.41645e-14	0.182985	C1
chr26	49	184721	185221	2.38409	5.50067e-14	0.179869	C1
chr6	4464	26314273	26314773	2.85143	5.7927e-14	0.147385	C1
chr4	6547	40137543	40138043	2.46539	1.18053e-13	0.157826	C1
chr1	625	5504357	5504857	1.88355	1.6709e-13	0.133287	C1
chr1	2591	20053301	20053801	1.67551	1.6709e-13	0.188413	C1
chr21	660	2525691	2526191	2.21875	1.6709e-13	0.136913	C1
chr5	5574	31452416	31452916	2.42161	1.6709e-13	0.175756	C1
chr8	5311	28381359	28381859	2.85694	1.6709e-13	0.147476	C1
chr2	9448	63795788	63796288	3.01703	2.99713e-13	0.111898	C1
chr8	1136	5808778	5809278	2.68646	2.99713e-13	0.161579	C1
chr6	3074	19796349	19796849	2.13335	3.68232e-13	0.116244	C1
chr4	13811	89993412	89993912	3.85153	3.86616e-13	0.12006	C1
chr8	1126	5772212	5772712	2.55608	4.71434e-13	0.106323	C1
chr14	1158	5085726	5086226	2.78073	6.10318e-13	0.130654	C1
chr4	2681	12802255	12802755	1.8766	1.01056e-12	0.147487	C1
chr20	2542	12321976	12322476	2.61076	1.34574e-12	0.224991	C1
chr8	1130	5782392	5782892	1.95156	1.41184e-12	0.163766	C1
chr3	10641	65646754	65647254	1.81347	1.58477e-12	0.139739	C1
chr5	1688	11288474	11288974	2.12075	1.78443e-12	0.130989	C1
chr2	2288	15093594	15094094	2.00995	3.15261e-12	0.151041	C1
chr3	10833	66369751	66370251	2.01419	4.81e-12	0.132683	C1
chr1	24939	195515383	195515883	1.91928	5.62585e-12	0.121472	C1
chr24	300	1051210	1051710	1.87212	6.82015e-12	0.152629	C1
chr11	2438	13844874	13845374	1.62438	9.63519e-12	0.175647	C1
chr4	7859	49690102	49690602	1.68053	1.04836e-11	0.130271	C1
chr1	12488	87660041	87660541	1.88273	1.13424e-11	0.132682	C1
chr3	12593	79807588	79808088	2.99591	1.13424e-11	0.0992911	C1
chr26	1619	5238504	5239004	2.41656	1.28434e-11	0.115406	C1
chr7	1706	10712445	10712945	2.75365	1.83086e-11	0.106788	C1
chr3	7098	43215238	43215738	2.43951	2.07366e-11	0.126858	C1
chr1	632	5547710	5548210	1.67267	2.79021e-11	0.130541	C1
chr18	312	2487883	2488383	2.34713	3.07696e-11	0.123098	C1
chr4	13809	89990143	89990643	4.19071	3.57711e-11	0.101818	C1
chr1	19800	146846983	146847483	2.28516	4.02283e-11	0.137626	C1
chr1	17725	130832417	130832917	2.22008	4.19444e-11	0.119874	C1
chr1	6485	45605735	45606235	1.65791	5.11958e-11	0.156966	C1
chr17	1443	6782009	6782509	2.0734	5.26267e-11	0.103392	C1
chr19	802	3759704	3760204	2.01132	5.32141e-11	0.104849	C1
chr33	678	7312676	7313176	1.97263	8.01868e-11	0.135676	C1
chr12	2021	9817133	9817633	1.33754	8.3548e-11	0.169732	C1
chr4	10577	66431824	66432324	3.52084	8.70409e-11	0.0954857	C1
chr26	1359	4642175	4642675	2.46788	9.75491e-11	0.0980762	C1
chr14	1440	6152031	6152531	1.82592	1.23613e-10	0.110775	C1
chr2	1793	12582583	12583083	2.42522	1.34554e-10	0.200331	C1
chr14	1362	5789801	5790301	1.67551	1.34742e-10	0.123934	C1
chr2	16239	118665375	118665875	1.49901	1.58416e-10	0.152415	C1
chr4	5373	33102784	33103284	2.37416	1.6775e-10	0.110639	C1
chr7	1700	10663486	10663986	1.5044	1.72425e-10	0.195049	C1
chr11	3796	19426734	19427234	2.14227	1.88329e-10	0.0831287	C1
chr5	2109	13448135	13448635	2.90763	1.9149e-10	0.100787	C1
chr1	16004	116390353	116390853	2.135	1.94647e-10	0.112926	C1
chr21	698	2657385	2657885	2.00088	1.94647e-10	0.110178	C1
chr1	626	5506511	5507011	1.65738	2.54624e-10	0.189666	C1
chr15	323	1308340	1308840	2.1111	2.72004e-10	0.149972	C1
chr9	766	5053180	5053680	1.92056	3.30276e-10	0.111501	C1
chr1	24250	190016332	190016832	2.03235	3.32678e-10	0.130156	C1
chr12	3762	17903599	17904099	4.31493	3.46553e-10	0.09027	C1
chr5	7335	42462438	42462938	1.94074	3.51083e-10	0.11873	C1
chr2	12640	91597552	91598052	2.189	3.85067e-10	0.146083	C1
chr18	351	2649358	2649858	2.41198	4.20513e-10	0.0989961	C1
chr4	12868	82788396	82788896	2.12327	4.55657e-10	0.130373	C1
chr6	1229	9765097	9765597	2.32153	4.59992e-10	0.0950067	C1
chr27	1258	7678033	7678533	2.00523	5.05122e-10	0.108414	C1
chr4	3517	17676085	17676585	2.07068	5.10875e-10	0.113184	C1
chr11	2240	12076015	12076515	1.44128	6.11215e-10	0.155002	C1
chr1	24610	192957699	192958199	2.11321	6.47654e-10	0.110259	C1
chr22	518	2462707	2463207	1.53021	8.3921e-10	0.12846	C1
chr6	6258	34994647	34995147	2.16478	9.86912e-10	0.0908741	C1
chr4	5873	35990176	35990676	2.55365	1.14747e-09	0.107159	C1
chr1	22716	178175530	178176030	2.82014	1.15863e-09	0.0994894	C1
chr11	3152	17470695	17471195	2.42135	1.19968e-09	0.0900825	C1
chr1	18983	139989818	139990318	2.09032	1.24162e-09	0.102538	C1
chr3	12421	78340463	78340963	1.40899	1.27805e-09	0.106549	C1
chr2	6330	39692941	39693441	2.14646	1.32858e-09	0.100609	C1
chr1	21826	171803218	171803718	1.7747	1.34601e-09	0.120075	C1
chr20	1004	5575641	5576141	2.23743	1.58159e-09	0.0795792	C1
chr21	1496	5392939	5393439	1.93104	1.6955e-09	0.141083	C1
chr9	557	3947454	3947954	2.86819	1.71973e-09	0.0675478	C1
chr2	15504	113813243	113813743	1.83245	1.78451e-09	0.132366	C1
chr11	3742	19187545	19188045	1.8105	1.80454e-09	0.111981	C1
chr2	18784	138075341	138075841	2.21333	1.80841e-09	0.121981	C1
chr12	301	2330946	2331446	3.24542	2.21068e-09	0.0901078	C1
chr6	5643	31809813	31810313	2.16477	2.29359e-09	0.101476	C1
chr12	1808	9207639	9208139	2.08181	2.60199e-09	0.131297	C1
chr2	4776	29837501	29838001	2.36354	2.68489e-09	0.115351	C1
chr9	2560	13169508	13170008	1.3843	3.38721e-09	0.172991	C1
chr1	12108	84846809	84847309	1.57638	3.63882e-09	0.126809	C1
chr1	9487	63670184	63670684	1.82869	3.71787e-09	0.10106	C1
chrZ	6730	79592082	79592582	2.16652	3.81915e-09	0.0960414	C1
chr6	4218	24891902	24892402	2.66662	3.88197e-09	0.0834209	C1
chr2	781	5138362	5138862	2.17408	3.95222e-09	0.102109	C1
chr1	5806	41135011	41135511	2.45558	4.4308e-09	0.0855645	C1
chr8	4325	24329836	24330336	1.82176	4.44097e-09	0.128072	C1
chr19	803	3762345	3762845	1.83976	4.83945e-09	0.0997675	C1
chr5	8935	51214489	51214989	2.43403	4.83945e-09	0.0769768	C1
chr1	24503	191709251	191709751	2.64816	4.89389e-09	0.0975467	C1
chr5	4060	23696418	23696918	1.52075	4.91449e-09	0.177951	C1
chr3	14310	95200497	95200997	1.75212	5.14748e-09	0.131598	C1
chr3	13377	87370262	87370762	2.49858	5.28614e-09	0.104111	C1
chr21	327	1295751	1296251	1.9067	5.73428e-09	0.084153	C1
chr1	15341	111491455	111491955	3.0701	5.80703e-09	0.0719637	C1
chr2	15989	117066679	117067179	1.39532	5.98866e-09	0.111565	C1
chr6	4211	24879748	24880248	2.16928	7.65949e-09	0.144152	C1
chr2	2694	17460080	17460580	2.35523	9.52598e-09	0.0727084	C1
chr2	9692	65159595	65160095	3.08378	1.003e-08	0.0949221	C1
chr1	5883	41983674	41984174	1.74147	1.0324e-08	0.0922343	C1
chr1	3331	25049077	25049577	1.82749	1.13923e-08	0.0781078	C1
chr3	13750	90843559	90844059	1.70465	1.27051e-08	0.118664	C1
chr7	5446	29312321	29312821	2.754	1.32724e-08	0.10535	C1
chr3	1702	11052387	11052887	1.38714	1.36681e-08	0.145026	C1
chr13	1721	10591259	10591759	2.2516	1.37607e-08	0.0849722	C1
chr1	22858	178813599	178814099	1.73948	1.37854e-08	0.109627	C1
chr26	729	2416822	2417322	2.75581	1.41033e-08	0.0882405	C1
chr11	3155	17478297	17478797	1.55695	1.48129e-08	0.15238	C1
chr4	9471	59129168	59129668	1.89381	1.49873e-08	0.0755685	C1
chr7	2801	16110586	16111086	1.54347	1.49964e-08	0.109941	C1
chr22	45	299016	299516	1.79459	1.71954e-08	0.113422	C1
chr4	1811	8414264	8414764	1.3867	1.72188e-08	0.137004	C1
chr3	14201	94570930	94571430	2.38673	1.86365e-08	0.0862572	C1
chr3	12923	82384314	82384814	1.95344	2.24336e-08	0.0941457	C1
chr1	12233	85641466	85641966	2.33858	2.27183e-08	0.0941869	C1
chr2	17453	127931680	127932180	1.41455	2.53058e-08	0.115711	C1
chr2	3930	24167103	24167603	1.32254	2.74244e-08	0.11744	C1
chr23	1413	5501813	5502313	1.99562	2.77332e-08	0.0971466	C1
chr1	13776	98814180	98814680	2.19874	2.85567e-08	0.073636	C1
chr1	9849	66115002	66115502	3.39662	3.01097e-08	0.0596503	C1
chr9	3281	16194472	16194972	1.41689	3.11237e-08	0.157229	C1
chr1	19816	146895069	146895569	3.41035	3.27663e-08	0.0963023	C1
chr4	9138	57575657	57576157	1.82112	3.4193e-08	0.0939472	C1
chr4	7070	44408970	44409470	1.45827	3.47773e-08	0.106873	C1
chr4	4550	27691802	27692302	2.06584	3.52915e-08	0.0933124	C1
chr1	9767	65792713	65793213	1.78665	3.55352e-08	0.0710143	C1
chr9	305	2617997	2618497	2.71801	3.79749e-08	0.0968249	C1
chr1	22181	174332772	174333272	2.38626	3.79816e-08	0.0700871	C1
chr3	5085	30649775	30650275	1.9703	3.86656e-08	0.118866	C1
chr3	3094	19168650	19169150	2.09342	3.88783e-08	0.103795	C1
chr10	3708	17711263	17711763	1.76339	3.89573e-08	0.0949924	C1
chr8	167	1576752	1577252	2.16823	4.02678e-08	0.119666	C1
chrZ	6750	79699569	79700069	2.7341	4.63625e-08	0.0634074	C1
chr2	13528	100100302	100100802	2.3753	4.72064e-08	0.0768768	C1
chr10	3936	18461882	18462382	2.14681	4.79718e-08	0.123612	C1
chr2	15944	116929215	116929715	1.64964	5.29833e-08	0.095445	C1
chr20	2123	10644985	10645485	2.14887	5.58562e-08	0.0933602	C1
chr2	3594	22368322	22368822	1.74253	6.18021e-08	0.116805	C1
chr18	1683	8139730	8140230	1.47479	6.66459e-08	0.110921	C1
chr28	1412	4945771	4946271	1.78052	6.7309e-08	0.0857311	C1
chr4	7100	44574454	44574954	1.3666	6.74752e-08	0.114075	C1
chr4	13224	85091539	85092039	1.67606	6.99569e-08	0.128063	C1
chr4	4288	25089185	25089685	1.842	7.24876e-08	0.108127	C1
chr1	9292	62318321	62318821	2.18692	7.60105e-08	0.0640388	C1
chr3	5279	31601167	31601667	2.22357	7.76969e-08	0.0810952	C1
chr1	24624	193160570	193161070	3.01947	7.91811e-08	0.089774	C1
chr26	745	2461622	2462122	2.43656	7.91811e-08	0.0542984	C1
chr4	8021	50424471	50424971	2.50182	8.12853e-08	0.0893897	C1
chr3	10168	62235341	62235841	2.44718	8.28059e-08	0.0881402	C1
chr2	4386	27419023	27419523	2.3134	8.4996e-08	0.0925958	C1
chr1	801	6873969	6874469	2.94961	9.04286e-08	0.0815343	C1
chr12	1847	9264610	9265110	1.75758	1.03533e-07	0.127104	C1
chr18	623	3723292	3723792	1.89409	1.03533e-07	0.106699	C1
chrZ	3932	41639340	41639840	2.2597	1.03533e-07	0.0786643	C1
chr2	2338	15281551	15282051	1.93638	1.0666e-07	0.0793809	C1
chr1	20124	151700960	151701460	3.35017	1.14662e-07	0.065274	C1
chr6	2595	17303546	17304046	1.92034	1.16486e-07	0.0735043	C1
chr33	801	7690774	7691274	3.14946	1.27316e-07	0.088623	C1
chr3	2445	15394035	15394535	3.22953	1.31581e-07	0.0747825	C1
chr5	7263	41781358	41781858	3.14875	1.3591e-07	0.06255	C1
chr1	9264	62217022	62217522	2.19345	1.3925e-07	0.0889356	C1
chr15	1611	6366206	6366706	2.27547	1.41977e-07	0.0729696	C1
chr21	354	1362291	1362791	1.54407	1.51678e-07	0.0745209	C1
chr3	2378	15089153	15089653	1.70091	1.51678e-07	0.110844	C1
chr2	1203	8028534	8029034	2.37181	1.57322e-07	0.0822971	C1
chr2	10047	67285081	67285581	2.07202	1.61692e-07	0.106023	C1
chr2	12573	91056100	91056600	2.66389	1.76173e-07	0.0676437	C1
chr3	10301	63162863	63163363	2.38205	1.77539e-07	0.082167	C1
chr18	1089	5599109	5599609	2.58844	1.79149e-07	0.0570554	C1
chr1	13086	92904719	92905219	1.38589	1.81222e-07	0.087446	C1
chr19	830	3909716	3910216	1.66865	1.9308e-07	0.0828331	C1
chr1	9494	63787978	63788478	2.28005	1.95201e-07	0.0680196	C1
chr3	5146	30943945	30944445	1.27504	1.95201e-07	0.129693	C1
chr3	10300	63161161	63161661	2.44838	2.06081e-07	0.0749993	C1
chr8	3829	21826149	21826649	2.12336	2.0882e-07	0.0747718	C1
chr12	2027	9865246	9865746	1.49101	2.14634e-07	0.160053	C1
chr20	2038	10331623	10332123	1.49391	2.16556e-07	0.102596	C1
chr9	3985	19516352	19516852	1.90489	2.26947e-07	0.117395	C1
chr7	4405	24172200	24172700	1.87059	2.30893e-07	0.0771753	C1
chrZ	6170	67194381	67194881	1.84865	2.30893e-07	0.0773031	C1
chr14	807	3922874	3923374	2.68827	2.37443e-07	0.0646824	C1
chr10	2910	14596060	14596560	2.35034	2.41114e-07	0.0714489	C1
chr6	1937	13686634	13687134	2.63641	2.43534e-07	0.059329	C1
chr1	21389	168586113	168586613	2.13765	2.53279e-07	0.0929198	C1
chr1	14666	107170038	107170538	2.1539	2.57776e-07	0.100054	C1
chr2	13249	98368870	98369370	1.94616	2.8689e-07	0.0900633	C1
chr2	18144	133314390	133314890	2.61186	2.87774e-07	0.0636448	C1
chr3	2416	15266388	15266888	2.59211	2.96857e-07	0.0854161	C1
chr3	3744	23228082	23228582	1.56284	2.97911e-07	0.0990848	C1
chr3	7823	47928597	47929097	2.00044	3.00343e-07	0.107048	C1
chr33	33	3254483	3254983	1.80419	3.01118e-07	0.109283	C1
chrZ	6776	79833282	79833782	2.00408	3.01118e-07	0.0644654	C1
chr4	8637	54199604	54200104	1.29945	3.02604e-07	0.105095	C1
chr26	232	703410	703910	1.97522	3.04918e-07	0.0753359	C1
chr1	20335	155023070	155023570	3.78281	3.13558e-07	0.0586373	C1
chr8	1351	6748928	6749428	1.76046	3.13558e-07	0.0994414	C1
chr1	8733	59329945	59330445	2.22977	3.2274e-07	0.0577799	C1
chr6	5444	30852431	30852931	2.13624	3.2546e-07	0.0808446	C1
chr5	8971	51485268	51485768	1.78643	3.28066e-07	0.0618413	C1
chr1	13231	93562913	93563413	1.53798	3.3802e-07	0.0824769	C1
chr17	1323	6371609	6372109	1.33923	3.52991e-07	0.144069	C1
chr1	9483	63658462	63658962	2.37401	3.7745e-07	0.0718404	C1
chr17	1189	5982124	5982624	1.60295	3.81415e-07	0.09197	C1
chr6	4584	26818315	26818815	1.78524	3.8223e-07	0.0816502	C1
chr19	68	542162	542662	2.30505	3.83736e-07	0.0660723	C1
chr2	2280	15071352	15071852	2.29193	3.83736e-07	0.0860275	C1
chr5	2310	14361436	14361936	1.50488	3.90316e-07	0.115788	C1
chrZ	5698	62865615	62866115	1.8937	3.90316e-07	0.0861986	C1
chr1	15493	112931665	112932165	1.94082	3.92589e-07	0.0837158	C1
chr3	12133	76334545	76335045	1.34097	3.92589e-07	0.134192	C1
chr8	415	2716682	2717182	1.84651	3.92589e-07	0.0951616	C1
chr1	20128	151733754	151734254	2.64179	4.00918e-07	0.0627867	C1
chr4	12235	78798017	78798517	1.68998	4.10363e-07	0.112999	C1
chr4	13823	90043663	90044163	1.46869	4.10363e-07	0.102588	C1
chr1	14217	104175385	104175885	1.99129	4.15427e-07	0.0813284	C1
chr1	14331	105185744	105186244	2.34072	4.15427e-07	0.0686185	C1
chr3	13748	90835918	90836418	1.90156	4.22201e-07	0.0905821	C1
chr4	12236	78799008	78799508	3.08238	4.4666e-07	0.0543417	C1
chr27	637	6150561	6151061	3.15299	4.64276e-07	0.0568449	C1
chr20	2078	10482236	10482736	1.48224	4.87189e-07	0.100653	C1
chr4	7613	48054305	48054805	2.30927	4.88182e-07	0.0708637	C1
chr12	3631	17176771	17177271	2.30162	5.17479e-07	0.0655183	C1
chr24	1204	4552672	4553172	1.75274	5.36847e-07	0.0942146	C1
chr18	1764	8472053	8472553	2.7296	5.59136e-07	0.0619059	C1
chr10	3394	16487712	16488212	1.84569	5.73494e-07	0.102297	C1
chr2	3590	22347044	22347544	3.08175	5.76524e-07	0.0729389	C1
chr2	5211	32276634	32277134	1.32281	5.95224e-07	0.124116	C1
chr4	2137	10084978	10085478	2.51074	5.99087e-07	0.0550932	C1
chr17	763	4155725	4156225	3.47047	6.13982e-07	0.0466643	C1
chr1	6069	43510990	43511490	2.37263	6.27515e-07	0.0756153	C1
chr9	3825	18640772	18641272	1.89482	6.27637e-07	0.082655	C1
chr21	632	2438095	2438595	1.64959	6.34139e-07	0.0776267	C1
chr17	1810	8055078	8055578	1.46222	6.36976e-07	0.0794964	C1
chr2	15889	116643208	116643708	3.46337	6.39683e-07	0.0695232	C1
chr7	1075	6135783	6136283	1.66789	6.78941e-07	0.0789734	C1
chr2	6675	41875816	41876316	1.43626	6.87023e-07	0.0871872	C1
chr2	14677	107800841	107801341	2.68061	6.87023e-07	0.0665483	C1
chr1	1002	7867510	7868010	2.3123	6.95981e-07	0.0898135	C1
chr1	11833	82879505	82880005	1.8961	6.96581e-07	0.0749959	C1
chr4	2655	12659995	12660495	2.00584	7.02133e-07	0.0745606	C1
chr1	20607	157405138	157405638	2.07974	7.02612e-07	0.0789321	C1
chr14	3081	14365992	14366492	1.44823	7.02796e-07	0.187962	C1
chr12	3202	15569090	15569590	2.36934	7.10538e-07	0.0824006	C1
chr1	14972	109207177	109207677	1.6656	7.17259e-07	0.114934	C1
chr28	333	1648915	1649415	1.6022	7.49471e-07	0.0810858	C1
chr3	1660	10768753	10769253	1.41482	7.55124e-07	0.0970346	C1
chr8	5247	28240654	28241154	1.70554	7.68541e-07	0.0883919	C1
chr15	2423	9627859	9628359	1.61257	7.68736e-07	0.106344	C1
chr2	3532	22055660	22056160	2.88949	7.91452e-07	0.0698006	C1
chr18	622	3721714	3722214	2.56779	8.2258e-07	0.0707065	C1
chr2	1056	6818504	6819004	2.42797	8.23405e-07	0.0699401	C1
chr8	4887	26790233	26790733	1.33309	8.23576e-07	0.115501	C1
chr11	3461	18364533	18365033	1.80651	8.29876e-07	0.10295	C1
chr19	798	3751596	3752096	1.29608	8.35767e-07	0.08866	C1
chr7	1131	6425096	6425596	1.908	8.48759e-07	0.0703378	C1
chr3	15006	99559101	99559601	1.75035	8.51414e-07	0.0833527	C1
chr6	5811	32612999	32613499	1.64406	8.57508e-07	0.079708	C1
chr7	2388	13812499	13812999	1.79729	8.6394e-07	0.0961706	C1
chr1	1625	12485121	12485621	2.1739	8.65675e-07	0.0556136	C1
chr5	3686	22029458	22029958	1.83603	8.74703e-07	0.0781649	C1
chr8	5727	30051325	30051825	1.31217	9.1048e-07	0.103229	C1
chr4	2900	13835801	13836301	1.43309	9.33798e-07	0.0817411	C1
chr10	4087	19136184	19136684	1.29944	9.59086e-07	0.133497	C1
chr3	13007	82921579	82922079	1.63157	9.59086e-07	0.0925089	C1
chr3	14571	96543603	96544103	2.28415	9.83271e-07	0.0742353	C1
chr26	963	3228269	3228769	1.96281	9.84055e-07	0.0737669	C1
chr5	5701	32108641	32109141	2.02662	9.98985e-07	0.0802663	C1
chr4	3031	14482938	14483438	1.84239	9.99205e-07	0.0706663	C1
chr10	580	3672713	3673213	1.67017	1.03172e-06	0.0935531	C1
chr22	883	4183777	4184277	2.00038	1.04262e-06	0.0725746	C1
chr2	11535	83260073	83260573	1.34849	1.05342e-06	0.0815533	C1
chr1	20987	164131821	164132321	1.3545	1.05677e-06	0.0916868	C1
chr4	8640	54220864	54221364	2.91683	1.0719e-06	0.0652965	C1
chr1	8257	56087418	56087918	1.87551	1.08526e-06	0.0628458	C1
chr17	1263	6198524	6199024	2.34583	1.10336e-06	0.0752501	C1
chr21	260	1121724	1122224	1.90542	1.11568e-06	0.115575	C1
chr24	174	601747	602247	1.94521	1.14999e-06	0.0757743	C1
chr1	24314	190318424	190318924	1.59829	1.15537e-06	0.0936732	C1
chr6	4082	24265916	24266416	2.63147	1.15537e-06	0.0632422	C1
chr16	71	2503738	2504238	1.69131	1.15925e-06	0.0586581	C1
chr20	236	1318960	1319460	2.81028	1.16817e-06	0.0603117	C1
chr8	3684	21338226	21338726	1.36066	1.17552e-06	0.103848	C1
chr3	14140	94167265	94167765	1.29166	1.17846e-06	0.0771402	C1
chr7	2072	12300398	12300898	2.40927	1.20121e-06	0.0976826	C1
chr22	460	2343226	2343726	1.96824	1.20324e-06	0.0690687	C1
chr18	468	3063471	3063971	1.53127	1.22153e-06	0.0684508	C1
chr1	19756	146583184	146583684	1.45292	1.25051e-06	0.101211	C1
chr7	5249	28117609	28118109	1.84489	1.26013e-06	0.0784501	C1
chr17	1809	8054314	8054814	1.29815	1.26823e-06	0.11878	C1
chr18	1753	8428288	8428788	2.73448	1.27607e-06	0.0694264	C1
chr10	2393	12149182	12149682	2.62847	1.27822e-06	0.0784855	C1
chr6	6499	36011279	36011779	1.49744	1.31383e-06	0.0771021	C1
chr2	1290	8656268	8656768	2.56591	1.32296e-06	0.0707968	C1
chrZ	885	9325905	9326405	1.47492	1.32351e-06	0.118784	C1
chr4	9389	58629138	58629638	2.64571	1.34585e-06	0.0492585	C1
chr4	2493	12005683	12006183	1.76777	1.34807e-06	0.0697199	C1
chr3	12995	82840704	82841204	1.37989	1.35645e-06	0.123839	C1
chr10	2441	12313085	12313585	2.38815	1.37293e-06	0.0981456	C1
chr11	582	3457839	3458339	2.46968	1.37293e-06	0.0467067	C1
chrZ	6691	79172300	79172800	3.14469	1.37499e-06	0.0582155	C1
chr2	9775	66078480	66078980	2.21788	1.41949e-06	0.0477478	C1
chr11	1302	7110388	7110888	2.20467	1.43475e-06	0.055833	C1
chr5	8127	46856585	46857085	1.35275	1.45216e-06	0.0842304	C1
chr15	872	3322920	3323420	1.77171	1.45645e-06	0.0715439	C1
chr8	1003	5433969	5434469	1.33133	1.4909e-06	0.0877244	C1
chr2	4489	28285212	28285712	1.3756	1.52919e-06	0.0850135	C1
chr12	1657	8439805	8440305	2.62745	1.52989e-06	0.065562	C1
chr5	5108	28869406	28869906	1.26687	1.55582e-06	0.120633	C1
chr3	9766	59503632	59504132	3.24689	1.55948e-06	0.0532933	C1
chr11	524	2472784	2473284	2.38117	1.57213e-06	0.0823123	C1
chr5	2279	14196700	14197200	2.61	1.61116e-06	0.0628993	C1
chr1	13655	97704331	97704831	1.44507	1.61165e-06	0.0993148	C1
chr2	4714	29473107	29473607	2.72139	1.6277e-06	0.0715337	C1
chr14	400	2418876	2419376	1.6832	1.63328e-06	0.0904363	C1
chr4	12499	80218243	80218743	1.46836	1.63524e-06	0.095815	C1
chr12	1280	6746570	6747070	2.49723	1.69999e-06	0.0565425	C1
chr20	744	4647666	4648166	2.5033	1.75189e-06	0.0722922	C1
chr19	571	2553363	2553863	3.0159	1.77723e-06	0.0607062	C1
chr8	4707	25909600	25910100	1.82591	1.78214e-06	0.077064	C1
chr21	1485	5354505	5355005	1.31461	1.81485e-06	0.0744261	C1
chr4	6840	42891232	42891732	1.59541	1.84968e-06	0.0729102	C1
chr3	14711	97474421	97474921	1.78062	1.9198e-06	0.0908498	C1
chr10	2053	10662217	10662717	2.03211	2.02807e-06	0.0551307	C1
chr8	1335	6657607	6658107	1.84205	2.08063e-06	0.079272	C1
chr6	4524	26643671	26644171	2.82544	2.1162e-06	0.0696836	C1
chr10	3913	18406828	18407328	1.36189	2.15471e-06	0.111832	C1
chr4	5190	31803570	31804070	1.87887	2.16727e-06	0.0856463	C1
chr2	5519	33766148	33766648	1.50433	2.18189e-06	0.0933225	C1
chr1	7591	51838969	51839469	2.86154	2.19073e-06	0.0951094	C1
chr1	24008	187992827	187993327	1.30516	2.23433e-06	0.0743238	C1
chr12	3009	14724865	14725365	1.96831	2.2397e-06	0.0782753	C1
chr26	386	1336332	1336832	1.59275	2.28299e-06	0.0770876	C1
chr20	1162	6186190	6186690	1.72732	2.30097e-06	0.0882109	C1
chr4	8022	50439517	50440017	2.12806	2.30097e-06	0.0564252	C1
chr15	2926	12432643	12433143	1.5791	2.36736e-06	0.0872954	C1
chr7	5247	28114613	28115113	1.3975	2.36736e-06	0.0804651	C1
chr14	610	3169536	3170036	1.96859	2.38205e-06	0.0695904	C1
chr12	2971	14622061	14622561	2.95102	2.4001e-06	0.0441582	C1
chr3	2444	15389452	15389952	2.10146	2.4001e-06	0.0701712	C1
chr4	4503	26978837	26979337	1.55099	2.45637e-06	0.0859939	C1
chr5	5114	28889301	28889801	1.8709	2.59364e-06	0.0688259	C1
chr4	6716	41666370	41666870	1.5139	2.59559e-06	0.110489	C1
chr12	1097	6173918	6174418	1.90338	2.60874e-06	0.0869464	C1
chr17	667	3656680	3657180	2.15509	2.62661e-06	0.0708739	C1
chrZ	896	9371768	9372268	2.02023	2.66851e-06	0.0732795	C1
chr15	2927	12434391	12434891	1.67136	2.82605e-06	0.107579	C1
chr2	6049	37656312	37656812	1.32215	2.86752e-06	0.077578	C1
chr1	14857	108335836	108336336	1.28107	2.87963e-06	0.0710578	C1
chr20	683	4292228	4292728	2.58112	3.04044e-06	0.0564813	C1
chr2	13466	99696168	99696668	3.23848	3.27481e-06	0.0450213	C1
chr27	691	6397182	6397682	1.33995	3.29441e-06	0.0898324	C1
chr7	4334	23747175	23747675	2.28217	3.33027e-06	0.0758763	C1
chr17	1192	5986114	5986614	1.85579	3.33335e-06	0.0987967	C1
chr12	2685	13133041	13133541	2.31031	3.51339e-06	0.0704319	C1
chr13	1981	11562351	11562851	2.13738	3.57107e-06	0.0531922	C1
chr2	2298	15120233	15120733	1.56256	3.59403e-06	0.124197	C1
chr1	12232	85639500	85640000	3.24398	3.62416e-06	0.0548652	C1
chr2	12588	91180524	91181024	1.59172	3.65044e-06	0.0943246	C1
chr4	1760	8082864	8083364	1.30095	3.662e-06	0.116914	C1
chr1	2444	18640584	18641084	2.18149	3.73558e-06	0.0570131	C1
chr17	1579	7402625	7403125	1.58259	3.76479e-06	0.0661945	C1
chr1	19185	141201741	141202241	1.30673	3.86217e-06	0.0808542	C1
chr1	5000	35712210	35712710	2.20827	3.87793e-06	0.101389	C1
chr4	13198	84934657	84935157	1.67121	3.9383e-06	0.0573139	C1
chr23	635	2697166	2697666	1.34664	4.10747e-06	0.0714354	C1
chr2	16448	120514428	120514928	2.52666	4.15746e-06	0.0733665	C1
chr4	582	1760380	1760880	1.8844	4.25878e-06	0.0590137	C1
chr5	5107	28868879	28869379	1.95118	4.26764e-06	0.0632549	C1
chr2	6067	37696784	37697284	2.03088	4.28091e-06	0.0725027	C1
chr27	1047	7263712	7264212	1.26132	4.41769e-06	0.102396	C1
chr3	10637	65624759	65625259	1.61743	4.46633e-06	0.0783522	C1
chr11	3373	18078804	18079304	1.85993	4.46857e-06	0.0809039	C1
chr1	13788	98962580	98963080	2.79585	4.48579e-06	0.0500023	C1
chr7	1869	11624515	11625015	1.84886	4.49596e-06	0.0866301	C1
chr4	11500	74015018	74015518	1.30381	4.53518e-06	0.0670662	C1
chr5	3209	18869467	18869967	1.92007	4.54357e-06	0.0815287	C1
chr17	1334	6385316	6385816	1.97434	4.68537e-06	0.0696956	C1
chr4	8668	54495954	54496454	1.66507	4.68537e-06	0.0991609	C1
chr12	2317	11288476	11288976	2.20651	4.70384e-06	0.0570956	C1
chr1	817	7025290	7025790	1.71702	4.74805e-06	0.062217	C1
chr15	1452	5685160	5685660	1.93623	4.76486e-06	0.0601467	C1
chr6	5810	32612312	32612812	1.87604	4.80218e-06	0.0425343	C1
chr1	14143	102905200	102905700	1.71655	4.85693e-06	0.0706626	C1
chr1	22752	178313233	178313733	1.33349	4.86942e-06	0.0875698	C1
chr20	1845	9856582	9857082	2.32204	4.86942e-06	0.0547893	C1
chr11	829	4572265	4572765	1.55666	4.89373e-06	0.0925099	C1
chr10	606	3779869	3780369	2.4903	5.02832e-06	0.100902	C1
chr7	749	4532250	4532750	1.52447	5.03151e-06	0.102864	C1
chr27	813	6726182	6726682	1.71037	5.03692e-06	0.0831845	C1
chr15	2222	8745656	8746156	1.53461	5.04599e-06	0.0605822	C1
chr17	384	2185665	2186165	1.75699	5.09585e-06	0.094747	C1
chr1	8657	58849585	58850085	2.42493	5.1121e-06	0.0673125	C1
chr3	854	5041870	5042370	1.59096	5.13746e-06	0.0715632	C1
chr6	5955	33251817	33252317	1.33183	5.13746e-06	0.0886914	C1
chr3	14203	94578928	94579428	1.74226	5.1584e-06	0.0638958	C1
chr6	2563	17168408	17168908	1.38579	5.21043e-06	0.071859	C1
chr1	21448	168875700	168876200	1.65579	5.28587e-06	0.0724711	C1
chr16	72	2504307	2504807	2.02933	5.28587e-06	0.0633323	C1
chr2	2301	15125247	15125747	1.70344	5.36358e-06	0.0647028	C1
chr18	308	2480327	2480827	1.71351	5.46958e-06	0.0630193	C1
chr13	456	3995106	3995606	1.89182	5.53211e-06	0.063287	C1
chr13	3152	16713915	16714415	2.21376	5.56669e-06	0.066071	C1
chr9	678	4636404	4636904	1.59131	5.57157e-06	0.0812808	C1
chr3	14192	94526105	94526605	1.59183	5.59155e-06	0.078773	C1
chr2	3514	21951086	21951586	2.23336	5.61759e-06	0.0631862	C1
chr20	2783	13142250	13142750	1.54024	5.78469e-06	0.0794191	C1
chr5	9486	54484030	54484530	3.1126	5.78469e-06	0.0541038	C1
chr4	4576	28385730	28386230	2.2329	5.91358e-06	0.0706635	C1
chr28	1215	4240846	4241346	1.7927	5.92024e-06	0.0763781	C1
chr3	8841	54017984	54018484	1.39024	6.05392e-06	0.088095	C1
chr7	875	5089115	5089615	2.59452	6.07297e-06	0.136081	C1
chr4	4053	22920666	22921166	2.04339	6.08311e-06	0.0531883	C1
chr7	877	5091809	5092309	1.49486	6.25687e-06	0.0396135	C1
chr21	1495	5389246	5389746	2.61324	6.32115e-06	0.0476872	C1
chr9	4884	23500846	23501346	1.44177	6.36466e-06	0.102121	C1
chr4	13869	90297905	90298405	1.37383	6.81985e-06	0.109944	C1
chr3	4156	25110081	25110581	2.20984	6.83828e-06	0.0616557	C1
chr10	3701	17697421	17697921	2.30356	6.95668e-06	0.0608426	C1
chr3	14157	94352505	94353005	1.55426	7.24716e-06	0.0562131	C1
chr1	10651	71485911	71486411	2.45319	7.27757e-06	0.0534268	C1
chr8	4169	23336016	23336516	1.7437	7.34349e-06	0.0866358	C1
chr1	3745	27678863	27679363	3.8881	7.58632e-06	0.0380669	C1
chr1	372	3367851	3368351	1.3848	7.6114e-06	0.0645488	C1
chr13	1948	11425966	11426466	2.10236	7.70084e-06	0.0389757	C1
chr4	13746	89585159	89585659	1.82723	7.71032e-06	0.073061	C1
chr10	987	5542568	5543068	1.75416	7.77786e-06	0.0759108	C1
chr5	5084	28777067	28777567	1.38175	7.83256e-06	0.114495	C1
chr4	9541	59819728	59820228	1.99039	7.83598e-06	0.0598293	C1
chr20	2720	13013998	13014498	1.80847	7.86697e-06	0.0662901	C1
chr4	9688	60641550	60642050	1.5899	7.92351e-06	0.103238	C1
chr10	3263	16058651	16059151	2.01461	7.93307e-06	0.083487	C1
chr1	347	3127457	3127957	1.31166	7.94921e-06	0.0531648	C1
chr7	6070	33230220	33230720	2.35632	7.9787e-06	0.0701556	C1
chr9	4193	20143907	20144407	1.76952	8.1498e-06	0.0624419	C1
chr6	1936	13685961	13686461	1.82014	8.24694e-06	0.0792088	C1
chr2	11503	83120945	83121445	2.2419	8.35857e-06	0.0578152	C1
chr2	12952	95650083	95650583	1.81436	8.39978e-06	0.0647718	C1
chr14	1390	5916516	5917016	2.24678	8.59906e-06	0.0743906	C1
chr26	743	2457740	2458240	1.45265	8.67956e-06	0.0815382	C1
chr8	4124	23064061	23064561	1.66807	8.68448e-06	0.075527	C1
chr6	4181	24776981	24777481	1.87205	8.68801e-06	0.0722132	C1
chr2	13978	102969471	102969971	2.18521	8.69139e-06	0.0629361	C1
chr1	5835	41489682	41490182	1.78867	8.96328e-06	0.0696635	C1
chr24	1543	5977583	5978083	1.46137	9.0175e-06	0.0664811	C1
chr4	1103	3881634	3882134	1.29403	9.0175e-06	0.0892571	C1
chr17	1191	5985566	5986066	1.91918	9.12971e-06	0.0579437	C1
chr1	17540	129523154	129523654	1.83262	9.15435e-06	0.0944139	C1
chr9	4221	20268376	20268876	1.82645	9.25583e-06	0.0928208	C1
chr28	545	2504687	2505187	1.53303	9.26631e-06	0.0714488	C1
chr4	4797	29460357	29460857	1.55005	9.40537e-06	0.0990917	C1
chr2	8758	59814190	59814690	1.77269	9.40842e-06	0.0759832	C1
chr2	15449	113307230	113307730	2.90674	9.43297e-06	0.0595927	C1
chr4	10297	65215757	65216257	2.14184	9.43434e-06	0.148156	C1
chr13	658	5043239	5043739	1.86832	9.64241e-06	0.0607049	C1
chr2	779	5127757	5128257	2.70278	9.68882e-06	0.056802	C1
chr24	539	1846554	1847054	1.66602	9.87802e-06	0.0802764	C1
chr4	8679	54546732	54547232	1.79376	9.96362e-06	0.0803647	C1
chr6	4243	24952318	24952818	1.74997	9.98466e-06	0.0682853	C1
chr1	18528	136816315	136816815	1.78842	1.00138e-05	0.0801003	C1
chr28	1022	3743328	3743828	1.81082	1.00277e-05	0.0568615	C1
chrZ	3728	39544419	39544919	2.46325	1.00277e-05	0.0493102	C1
chr3	16373	109941235	109941735	2.03928	1.01118e-05	0.0543062	C1
chr7	4849	26519423	26519923	1.40069	1.01886e-05	0.0979168	C1
chr20	1906	10003646	10004146	1.38452	1.03058e-05	0.125042	C1
chr4	6416	39565574	39566074	1.61377	1.03264e-05	0.061272	C1
chr15	2932	12441404	12441904	2.35035	1.04853e-05	0.039904	C1
chr1	6251	44606199	44606699	1.86263	1.05012e-05	0.0700549	C1
chr6	1759	12695698	12696198	2.63321	1.05012e-05	0.0466212	C1
chr1	1751	13104961	13105461	1.65733	1.05034e-05	0.0671686	C1
chr20	703	4384538	4385038	2.13495	1.05128e-05	0.0462263	C1
chr10	3900	18376667	18377167	1.39208	1.05614e-05	0.101857	C1
chr1	331	3048091	3048591	1.89098	1.07764e-05	0.0720311	C1
chr5	9200	52886153	52886653	1.80263	1.08726e-05	0.0604511	C1
chr7	5250	28118147	28118647	1.99587	1.09573e-05	0.0401742	C1
chr12	2471	11945735	11946235	1.59351	1.14179e-05	0.0710116	C1
chr20	27	262606	263106	1.91694	1.14397e-05	0.0723775	C1
chr18	1804	8711757	8712257	1.56524	1.14462e-05	0.0763895	C1
chr1	19385	144061305	144061805	1.46401	1.14643e-05	0.0839048	C1
chr18	1803	8711243	8711743	1.26322	1.14643e-05	0.0812906	C1
chr1	1083	8502332	8502832	1.59038	1.16534e-05	0.0581578	C1
chr3	8594	52315775	52316275	1.96468	1.16674e-05	0.105913	C1
chr13	758	5449815	5450315	1.50372	1.17149e-05	0.0786397	C1
chr1	9254	62181007	62181507	1.75551	1.17797e-05	0.0626357	C1
chr3	14202	94572670	94573170	1.92991	1.18275e-05	0.0641539	C1
chr1	16003	116388905	116389405	2.46383	1.19132e-05	0.052956	C1
chr2	11521	83199373	83199873	1.58152	1.20967e-05	0.0751938	C1
chr5	10004	57691420	57691920	1.58555	1.21218e-05	0.0753476	C1
chr13	1004	7254014	7254514	1.32159	1.21748e-05	0.0770845	C1
chr9	576	3985568	3986068	2.51853	1.21784e-05	0.0530611	C1
chr1	7990	54063533	54064033	3.08731	1.22109e-05	0.0415727	C1
chr6	5445	30853005	30853505	1.46735	1.22249e-05	0.0658215	C1
chr2	2284	15079399	15079899	1.28197	1.22285e-05	0.11435	C1
chr11	1240	6791822	6792322	1.76355	1.2396e-05	0.0530013	C1
chr2	2279	15070137	15070637	1.45358	1.2419e-05	0.0738203	C1
chr15	165	791789	792289	1.52818	1.2522e-05	0.128135	C1
chr6	2300	15917967	15918467	2.45496	1.2522e-05	0.0654592	C1
chr1	6300	44811509	44812009	2.87327	1.25776e-05	0.0484293	C1
chr2	11625	83902806	83903306	1.36395	1.2673e-05	0.0780925	C1
chr2	1938	13336175	13336675	2.62461	1.28804e-05	0.0534235	C1
chr1	22228	174544164	174544664	1.38652	1.30362e-05	0.093855	C1
chr1	9008	60834648	60835148	1.25297	1.31872e-05	0.0589385	C1
chr26	112	360374	360874	1.96166	1.32038e-05	0.0567549	C1
chr2	9430	63618927	63619427	3.01939	1.3435e-05	0.0467811	C1
chr3	7164	43546869	43547369	1.28925	1.34372e-05	0.0782754	C1
chr4	8496	53451909	53452409	1.92161	1.34372e-05	0.0929729	C1
chr18	2353	10196483	10196983	2.21194	1.34612e-05	0.0566554	C1
chr18	306	2463852	2464352	2.39877	1.35062e-05	0.0334483	C1
chr15	2861	12100896	12101396	1.76046	1.35396e-05	0.0557036	C1
chr1	12373	86791410	86791910	1.71011	1.36497e-05	0.055692	C1
chr8	5149	27756458	27756958	1.35726	1.36497e-05	0.0854512	C1
chr1	9398	62988507	62989007	2.20015	1.36841e-05	0.0675244	C1
chr2	18425	135999258	135999758	1.56755	1.3762e-05	0.0719051	C1
chr27	686	6383740	6384240	2.10933	1.37809e-05	0.0592826	C1
chr3	227	1659939	1660439	1.94835	1.39975e-05	0.0825138	C1
chr8	3487	20739174	20739674	1.36647	1.40337e-05	0.0972126	C1
chr20	2295	11468628	11469128	2.42606	1.4094e-05	0.0800817	C1
chr4	12190	78567784	78568284	1.92369	1.42572e-05	0.0516846	C1
chr10	2734	13556187	13556687	1.33776	1.43203e-05	0.112632	C1
chr4	4575	28367111	28367611	3.91277	1.44083e-05	0.0560685	C1
chr19	1375	6029572	6030072	1.32759	1.47404e-05	0.0787291	C1
chr27	1323	7862180	7862680	1.68382	1.48111e-05	0.0859913	C1
chr1	24886	195047472	195047972	1.25375	1.52574e-05	0.0796424	C1
chr4	9467	59072181	59072681	1.92921	1.529e-05	0.045311	C1
chr1	13620	97590305	97590805	1.95377	1.53921e-05	0.0984912	C1
chr2	3977	24367228	24367728	1.37544	1.53921e-05	0.0601909	C1
chr1	16229	119466814	119467314	1.27375	1.55556e-05	0.0775737	C1
chr20	372	2225960	2226460	2.30708	1.55776e-05	0.155297	C1
chr23	984	4203945	4204445	1.37663	1.57129e-05	0.0950661	C1
chr6	3613	22973009	22973509	2.20364	1.5807e-05	0.06139	C1
chr18	469	3064080	3064580	1.33696	1.60165e-05	0.0669546	C1
chr3	15212	101476834	101477334	1.91622	1.62123e-05	0.0738421	C1
chr11	3273	17734126	17734626	1.32905	1.65776e-05	0.0833884	C1
chr7	92	376999	377499	1.94389	1.67534e-05	0.0572404	C1
chr1	782	6729896	6730396	1.31249	1.67582e-05	0.0794273	C1
chr2	17452	127919005	127919505	1.54928	1.69334e-05	0.0541772	C1
chr3	13912	91899546	91900046	2.09416	1.70495e-05	0.0516288	C1
chr9	1497	8309371	8309871	2.06755	1.7179e-05	0.0772164	C1
chr27	1209	7587110	7587610	1.35012	1.72204e-05	0.0894425	C1
chr4	4706	29049629	29050129	2.08442	1.74598e-05	0.0513356	C1
chr28	659	2879308	2879808	2.13751	1.78141e-05	0.0573982	C1
chrZ	2964	31383575	31384075	1.27092	1.80729e-05	0.0845702	C1
chr4	11244	71570407	71570907	1.88535	1.81996e-05	0.0443885	C1
chr2	1655	11200950	11201450	1.97309	1.83025e-05	0.0711146	C1
chr1	14111	101354867	101355367	2.85857	1.83538e-05	0.0404874	C1
chr24	1171	4477752	4478252	2.15074	1.83538e-05	0.0695214	C1
chr6	3964	23942249	23942749	1.81776	1.91761e-05	0.0637347	C1
chr2	1675	11449872	11450372	1.45072	1.92258e-05	0.0712959	C1
chr13	922	6625185	6625685	2.14993	1.93765e-05	0.0712425	C1
chr3	3310	20722725	20723225	2.14652	1.93967e-05	0.0497156	C1
chr9	158	1774929	1775429	1.31924	1.94041e-05	0.107917	C1
chr1	8930	60328960	60329460	2.02271	1.96171e-05	0.0638135	C1
chr2	670	4616177	4616677	3.06302	1.96439e-05	0.047537	C1
chr6	5691	31981290	31981790	1.81883	1.97808e-05	0.0502442	C1
chr13	3467	17904310	17904810	1.96241	1.99598e-05	0.0580209	C1
chr7	2267	13155139	13155639	2.16931	2.01494e-05	0.0620914	C1
chr1	8727	59252307	59252807	1.59273	2.01505e-05	0.0723396	C1
chr8	2927	17447754	17448254	2.10491	2.03373e-05	0.0709706	C1
chr14	2296	9942682	9943182	1.60416	2.05473e-05	0.066194	C1
chr12	643	4006810	4007310	1.45929	2.07724e-05	0.0606898	C1
chr2	13963	102911781	102912281	1.30972	2.09025e-05	0.0671192	C1
chr1	9908	66496274	66496774	2.00676	2.10645e-05	0.0616257	C1
chr1	16130	118191940	118192440	1.26528	2.13547e-05	0.0820463	C1
chr5	1185	8202287	8202787	1.4025	2.14135e-05	0.0857074	C1
chr23	631	2675237	2675737	1.25922	2.15315e-05	0.123005	C1
chr20	2881	13459788	13460288	2.03886	2.16285e-05	0.0465557	C1
chr4	13256	85182315	85182815	1.36109	2.18301e-05	0.072206	C1
chr23	1090	4429346	4429846	1.8799	2.19557e-05	0.0721612	C1
chr17	1180	5965346	5965846	1.84984	2.20672e-05	0.0538003	C1
chr4	3303	16597389	16597889	2.16325	2.24316e-05	0.0669904	C1
chr1	19391	144113174	144113674	1.56742	2.27593e-05	0.0549466	C1
chr1	12895	90993828	90994328	2.17187	2.29779e-05	0.0518007	C1
chr8	1538	7718733	7719233	1.56928	2.30486e-05	0.034241	C1
chr2	6885	43268195	43268695	1.96953	2.30511e-05	0.0417729	C1
chr2	15990	117068764	117069264	1.40168	2.34276e-05	0.0730788	C1
chr2	6071	37700556	37701056	1.65669	2.36766e-05	0.064086	C1
chr5	5440	30650028	30650528	1.32539	2.37269e-05	0.0727809	C1
chr1	13781	98864793	98865293	1.36064	2.39351e-05	0.0691213	C1
chr1	19073	140466233	140466733	1.32367	2.39931e-05	0.0813813	C1
chr2	2269	15032600	15033100	1.89094	2.41541e-05	0.0726225	C1
chrZ	4145	44210219	44210719	1.42628	2.41751e-05	0.0633648	C1
chr1	15492	112919912	112920412	2.05702	2.41993e-05	0.0645241	C1
chr4	14046	91081538	91082038	1.72676	2.43711e-05	0.0759046	C1
chrZ	4940	54761074	54761574	2.3013	2.43802e-05	0.0556367	C1
chr12	3630	17176209	17176709	1.88595	2.55265e-05	0.0540302	C1
chr19	1828	7480628	7481128	1.29361	2.5552e-05	0.0995068	C1
chr5	8952	51354720	51355220	1.60262	2.56788e-05	0.0631852	C1
chr1	20343	155063580	155064080	1.90719	2.59368e-05	0.0510992	C1
chr18	2338	10177959	10178459	1.86108	2.60101e-05	0.0809641	C1
chr1	20708	158140200	158140700	1.53434	2.62558e-05	0.0836406	C1
chr6	5822	32667823	32668323	1.2761	2.62932e-05	0.0607776	C1
chr1	17252	126415139	126415639	2.32375	2.63388e-05	0.0542356	C1
chr28	1415	4960409	4960909	1.77523	2.69018e-05	0.0729995	C1
chr4	9567	59911805	59912305	1.73601	2.73123e-05	0.092913	C1
chr1	629	5526222	5526722	1.40242	2.73975e-05	0.0655393	C1
chr7	733	4474092	4474592	1.5742	2.74199e-05	0.0479879	C1
chr7	5864	31561335	31561835	1.55537	2.79517e-05	0.0443422	C1
chr17	139	1107506	1108006	1.71108	2.83966e-05	0.0610762	C1
chr14	21	597262	597762	2.40566	2.84757e-05	0.0507534	C1
chr2	3360	20889598	20890098	1.56095	2.85747e-05	0.0790078	C1
chr2	8042	51744608	51745108	1.39072	2.87409e-05	0.0540041	C1
chr22	861	4075430	4075930	1.52168	2.87409e-05	0.0777404	C1
chr3	2108	13540114	13540614	2.52424	2.88454e-05	0.049876	C1
chr1	23851	186768426	186768926	2.04777	2.90259e-05	0.068037	C1
chr1	619	5493329	5493829	1.54673	2.92987e-05	0.0455573	C1
chr4	7663	48361115	48361615	1.42156	2.95359e-05	0.0655511	C1
chr10	820	4699094	4699594	1.31797	2.96045e-05	0.0618524	C1
chr1	12400	87072182	87072682	1.89946	2.96869e-05	0.0609059	C1
chr23	386	1996163	1996663	1.76505	2.97356e-05	0.0796795	C1
chr27	685	6383180	6383680	1.51317	3.00508e-05	0.0602539	C1
chr13	1514	9744030	9744530	1.74848	3.00988e-05	0.0601184	C1
chr5	7262	41780357	41780857	1.811	3.01364e-05	0.0523045	C1
chr1	18372	135757350	135757850	2.4277	3.05604e-05	0.0515906	C1
chr7	4809	26313326	26313826	1.34934	3.08176e-05	0.0320671	C1
chr2	12471	90522841	90523341	1.96207	3.08946e-05	0.048212	C1
chr4	5355	32999683	33000183	1.30605	3.08946e-05	0.0694541	C1
chr17	574	3203343	3203843	2.46317	3.11423e-05	0.108858	C1
chr5	8946	51300052	51300552	1.32082	3.14727e-05	0.0678251	C1
chr1	16449	120954570	120955070	1.54521	3.15008e-05	0.0493435	C1
chr25	577	3585080	3585580	1.39347	3.17328e-05	0.0418228	C1
chr3	15176	101301436	101301936	1.57663	3.20702e-05	0.0804246	C1
chr1	15046	109622988	109623488	1.89955	3.24647e-05	0.0770783	C1
chr27	1048	7264909	7265409	1.57838	3.29523e-05	0.0774198	C1
chr11	1705	9304141	9304641	1.66208	3.31307e-05	0.0490939	C1
chr2	7056	44481589	44482089	1.77064	3.34857e-05	0.0828802	C1
chr15	2914	12394181	12394681	1.83757	3.37896e-05	0.0381089	C1
chr5	9025	51868166	51868666	1.69962	3.39114e-05	0.104948	C1
chr1	12837	90301773	90302273	1.7098	3.39442e-05	0.0559208	C1
chr4	13110	84401889	84402389	1.7872	3.39897e-05	0.0447753	C1
chr3	3975	24506801	24507301	1.92651	3.67196e-05	0.0400113	C1
chr4	797	2543186	2543686	1.80003	3.76978e-05	0.0577117	C1
chr2	5210	32275311	32275811	1.58374	3.77289e-05	0.0895701	C1
chr4	11622	74893416	74893916	1.4958	3.8132e-05	0.0810998	C1
chr17	1381	6558969	6559469	1.54407	3.81849e-05	0.0750276	C1
chr26	964	3228815	3229315	1.90633	3.83839e-05	0.0488215	C1
chr3	3409	21351063	21351563	1.28591	3.84683e-05	0.0687842	C1
chr27	1049	7266895	7267395	1.68592	3.9015e-05	0.0651341	C1
chr1	24963	195659549	195660049	1.70396	3.90629e-05	0.0609448	C1
chr28	219	1233619	1234119	2.12508	3.90629e-05	0.0864753	C1
chr15	756	2677232	2677732	1.56906	3.93821e-05	0.0673177	C1
chr4	4073	23229399	23229899	1.75526	4.00354e-05	0.065706	C1
chr8	850	4713687	4714187	3.30286	4.00598e-05	0.0404357	C1
chr1	15055	109708744	109709244	1.39034	4.13697e-05	0.08436	C1
chr3	4208	25478965	25479465	2.02961	4.18001e-05	0.05811	C1
chr25	300	2534169	2534669	1.64119	4.18454e-05	0.0747846	C1
chr3	11914	75138489	75138989	1.76145	4.21337e-05	0.0743733	C1
chr12	2019	9814915	9815415	1.72508	4.224e-05	0.0552621	C1
chr27	692	6399834	6400334	1.27872	4.26807e-05	0.0402928	C1
chr8	5140	27683143	27683643	2.48811	4.27734e-05	0.0541846	C1
chr26	127	389654	390154	1.34193	4.41932e-05	0.0547033	C1
chr5	3795	22269600	22270100	1.33096	4.4243e-05	0.10195	C1
chr1	13523	96753894	96754394	2.6668	4.44897e-05	0.0518316	C1
chr1	541	4858646	4859146	1.56383	4.47465e-05	0.0460631	C1
chr18	1657	8011533	8012033	1.5496	4.53012e-05	0.0548448	C1
chr11	3336	17918155	17918655	2.17362	4.64405e-05	0.0729393	C1
chr1	763	6674148	6674648	2.42938	4.73062e-05	0.0580537	C1
chr3	13898	91789717	91790217	1.83997	4.73501e-05	0.0504102	C1
chr15	1708	6857650	6858150	1.68197	4.76433e-05	0.0521449	C1
chr28	1217	4245576	4246076	2.76516	4.79177e-05	0.0469705	C1
chr21	630	2436226	2436726	1.85212	4.79569e-05	0.0497121	C1
chrZ	6509	72056574	72057074	1.69764	4.87615e-05	0.0839789	C1
chr7	1853	11578930	11579430	2.6137	4.94136e-05	0.0452644	C1
chr3	12059	75826555	75827055	2.02039	4.97984e-05	0.0286999	C1
chr2	12808	93550530	93551030	1.3433	4.99358e-05	0.0547419	C1
chr1	20737	158425434	158425934	1.7027	5.0411e-05	0.0576472	C1
chr3	7550	46122834	46123334	1.7974	5.06757e-05	0.0623698	C1
chr2	18756	137944822	137945322	1.84095	5.12421e-05	0.0473939	C1
chr12	2018	9813049	9813549	1.99346	5.18365e-05	0.0725739	C1
chr17	1680	7617322	7617822	1.43558	5.27795e-05	0.0921765	C1
chr15	2875	12162845	12163345	1.45208	5.30412e-05	0.0593022	C1
chr4	9424	58790763	58791263	1.91669	5.32038e-05	0.0462624	C1
chr15	1257	4940995	4941495	2.16662	5.34818e-05	0.0643168	C1
chr3	15105	100641117	100641617	3.25701	5.35762e-05	0.0374153	C1
chr9	3925	19199738	19200238	1.65973	5.40167e-05	0.0552641	C1
chr3	461	3312270	3312770	1.77056	5.58492e-05	0.0443043	C1
chr1	21039	165170808	165171308	1.82325	5.60001e-05	0.0850613	C1
chr5	4954	28494023	28494523	1.48068	5.6024e-05	0.050948	C1
chr3	6496	39926305	39926805	1.77979	5.60815e-05	0.0657116	C1
chr3	6921	42216310	42216810	1.40294	5.66813e-05	0.0391828	C1
chr2	2319	15193393	15193893	2.21406	5.67813e-05	0.0544888	C1
chr3	1682	10910330	10910830	1.50757	5.67929e-05	0.0343541	C1
chr2	3495	21879404	21879904	2.08971	5.68569e-05	0.0541071	C1
chr2	18785	138081800	138082300	1.74095	5.7172e-05	0.0653547	C1
chr4	13870	90299881	90300381	1.92604	5.89911e-05	0.0412043	C1
chr2	18711	137659221	137659721	1.71314	5.9041e-05	0.0670554	C1
chr7	4355	23891973	23892473	2.55393	5.90699e-05	0.0373901	C1
chr13	2896	15852251	15852751	1.57236	5.96134e-05	0.0769667	C1
chr5	7257	41710709	41711209	1.66328	5.96188e-05	0.0428292	C1
chr7	3165	17726550	17727050	1.76815	5.97848e-05	0.0573596	C1
chr5	8542	49399250	49399750	1.57022	5.9916e-05	0.0662828	C1
chr8	646	4200670	4201170	1.58177	5.99536e-05	0.0782585	C1
chr4	12188	78557421	78557921	1.53165	6.0154e-05	0.0987481	C1
chr4	13467	87254109	87254609	3.66624	6.04728e-05	0.0559392	C1
chr2	7057	44486395	44486895	1.32546	6.04771e-05	0.0814983	C1
chr21	1475	5330091	5330591	1.27884	6.04771e-05	0.0994146	C1
chr18	1686	8149421	8149921	1.6121	6.07878e-05	0.0877302	C1
chr5	3796	22270204	22270704	1.3325	6.0895e-05	0.0704823	C1
chr17	2544	10312788	10313288	1.27406	6.19278e-05	0.0453714	C1
chr3	16104	108179953	108180453	2.33847	6.2482e-05	0.0569349	C1
chr33	803	7698798	7699298	1.34035	6.26215e-05	0.0664544	C1
chr4	13873	90304585	90305085	1.486	6.31287e-05	0.052705	C1
chr11	2757	15578030	15578530	1.47751	6.36916e-05	0.0878053	C1
chr11	760	4364688	4365188	1.80938	6.39294e-05	0.094722	C1
chr10	4154	19420406	19420906	1.3198	6.47461e-05	0.0659429	C1
chr17	1995	8735631	8736131	1.74069	6.49396e-05	0.0447176	C1
chr26	812	2723473	2723973	1.44155	6.49396e-05	0.0637039	C1
chr12	3334	16237867	16238367	1.76739	6.6028e-05	0.0676824	C1
chr25	459	3016781	3017281	1.52594	6.63067e-05	0.0593302	C1
chr1	293	2717669	2718169	2.8429	6.64434e-05	0.0416602	C1
chr27	451	5538523	5539023	1.62894	6.64635e-05	0.0677846	C1
chr4	6830	42810300	42810800	1.87594	6.6862e-05	0.0460543	C1
chr26	30	121741	122241	2.54369	6.70025e-05	0.0552039	C1
chr1	1482	11463231	11463731	1.6661	6.70924e-05	0.0467898	C1
chr4	9450	58876669	58877169	2.92126	6.70924e-05	0.0424425	C1
chr9	765	5052571	5053071	2.19603	6.70924e-05	0.0533159	C1
chr11	879	4779384	4779884	1.42076	6.7151e-05	0.0634071	C1
chr17	2157	9158451	9158951	1.7591	6.76253e-05	0.0480563	C1
chr1	17309	126656317	126656817	2.41167	6.87715e-05	0.0656446	C1
chr10	3868	18323802	18324302	1.55271	7.02032e-05	0.0542644	C1
chr3	8862	54130535	54131035	1.6681	7.13754e-05	0.0827148	C1
chr8	5152	27774525	27775025	2.13254	7.15527e-05	0.0497421	C1
chr20	231	1298416	1298916	1.91568	7.15834e-05	0.0535609	C1
chr26	1618	5237993	5238493	2.20967	7.18753e-05	0.0487411	C1
chr13	3608	18249950	18250450	2.54911	7.19878e-05	0.0357325	C1
chr10	4085	19131711	19132211	1.53013	7.25202e-05	0.0626149	C1
chr3	10636	65623134	65623634	2.69364	7.37572e-05	0.0483253	C1
chr4	12144	78306636	78307136	1.56868	7.38862e-05	0.0530565	C1
chr12	1998	9664627	9665127	1.42428	7.40133e-05	0.0575208	C1
chr11	3038	17064793	17065293	1.70952	7.40882e-05	0.0716809	C1
chr6	4982	28511486	28511986	1.41878	7.41648e-05	0.0657345	C1
chr12	1994	9654591	9655091	2.5429	7.45916e-05	0.0383766	C1
chr26	1130	3779989	3780489	1.87362	7.48468e-05	0.0538646	C1
chr8	3963	22376138	22376638	2.08711	7.48502e-05	0.0385427	C1
chr1	9366	62755063	62755563	1.46333	7.49043e-05	0.0570693	C1
chr13	1962	11451888	11452388	2.53268	7.50754e-05	0.0384137	C1
chr3	8310	50886490	50886990	1.74785	7.5203e-05	0.0509886	C1
chr4	6233	38747892	38748392	2.81897	7.55581e-05	0.0494991	C1
chr1	20868	161630632	161631132	2.39159	7.5746e-05	0.0444742	C1
chr4	6486	39875124	39875624	1.57438	7.60971e-05	0.0532401	C1
chr11	3064	17186402	17186902	1.55674	7.67719e-05	0.0730165	C1
chr1	1121	8892524	8893024	1.3133	7.71204e-05	0.0585283	C1
chr2	3572	22221076	22221576	1.53473	7.73899e-05	0.0730173	C1
chr17	1687	7627496	7627996	1.5329	7.77144e-05	0.0508703	C1
chr6	987	8666050	8666550	1.85681	7.78418e-05	0.0788373	C1
chr3	14011	92880945	92881445	1.69434	7.83549e-05	0.0597892	C1
chr23	768	3351706	3352206	2.41139	7.92046e-05	0.0575715	C1
chr2	8173	54451397	54451897	1.90405	7.97375e-05	0.0809564	C1
chr1	8164	55454507	55455007	3.02625	8.05868e-05	0.028191	C1
chr10	3755	17980006	17980506	1.51192	8.30885e-05	0.0573369	C1
chr3	2371	15056064	15056564	1.74537	8.34354e-05	0.0587061	C1
chr20	643	3966610	3967110	1.40757	8.34814e-05	0.0530282	C1
chr1	15778	114184899	114185399	1.49977	8.38077e-05	0.0335827	C1
chr2	2525	16399599	16400099	1.44065	8.38077e-05	0.0497443	C1
chr14	2685	12648174	12648674	2.85232	8.43468e-05	0.0304092	C1
chr1	5521	39168239	39168739	1.29986	8.46356e-05	0.0765564	C1
chr28	958	3531717	3532217	1.55755	8.60149e-05	0.0894757	C1
chr24	1590	6197890	6198390	1.9189	8.63884e-05	0.0450565	C1
chr2	11185	79220885	79221385	1.32753	8.65501e-05	0.0671034	C1
chr1	5825	41349127	41349627	1.69146	8.72349e-05	0.0467764	C1
chr11	3457	18348770	18349270	2.06307	8.72349e-05	0.0572026	C1
chr12	3157	15294194	15294694	2.41113	8.72349e-05	0.0559125	C1
chr2	10954	76860661	76861161	1.3699	8.7545e-05	0.0682853	C1
chr3	13313	86950022	86950522	1.70006	8.86957e-05	0.048222	C1
chr4	2884	13780771	13781271	1.68077	8.86957e-05	0.0558887	C1
chrZ	2833	27703062	27703562	1.77004	8.86957e-05	0.0413882	C1
chr18	2288	10046900	10047400	1.25751	8.879e-05	0.0874854	C1
chr4	11058	69741636	69742136	1.35416	8.94507e-05	0.120739	C1
chr2	14188	104220503	104221003	1.95927	9.12982e-05	0.0678956	C1
chr3	7941	48552450	48552950	1.48584	9.20973e-05	0.065031	C1
chr1	12259	85824569	85825069	1.69569	9.22029e-05	0.0371019	C1
chr1	24721	193673389	193673889	2.34692	9.38903e-05	0.0568461	C1
chr1	8119	55019443	55019943	2.69753	9.41531e-05	0.0508284	C1
chr19	806	3776851	3777351	1.8497	9.47995e-05	0.0582477	C1
chr14	602	3072589	3073089	1.99508	9.60957e-05	0.0481142	C1
chr2	5425	33303383	33303883	1.46056	9.7131e-05	0.0583971	C1
chr17	333	1979912	1980412	2.84562	9.82253e-05	0.0486874	C1
chr21	915	3129833	3130333	1.46842	9.90441e-05	0.0774586	C1
chr2	18884	138789332	138789832	1.52398	0.000100852	0.0746997	C1
chr1	16733	122984198	122984698	1.90917	0.000100941	0.0578374	C1
chr20	129	767991	768491	1.39234	0.000101121	0.0543491	C1
chr1	23022	179904680	179905180	2.54895	0.00010203	0.0320722	C1
chr1	23105	180295097	180295597	1.35748	0.000103265	0.0779887	C1
chr1	24936	195503404	195503904	2.01577	0.000103265	0.0595356	C1
chr21	347	1350666	1351166	1.29198	0.000103318	0.0322815	C1
chr4	3606	18140501	18141001	1.62841	0.000103318	0.0446021	C1
chr12	2079	10089110	10089610	2.40701	0.000103693	0.0357995	C1
chr3	3811	23485413	23485913	2.72329	0.000105391	0.0647368	C1
chr4	8058	50616577	50617077	1.43982	0.000105444	0.0601592	C1
chr1	12665	89103525	89104025	2.5985	0.000106702	0.0315588	C1
chr1	3750	27719389	27719889	2.03393	0.000106764	0.0486739	C1
chr21	1351	4752454	4752954	1.51069	0.000107421	0.0474232	C1
chr1	24002	187938151	187938651	1.33138	0.000107979	0.0423373	C1
chr4	11527	74159086	74159586	1.60959	0.000108644	0.0702654	C1
chr24	251	927390	927890	2.43571	0.000108865	0.0358198	C1
chr4	9666	60466860	60467360	2.44207	0.000109437	0.0507925	C1
chr2	8266	55586013	55586513	2.5475	0.000110956	0.0421029	C1
chr4	4573	28338424	28338924	2.31626	0.000110956	0.0382382	C1
chr3	11860	74806391	74806891	1.98257	0.000111378	0.0469332	C1
chr13	3587	18178636	18179136	1.65177	0.000113262	0.0638388	C1
chr10	583	3679144	3679644	2.09546	0.000113275	0.0365724	C1
chr2	2701	17500046	17500546	2.34614	0.000113516	0.0494531	C1
chr1	25049	196421190	196421690	1.39178	0.00011424	0.0830982	C1
chr1	8827	59734768	59735268	2.32838	0.000114889	0.0382507	C1
chr6	2543	17091099	17091599	1.36909	0.00011507	0.0320523	C1
chr8	5084	27504301	27504801	2.12957	0.000115205	0.0457331	C1
chr19	564	2515688	2516188	2.2984	0.000116197	0.0491345	C1
chr9	4990	23862356	23862856	1.7139	0.000116256	0.056325	C1
chr4	7561	47858055	47858555	1.49463	0.000116668	0.0792867	C1
chr1	20854	161101778	161102278	2.44293	0.000117005	0.0556039	C1
chr4	13878	90397546	90398046	2.65618	0.000117246	0.0542994	C1
chr11	2270	12284340	12284840	1.8431	0.000117531	0.0510151	C1
chr23	857	3754683	3755183	1.5862	0.000118017	0.0537975	C1
chr8	4681	25829988	25830488	1.8464	0.000118783	0.0373965	C1
chr8	3702	21382450	21382950	1.73089	0.000119237	0.0501448	C1
chr20	792	4873856	4874356	1.37456	0.000120094	0.0551591	C1
chr4	9689	60642187	60642687	1.53638	0.000120264	0.0739551	C1
chr8	4054	22683364	22683864	1.71828	0.00012092	0.0624618	C1
chr2	5118	31933021	31933521	1.85347	0.000124549	0.0384735	C1
chr1	15054	109707503	109708003	1.70552	0.000125002	0.0532567	C1
chr25	467	3026370	3026870	1.33897	0.000126581	0.0653852	C1
chr7	4032	22204995	22205495	1.66088	0.000127908	0.0612062	C1
chr1	15026	109484333	109484833	1.40651	0.000128167	0.0448836	C1
chr4	11969	77025218	77025718	2.0064	0.000128506	0.0599361	C1
chr8	3879	22054448	22054948	1.86784	0.000129182	0.0318375	C1
chr1	15388	111895492	111895992	1.74325	0.000129189	0.0333761	C1
chr1	22721	178201056	178201556	1.3668	0.000129452	0.0695334	C1
chr24	878	3335882	3336382	1.3088	0.000130921	0.0652022	C1
chr1	7495	51280755	51281255	1.38315	0.000131212	0.0604912	C1
chrZ	1731	17314605	17315105	1.85501	0.000131512	0.0468207	C1
chr8	3996	22468349	22468849	1.66949	0.000131948	0.0724738	C1
chr15	2975	12510523	12511023	1.26195	0.000133275	0.0588627	C1
chr10	2798	14002418	14002918	1.37897	0.000133681	0.0660106	C1
chr1	10621	71293537	71294037	1.63696	0.000135016	0.069667	C1
chr19	1665	7028922	7029422	2.12117	0.000135835	0.0572685	C1
chrZ	3643	38472296	38472796	2.2153	0.000136582	0.0462486	C1
chr1	10111	67914115	67914615	1.30544	0.000137987	0.0662221	C1
chr6	2548	17110479	17110979	1.78478	0.000138377	0.0384745	C1
chr26	783	2609572	2610072	1.44323	0.000139656	0.0546309	C1
chr1	14705	107363457	107363957	1.68451	0.000140511	0.0479393	C1
chr11	997	5616307	5616807	1.28319	0.000140993	0.0468378	C1
chr3	1753	11210943	11211443	1.63507	0.000141262	0.0765487	C1
chr2	14767	108257581	108258081	1.42201	0.000141642	0.0475545	C1
chr22	794	3792711	3793211	1.36209	0.000142016	0.0582658	C1
chr7	2326	13492496	13492996	1.33773	0.000142371	0.07492	C1
chr11	2061	11219438	11219938	1.48996	0.000142695	0.0693149	C1
chr4	3715	19896319	19896819	1.73741	0.000144173	0.0487694	C1
chr3	10970	67333293	67333793	1.347	0.000144418	0.0787419	C1
chr6	4241	24948289	24948789	1.91551	0.000144422	0.0744468	C1
chrZ	5939	65577699	65578199	1.4497	0.000144653	0.0658011	C1
chr22	502	2431660	2432160	1.37963	0.000146018	0.0666496	C1
chr5	8887	50921527	50922027	1.97198	0.000146323	0.0491433	C1
chr10	2442	12313880	12314380	1.42456	0.000146555	0.0357329	C1
chr3	5901	35992423	35992923	1.5717	0.000146793	0.0413296	C1
chr5	4983	28565011	28565511	2.67476	0.00014694	0.0556149	C1
chr3	3153	19519418	19519918	1.26881	0.000147198	0.0467939	C1
chr1	6067	43507994	43508494	2.13088	0.000148243	0.0565678	C1
chr1	6377	45091018	45091518	2.3541	0.000148627	0.0414319	C1
chr18	1750	8425437	8425937	1.72639	0.000148728	0.0540358	C1
chr3	2949	18278664	18279164	2.14534	0.00014881	0.0629857	C1
chr5	8969	51457387	51457887	3.54196	0.000150436	0.0326445	C1
chr26	968	3234428	3234928	1.38341	0.000150659	0.0615161	C1
chr4	828	2884334	2884834	2.7776	0.000151347	0.0389102	C1
chr7	4844	26459650	26460150	1.29502	0.000153028	0.0491033	C1
chr12	2139	10310906	10311406	1.26976	0.000153337	0.0824755	C1
chrZ	3726	39538163	39538663	2.44524	0.000153779	0.0388904	C1
chrZ	892	9356249	9356749	1.74834	0.000154539	0.0512526	C1
chrZ	3065	32185996	32186496	1.69666	0.000155652	0.0594818	C1
chr3	1476	10047180	10047680	1.87803	0.00015596	0.0533224	C1
chr4	562	1683513	1684013	1.69507	0.00015736	0.0818692	C1
chr7	3603	20082775	20083275	1.5912	0.00015736	0.0636522	C1
chr21	924	3166805	3167305	1.30317	0.000157516	0.0608165	C1
chr24	541	1870378	1870878	1.25652	0.000157528	0.0475057	C1
chr4	6498	39929924	39930424	1.60571	0.000158167	0.0482553	C1
chr7	1562	10104498	10104998	1.76144	0.000159152	0.0528601	C1
chr24	537	1839468	1839968	2.34397	0.000159843	0.0630254	C1
chr12	3365	16371394	16371894	1.93381	0.000160038	0.0533525	C1
chr2	12971	96022883	96023383	1.26972	0.000161954	0.0627243	C1
chr2	15505	113813895	113814395	1.80511	0.000162067	0.0387752	C1
chr12	3819	18246691	18247191	2.00819	0.000162449	0.0492401	C1
chr12	4111	19569654	19570154	1.71447	0.000162449	0.0513907	C1
chr13	3239	17235232	17235732	1.35569	0.000162449	0.0413716	C1
chr3	10493	64684544	64685044	1.44782	0.00016272	0.0604438	C1
chr1	4688	34151322	34151822	1.7116	0.000163432	0.0403508	C1
chr1	18495	136624223	136624723	1.73313	0.000163506	0.0437555	C1
chr3	15114	100800602	100801102	1.74826	0.000163581	0.0436012	C1
chr1	6448	45466466	45466966	1.66287	0.000163662	0.0489478	C1
chr19	1829	7481133	7481633	1.66704	0.000163885	0.052287	C1
chr1	23576	184117956	184118456	2.53403	0.0001646	0.039743	C1
chr5	2160	13685977	13686477	2.14277	0.000164884	0.0598727	C1
chrZ	1351	13517457	13517957	2.08895	0.000164926	0.0317671	C1
chr10	1554	8282406	8282906	1.41159	0.000165055	0.0737818	C1
chr6	5981	33324939	33325439	2.32166	0.000166185	0.0515414	C1
chr4	8732	54868278	54868778	1.69242	0.000167805	0.0568097	C1
chr18	707	3933076	3933576	1.34014	0.000167807	0.0521011	C1
chr2	10654	75075794	75076294	1.58423	0.000169791	0.0563184	C1
chr4	2812	13470754	13471254	1.99459	0.000170654	0.04675	C1
chr18	1745	8412650	8413150	2.33181	0.000171444	0.0326343	C1
chr1	23007	179849791	179850291	1.95351	0.000171729	0.034907	C1
chr8	3897	22169803	22170303	1.79491	0.000171823	0.0370258	C1
chr2	5657	34450122	34450622	1.96458	0.000171871	0.05363	C1
chr3	6590	40304557	40305057	1.46229	0.00017296	0.0485117	C1
chr25	171	1512436	1512936	1.49676	0.000173473	0.0721595	C1
chr1	5822	41336168	41336668	2.0266	0.000174458	0.0634328	C1
chr8	2580	15799911	15800411	1.86073	0.000174499	0.0822731	C1
chr2	6585	41186110	41186610	2.12616	0.00017542	0.0583474	C1
chr4	5279	32450004	32450504	1.69866	0.000175532	0.0637828	C1
chr1	15456	112525492	112525992	1.70432	0.00017768	0.0523413	C1
chr7	632	3731003	3731503	1.83386	0.000178976	0.0586776	C1
chr1	24414	191136736	191137236	2.19079	0.000180041	0.067147	C1
chr1	1731	12964936	12965436	1.90456	0.000180073	0.0413209	C1
chr1	5889	41998617	41999117	1.61832	0.000180387	0.0542654	C1
chr4	13810	89992764	89993264	1.43407	0.000180728	0.0244415	C1
chr13	598	4636485	4636985	1.29151	0.00018098	0.0609927	C1
chr1	18261	134945778	134946278	1.38819	0.000181094	0.0604589	C1
chr5	6143	35604653	35605153	1.28129	0.000181235	0.0567432	C1
chr22	889	4261577	4262077	1.57927	0.000182029	0.0711118	C1
chr24	305	1070836	1071336	2.05198	0.000182619	0.0396236	C1
chr1	17173	126053015	126053515	1.58446	0.000182637	0.0543476	C1
chr5	7238	41554899	41555399	2.25707	0.000182918	0.0400764	C1
chr12	4061	19289236	19289736	2.13862	0.000182997	0.0636897	C1
chr1	12388	86971306	86971806	1.33454	0.000183378	0.0803386	C1
chr18	1563	7687863	7688363	1.65334	0.000183586	0.0678919	C1
chr15	579	2101501	2102001	1.73267	0.000184448	0.0313553	C1
chr1	4427	32565154	32565654	1.75324	0.000184701	0.0480958	C1
chr3	7391	45260175	45260675	2.33016	0.00018496	0.0661269	C1
chr2	15475	113557297	113557797	1.62746	0.000185244	0.0568708	C1
chr17	483	2789971	2790471	1.31361	0.000187609	0.115846	C1
chr3	11412	70918411	70918911	1.27741	0.000189587	0.0707034	C1
chr1	12413	87218805	87219305	1.43667	0.00019144	0.0550679	C1
chr4	10090	63619171	63619671	1.80136	0.00019151	0.0533517	C1
chr20	1329	7461875	7462375	2.00909	0.000192597	0.0778819	C1
chr5	4361	24902896	24903396	1.57971	0.000192597	0.0601702	C1
chr12	3406	16448919	16449419	1.88392	0.000193597	0.0530132	C1
chr1	8250	56053094	56053594	1.74582	0.000194663	0.0531626	C1
chr3	8252	50499361	50499861	1.94385	0.0001985	0.0872414	C1
chr17	387	2193510	2194010	1.67006	0.000198807	0.0481362	C1
chr6	4852	28032011	28032511	1.35668	0.000199108	0.0498006	C1
chr7	889	5113155	5113655	1.66435	0.000199412	0.0455477	C1
chrZ	3806	40452145	40452645	1.68797	0.000200333	0.0520015	C1
chr2	812	5278932	5279432	1.65419	0.000202166	0.0480234	C1
chr13	2689	14875760	14876260	1.45219	0.00020256	0.0499928	C1
chr19	683	3145961	3146461	1.41777	0.000206648	0.0423702	C1
chr21	251	1103791	1104291	1.69782	0.000206648	0.112337	C1
chr6	1433	11205700	11206200	1.48878	0.00020765	0.0522481	C1
chr1	6070	43528227	43528727	1.48398	0.000208444	0.0481901	C1
chr18	1741	8388220	8388720	1.57049	0.000209144	0.0584622	C1
chr2	12794	93356462	93356962	2.2808	0.000209393	0.0424453	C1
chr17	562	3144978	3145478	1.93467	0.000209989	0.0594792	C1
chr6	4880	28105968	28106468	2.27761	0.000210762	0.0488592	C1
chr4	5257	32284778	32285278	1.43959	0.000211066	0.0414299	C1
chr10	4034	19004845	19005345	1.27998	0.000211658	0.0716178	C1
chr11	3772	19304046	19304546	1.2548	0.000211992	0.060485	C1
chr1	23674	185779106	185779606	1.78596	0.000212952	0.0404325	C1
chr28	1206	4208147	4208647	1.40286	0.00021319	0.0647624	C1
chr3	13899	91790286	91790786	1.33726	0.00021319	0.0438045	C1
chr13	2383	13765855	13766355	1.27668	0.000214654	0.0537205	C1
chr2	9620	64775771	64776271	3.01633	0.000215977	0.11214	C1
chr2	2233	14876426	14876926	1.86876	0.000217061	0.0496376	C1
chr19	1029	4742251	4742751	1.54066	0.00021708	0.0592438	C1
chr21	216	1006813	1007313	1.46467	0.000217903	0.0537142	C1
chr26	1452	4839841	4840341	1.54941	0.000220508	0.0669846	C1
chr2	7917	50882952	50883452	1.62598	0.000221414	0.0491907	C1
chr3	16292	109478169	109478669	2.90827	0.00022181	0.0429407	C1
chr1	10426	69994744	69995244	1.55024	0.000222551	0.0649359	C1
chr4	12710	81852618	81853118	2.20674	0.000222974	0.0524618	C1
chr3	5551	33686895	33687395	1.29425	0.000223262	0.0703428	C1
chr3	11856	74691301	74691801	1.93623	0.000223351	0.0544343	C1
chr10	4188	19524765	19525265	1.49885	0.00022451	0.0593994	C1
chr28	301	1521997	1522497	1.31203	0.00022488	0.0660359	C1
chr5	6079	35149942	35150442	1.32867	0.000225368	0.0698689	C1
chr13	1484	9656758	9657258	1.34882	0.000225878	0.0554847	C1
chr3	3165	19593793	19594293	1.56019	0.000227122	0.0620026	C1
chr17	2156	9157819	9158319	1.4866	0.000227598	0.0436591	C1
chr2	11259	79890536	79891036	2.76829	0.000227955	0.0357576	C1
chr1	10483	70430529	70431029	2.4282	0.000228019	0.0297389	C1
chr10	2924	14626163	14626663	2.06115	0.000228685	0.0375669	C1
chr26	759	2513843	2514343	1.82049	0.000229202	0.0395749	C1
chr3	14395	95810705	95811205	1.68748	0.000231188	0.0652604	C1
chr20	130	768540	769040	1.78116	0.000231685	0.0441359	C1
chr17	2559	10339411	10339911	1.78981	0.000231815	0.0494802	C1
chr4	5685	34838036	34838536	1.74551	0.000231815	0.0478256	C1
chr2	8465	57361265	57361765	1.60686	0.000231993	0.0370237	C1
chr21	1683	6506475	6506975	2.09682	0.000233985	0.0394633	C1
chr2	17051	125267264	125267764	1.37163	0.000234856	0.0989346	C1
chr24	299	1045296	1045796	1.95298	0.00023486	0.038171	C1
chrZ	3164	33028325	33028825	2.38247	0.000236777	0.0305749	C1
chr13	1679	10440542	10441042	1.65398	0.000236839	0.0468114	C1
chr6	4233	24927645	24928145	1.68091	0.000239004	0.0437708	C1
chr1	19269	142405173	142405673	1.69705	0.000239936	0.0492337	C1
chr1	9293	62319123	62319623	2.28817	0.000240443	0.0331696	C1
chr10	4157	19427379	19427879	1.57018	0.000242487	0.0575764	C1
chr25	466	3025655	3026155	1.93784	0.000242487	0.0568819	C1
chr6	1397	10815671	10816171	1.97224	0.000242487	0.0518341	C1
chr3	8840	54016927	54017427	1.97482	0.000243085	0.0326585	C1
chr4	9825	61356668	61357168	1.54068	0.000244446	0.0589179	C1
chr1	22324	175384978	175385478	2.29815	0.000245172	0.0422535	C1
chr1	12581	88320034	88320534	2.18641	0.000246306	0.0595711	C1
chr1	16073	117219928	117220428	1.31869	0.000249527	0.0353649	C1
chr18	1744	8396896	8397396	1.83212	0.000251363	0.0471832	C1
chr3	12777	81261671	81262171	1.51702	0.000251363	0.0442882	C1
chr8	356	2506922	2507422	1.50977	0.000251363	0.0490807	C1
chr3	10086	61518908	61519408	1.58163	0.000252797	0.0546909	C1
chr5	9129	52417090	52417590	3.73117	0.000252797	0.0266954	C1
chr2	4085	24754145	24754645	1.67695	0.000253223	0.0469002	C1
chr1	5959	43063776	43064276	1.39023	0.000254408	0.0656319	C1
chr10	661	4065812	4066312	1.48743	0.000255292	0.0682099	C1
chr1	13305	93781620	93782120	1.9969	0.000255535	0.0348503	C1
chr21	620	2411069	2411569	1.44152	0.000255703	0.0597688	C1
chr9	1281	7702714	7703214	1.50458	0.000258051	0.0451275	C1
chr2	12393	89973679	89974179	2.04536	0.000259895	0.041203	C1
chr17	664	3648845	3649345	1.39742	0.000260026	0.0642522	C1
chr8	5299	28355720	28356220	1.35357	0.000260586	0.0834913	C1
chr18	1746	8413362	8413862	1.6061	0.000260848	0.0241161	C1
chr3	6931	42259998	42260498	1.51056	0.000261405	0.0719197	C1
chrZ	2588	25024174	25024674	1.76735	0.000262717	0.0440219	C1
chr2	11977	86802315	86802815	1.35089	0.000266816	0.064852	C1
chr3	4012	24599726	24600226	2.28304	0.000268799	0.0613387	C1
chr6	2399	16366467	16366967	2.36079	0.000269589	0.0640406	C1
chr22	290	1498602	1499102	1.50927	0.000275038	0.0413633	C1
chr1	4183	30694586	30695086	1.62474	0.000275471	0.0445199	C1
chr2	7682	48838681	48839181	1.77223	0.000276878	0.0358765	C1
chr1	3997	29756509	29757009	1.3783	0.000280123	0.0453979	C1
chr4	403	1138374	1138874	1.32041	0.000281185	0.10009	C1
chr2	2292	15103788	15104288	1.94724	0.000281584	0.0330403	C1
chr18	2210	9839530	9840030	1.43037	0.000282856	0.0490353	C1
chr2	780	5129508	5130008	2.5443	0.000287863	0.0638822	C1
chr17	1599	7437876	7438376	1.78502	0.000288097	0.0634448	C1
chr11	3512	18556752	18557252	1.29607	0.000290076	0.0600051	C1
chr6	4049	24210963	24211463	1.61202	0.000293219	0.05684	C1
chr4	7960	50105529	50106029	1.4165	0.000294925	0.0780613	C1
chr2	2015	13896362	13896862	1.34651	0.000295151	0.0750505	C1
chr10	603	3774070	3774570	1.75542	0.000295579	0.0587433	C1
chr12	1995	9655344	9655844	2.17921	0.000295634	0.0484566	C1
chr21	243	1094838	1095338	1.46175	0.00029771	0.0345757	C1
chr9	871	5419968	5420468	1.69615	0.000300403	0.0843593	C1
chr1	13872	99684747	99685247	1.58451	0.000301097	0.130365	C1
chr1	18944	139744493	139744993	1.78427	0.000301205	0.0504697	C1
chr21	962	3257354	3257854	1.98528	0.000301205	0.0558035	C1
chrZ	5304	58161798	58162298	1.76365	0.000301449	0.0494511	C1
chr7	881	5098761	5099261	1.76951	0.000302089	0.0470803	C1
chr18	1193	5979313	5979813	1.81378	0.000302978	0.0542658	C1
chr5	4740	27384379	27384879	1.45806	0.000306456	0.0445212	C1
chr20	196	1060000	1060500	1.67311	0.000307295	0.0597745	C1
chr1	549	4898626	4899126	1.49908	0.000308202	0.0622192	C1
chr4	9563	59905912	59906412	2.31876	0.00030903	0.0503428	C1
chr4	286	907659	908159	1.96236	0.000309531	0.067263	C1
chr12	2324	11301016	11301516	1.45969	0.000309807	0.0652204	C1
chr4	3438	17246320	17246820	1.26816	0.000309807	0.0600168	C1
chr2	12641	91598941	91599441	1.63109	0.000309867	0.0442179	C1
chr4	8680	54548180	54548680	1.45365	0.000309867	0.0381257	C1
chr26	60	237841	238341	1.85847	0.000309936	0.0523186	C1
chr11	2162	11691422	11691922	1.43269	0.000312264	0.04667	C1
chr3	5078	30571106	30571606	1.51319	0.00031435	0.0480474	C1
chr3	16123	108233664	108234164	1.534	0.000315297	0.0503041	C1
chr8	3513	20811525	20812025	1.45806	0.000315297	0.0600466	C1
chr25	298	2532987	2533487	1.67416	0.000316411	0.0507506	C1
chr15	2971	12506152	12506652	2.00801	0.000318382	0.0511447	C1
chr5	3574	21514928	21515428	2.57205	0.000318912	0.0457002	C1
chr1	20991	164170419	164170919	1.34609	0.000320644	0.045183	C1
chr13	2064	11961736	11962236	1.82079	0.000322559	0.0427205	C1
chr9	1660	9092917	9093417	1.52698	0.000322789	0.0468522	C1
chr1	8873	59933687	59934187	2.27476	0.000323364	0.0503262	C1
chr8	3554	20963412	20963912	1.30029	0.000324384	0.0494197	C1
chr28	1113	4016618	4017118	1.36208	0.000324703	0.0760098	C1
chr4	1592	6569001	6569501	1.54407	0.000327213	0.0467461	C1
chr3	10203	62545792	62546292	1.67176	0.000327788	0.0474194	C1
chr18	311	2485836	2486336	1.74303	0.000328255	0.0401099	C1
chr8	82	985033	985533	1.56988	0.000336618	0.0706091	C1
chr13	3008	16191688	16192188	2.69824	0.000337072	0.0310236	C1
chrZ	2604	25194665	25195165	2.7561	0.000337508	0.034119	C1
chr1	336	3066647	3067147	1.57455	0.000339703	0.0451891	C1
chr23	248	1312100	1312600	1.98634	0.000340571	0.0367052	C1
chr28	492	2298543	2299043	1.70435	0.000342072	0.0444123	C1
chr9	4124	19906065	19906565	1.62412	0.000345581	0.0538959	C1
chr1	12268	85906217	85906717	2.63897	0.000348636	0.0295132	C1
chr6	678	5991222	5991722	1.99388	0.000349492	0.0475841	C1
chr2	4967	31155300	31155800	2.18605	0.000350649	0.0345104	C1
chr4	3688	19771364	19771864	1.38286	0.000350649	0.0326691	C1
chr17	561	3141518	3142018	1.70779	0.000351505	0.0627395	C1
chr3	5195	31125971	31126471	1.56796	0.000351886	0.0508598	C1
chr1	18657	137827050	137827550	2.40186	0.000352179	0.0375464	C1
chr26	93	294748	295248	1.88962	0.000352498	0.0362896	C1
chr2	17398	127619218	127619718	1.53395	0.000352595	0.0503092	C1
chr4	2152	10236098	10236598	1.25797	0.000354838	0.0466664	C1
chr5	6714	38598990	38599490	2.22337	0.000355588	0.0410665	C1
chr18	1752	8427765	8428265	2.50304	0.000355705	0.0387433	C1
chr9	4250	20389477	20389977	1.37908	0.000356051	0.0720911	C1
chr15	2735	11557136	11557636	1.8554	0.000357172	0.0302746	C1
chr21	580	2263050	2263550	1.4156	0.000357563	0.0598855	C1
chr3	3965	24449495	24449995	1.89265	0.00036035	0.0595339	C1
chr2	4705	29422398	29422898	1.71461	0.000362938	0.0322169	C1
chr25	461	3018588	3019088	1.41994	0.000362938	0.0587563	C1
chr2	4100	24886044	24886544	1.84997	0.000364686	0.0340431	C1
chr5	4912	28319741	28320241	1.97759	0.000367367	0.0515979	C1
chr18	412	2929793	2930293	1.40549	0.000367397	0.0484298	C1
chr28	377	1805268	1805768	1.56722	0.000369088	0.0609465	C1
chr1	8719	59178298	59178798	1.34641	0.000371802	0.0644279	C1
chr21	1686	6513923	6514423	1.69596	0.000372054	0.0352631	C1
chr18	1918	8967172	8967672	2.11024	0.000372172	0.0336474	C1
chr15	2108	8247035	8247535	1.62247	0.000373526	0.0554008	C1
chr28	195	1148099	1148599	2.09135	0.000374	0.0372837	C1
chr5	6770	38977375	38977875	2.45187	0.000377165	0.0558647	C1
chr12	1219	6577222	6577722	1.90359	0.000377443	0.0505919	C1
chr3	8783	53541935	53542435	1.7319	0.00037807	0.03919	C1
chr19	1801	7386438	7386938	1.29117	0.000378367	0.0535149	C1
chr15	2736	11563001	11563501	2.22646	0.000379392	0.0281582	C1
chr17	1748	7782317	7782817	1.37592	0.00038122	0.0569601	C1
chr13	2861	15657309	15657809	2.0255	0.000382616	0.0397726	C1
chr2	19643	145729910	145730410	2.05982	0.000384706	0.049322	C1
chr8	2967	17879046	17879546	1.36199	0.000386573	0.0598605	C1
chr9	3274	16187672	16188172	1.31308	0.000388972	0.0518357	C1
chr1	24180	189607798	189608298	1.36359	0.000390196	0.055952	C1
chr22	569	2561798	2562298	1.6254	0.00039112	0.0518222	C1
chr10	4046	19038193	19038693	1.39867	0.000395718	0.068444	C1
chr14	176	1464145	1464645	1.4194	0.000395787	0.0408189	C1
chr2	5431	33325689	33326189	2.1086	0.000396852	0.0380876	C1
chr23	608	2631471	2631971	1.36158	0.000396852	0.0513953	C1
chr26	385	1333249	1333749	1.60229	0.00040351	0.0499173	C1
chr33	543	6939884	6940384	1.42895	0.000404698	0.0700823	C1
chr19	324	1695501	1696001	2.43794	0.000405474	0.0456035	C1
chr4	13881	90430722	90431222	2.21678	0.000405949	0.0539663	C1
chr20	826	4982692	4983192	1.73208	0.000406334	0.0396535	C1
chr2	18093	132632094	132632594	1.38426	0.000407232	0.0624251	C1
chr2	7661	48749127	48749627	1.816	0.000410717	0.0544155	C1
chr20	889	5122809	5123309	1.37141	0.000410764	0.0538653	C1
chr4	11502	74016316	74016816	1.5521	0.000413667	0.0577163	C1
chr15	2044	8005211	8005711	2.58464	0.000415695	0.0497198	C1
chr4	5347	32934810	32935310	1.33038	0.000415775	0.0594871	C1
chr22	132	727713	728213	1.74966	0.000416337	0.0465261	C1
chr4	11030	69611767	69612267	1.26294	0.000417894	0.0421061	C1
chr2	13853	102259141	102259641	1.65362	0.000419418	0.0468053	C1
chr26	117	366994	367494	1.61309	0.000424107	0.0490925	C1
chr8	3769	21607078	21607578	1.50007	0.000428256	0.0376501	C1
chr3	1834	11653087	11653587	1.66325	0.000428486	0.0367693	C1
chr2	19051	139895315	139895815	1.84693	0.000429712	0.0508926	C1
chr3	5264	31467713	31468213	1.25246	0.000432333	0.059636	C1
chr9	3117	15692891	15693391	1.26529	0.000433062	0.0648165	C1
chr9	4980	23838267	23838767	2.21466	0.000436795	0.0371561	C1
chr27	1275	7712092	7712592	1.38523	0.000436812	0.0355638	C1
chr3	13119	84851092	84851592	1.40374	0.000437188	0.0454812	C1
chr11	3743	19188108	19188608	1.91162	0.000439025	0.0351429	C1
chr22	255	1373449	1373949	1.51164	0.000439962	0.0885691	C1
chr1	1161	9131305	9131805	1.68533	0.000441575	0.0494422	C1
chr13	84	1734569	1735069	1.26323	0.000443078	0.0784793	C1
chr1	14058	100642981	100643481	1.49237	0.000443906	0.033764	C1
chr9	179	1823504	1824004	2.27838	0.000443906	0.0419325	C1
chr18	1747	8415888	8416388	2.06539	0.000444626	0.0449509	C1
chr3	12135	76336153	76336653	1.41555	0.000444626	0.0720058	C1
chr3	11734	73217841	73218341	1.5329	0.000446694	0.0700429	C1
chr4	2232	10662629	10663129	1.42183	0.000449961	0.0458806	C1
chr4	12311	79198951	79199451	1.68405	0.000452554	0.0633091	C1
chr2	2838	17970586	17971086	2.10779	0.000453934	0.0370969	C1
chr10	3272	16084136	16084636	1.27921	0.000454863	0.0564297	C1
chr8	3099	18833866	18834366	1.84061	0.000454895	0.0381278	C1
chr7	4985	27051927	27052427	1.74499	0.000457933	0.086983	C1
chr26	364	1292464	1292964	1.38899	0.00045827	0.0390683	C1
chr8	2724	16486345	16486845	1.6829	0.000458349	0.0397479	C1
chr3	12454	78492592	78493092	2.87761	0.000460045	0.0296188	C1
chr1	19826	146942058	146942558	1.69657	0.000461173	0.0450257	C1
chr24	325	1125074	1125574	1.90876	0.000461461	0.0479398	C1
chr5	5008	28602645	28603145	1.70938	0.000462097	0.0618928	C1
chr18	398	2873733	2874233	1.56504	0.000466206	0.0481301	C1
chr20	587	3711985	3712485	1.85968	0.000467827	0.0495363	C1
chr2	6767	42529991	42530491	1.83505	0.00046783	0.0466542	C1
chr9	2475	12992669	12993169	1.48947	0.000468293	0.0819586	C1
chr1	5881	41977015	41977515	1.38938	0.000468732	0.0429674	C1
chr19	1171	5312606	5313106	1.81411	0.000468743	0.0562344	C1
chr1	8655	58842419	58842919	1.9288	0.000469048	0.0384823	C1
chr9	4871	23462442	23462942	1.25382	0.000470357	0.0354729	C1
chr4	1017	3664947	3665447	1.26892	0.000472927	0.0544165	C1
chr2	4524	28466010	28466510	1.83504	0.000473055	0.0446217	C1
chr2	15928	116822284	116822784	2.46743	0.000474166	0.0468236	C1
chr13	1954	11435304	11435804	1.34832	0.000478015	0.054993	C1
chr6	2	542202	542702	1.936	0.000481276	0.0451353	C1
chr6	2486	16736221	16736721	1.6624	0.00048426	0.0460535	C1
chr19	1644	6963708	6964208	1.79161	0.000484336	0.0431582	C1
chr3	1215	8707784	8708284	1.26689	0.000484441	0.0518059	C1
chr3	11194	68424090	68424590	1.25889	0.000485467	0.0628625	C1
chr1	20875	161974306	161974806	2.02464	0.000486386	0.048927	C1
chr24	687	2659878	2660378	1.69798	0.000487604	0.0348374	C1
chr17	1973	8629882	8630382	2.63388	0.000488409	0.028083	C1
chr13	639	4907579	4908079	2.73986	0.000489191	0.0474388	C1
chr3	10739	66038841	66039341	1.74824	0.000489214	0.0483084	C1
chr7	1692	10609810	10610310	1.5469	0.000489214	0.039975	C1
chr26	544	1882144	1882644	1.67046	0.000493457	0.0392941	C1
chr5	5702	32114058	32114558	1.41804	0.000493893	0.0478342	C1
chr10	2863	14402351	14402851	1.60138	0.000495337	0.0635378	C1
chr5	8830	50626105	50626605	1.25872	0.000495337	0.0442917	C1
chr9	2183	11801164	11801664	1.80648	0.000498698	0.0510381	C1
chr17	8	650343	650843	2.21982	0.000500279	0.0410229	C1
chr15	835	3057745	3058245	1.8055	0.000502869	0.0468927	C1
chr4	3311	16625928	16626428	1.38075	0.000509668	0.0398272	C1
chr1	24625	193161169	193161669	1.76539	0.000509969	0.03374	C1
chr2	11208	79404961	79405461	1.83832	0.000510492	0.041518	C1
chr8	1127	5772744	5773244	1.60709	0.000511165	0.0358664	C1
chr7	6608	36215852	36216352	1.58123	0.00051192	0.0733772	C1
chr2	15794	116033973	116034473	1.99082	0.000512352	0.0846717	C1
chr5	4239	24313816	24314316	1.52468	0.000512352	0.0692689	C1
chr17	2454	10088332	10088832	1.72661	0.000514237	0.0482123	C1
chr7	158	876385	876885	1.52164	0.000514344	0.0877485	C1
chr3	4930	29497481	29497981	1.31255	0.000515486	0.0743281	C1
chr2	624	4495957	4496457	1.2827	0.000515753	0.0770945	C1
chr1	8582	58027119	58027619	2.45213	0.000518403	0.0361781	C1
chr5	2146	13600257	13600757	1.78864	0.000518811	0.0489842	C1
chr24	253	929229	929729	1.32572	0.000520096	0.098901	C1
chr1	9667	65021081	65021581	1.61505	0.000521169	0.0552077	C1
chr3	3949	24367406	24367906	2.50007	0.000526118	0.0362722	C1
chr3	10955	67283718	67284218	1.97456	0.000527872	0.0658251	C1
chr2	5434	33333282	33333782	1.28703	0.000536092	0.0719634	C1
chr2	13529	100101025	100101525	1.54047	0.000538974	0.0387901	C1
chr3	15162	101183724	101184224	1.83896	0.00053898	0.0403499	C1
chr1	15856	114909747	114910247	1.70913	0.000539838	0.0514243	C1
chr22	558	2529613	2530113	1.96603	0.000540852	0.0429462	C1
chr28	124	921982	922482	2.22118	0.000542958	0.0430673	C1
chr7	2664	15389115	15389615	1.63588	0.000543385	0.0550007	C1
chr4	7092	44557278	44557778	1.87623	0.000546417	0.157995	C1
chr12	2973	14628921	14629421	2.16817	0.000549703	0.0565176	C1
chr9	2684	13846933	13847433	1.31128	0.000551322	0.067531	C1
chr3	3748	23237800	23238300	2.16977	0.00055542	0.0384912	C1
chr2	15726	115305980	115306480	1.34523	0.000557418	0.0611832	C1
chr1	13877	99713705	99714205	1.67336	0.000557813	0.0297906	C1
chr24	1239	4715972	4716472	1.53511	0.000561425	0.0523283	C1
chr1	14381	105626434	105626934	1.98356	0.000567415	0.031644	C1
chr10	2765	13723400	13723900	1.92217	0.000567415	0.049245	C1
chr2	16199	118376353	118376853	1.82479	0.000567415	0.0328271	C1
chr13	2671	14812529	14813029	1.54901	0.000578421	0.0365739	C1
chr2	19804	147308734	147309234	1.48384	0.000578421	0.0443527	C1
chr1	22781	178456535	178457035	1.56686	0.000579404	0.0395524	C1
chr4	12903	82987028	82987528	1.30954	0.00058046	0.0393717	C1
chr4	7612	48045027	48045527	1.60375	0.000581017	0.0405157	C1
chr2	9867	66586004	66586504	1.71289	0.000583935	0.0530712	C1
chr15	1942	7722007	7722507	1.35953	0.000584271	0.0589542	C1
chr9	736	4924108	4924608	1.86329	0.00059141	0.0631984	C1
chr18	617	3673687	3674187	2.05852	0.000592782	0.0502684	C1
chr28	1044	3829955	3830455	1.49912	0.000593744	0.047751	C1
chr15	2933	12445322	12445822	1.41603	0.000595971	0.0398828	C1
chr20	2159	10819266	10819766	1.31605	0.000597694	0.0356969	C1
chr8	985	5360325	5360825	2.1691	0.000602641	0.0416865	C1
chr4	1824	8456918	8457418	1.31979	0.000603519	0.059565	C1
chr28	347	1715917	1716417	1.49669	0.000606726	0.0354326	C1
chr24	1208	4562275	4562775	1.59211	0.000608053	0.122382	C1
chr4	6146	38040860	38041360	1.34184	0.000609275	0.0373606	C1
chr6	4444	26200043	26200543	2.37539	0.000610461	0.0399015	C1
chr2	14168	104061748	104062248	1.69431	0.000613633	0.0487845	C1
chr4	4356	25450147	25450647	1.66829	0.000614671	0.0582311	C1
chr17	1218	6078024	6078524	1.46549	0.000620496	0.0576182	C1
chr5	2664	16313040	16313540	1.98464	0.000624624	0.0461805	C1
chr11	3741	19185340	19185840	1.40563	0.000625124	0.0402477	C1
chrZ	5089	56038341	56038841	2.01496	0.000627491	0.0394859	C1
chr23	1393	5459436	5459936	1.26748	0.000627992	0.0674259	C1
chr1	6249	44595118	44595618	1.38123	0.000636254	0.0354826	C1
chr1	5920	42294776	42295276	1.63708	0.000643588	0.0675392	C1
chr18	645	3777987	3778487	1.49229	0.000644059	0.0580866	C1
chr8	1807	11020082	11020582	1.75424	0.000644818	0.0319343	C1
chr15	988	3839824	3840324	1.39262	0.00064485	0.0388243	C1
chr1	15996	116329108	116329608	2.1372	0.000650289	0.0365103	C1
chr2	2166	14562822	14563322	1.40057	0.000653355	0.0468332	C1
chr6	6311	35209467	35209967	1.72304	0.000659573	0.0351477	C1
chr4	12685	81570899	81571399	2.14588	0.000663946	0.0417566	C1
chr4	2411	11570224	11570724	1.57836	0.000666774	0.056256	C1
chr4	3804	20575593	20576093	1.4773	0.000668305	0.0560941	C1
chr8	3422	20446938	20447438	2.22869	0.000671915	0.0592387	C1
chr13	3583	18167215	18167715	1.56553	0.000677295	0.0499087	C1
chr24	553	1922754	1923254	1.78889	0.000677343	0.0432607	C1
chr9	4298	20605023	20605523	2.47512	0.000678824	0.0348105	C1
chrZ	4144	44209683	44210183	1.82382	0.000678824	0.0663288	C1
chr9	55	1211504	1212004	1.73045	0.000680178	0.0475637	C1
chr13	2830	15439424	15439924	1.66364	0.000680727	0.0603349	C1
chr3	1504	10153940	10154440	1.62982	0.000688192	0.0611901	C1
chr24	431	1488860	1489360	1.81804	0.000689025	0.0429555	C1
chr5	9814	56245452	56245952	1.88434	0.00068958	0.0601997	C1
chr13	1494	9690629	9691129	1.47977	0.000691589	0.052005	C1
chrZ	649	7925085	7925585	1.64382	0.000691769	0.0556312	C1
chr2	5132	31984871	31985371	1.41244	0.00069309	0.0476762	C1
chr1	2392	17497186	17497686	1.77614	0.000696911	0.0354381	C1
chr2	19907	148524503	148525003	1.3392	0.000696911	0.0780903	C1
chr5	10164	58274612	58275112	1.69561	0.000701647	0.0446568	C1
chr1	18360	135647725	135648225	1.66771	0.000702735	0.043132	C1
chr10	2736	13563811	13564311	2.20702	0.000705198	0.0445113	C1
chr12	657	4058955	4059455	1.48414	0.000706513	0.0404348	C1
chr4	7101	44575534	44576034	2.17626	0.000706513	0.0372335	C1
chr3	13417	87661743	87662243	1.49858	0.000710799	0.0588685	C1
chr1	19109	140648035	140648535	1.44568	0.000714005	0.0635675	C1
chr8	573	3824232	3824732	1.73105	0.000717324	0.0487112	C1
chr9	4222	20271204	20271704	1.64518	0.000717324	0.0348094	C1
chr1	18111	134055655	134056155	1.26131	0.000719292	0.0427798	C1
chr2	12059	87541785	87542285	2.62549	0.000719292	0.0471862	C1
chr2	15564	114315041	114315541	1.60229	0.000719667	0.0396693	C1
chr4	11616	74836341	74836841	1.25847	0.000723788	0.0692645	C1
chr33	112	4745559	4746059	1.9082	0.000725642	0.03678	C1
chr2	4773	29825633	29826133	2.30948	0.000728344	0.0376397	C1
chr3	11178	68392412	68392912	2.49022	0.000728634	0.0257707	C1
chr7	2294	13303622	13304122	2.40911	0.000730905	0.024871	C1
chr1	12076	84617306	84617806	1.30001	0.000735192	0.0358633	C1
chr2	10082	67490055	67490555	1.48347	0.000735699	0.0356526	C1
chr2	13957	102888890	102889390	1.50656	0.000738583	0.0409145	C1
chr5	504	3258895	3259395	2.25378	0.000745207	0.0217733	C1
chr1	9173	61783445	61783945	2.08761	0.000751501	0.0489553	C1
chr8	4675	25802301	25802801	1.41853	0.000753626	0.032733	C1
chr15	2931	12440741	12441241	2.05841	0.00075694	0.032216	C1
chr2	9225	62620304	62620804	2.00514	0.000762406	0.0430547	C1
chr11	1149	6463961	6464461	1.48325	0.000766493	0.0476969	C1
chr11	798	4482917	4483417	2.40977	0.000769358	0.0326031	C1
chr1	10227	68525197	68525697	1.88136	0.000785305	0.0479388	C1
chr5	5982	34472162	34472662	1.46894	0.000788352	0.035607	C1
chr6	4414	25999650	26000150	2.25854	0.000788454	0.0250216	C1
chr10	271	2487499	2487999	1.5828	0.000791567	0.0418799	C1
chr4	488	1432897	1433397	1.76042	0.000792361	0.0407578	C1
chr19	1157	5261855	5262355	1.98815	0.000797693	0.0342518	C1
chr10	685	4160121	4160621	1.73749	0.000801281	0.0514426	C1
chr13	2601	14586001	14586501	2.03046	0.000801521	0.0323121	C1
chr20	1893	9969755	9970255	1.52694	0.00080443	0.0664757	C1
chr19	1160	5274948	5275448	1.27472	0.000816075	0.174219	C1
chr3	15339	102048173	102048673	1.34146	0.000817639	0.041383	C1
chr1	14772	107661140	107661640	2.08561	0.000821198	0.0350037	C1
chr2	6379	40000863	40001363	1.65529	0.000822233	0.0233776	C1
chr1	10793	72544226	72544726	1.78466	0.000827935	0.0511109	C1
chr5	312	1946702	1947202	1.45954	0.000830037	0.0705523	C1
chr5	4502	25857995	25858495	1.47003	0.000831346	0.0471758	C1
chr1	11743	82072004	82072504	1.28022	0.000833133	0.0517357	C1
chr3	9117	55386113	55386613	1.41986	0.000836882	0.0480799	C1
chr4	9142	57601207	57601707	1.4132	0.000838022	0.0561963	C1
chr26	747	2467175	2467675	1.33712	0.000838955	0.0493211	C1
chr1	856	7223105	7223605	1.36615	0.000842938	0.0474895	C1
chr24	1097	4208443	4208943	1.49507	0.00085135	0.0418069	C1
chr17	1318	6363815	6364315	1.56567	0.000851521	0.0657644	C1
chr4	3324	16666112	16666612	1.7124	0.000854166	0.0353844	C1
chr14	2057	8838159	8838659	1.69686	0.000856303	0.0544582	C1
chr1	10376	69712831	69713331	1.42045	0.000863407	0.0482869	C1
chr24	1373	5334475	5334975	1.38901	0.000863783	0.0511302	C1
chr13	2590	14525996	14526496	1.37915	0.000868034	0.0415466	C1
chr1	16037	116882039	116882539	1.63511	0.000872046	0.0465641	C1
chr2	9085	61740190	61740690	1.70155	0.000879606	0.0332412	C1
chr4	2405	11547691	11548191	2.69303	0.000879673	0.0595255	C1
chr1	22239	174593890	174594390	1.67189	0.000879747	0.0531891	C1
chr1	7702	52344751	52345251	1.65392	0.000887152	0.04794	C1
chr10	604	3774721	3775221	1.81193	0.00088802	0.0542003	C1
chr2	15066	110825517	110826017	1.32824	0.00088802	0.0602943	C1
chr24	556	1927268	1927768	1.3911	0.000901134	0.0376979	C1
chr12	4056	19273553	19274053	1.68006	0.000901941	0.0395316	C1
chr6	1696	12416455	12416955	1.65802	0.000906169	0.0498757	C1
chr6	404	3803323	3803823	1.25978	0.000909062	0.0353265	C1
chr1	1093	8669803	8670303	1.73683	0.000916832	0.045599	C1
chr23	1081	4413500	4414000	1.71249	0.000921808	0.030022	C1
chr1	15628	113690450	113690950	1.27859	0.000925557	0.0381266	C1
chr11	796	4473552	4474052	1.53013	0.000929875	0.036051	C1
chr1	2601	20119992	20120492	1.30049	0.000939113	0.0717122	C1
chr3	112	855243	855743	1.27873	0.000939977	0.0590098	C1
chr28	660	2880173	2880673	1.92006	0.000940712	0.0537843	C1
chr7	6205	34156096	34156596	1.4273	0.000941128	0.070537	C1
chr2	12058	87534865	87535365	1.55942	0.000944104	0.0597933	C1
chr18	1621	7848947	7849447	1.26126	0.000945197	0.0627671	C1
chrZ	1005	10146648	10147148	2.65205	0.000952339	0.0225876	C1
chr28	460	2185466	2185966	1.41161	0.00095261	0.0396767	C1
chr3	4326	25996199	25996699	1.34445	0.000954736	0.0536336	C1
chr17	858	4980370	4980870	1.34453	0.000955544	0.0384333	C1
chr4	554	1648172	1648672	1.64785	0.000958168	0.0459276	C1
chr1	23764	186346526	186347026	1.25317	0.000958251	0.0630838	C1
chr24	1341	5194410	5194910	2.03746	0.000959937	0.0330795	C1
chr4	2441	11687572	11688072	1.2882	0.000961574	0.0364622	C1
chr2	2348	15312261	15312761	1.91494	0.000963021	0.0451093	C1
chr1	15232	110945989	110946489	2.65867	0.000964264	0.0248277	C1
chr4	2462	11786756	11787256	2.19053	0.000964318	0.0358478	C1
chr12	3427	16511100	16511600	2.01962	0.000964365	0.0363422	C1
chr3	7321	44631203	44631703	1.64787	0.000964643	0.053386	C1
chr10	3316	16222611	16223111	1.37523	0.000965464	0.0319322	C1
chr18	2060	9317983	9318483	1.58491	0.000967876	0.0681503	C1
chr1	24683	193467285	193467785	1.5038	0.000971504	0.0497436	C1
chr2	19030	139767617	139768117	2.39054	0.000972213	0.0372581	C1
chr19	809	3793617	3794117	2.48311	0.000973736	0.0578773	C1
chr3	10809	66304891	66305391	1.53067	0.000973781	0.0393007	C1
chr24	297	1028355	1028855	1.48034	0.000979026	0.043964	C1
chr3	8318	50924955	50925455	1.37563	0.000993379	0.0338123	C1
chr11	2189	11870842	11871342	1.56703	0.000993517	0.0629526	C1
chr14	545	2869533	2870033	1.33698	0.000996825	0.062114	C1
chr2	16356	119639733	119640233	1.63505	0.000997308	0.0424388	C1
chr14	93	1118932	1119432	1.46676	0.000998339	0.0366148	C1
chrZ	4861	54006100	54006600	3.33028	0.00100136	0.0437416	C1
chr15	284	1201583	1202083	1.34263	0.0010034	0.0704352	C1
chr28	978	3582339	3582839	2.10518	0.00101013	0.0316368	C1
chr13	1227	8787747	8788247	1.39716	0.00101708	0.0425747	C1
chr2	4630	29162303	29162803	1.92049	0.00102884	0.0413479	C1
chr17	1557	7327069	7327569	2.85189	0.00102993	0.0303308	C1
chr8	5146	27750568	27751068	1.52209	0.00103142	0.0424287	C1
chr4	3975	22089658	22090158	1.39965	0.00103184	0.0473971	C1
chr5	6864	39268313	39268813	1.65316	0.00103258	0.0422134	C1
chr1	6535	45761280	45761780	1.34234	0.00103595	0.0372582	C1
chr2	10011	67130599	67131099	1.30565	0.00104434	0.0646379	C1
chr1	17242	126358922	126359422	2.91455	0.00104522	0.0329319	C1
chr1	4473	33099949	33100449	2.28818	0.00104854	0.0530062	C1
chr1	19980	148145723	148146223	2.83234	0.00105149	0.0354297	C1
chr4	7272	45739500	45740000	1.82968	0.00105461	0.0456372	C1
chr18	432	2991846	2992346	2.09142	0.00105769	0.0472631	C1
chrZ	1328	13293610	13294110	1.77791	0.00105769	0.0321692	C1
chr1	2391	17467928	17468428	1.38737	0.00106157	0.038344	C1
chr6	2057	14576024	14576524	2.21148	0.00106656	0.0400206	C1
chr2	1979	13547692	13548192	1.28843	0.00107203	0.0502437	C1
chr3	10119	61770813	61771313	2.50965	0.00107271	0.0281226	C1
chr6	4293	25225704	25226204	2.46572	0.00107645	0.0361227	C1
chr9	578	4010449	4010949	2.05654	0.00107645	0.034729	C1
chr3	9407	57209401	57209901	1.92778	0.00108228	0.0574281	C1
chr1	13658	97709557	97710057	1.4781	0.00108342	0.055247	C1
chr10	3188	15706279	15706779	1.5734	0.00108432	0.0410596	C1
chr10	4070	19097761	19098261	1.42906	0.0010891	0.0315531	C1
chr3	1699	11048552	11049052	1.42624	0.00109147	0.069197	C1
chr4	3572	17922622	17923122	1.65278	0.00109616	0.0348006	C1
chr5	8919	51119842	51120342	1.33453	0.00110219	0.0586564	C1
chr21	1360	4772972	4773472	1.40106	0.00110459	0.0682224	C1
chr3	9176	55776545	55777045	1.46383	0.00110548	0.0584596	C1
chr3	3761	23303040	23303540	1.51713	0.00110609	0.05598	C1
chr6	6205	34600991	34601491	2.06802	0.00110756	0.0291733	C1
chr13	3159	16741695	16742195	1.95773	0.00110876	0.0318923	C1
chr27	751	6554136	6554636	2.01476	0.00111086	0.035967	C1
chr23	185	994768	995268	1.49414	0.00111455	0.0496087	C1
chr1	5661	40038359	40038859	1.51815	0.00111778	0.0416187	C1
chr4	521	1518579	1519079	1.67776	0.00112208	0.0604413	C1
chr1	24926	195384044	195384544	1.27745	0.00112209	0.0493845	C1
chrZ	6708	79429568	79430068	1.48967	0.00112285	0.0750126	C1
chr26	1030	3464014	3464514	1.51357	0.00112395	0.0671712	C1
chr7	1224	7000582	7001082	1.70198	0.00112688	0.0421093	C1
chr19	1836	7492145	7492645	2.21069	0.0011326	0.030053	C1
chr2	5720	35113682	35114182	1.87008	0.00113858	0.116053	C1
chr1	22201	174440246	174440746	1.47285	0.00114622	0.0383948	C1
chr7	209	1235898	1236398	1.99689	0.00115397	0.032757	C1
chr4	8377	52986807	52987307	1.5542	0.00115566	0.0406559	C1
chr1	8877	59968592	59969092	1.57188	0.0011564	0.0561907	C1
chr2	19295	141902070	141902570	1.60303	0.00115994	0.0502269	C1
chr2	16789	122892500	122893000	1.5393	0.00116035	0.134186	C1
chr13	3307	17458544	17459044	1.4877	0.00116296	0.0277178	C1
chr4	3184	15902884	15903384	2.41655	0.00116564	0.0392501	C1
chr3	11361	70190026	70190526	1.54444	0.001168	0.0415878	C1
chr2	13194	97899652	97900152	1.47035	0.00116887	0.0403718	C1
chr5	9869	56478968	56479468	2.28825	0.0011698	0.0303306	C1
chr18	259	2268466	2268966	2.57337	0.00117202	0.0812837	C1
chr7	6055	33165574	33166074	1.34072	0.00117212	0.039716	C1
chr20	2792	13170479	13170979	1.50033	0.00117375	0.040151	C1
chr11	3799	19434409	19434909	1.317	0.00117603	0.0456886	C1
chr4	5374	33109320	33109820	1.983	0.00117822	0.0496304	C1
chr5	7814	45107723	45108223	1.85267	0.00117863	0.0438821	C1
chr12	3158	15295231	15295731	1.56727	0.00118016	0.0304718	C1
chr24	145	467784	468284	1.39783	0.00118016	0.0387358	C1
chr27	344	5172981	5173481	2.03707	0.00118407	0.0423799	C1
chr2	261	1446828	1447328	2.16776	0.00118961	0.0475021	C1
chr3	15020	99630803	99631303	1.66393	0.00119049	0.0180196	C1
chr3	3245	20146588	20147088	1.86157	0.00119817	0.0288524	C1
chr10	3313	16215063	16215563	2.07602	0.00119962	0.0289244	C1
chr2	8543	58228358	58228858	1.47395	0.00120594	0.034954	C1
chrZ	5540	60450925	60451425	1.5114	0.00120823	0.0335488	C1
chr1	4856	34867687	34868187	1.71275	0.0012086	0.0299907	C1
chr1	1377	10735446	10735946	1.31509	0.00122317	0.0503045	C1
chr15	258	1100637	1101137	1.28011	0.00123766	0.0511381	C1
chr21	1150	4016388	4016888	2.18281	0.00123803	0.0515862	C1
chr1	9521	64169159	64169659	1.36452	0.0012415	0.0247667	C1
chr4	486	1428789	1429289	1.41053	0.0012415	0.0663315	C1
chr1	25261	197547986	197548486	1.51801	0.00124181	0.0584707	C1
chr23	675	2813822	2814322	1.30645	0.00124578	0.0728006	C1
chr9	3311	16255767	16256267	1.47662	0.0012593	0.1208	C1
chr3	7155	43466851	43467351	1.75418	0.00126342	0.0439715	C1
chr1	17904	132342710	132343210	1.77428	0.00126382	0.046962	C1
chr2	17771	129899541	129900041	1.69161	0.00127247	0.0503125	C1
chr5	9424	54276734	54277234	1.58314	0.00127691	0.0481746	C1
chrZ	4140	44197975	44198475	1.34357	0.00127691	0.0295269	C1
chr3	7967	48629309	48629809	1.44252	0.00127981	0.0399647	C1
chr13	2083	12110854	12111354	2.08748	0.00128624	0.0552138	C1
chr8	4968	27107446	27107946	1.50672	0.00128711	0.0672986	C1
chr3	13193	85827632	85828132	1.79377	0.00128868	0.049229	C1
chr1	1173	9190468	9190968	1.31883	0.0012887	0.0456279	C1
chr23	1503	5799768	5800268	1.45628	0.00129604	0.0368129	C1
chr8	5263	28265962	28266462	1.45421	0.00129604	0.0630872	C1
chr14	1132	5025288	5025788	1.46393	0.00130552	0.053428	C1
chr5	8153	47103013	47103513	1.68419	0.00130741	0.0402791	C1
chr17	2460	10101334	10101834	1.56996	0.00130851	0.039878	C1
chr10	4195	19546922	19547422	1.52356	0.00131174	0.0471558	C1
chr3	1043	7553048	7553548	1.5458	0.00131722	0.0478539	C1
chr6	1214	9663226	9663726	1.96177	0.00132462	0.0428052	C1
chr12	2344	11390450	11390950	1.37669	0.00132746	0.0374169	C1
chr15	2402	9586484	9586984	1.82253	0.00132824	0.0318229	C1
chr18	770	4202701	4203201	1.9972	0.00132905	0.0385476	C1
chr15	713	2457103	2457603	1.74605	0.00133396	0.036022	C1
chr26	1092	3632771	3633271	1.3323	0.00133916	0.0369003	C1
chr2	10387	69953847	69954347	1.98927	0.00134011	0.0368917	C1
chr23	595	2615314	2615814	1.39231	0.00134376	0.0534189	C1
chr23	129	646936	647436	1.38088	0.00134989	0.0556136	C1
chr3	3411	21352563	21353063	1.4503	0.00135904	0.0454838	C1
chr7	6061	33193862	33194362	1.88634	0.00136585	0.0573155	C1
chr2	11933	86403888	86404388	1.68365	0.00136699	0.0419106	C1
chr23	605	2628965	2629465	1.32066	0.00136958	0.0511827	C1
chr1	24235	189971050	189971550	2.01203	0.00137787	0.0406947	C1
chr17	1965	8602321	8602821	1.7934	0.00138787	0.0495142	C1
chr1	19396	144161829	144162329	1.30035	0.00139043	0.0359225	C1
chr6	5615	31672715	31673215	1.31782	0.0013993	0.0671284	C1
chr10	142	1900874	1901374	1.4864	0.00140705	0.0439401	C1
chr23	1106	4470853	4471353	1.49871	0.00140924	0.0338525	C1
chr15	2900	12315945	12316445	1.50288	0.00141209	0.0431774	C1
chr10	1672	8911244	8911744	1.39645	0.00141645	0.0329735	C1
chr4	214	744856	745356	1.46334	0.0014166	0.0544115	C1
chr12	2904	14202150	14202650	1.39324	0.00141733	0.0489633	C1
chr6	3529	22522875	22523375	2.45393	0.00141904	0.0340654	C1
chr2	6341	39743285	39743785	1.44643	0.00142423	0.0345252	C1
chr10	2782	13812392	13812892	1.37028	0.00142476	0.0544792	C1
chr1	15251	111034167	111034667	1.46981	0.00142634	0.0558644	C1
chr15	2818	11872727	11873227	1.68527	0.00142825	0.0375919	C1
chr6	1599	12123292	12123792	2.52777	0.00143865	0.0383659	C1
chr9	1161	6944575	6945075	1.42946	0.00143928	0.0592737	C1
chr9	306	2618509	2619009	2.07714	0.00145353	0.0349388	C1
chr13	2044	11863761	11864261	2.15149	0.00145594	0.0369844	C1
chr3	12142	76357145	76357645	1.44799	0.00145594	0.042396	C1
chr2	9126	61925415	61925915	1.83786	0.00145827	0.0521576	C1
chr20	2824	13271515	13272015	1.45636	0.00145918	0.0498819	C1
chr11	1608	8704785	8705285	2.06912	0.00148341	0.0384439	C1
chr9	4717	22875927	22876427	1.70251	0.00148404	0.0610594	C1
chr5	4537	26192925	26193425	2.05974	0.00148656	0.0407361	C1
chr10	4071	19099754	19100254	1.9851	0.00149475	0.0340532	C1
chr1	5873	41897609	41898109	1.4923	0.00151423	0.0754943	C1
chr6	5350	30371629	30372129	1.31835	0.00151526	0.0260358	C1
chr21	909	3114203	3114703	1.46936	0.00151649	0.0402573	C1
chr2	18192	134516600	134517100	1.88978	0.00151762	0.0564906	C1
chr3	9027	54949665	54950165	2.23664	0.00151762	0.0403991	C1
chr2	11504	83121942	83122442	1.47468	0.00153845	0.0312574	C1
chr1	23621	184695062	184695562	2.78093	0.00153875	0.0262532	C1
chr3	14374	95739806	95740306	2.42465	0.00154196	0.0296579	C1
chr2	13962	102907280	102907780	1.39863	0.00154488	0.0477264	C1
chr1	24394	190981393	190981893	1.61428	0.00154693	0.0295712	C1
chr8	3510	20804304	20804804	1.68686	0.00154693	0.0641311	C1
chr22	163	839386	839886	2.03513	0.00155012	0.027695	C1
chr4	5905	36518416	36518916	1.26233	0.00155012	0.0352639	C1
chrZ	172	1193958	1194458	1.32914	0.00155309	0.0550759	C1
chr4	11842	76424488	76424988	1.69148	0.00155559	0.0426613	C1
chr4	5235	32133191	32133691	1.31431	0.00155741	0.0325947	C1
chr2	17399	127620036	127620536	1.46291	0.00156386	0.0418062	C1
chr25	431	2889402	2889902	1.43954	0.00156386	0.0358929	C1
chr20	827	4983467	4983967	1.52066	0.00156818	0.045435	C1
chr20	2782	13141099	13141599	1.70895	0.00157338	0.03457	C1
chr4	3435	17224012	17224512	2.03814	0.00158102	0.0319771	C1
chr14	3285	16007011	16007511	2.2347	0.00158339	0.0400513	C1
chr24	777	3066180	3066680	1.40173	0.00158402	0.0418369	C1
chr9	2977	15195851	15196351	1.29135	0.0015926	0.0429449	C1
chr1	346	3126949	3127449	1.35338	0.00159566	0.0330027	C1
chr1	13525	96755234	96755734	2.33624	0.00159633	0.0284259	C1
chr15	1878	7594368	7594868	1.97105	0.00159834	0.0462593	C1
chr2	5246	32476732	32477232	2.43857	0.00159959	0.0295535	C1
chr2	18673	137432149	137432649	1.91487	0.00160901	0.0285619	C1
chr18	363	2719653	2720153	2.68026	0.00161216	0.0308317	C1
chr1	1196	9336659	9337159	2.16183	0.00161537	0.0340161	C1
chrZ	341	2672951	2673451	2.16522	0.00161849	0.0349202	C1
chr22	367	1879266	1879766	1.74314	0.00162477	0.0425847	C1
chr4	6717	41668141	41668641	2.17469	0.00162477	0.0353897	C1
chr15	223	1018340	1018840	1.70275	0.0016434	0.0566397	C1
chr2	14873	109199669	109200169	2.06403	0.0016434	0.041157	C1
chr4	7430	46665222	46665722	1.62991	0.0016434	0.0260205	C1
chr5	5933	34097764	34098264	1.56069	0.00164519	0.0676961	C1
chr18	1005	5048185	5048685	1.47741	0.00164811	0.0633621	C1
chr24	1065	4080754	4081254	1.63846	0.0016559	0.0640149	C1
chr9	1261	7600711	7601211	1.38484	0.00165658	0.0365435	C1
chr10	65	1582664	1583164	1.56893	0.00165997	0.0217321	C1
chr13	1635	10169420	10169920	1.50155	0.00166025	0.0287294	C1
chr3	5890	35897766	35898266	1.45819	0.00166203	0.0604551	C1
chr2	13354	99046617	99047117	1.57235	0.00166287	0.063115	C1
chr2	15991	117072142	117072642	1.55961	0.00166815	0.0562272	C1
chr4	3849	21192460	21192960	1.76285	0.00166941	0.039558	C1
chr3	4055	24741718	24742218	1.43686	0.00167482	0.048428	C1
chr3	13868	91626456	91626956	1.60992	0.00167494	0.0438912	C1
chr10	993	5564007	5564507	1.46307	0.00167607	0.0466647	C1
chr3	11921	75160002	75160502	1.32631	0.00167734	0.0563036	C1
chr2	18458	136115510	136116010	2.3341	0.00167841	0.0282114	C1
chr28	875	3330852	3331352	1.63605	0.0016801	0.0621655	C1
chr8	982	5352604	5353104	1.40881	0.0016819	0.0163495	C1
chr1	22734	178259529	178260029	2.04225	0.00168278	0.0387276	C1
chr7	1481	9616504	9617004	1.50403	0.00168293	0.0330725	C1
chr3	16232	109035072	109035572	1.31588	0.00168364	0.0346004	C1
chr4	8048	50590973	50591473	1.62792	0.0016841	0.0493054	C1
chr1	8032	54418401	54418901	1.60568	0.00168593	0.0460654	C1
chr11	2769	15616129	15616629	1.9829	0.00168593	0.0256302	C1
chr20	1709	9320897	9321397	1.42195	0.0016869	0.0372998	C1
chr3	3851	23677010	23677510	1.45506	0.00168894	0.0501718	C1
chr4	7091	44551851	44552351	1.56458	0.0016985	0.0398125	C1
chr13	3302	17429852	17430352	1.73128	0.00170041	0.040114	C1
chr27	1267	7702860	7703360	1.27344	0.00170577	0.0467435	C1
chr33	792	7640154	7640654	1.52722	0.00171871	0.0387765	C1
chr2	4755	29676933	29677433	1.85163	0.00172043	0.0443036	C1
chr1	9312	62378826	62379326	1.4193	0.00172481	0.0457461	C1
chr6	2426	16498112	16498612	1.97649	0.00173632	0.0391734	C1
chr2	17451	127917133	127917633	1.69395	0.00174375	0.0399293	C1
chr19	1341	5949999	5950499	1.5455	0.00175323	0.0270907	C1
chr1	18066	133759667	133760167	3.04328	0.00175473	0.0211863	C1
chr4	11973	77055772	77056272	1.8926	0.00175473	0.024656	C1
chr21	519	2043743	2044243	1.45674	0.00175885	0.133813	C1
chr2	2267	15015404	15015904	1.28995	0.00175943	0.0754464	C1
chr9	460	3385430	3385930	1.7873	0.0017625	0.051316	C1
chr17	595	3279805	3280305	1.25879	0.00176531	0.0324905	C1
chrZ	4025	42500026	42500526	1.3281	0.00176596	0.0431017	C1
chr17	816	4668728	4669228	1.51432	0.0017673	0.0442647	C1
chr3	8589	52292314	52292814	1.59063	0.00177062	0.0207352	C1
chr13	982	7100696	7101196	1.28988	0.0017735	0.0509918	C1
chrZ	1451	14644235	14644735	1.53941	0.00177689	0.0925887	C1
chr2	18046	132349625	132350125	1.54797	0.00177733	0.0442673	C1
chr1	22514	176570386	176570886	1.29988	0.00179497	0.0419643	C1
chr2	7519	47795463	47795963	2.02967	0.00180918	0.0402103	C1
chr27	123	3885078	3885578	1.7343	0.00180918	0.0431225	C1
chr3	14325	95406012	95406512	1.99558	0.00181462	0.0618717	C1
chr15	2870	12149251	12149751	1.58911	0.00183045	0.0261574	C1
chr1	5826	41349669	41350169	1.8015	0.0018476	0.0302667	C1
chr14	3284	15992938	15993438	1.71428	0.0018476	0.0349556	C1
chr23	456	2204379	2204879	1.75022	0.0018476	0.108719	C1
chr15	1312	5095411	5095911	1.57619	0.00185996	0.0887696	C1
chr2	18682	137477713	137478213	1.2949	0.00186363	0.0409503	C1
chr2	1881	13017005	13017505	1.2581	0.00186765	0.0648177	C1
chr19	514	2307591	2308091	2.17681	0.00187003	0.0392799	C1
chr3	4143	25086388	25086888	1.58686	0.00187279	0.0345945	C1
chr3	155	1261558	1262058	1.64345	0.00187851	0.0470231	C1
chr27	912	6942992	6943492	1.28558	0.00188111	0.0477397	C1
chr15	2883	12196162	12196662	1.68754	0.0018903	0.033861	C1
chr11	1000	5623079	5623579	1.81125	0.00189136	0.0275736	C1
chrZ	2120	21045315	21045815	1.55623	0.00191124	0.0415019	C1
chr1	5882	41983129	41983629	1.3096	0.00192072	0.0269552	C1
chr8	5310	28375523	28376023	2.10327	0.00192072	0.0431984	C1
chr12	3305	16087805	16088305	1.41642	0.00192414	0.044215	C1
chr11	3455	18346543	18347043	2.02766	0.00192918	0.0402977	C1
chr2	8322	56218214	56218714	1.40154	0.001942	0.045134	C1
chr1	14414	105826831	105827331	1.39463	0.00194253	0.0539097	C1
chr21	1436	5148885	5149385	1.25475	0.0019513	0.0556301	C1
chr1	6409	45263271	45263771	1.43826	0.0019592	0.0428059	C1
chr12	1997	9663824	9664324	1.915	0.0019592	0.0370552	C1
chr2	12788	93282620	93283120	2.29337	0.00196399	0.0525769	C1
chr9	2615	13464475	13464975	1.25403	0.00196801	0.0335176	C1
chr4	3919	21801752	21802252	1.89706	0.00197324	0.0420663	C1
chr4	13591	88452063	88452563	1.25338	0.00197324	0.0784144	C1
chr20	1930	10028093	10028593	2.2354	0.00197657	0.151586	C1
chr1	14509	106103770	106104270	1.28054	0.00198255	0.0448821	C1
chr8	5416	28780023	28780523	1.33524	0.00199342	0.0301631	C1
chr1	2419	17989673	17990173	2.00196	0.00199537	0.0323121	C1
chr2	17141	125950044	125950544	1.78262	0.00199573	0.0616069	C1
chr4	10527	66137648	66138148	1.27813	0.00199589	0.0499721	C1
chr3	7687	47325533	47326033	2.21478	0.00199955	0.0354639	C1
chr6	2085	14789566	14790066	1.69175	0.00199955	0.0313579	C1
chr3	14431	96008018	96008518	1.87023	0.00200336	0.0381602	C1
chr3	13505	88244069	88244569	1.89143	0.00200854	0.0425627	C1
chr33	305	5743257	5743757	1.46449	0.00200894	0.0839296	C1
chr1	9044	60951511	60952011	2.15483	0.00201522	0.033281	C1
chr23	865	3804488	3804988	1.49323	0.00201565	0.0445867	C1
chr11	282	1369475	1369975	1.50707	0.00202845	0.057144	C1
chr2	16987	124944975	124945475	1.56452	0.00203243	0.0392344	C1
chr3	14209	94612496	94612996	1.31251	0.00203987	0.0616686	C1
chr27	316	5030292	5030792	1.49671	0.00204318	0.0589826	C1
chr10	4193	19539491	19539991	2.20828	0.00204815	0.0323668	C1
chr13	1946	11423246	11423746	1.29	0.00205106	0.049319	C1
chr4	8900	56206335	56206835	1.67957	0.00205557	0.0596661	C1
chr24	820	3181478	3181978	1.67671	0.00205754	0.0346093	C1
chr28	496	2309652	2310152	1.34344	0.00206556	0.0584678	C1
chr1	23389	182675039	182675539	2.44803	0.00207089	0.0391697	C1
chr5	5115	28896340	28896840	1.72083	0.00207675	0.0417798	C1
chr4	12295	79072110	79072610	1.55258	0.00209551	0.0297856	C1
chr4	14042	91073762	91074262	1.27922	0.00209551	0.0335548	C1
chr20	845	5015945	5016445	1.35685	0.00209614	0.0393389	C1
chr4	4564	28097186	28097686	1.79984	0.00210612	0.0260704	C1
chr4	7193	45285814	45286314	1.6229	0.00210612	0.0273292	C1
chr8	895	4961958	4962458	2.16658	0.00210612	0.0500652	C1
chr8	1440	7068635	7069135	1.74286	0.00210792	0.0566279	C1
chr5	9185	52755825	52756325	2.19504	0.00210859	0.0513579	C1
chr17	1745	7777079	7777579	1.63243	0.0021156	0.0487003	C1
chrZ	2887	28640048	28640548	1.61526	0.0021156	0.0318799	C1
chr1	5031	35864043	35864543	1.74473	0.00214611	0.0539333	C1
chr2	813	5284149	5284649	1.58874	0.00214615	0.062869	C1
chr9	4719	22885704	22886204	1.97393	0.00214837	0.124223	C1
chr2	1945	13378334	13378834	2.65778	0.00214857	0.027423	C1
chr12	3400	16438046	16438546	1.69606	0.00215652	0.040492	C1
chr24	43	227410	227910	2.59383	0.00216164	0.0468322	C1
chrZ	6471	71730866	71731366	2.55614	0.00217702	0.0397683	C1
chr23	861	3794982	3795482	2.22999	0.0021863	0.0410262	C1
chr1	24296	190267670	190268170	1.80689	0.00219399	0.0289297	C1
chr7	665	3944820	3945320	1.8516	0.00219399	0.0214894	C1
chr20	2426	11799407	11799907	1.383	0.00219515	0.0317063	C1
chr2	1490	10116220	10116720	1.26063	0.0021994	0.0566969	C1
chr14	1503	6297659	6298159	1.90605	0.00220185	0.0575894	C1
chr3	10974	67350187	67350687	1.69665	0.00220368	0.0438689	C1
chr4	7210	45369881	45370381	1.98309	0.00221577	0.0494875	C1
chr11	910	5055784	5056284	1.36736	0.00222087	0.0382283	C1
chr4	1498	5760870	5761370	2.76297	0.00222652	0.0252167	C1
chr1	16894	124278201	124278701	1.52425	0.00223735	0.0446906	C1
chr1	19604	145844987	145845487	2.18732	0.00225213	0.0337786	C1
chr25	264	2433015	2433515	1.35191	0.00225971	0.0567789	C1
chr5	2489	15577204	15577704	1.72393	0.00226489	0.0272941	C1
chr11	2535	14469445	14469945	1.90457	0.00226944	0.0280615	C1
chr18	1988	9136619	9137119	1.28764	0.0022747	0.0801671	C1
chr4	675	2070265	2070765	2.48098	0.00227948	0.0282097	C1
chr2	4448	27984722	27985222	1.31232	0.00228848	0.0327336	C1
chr3	7847	48055627	48056127	1.34835	0.00228926	0.0464662	C1
chr2	10637	74870264	74870764	1.46381	0.00229096	0.0517241	C1
chr12	2022	9828392	9828892	1.33213	0.00229098	0.0601141	C1
chrZ	1410	13995025	13995525	2.03725	0.00229098	0.0351099	C1
chr8	2968	17879723	17880223	1.58122	0.00229689	0.0525359	C1
chr2	17181	126154674	126155174	1.73608	0.0022986	0.0325988	C1
chr1	9066	61022626	61023126	2.2554	0.00230192	0.0262494	C1
chr4	13107	84366706	84367206	2.54011	0.00230632	0.0284725	C1
chr9	4082	19765473	19765973	1.47654	0.00230888	0.0411062	C1
chr1	21247	167359008	167359508	1.48985	0.00231557	0.0521449	C1
chr18	2303	10068566	10069066	1.77491	0.00232138	0.0444941	C1
chr5	7476	43541512	43542012	1.56995	0.00233603	0.0476194	C1
chr4	9151	57640082	57640582	1.30044	0.00234239	0.0311582	C1
chr3	15312	101872875	101873375	1.58502	0.00235142	0.022243	C1
chr2	9070	61683859	61684359	1.41649	0.00235385	0.0407019	C1
chr7	932	5258701	5259201	1.45674	0.00235723	0.036787	C1
chr20	1608	8763173	8763673	1.9441	0.00235952	0.0358479	C1
chr11	940	5242805	5243305	1.81789	0.00237558	0.044537	C1
chr1	4745	34332046	34332546	1.5807	0.00237799	0.0357176	C1
chr1	7592	51839495	51839995	1.62421	0.00237915	0.0468673	C1
chr1	5244	37728894	37729394	1.33756	0.00237991	0.0436436	C1
chr2	756	4962351	4962851	1.54256	0.00239255	0.058252	C1
chr18	514	3191354	3191854	1.90029	0.00240062	0.0233665	C1
chr6	3769	23340539	23341039	1.77791	0.00240504	0.0540253	C1
chr5	5441	30652210	30652710	1.43555	0.00242066	0.0476173	C1
chr2	17467	128081541	128082041	2.14204	0.00242089	0.0265567	C1
chr17	790	4412695	4413195	2.26956	0.00243136	0.0284723	C1
chr1	14674	107234108	107234608	2.03614	0.00243167	0.0344932	C1
chr15	254	1088619	1089119	1.3727	0.00244323	0.0387501	C1
chrZ	4976	54981633	54982133	1.29795	0.00244323	0.039888	C1
chr15	581	2107312	2107812	1.42596	0.00244664	0.0636506	C1
chr8	4768	26168710	26169210	1.59212	0.00244664	0.0382942	C1
chr3	11462	71189511	71190011	1.46288	0.00244971	0.0477479	C1
chr2	8624	58722995	58723495	1.6669	0.00246563	0.0415383	C1
chr9	3091	15544494	15544994	2.14388	0.00246563	0.0382523	C1
chr4	11368	73245971	73246471	1.43905	0.00246582	0.047413	C1
chr8	4044	22645818	22646318	1.40604	0.00247664	0.0322741	C1
chr1	3122	23632038	23632538	2.02949	0.00247691	0.0273105	C1
chr1	19878	147492156	147492656	1.58215	0.00247741	0.0254961	C1
chr2	13776	101887981	101888481	1.53246	0.00248222	0.0290288	C1
chr10	2728	13529767	13530267	1.4216	0.0024908	0.053451	C1
chr25	408	2855141	2855641	1.44474	0.00249331	0.0536858	C1
chr10	1141	6460250	6460750	2.03785	0.00251251	0.0652705	C1
chr19	1181	5370193	5370693	1.36755	0.00251754	0.0494634	C1
chr6	123	1996335	1996835	1.36585	0.00251971	0.0480417	C1
chr3	11985	75450940	75451440	1.42356	0.00252103	0.049346	C1
chr13	1992	11620232	11620732	1.51888	0.00252223	0.0359858	C1
chr17	891	5074690	5075190	1.74457	0.00252371	0.0427494	C1
chr7	5609	30098030	30098530	1.38229	0.00253952	0.0705194	C1
chr2	309	2061302	2061802	1.33821	0.00254047	0.0426554	C1
chr13	3113	16535686	16536186	1.66367	0.00254474	0.0525327	C1
chr1	9873	66293662	66294162	2.04827	0.00254595	0.0317679	C1
chr26	366	1295785	1296285	1.35933	0.00254642	0.0329967	C1
chr12	486	3409586	3410086	1.36518	0.00254645	0.0445678	C1
chr9	4183	20133857	20134357	1.53502	0.00254838	0.063238	C1
chr14	59	871913	872413	1.26725	0.00255937	0.0359992	C1
chr1	3373	25256570	25257070	1.30898	0.00256394	0.0370763	C1
chr2	6010	37535266	37535766	1.34042	0.00257746	0.0460951	C1
chr15	2957	12491134	12491634	1.33127	0.00258551	0.0662446	C1
chr23	1021	4269271	4269771	1.74122	0.0025861	0.0538021	C1
chr4	1133	3950125	3950625	1.34614	0.00258883	0.0360285	C1
chr3	12753	81013934	81014434	1.32375	0.00259056	0.0491472	C1
chr1	1184	9272836	9273336	1.7826	0.0025993	0.0399073	C1
chr4	11003	69476851	69477351	2.06371	0.0025993	0.0368566	C1
chr14	863	4279060	4279560	1.50687	0.00260172	0.0204906	C1
chr4	4436	26470426	26470926	1.75055	0.00262277	0.0297964	C1
chr2	19629	145677861	145678361	1.66465	0.00262883	0.0337213	C1
chr9	2848	14491925	14492425	1.33076	0.00264615	0.0351676	C1
chr1	147	1334049	1334549	1.30247	0.00265507	0.0558422	C1
chr12	1315	6843555	6844055	1.2773	0.00266421	0.0502253	C1
chr3	13731	90786786	90787286	1.33321	0.00266457	0.05314	C1
chr1	15792	114240490	114240990	1.49266	0.00267354	0.0317642	C1
chr2	17050	125252143	125252643	1.73408	0.00267561	0.0498391	C1
chr7	1751	10922556	10923056	1.56943	0.0026783	0.0619043	C1
chr2	18807	138364604	138365104	3.1731	0.00268041	0.0280298	C1
chr15	321	1284306	1284806	1.7621	0.00269241	0.0348953	C1
chr2	10346	69419514	69420014	2.05827	0.00269667	0.0383145	C1
chr18	2337	10172113	10172613	1.35816	0.00270921	0.0642724	C1
chr1	11834	82890519	82891019	1.4406	0.0027145	0.0277594	C1
chr20	207	1085208	1085708	1.48005	0.00271579	0.0454574	C1
chr8	5352	28497192	28497692	1.89524	0.00271764	0.0301673	C1
chr1	13951	100022676	100023176	1.37859	0.00272543	0.0332366	C1
chr17	1232	6103082	6103582	1.28444	0.00272543	0.0479322	C1
chr1	1984	14534140	14534640	1.51487	0.0027333	0.0379068	C1
chr2	17855	130471130	130471630	1.30626	0.0027333	0.0633039	C1
chr3	1618	10580296	10580796	1.29855	0.0027333	0.075867	C1
chr4	2410	11564903	11565403	1.9053	0.0027333	0.0324228	C1
chr6	1064	8980040	8980540	1.58475	0.0027333	0.036912	C1
chr6	2386	16329563	16330063	1.39277	0.0027333	0.0488466	C1
chr17	1105	5826108	5826608	2.65755	0.00273591	0.0375851	C1
chr27	675	6339373	6339873	1.60575	0.00273746	0.0336722	C1
chr1	11600	81091264	81091764	1.71923	0.00274769	0.0363661	C1
chr3	8488	51676343	51676843	1.47065	0.00275226	0.0356453	C1
chr2	3595	22368825	22369325	1.31064	0.00276944	0.0197322	C1
chr6	1215	9664514	9665014	1.6304	0.00277483	0.0571439	C1
chr17	1635	7522478	7522978	1.64984	0.00277667	0.0373772	C1
chr20	1056	5685399	5685899	1.36054	0.00278292	0.053731	C1
chr28	1360	4720504	4721004	1.35053	0.00278292	0.0429911	C1
chr27	812	6725426	6725926	1.88334	0.00281159	0.0325301	C1
chr1	20732	158313176	158313676	1.5506	0.00281262	0.0445865	C1
chr8	1002	5429596	5430096	1.52179	0.00282237	0.0415289	C1
chr10	261	2417445	2417945	1.59702	0.00283336	0.0396629	C1
chr19	314	1666762	1667262	2.04557	0.00283519	0.0298955	C1
chr9	240	2102822	2103322	1.41052	0.00283716	0.0476267	C1
chrZ	6217	68375258	68375758	1.36697	0.00284249	0.0390622	C1
chr3	8311	50887854	50888354	1.8528	0.00285325	0.0428489	C1
chr13	725	5321341	5321841	1.90466	0.00286105	0.0392899	C1
chr1	24800	194479341	194479841	1.45212	0.00287409	0.0344623	C1
chrZ	3190	33422633	33423133	1.542	0.00287413	0.0428244	C1
chr19	2064	8360794	8361294	1.34126	0.00287414	0.0313371	C1
chr8	5309	28370981	28371481	2.11062	0.00290007	0.045281	C1
chr17	2076	8933763	8934263	1.55825	0.00290399	0.0482248	C1
chr10	2440	12310097	12310597	1.8094	0.00290524	0.0436304	C1
chr2	9464	63924633	63925133	2.06854	0.00290524	0.0300724	C1
chr4	3566	17880072	17880572	1.51791	0.00291511	0.132027	C1
chr9	4475	21778135	21778635	1.67751	0.00291907	0.0503693	C1
chr9	4253	20392122	20392622	1.25828	0.00293053	0.0434051	C1
chr4	5630	34570610	34571110	1.61929	0.00293338	0.038063	C1
chr27	1230	7622727	7623227	1.3943	0.00294345	0.0241887	C1
chr9	2962	15114548	15115048	1.35303	0.00294386	0.0381705	C1
chr6	3576	22804599	22805099	1.30538	0.00294534	0.0286372	C1
chr3	1596	10504163	10504663	2.05698	0.00295608	0.0345865	C1
chr15	2788	11779314	11779814	1.3392	0.00296059	0.0442243	C1
chr8	5325	28411291	28411791	1.60444	0.0029722	0.036976	C1
chr17	376	2177446	2177946	1.52744	0.0029779	0.0470321	C1
chr3	946	5636185	5636685	1.81364	0.00298296	0.0288922	C1
chr2	7952	51026031	51026531	1.65453	0.00299404	0.0338657	C1
chr9	3268	16179379	16179879	1.34563	0.00299549	0.0411441	C1
chr2	6888	43297207	43297707	1.52177	0.00301426	0.0423068	C1
chr1	3758	27884757	27885257	1.60477	0.00302628	0.0564819	C1
chr13	2041	11843039	11843539	1.46438	0.00302628	0.0329542	C1
chr14	1648	6869124	6869624	1.88926	0.00303006	0.111449	C1
chr22	173	884470	884970	1.68803	0.00304632	0.0421755	C1
chr3	8825	53951638	53952138	2.36673	0.00305326	0.0412847	C1
chr1	104	686566	687066	1.66708	0.00306427	0.0246303	C1
chr1	10719	71910884	71911384	1.83808	0.00307826	0.0374228	C1
chr1	1234	9499225	9499725	1.41184	0.00310748	0.0250896	C1
chr1	2676	20525064	20525564	1.57483	0.00310803	0.0259569	C1
chr18	270	2314898	2315398	1.42545	0.00311208	0.0323366	C1
chr3	1006	6994276	6994776	2.22426	0.00311481	0.0494829	C1
chr9	2565	13188903	13189403	1.70776	0.00311481	0.0348201	C1
chr21	1575	6001236	6001736	1.53397	0.00311815	0.04133	C1
chr3	2415	15257105	15257605	1.95854	0.00311815	0.0287545	C1
chr26	736	2428123	2428623	2.16832	0.00312142	0.0630053	C1
chr10	3696	17680008	17680508	1.31494	0.00314736	0.0432317	C1
chr28	1072	3935719	3936219	1.367	0.00314786	0.0572304	C1
chr2	17388	127543094	127543594	1.2828	0.00315153	0.0610406	C1
chr6	3531	22551456	22551956	2.05223	0.00315718	0.0282572	C1
chr1	13524	96754577	96755077	2.03382	0.0031595	0.0374807	C1
chr3	315	2400939	2401439	1.81589	0.00316196	0.0290417	C1
chr6	4463	26313763	26314263	1.3658	0.00316196	0.023124	C1
chr14	1933	8289712	8290212	1.26395	0.00318312	0.0354787	C1
chr3	386	2871116	2871616	2.16335	0.00318988	0.0341061	C1
chr10	2085	10832085	10832585	1.94604	0.00319391	0.0416134	C1
chr2	4364	27275100	27275600	1.89953	0.00319441	0.0306823	C1
chr14	417	2458088	2458588	1.62485	0.00319784	0.033645	C1
chr10	4484	20410741	20411241	1.43488	0.00320436	0.04677	C1
chr23	603	2627307	2627807	1.50429	0.00320549	0.0598681	C1
chr1	22689	178011950	178012450	1.40727	0.00321304	0.0292006	C1
chr14	2969	13834646	13835146	1.73837	0.00323076	0.0374017	C1
chr22	740	2958460	2958960	1.42256	0.00323727	0.0360277	C1
chr28	1186	4143932	4144432	1.3121	0.00325085	0.104053	C1
chr25	319	2595738	2596238	1.66252	0.00325158	0.0476958	C1
chr2	8071	51964600	51965100	2.73152	0.00325645	0.0228129	C1
chr19	494	2209707	2210207	1.60146	0.0032647	0.0610395	C1
chr5	8948	51305373	51305873	1.41	0.00326863	0.0442165	C1
chr2	6285	39333777	39334277	1.33425	0.0032737	0.0342967	C1
chr22	64	402070	402570	1.63843	0.00328351	0.0372449	C1
chr8	809	4567835	4568335	1.41479	0.00328732	0.0388088	C1
chr1	1197	9337501	9338001	1.97737	0.0032958	0.0380085	C1
chr4	577	1743406	1743906	1.47257	0.00331409	0.0237488	C1
chr2	15409	113077252	113077752	1.52535	0.00331994	0.0323362	C1
chr5	2680	16358397	16358897	1.61994	0.00333473	0.0423363	C1
chr1	13791	98979592	98980092	1.52856	0.00333646	0.0291512	C1
chr4	8415	53157343	53157843	1.52191	0.00333996	0.0372748	C1
chr19	471	2150623	2151123	1.71068	0.00334011	0.0367478	C1
chr3	14139	94166753	94167253	1.41542	0.00334192	0.025478	C1
chr23	81	355278	355778	1.31249	0.00334735	0.0416747	C1
chr6	1708	12480138	12480638	1.28944	0.00334979	0.0300638	C1
chr4	4977	30363518	30364018	1.69633	0.0033498	0.0453159	C1
chr3	15448	103551704	103552204	1.41473	0.00335681	0.0212697	C1
chr13	1256	8967353	8967853	1.46112	0.00335759	0.0393586	C1
chr1	4731	34310330	34310830	1.28764	0.00337092	0.0586158	C1
chr2	9727	65552371	65552871	1.64117	0.00337629	0.0436316	C1
chr33	133	4942928	4943428	1.3409	0.00337629	0.0259778	C1
chr27	580	5953670	5954170	2.20019	0.00337633	0.0302116	C1
chr1	7700	52253471	52253971	2.44052	0.00339321	0.0238537	C1
chr18	1857	8830542	8831042	2.02201	0.00340093	0.0282319	C1
chr3	9368	57027866	57028366	1.94141	0.00340093	0.0239856	C1
chr4	8763	55007787	55008287	1.50199	0.00340093	0.0307224	C1
chr1	11785	82621389	82621889	1.95254	0.0034167	0.0305184	C1
chr3	6287	38705145	38705645	1.92133	0.00342516	0.0277448	C1
chr19	901	4203622	4204122	1.41529	0.00342709	0.02364	C1
chr1	3611	26804126	26804626	1.80495	0.00343176	0.0297553	C1
chr7	6207	34160972	34161472	1.92184	0.00343292	0.0372631	C1
chr17	1908	8371864	8372364	2.27245	0.00343433	0.0281525	C1
chr22	447	2279849	2280349	1.3732	0.00343503	0.0444821	C1
chr3	15732	105356845	105357345	1.97595	0.00345902	0.0292271	C1
chr2	10014	67141760	67142260	1.33981	0.00346035	0.0354041	C1
chr2	4435	27893490	27893990	1.62354	0.00346166	0.0989666	C1
chr12	2020	9815454	9815954	1.56524	0.00348294	0.0192716	C1
chr4	12047	77568763	77569263	1.73877	0.00348831	0.0378076	C1
chr5	1835	12000672	12001172	1.55751	0.00350688	0.0536083	C1
chr1	13227	93547334	93547834	1.26534	0.00350872	0.0447668	C1
chr8	4398	24610695	24611195	2.33628	0.00351768	0.0257399	C1
chr6	196	2506870	2507370	1.47195	0.00354422	0.031003	C1
chr3	12779	81265241	81265741	2.32975	0.00354724	0.0449015	C1
chr5	153	735102	735602	1.66539	0.00354757	0.0524397	C1
chr4	8966	56554338	56554838	2.10769	0.00355278	0.0229983	C1
chr22	546	2510753	2511253	1.25889	0.00355574	0.0599371	C1
chr6	3568	22773077	22773577	1.64078	0.00355919	0.0278356	C1
chr33	799	7682869	7683369	1.77087	0.0035668	0.0343109	C1
chr7	2150	12706665	12707165	1.29393	0.00356955	0.0455982	C1
chr4	3525	17716246	17716746	1.47799	0.00357013	0.0215348	C1
chr17	884	5055595	5056095	1.47484	0.00358677	0.0357144	C1
chr3	8600	52345112	52345612	1.70312	0.00359041	0.0284828	C1
chr15	2899	12304677	12305177	1.79159	0.00360095	0.0170932	C1
chr3	8116	49516984	49517484	1.32319	0.00360826	0.0405288	C1
chr20	1606	8760001	8760501	1.32417	0.00361171	0.0599927	C1
chr3	3997	24566418	24566918	1.90513	0.00362004	0.0539851	C1
chr1	18895	139280309	139280809	2.03957	0.00363323	0.0511614	C1
chr20	2349	11610317	11610817	1.52676	0.00363323	0.0290055	C1
chr8	4858	26708021	26708521	1.38204	0.0036349	0.0309256	C1
chr12	2290	11163330	11163830	1.5268	0.00363842	0.0375387	C1
chr8	4685	25854881	25855381	1.42488	0.00364404	0.0366842	C1
chr4	2909	13863108	13863608	1.86583	0.00366724	0.0400141	C1
chr4	5263	32308259	32308759	1.43146	0.00367034	0.0526944	C1
chr25	18	92588	93088	1.58095	0.00367929	0.0240629	C1
chr1	5864	41871540	41872040	1.45775	0.00369951	0.0482757	C1
chr1	19395	144150998	144151498	1.74606	0.00374312	0.0203819	C1
chrZ	1256	12424790	12425290	1.72665	0.00375734	0.0347737	C1
chr4	4517	27213105	27213605	1.56358	0.00377692	0.0325976	C1
chr20	1483	8049445	8049945	1.27235	0.00377821	0.0392224	C1
chr2	17400	127627011	127627511	1.3938	0.00380478	0.0368948	C1
chr1	620	5498389	5498889	1.79797	0.00380844	0.0480617	C1
chr4	8033	50498613	50499113	1.85915	0.00384859	0.0327399	C1
chr6	590	5461403	5461903	1.46058	0.00385273	0.0293369	C1
chr15	2856	12076283	12076783	1.27855	0.00385564	0.0515706	C1
chr6	5922	33140819	33141319	1.81826	0.00385603	0.0342996	C1
chr3	14365	95719483	95719983	2.01575	0.0038601	0.0312557	C1
chr18	1040	5221328	5221828	1.90054	0.00386419	0.0314437	C1
chr4	12897	82948422	82948922	1.85917	0.00386504	0.0418434	C1
chr3	1238	8783634	8784134	1.61953	0.00387294	0.0398666	C1
chr8	4691	25866973	25867473	2.01192	0.00389541	0.0400062	C1
chr17	1048	5514161	5514661	1.33364	0.00390365	0.054134	C1
chr4	5368	33040394	33040894	1.26527	0.00392588	0.0371065	C1
chr6	1884	13414170	13414670	1.26155	0.00394791	0.0306766	C1
chr20	2952	13764004	13764504	1.26661	0.00395216	0.0480298	C1
chrZ	5222	57358419	57358919	1.32037	0.00395219	0.0400611	C1
chr14	2491	11123180	11123680	1.61252	0.00396989	0.0304853	C1
chr1	21818	171747912	171748412	1.60882	0.00398231	0.0421828	C1
chr9	4681	22656188	22656688	1.72406	0.00399703	0.0754134	C1
chr13	1474	9607509	9608009	1.26479	0.00401989	0.0500626	C1
chr5	9638	55230713	55231213	1.67111	0.00402756	0.0414322	C1
chrZ	2992	31547912	31548412	1.43978	0.0040315	0.0286245	C1
chr8	1651	8183105	8183605	1.43606	0.00405572	0.0387013	C1
chr26	1041	3487303	3487803	1.43811	0.00406095	0.0764768	C1
chr1	1374	10715538	10716038	2.03388	0.00406392	0.0295094	C1
chr9	998	5971816	5972316	1.44955	0.00407435	0.0267806	C1
chr4	2923	13890793	13891293	1.79775	0.00408784	0.0371464	C1
chr4	10443	65841403	65841903	1.65219	0.00410087	0.0325969	C1
chr14	583	3024377	3024877	1.91959	0.00413683	0.0344515	C1
chr3	14849	98694920	98695420	1.50254	0.00414337	0.0395739	C1
chr8	4970	27110396	27110896	1.60932	0.00415435	0.0331447	C1
chr9	3358	16411355	16411855	1.87833	0.00415723	0.0558715	C1
chrZ	5853	63999946	64000446	1.98375	0.00416241	0.0325312	C1
chr1	4780	34422230	34422730	2.31682	0.00416736	0.0311091	C1
chr2	6230	38936540	38937040	1.39816	0.00418013	0.0501543	C1
chr1	11053	75668547	75669047	1.3727	0.00418131	0.030985	C1
chr7	4665	25739803	25740303	1.70525	0.00418928	0.0299794	C1
chr1	4873	34978038	34978538	1.62779	0.00420682	0.0403537	C1
chr2	4330	26916678	26917178	1.42953	0.00420682	0.0440024	C1
chr14	1316	5550674	5551174	1.76739	0.00421801	0.0402458	C1
chr19	1645	6964244	6964744	2.02811	0.00422093	0.0308766	C1
chr1	24912	195236283	195236783	1.74936	0.00422577	0.0438851	C1
chr3	1755	11219812	11220312	1.51659	0.00424981	0.0398541	C1
chrZ	2911	29339613	29340113	1.4338	0.00425952	0.03709	C1
chr4	2902	13840330	13840830	1.6258	0.0042662	0.030106	C1
chr7	6484	35520321	35520821	1.99279	0.00427603	0.0336485	C1
chr1	16243	119546282	119546782	1.38771	0.00428978	0.0371651	C1
chr33	302	5741161	5741661	1.36028	0.00429457	0.0912043	C1
chr4	820	2834538	2835038	1.77038	0.00431343	0.025336	C1
chr5	1325	9058360	9058860	1.70252	0.00431343	0.0242086	C1
chr17	1878	8236178	8236678	1.44913	0.00431515	0.0402372	C1
chr20	2154	10812134	10812634	1.67282	0.00434481	0.0272428	C1
chr15	2938	12462548	12463048	1.9894	0.00436727	0.0303999	C1
chr24	237	875040	875540	1.48712	0.00437242	0.0225527	C1
chr3	12833	81626787	81627287	1.40423	0.0043978	0.0345438	C1
chr2	14870	109167300	109167800	1.61168	0.00441373	0.0416424	C1
chr1	18775	138445404	138445904	1.59728	0.00441882	0.0237909	C1
chr7	6332	34904982	34905482	1.30184	0.00442577	0.0496302	C1
chr1	11749	82139894	82140394	1.8745	0.00443184	0.0451082	C1
chr21	352	1359819	1360319	1.32445	0.00443367	0.0296309	C1
chr7	3080	17230440	17230940	2.03182	0.00443857	0.0363389	C1
chr8	4061	22710930	22711430	1.42457	0.00446643	0.0294081	C1
chr8	2443	14990557	14991057	1.83899	0.00448544	0.0398945	C1
chr2	15594	114528870	114529370	1.77771	0.00448988	0.0542312	C1
chr6	2878	18763475	18763975	1.81093	0.00450542	0.0406918	C1
chr2	19073	140101820	140102320	2.07221	0.00451101	0.0300292	C1
chr15	1216	4878030	4878530	1.66037	0.00452045	0.0274908	C1
chr1	9505	63966811	63967311	1.64448	0.00453989	0.0243909	C1
chr5	5756	32599213	32599713	1.63978	0.0045674	0.0362034	C1
chr21	1298	4528535	4529035	1.30012	0.00457513	0.0456377	C1
[truncated: 48,636 more rows]

## Sheet: 5. Mouse DAR annotation
Information on DARs annotation in the mouse scATAC-seq dataset.
	total_peaks	total_prop	mesen_peaks	mesen_prop	ecto_peaks	ecto_prop
Distal	5531	0.457259	1815	0.488297	3716	0.44349
Exonic	385	0.0318287	113	0.0304009	272	0.0324621
Intronic	5675	0.469163	1704	0.458434	3971	0.473923
Promoter	505	0.0417493	85	0.0228679	420	0.0501253
total	12096	1	3717	1	8379	1

## Sheet: 6. Chicken DAR annotation
Information on DARs annotation of chicken scATAC-seq dataset.
	total_peaks	total_prop	mesen_peaks	mesen_prop	ecto_peaks	ecto_prop
Distal	24099	0.535177	8085	0.549888	16014	0.528044
Exonic	904	0.0200755	290	0.0197239	614	0.020246
Intronic	19039	0.422807	6040	0.410801	12999	0.428628
Promoter	988	0.0219409	288	0.0195878	700	0.0230817
total	45030	1	14703	1	30327	1

## Sheet: 7. Mouse IPP
All scATAC-seq peaks conserved from mouse to chicken (mm10 - galGal6)
	total_peaks	DAR_peaks	DAR_ecto_peaks	DAR_mesen_peaks
Not conserved	53949	5898	4046	1852
DC	17430	1625	-	-
IC	49925	4573	-	-
DC + IC	67355	6198	4333	1865
Total	121304	12096	8379	3717
Mapped to a peak	18920	1360	951	409
DC = Directly conserved (projection score > 0.98)
IC = Indirectly conserved (projection score > 0.84)
Not conserved = projection score ≤ 0.84

## Sheet: 8. Chicken IPP
All scATAC-seq peaks conserved from chicken to mouse (galGal6 - mm10)
	total_peaks	DAR_peaks	DAR_ecto_peaks	DAR_mesen_peaks
Not conserved	64865	19735	13427	6308
DC	23362	5488	-	-
IC	75276	19807	-	-
DC + IC	98638	25295	16900	8395
Total	163503	45030	30327	14703
Mapped to a peak	14697	2289	1481	808
DC = Directly conserved (projection score > 0.98)
IC = Indirectly conserved (projection score > 0.84)
Not conserved = projection score ≤ 0.84

## Sheet: 9. Mouse functional
Information on functionally conserved peaks from DARs in mouse
	total_peaks	total_prop	mesen_peaks	mesen_prop	ecto_peaks	ecto_prop
Distal	256	0.453901	58	0.47541	198	0.447964
Exonic	24	0.0425532	3	0.0245902	21	0.0475113
Intronic	256	0.453901	58	0.47541	198	0.447964
Promoter	28	0.0496454	3	0.0245902	25	0.0565611
Total	564	1	122	1	442	1
Matching_type	502	NA	94	NA	408	NA
Functionally conserved = a DAR in one species is also a DAR in the other species.
Matching_type = DARs that were found in the same cell type in the other species.

## Sheet: 10. Chicken functional
Information on functionally conserved peaks from DARs in chicken
	total_peaks	total_prop	mesen_peaks	mesen_prop	ecto_peaks	ecto_prop
Distal	284	0.553606	66	0.594595	218	0.542289
Exonic	14	0.0272904	2	0.018018	12	0.0298507
Intronic	194	0.378168	42	0.378378	152	0.378109
Promoter	21	0.0409357	1	0.00900901	20	0.0497512
Total	513	1	111	1	402	1
Matching_type	471	NA	87	NA	384	NA
Functionally conserved = a DAR in one species is also a DAR in the other species.
Matching_type = DARs that were found in the same cell type in the other species.

[truncated: 9 more sheets: 11. Ectoderm GO, 12. Mesenchyme GO, 13. Bridging species, 14. Proportion test, 15. IPP mouse-chicken all peaks, 16. IPP mouse-chicken unmapped, 17. IPP chicken-mouse all peaks, 18. IPP chicken-mouse unmapped, 19. IPP in vivo enhancers]
