# Supplementary material for: Cis-regulatory evolution shapes facial diversity in birds and mammals
Source: Sci Adv. 2026 May 6;12(19):eaec2511. doi: 10.1126/sciadv.aec2511 (PMC13148318; doi:10.1126/sciadv.aec2511)
Supplement: Supplementary file 2 — Tables S3 to S7 [file sciadv.aec2511_tables_s3_to_s7.zip › aec2511_table_s5.xlsx]

## Sheet: 1. QC
Quality control statistics of the ChIP-seq data
	Pre-processing						Peak calling
	Raw reads	Clean reads	GC(%)	Q30(%)	MT(%)	Mapped reads to galGal6	Promoter<=1kb(%)	Promoter (1-2kb)(%)	Promoter (2-3kb)(%)	3' UTR(%)	5' UTR(%)	Exon(%)	Intron(%)	Distal Intergenic(%)
Rep1	40195730	40194695	44.63	88.78	0.21	83.33	3	3.82	3.27	0.78	0.26	4.04	32.02	52.81
Rep2	60656060	60654446	44.46	87.96	0.25	85.69	2.42	3.17	2.98	0.97	0.28	4.68	33.05	52.45
GC = percentage of G and C content in clean data
Q30 = percentage of bases with Q-score no less than 30 in clean data
MT = percentage of mitochondrial reads in clean reads

## Sheet: 2. ChIP-seq peaks
Annotated ChIP-seq peaks from chicken HH22 facial prominences
Chr	Start	End	Strand	Peak Score	Annotation	Distance to TSS	Nearest PromoterID	Entrez ID	Nearest Refseq	Nearest Ensembl	Gene Name	Gene Alias	Gene Description	Gene Type
chr1	27819351	27819713	+	379	intron	391334	NM_001277357	417780	NM_001277356	ENSGALG00010001367	IMMP2L	-	inner mitochondrial membrane peptidase subunit 2	protein-coding
chrZ	63001329	63001599	+	364	Intergenic	-5143	NR_035257	100315823	NR_035257	ENSGALG00010007755	MIR1756A	gga-mir-1756a	microRNA 1756a	ncRNA
chr1	86645861	86646134	+	361	Intergenic	124425	NM_001006254	418404	NM_001006254	ENSGALG00010006156	NFKBIZ	-	NFKB inhibitor zeta	protein-coding
chr31	3578793	3579026	+	344	intron	-142116	NM_001146136	430678	NM_001146136		CHIR-B5	-	immunoglobulin-like receptor CHIR-B5	protein-coding
chr1	143534186	143535151	+	329	Intergenic	-564884	NM_001319027	428018	NM_001319027	ENSGALG00010006019	SLC10A2	ASBT	solute carrier family 10 member 2	protein-coding
chr2	12041650	12042212	+	329	Intergenic	101297	NR_105496	102466697	NR_105496	ENSGALG00010006645	MIR6628	gga-mir-6628	microRNA 6628	ncRNA
chr1	44209063	44209385	+	296	Intergenic	-119404	NM_001030747	417892	NM_001030747	ENSGALG00010013345	DCN	-	decorin	protein-coding
chr19	1261136	1261609	+	295	Intergenic	-261489	NM_001006211	417477	NM_001006211	ENSGALG00010029169	SBDS	-	SBDS ribosome maturation factor	protein-coding
chrZ	24849894	24850261	+	287	Intergenic	51604	NM_001282271	768886	NM_001282271	ENSGALG00010012023	TMEM174	-	transmembrane protein 174	protein-coding
chrZ	17241373	17241605	+	286	Intergenic	-180770	NM_204871	395684	NM_204871	ENSGALG00010012930	IL6ST	GP130	interleukin 6 signal transducer	protein-coding
chr3	72327749	72328014	+	285	Intergenic	480028	NM_001277723	421803	NM_001277723	ENSGALG00010002625	FHL5	-	four and a half LIM domains 5	protein-coding
chr9	20519509	20519914	+	284	Intergenic	54009	NR_035013	100315945	NR_035013	ENSGALG00010018984	MIR551B	MIR551|gga-mir-551	microRNA 551b	ncRNA
chrZ	60258364	60258939	+	283	Intergenic	337333	NM_001031608	431565	NM_001031608	ENSGALG00010012587	MBLAC2	-	metallo-beta-lactamase domain containing 2	protein-coding
chr1	1970626	1970873	+	281	Intergenic	-62158	NR_031462	777842	NR_031462	ENSGALG00010007833	MIR205B	MIRN205B|gga-mir-205b	microRNA 205b	ncRNA
chr1	32393438	32394496	+	279	Intergenic	180790	NM_001199604	417815	NM_001199604	ENSGALG00010014226	SLC16A7	-	solute carrier family 16 member 7	protein-coding
chr1	12504273	12504676	+	279	intron	137951	NM_001006226	417728	NM_001006226	ENSGALG00010009371	PHTF2	-	putative homeodomain transcription factor 2	protein-coding
chrZ	43846097	43846310	+	274	Intergenic	103962	NM_001044666	429929	NM_001044666	ENSGALG00010009220	GADD45G	GADD45B	growth arrest and DNA damage inducible gamma	protein-coding
chr3	73387314	73388119	+	272	Intergenic	-366937	NM_001079502	771133	NM_001079502	ENSGALG00010002747	FUT9	CFUC-TIX	fucosyltransferase 9	protein-coding
chr10	848356	848712	+	270	Intergenic	15532	NR_105645	102465743	NR_105645	ENSGALG00010025287	MIR7478	gga-mir-7478	microRNA 7478	ncRNA
chr24	6053234	6053441	+	270	Intergenic	-116695	NM_204608	395312	NM_204608	ENSGALG00010025073	IL18	ChIL-18|IL-18|interleukin-18	interleukin 18	protein-coding
chrZ	30134253	30134799	+	268	Intergenic	699296	NM_205045	395913	NM_205045	ENSGALG00010014092	TYRP1	TRP-1|TRP1	tyrosinase related protein 1	protein-coding
chr31	4070328	4070826	+	266	intron	-111356	NM_001031342	425534	NM_001031342		LOC425534	-	immunoglobulin-like receptor CHIR-B2-like	protein-coding
chr3	97078140	97079318	+	263	Intergenic	161377	NR_035009	100315694	NR_035009	ENSGALG00010004227	MIR1329	gga-mir-1329|mir-1329	microRNA 1329	ncRNA
chrZ	47368743	47369059	+	258	Intergenic	-446424	NM_001007830	415610	NM_001007830	ENSGALG00010009617	SLC25A46	-	solute carrier family 25 member 46	protein-coding
chr2	8327175	8327966	+	255	Intergenic	-151720	NM_204821	395615	NM_204821		SHH	ShhNC	sonic hedgehog	protein-coding
NW_020110114.1	5147	5347	+	255
chrZ	25486963	25487359	+	255	Intergenic	227876	NM_001031436	427347	NM_001031436	ENSGALG00010011287	CBWD1	CBWD2	COBW domain containing 1	protein-coding
chr1	114684973	114685161	+	253	Intergenic	-75758	NM_001277736	418582	NM_001277736	ENSGALG00010002310	PRRG1	-	proline rich and Gla domain 1	protein-coding
chrZ	51946323	51946574	+	252	Intergenic	-142706	NM_001031431	427282	NM_001031431	ENSGALG00010012240	TRIM14	-	tripartite motif containing 14	protein-coding
chr3	71396643	71397304	+	252	Intergenic	-8175	NM_001167765	421791	NM_001167765	ENSGALG00010004238	CCNC	cyclin-C	cyclin C	protein-coding
chr2	143475477	143475767	+	250	Intergenic	-827821	NR_031422	777802	NR_031422		MIR30D	MIRN30D|gga-mir-30d|mir-30d	microRNA 30d	ncRNA
chr1	159594867	159595133	+	250	Intergenic	1537893	NR_035241	100315815	NR_035241	ENSGALG00010001110	MIR1743	gga-mir-1743	microRNA 1743	ncRNA
chrZ	38976050	38976728	+	250	Intergenic	492528	NM_204237	374080	NM_204237	ENSGALG00010015946	TLE4	Grg4|TLE4Z1	transducin like enhancer of split 4	protein-coding
chr1	109367010	109367626	+	250	Intergenic	34085	NM_001079497	770415	NM_001079497	ENSGALG00010013413	WRB	UCP-1	tryptophan rich basic protein	protein-coding
chr1	143078099	143078359	+	249	Intergenic	565133	NM_204824	395625	NM_204824	ENSGALG00010015042	EFNB2	-	ephrin B2	protein-coding
chrZ	67795842	67796194	+	248	Intergenic	-738347	NM_001115082	427339	NM_001115082	ENSGALG00010005828	LPAR1	EDG2	lysophosphatidic acid receptor 1	protein-coding
chrZ	8874354	8874690	+	248	Intergenic	155811	NM_001318459	427414	NM_001318459	ENSGALG00010009051	TROJANZ	TROJAN	sushi domain containing 1	protein-coding
chr2	4646402	4646662	+	245	Intergenic	17437	NR_031411	777941	NR_031411	ENSGALG00010027681	MIR26A1	MIR26A|MIRN26A|gga-mir-26a|mir-26a	microRNA 26a-1	ncRNA
chr31	5929024	5929364	+	244	intron	98321	NM_001318994	100859369	NM_001318994		FFAR2L	FFAR3a	free fatty acid receptor 2-like	protein-coding
chr11	6808540	6808759	+	241	Intergenic	-151267	NM_001198857	415736	NM_001198857	ENSGALG00010024101	CNEP1R1	TMEM188	CTD nuclear envelope phosphatase 1 regulatory subunit 1	protein-coding
chrZ	10597182	10597479	+	240	Intergenic	8696	NR_105481	102465357	NR_105481	ENSGALG00010015607	MIR6613	gga-mir-6613	microRNA 6613	ncRNA
chr1	31268094	31268358	+	239	Intergenic	-24681	NM_001199549	417809	NM_001199549	ENSGALG00010014033	SLC38A4	-	solute carrier family 38 member 4	protein-coding
chr1	164605332	164605795	+	239	Intergenic	-974948	NM_001030822	418823	NM_001030822	ENSGALG00010002381	TDRD3	-	tudor domain containing 3	protein-coding
chr13	1539825	1540644	+	238	Intergenic	-12362	NM_001111138	497218	NM_001111138		PCDHA8	CNRv8	protocadherin alpha 8	protein-coding
chrZ	49364946	49366777	+	238	Intergenic	596059	NR_105519	102465381	NR_105519	ENSGALG00010010818	MIR6651	gga-mir-6651	microRNA 6651	ncRNA
chr4	69529625	69530013	+	238	Intergenic	10956	NM_001007488	426274	NM_001007488	ENSGALG00010015119	TLR1A	TLR1|TLR16|TLR1LA	toll-like receptor 1 family member A	protein-coding
chr3	75001025	75001423	+	238	Intergenic	-540262	NM_001278016	421812	NM_001278016	ENSGALG00010003317	LYRM2	-	LYR motif containing 2	protein-coding
chr3	74294245	74294672	+	238	Intergenic	323124	NR_035170	100315778	NR_035170	ENSGALG00010004916	MIR1677	gga-mir-1677|mir-1677	microRNA 1677	ncRNA
chr3	70251589	70252199	+	237	Intergenic	-420982	NM_001305211	421790	NM_001305211	ENSGALG00010015140	ASCC3	-	activating signal cointegrator 1 complex subunit 3	protein-coding
chr2	101659527	101659839	+	236	Intergenic	178403	NM_001001291	408251	NM_001001291	ENSGALG00010004036	ADCYAP1	PACAP|grf	adenylate cyclase activating polypeptide 1	protein-coding
chr2	54976690	54977477	+	235	Intergenic	-29063	NM_001101034	420790	NM_001101034		IGFBP3	-	insulin like growth factor binding protein 3	protein-coding
chrZ	64923081	64923373	+	234	Intergenic	48584	NR_105608	102466230	NR_105608	ENSGALG00010007749	MIR7440	gga-mir-7440	microRNA 7440	ncRNA
chr2	139966018	139966638	+	234	Intergenic	230396	NM_001030952	420332	NM_001030952	ENSGALG00010007986	MYC	c-myc	v-myc avian myelocytomatosis viral oncogene homolog	protein-coding
chr19	2277137	2277425	+	232	Intergenic	-292908	NR_035073	100315909	NR_035073		MIR1587	gga-mir-1587	microRNA 1587	ncRNA
chr13	8402485	8402854	+	232	Intergenic	114705	NR_031459	777839	NR_031459	ENSGALG00010012953	MIR146A	MIRN146A|gga-mir-146a|mir-146a	microRNA 146a	ncRNA
chr1	9870067	9870533	+	232	Intergenic	210541	NM_204242	374089	NM_204242	ENSGALG00010006251	SEMA3E	semaphorin-3E	semaphorin 3E	protein-coding
chr1	141162003	141162864	+	232	Intergenic	10339	NM_204333	374240	NM_204333	ENSGALG00010015997	SOX1	-	SRY-box 1	protein-coding
chrZ	1691991	1692595	+	231	Intergenic	-61803	NM_001302166	101749130	NM_001302166	ENSGALG00010011367	IER3IP1	-	immediate early response 3 interacting protein 1	protein-coding
chrZ	52371579	52371920	+	230	Intergenic	-190371	NM_001031432	427285	NM_001031432	ENSGALG00010013225	GNE	-	glucosamine (UDP-N-acetyl)-2-epimerase/N-acetylmannosamine kinase	protein-coding
chr1	84283507	84284233	+	229	Intergenic	25890	NM_001012820	418357	NM_001012820	ENSGALG00010004451	CLDND1	-	claudin domain containing 1	protein-coding
chrZ	50650795	50651231	+	229	Intergenic	-80435	NM_204283	374155	NM_204283	ENSGALG00010011935	ST8SIA4	SIAT8D	ST8 alpha-N-acetyl-neuraminide alpha-2,8-sialyltransferase 4	protein-coding
chr2	5705180	5706456	+	229	Intergenic	166950	NM_001318446	395947	NM_001318446	ENSGALG00010027095	SCN5A	-	sodium voltage-gated channel alpha subunit 5	protein-coding
chr1	48307903	48308281	+	229	Intergenic	-19288	NM_001277370	417964	NM_001277370	ENSGALG00010011080	EMP1	-	epithelial membrane protein 1	protein-coding
chr1	152995540	152996022	+	228	Intergenic	-1059596	NM_204800	395584	NM_204800	ENSGALG00010000711	SPRY2	-	sprouty RTK signaling antagonist 2	protein-coding
chrZ	37588143	37588423	+	227	Intergenic	-25522	NM_001277836	427050	NM_001277836	ENSGALG00010015181	VPS13A	-	vacuolar protein sorting 13 homolog A	protein-coding
chr1	105636290	105636911	+	227	Intergenic	-273520	NM_001004389	418486	NM_001004389	ENSGALG00010010077	CCT8	-	chaperonin containing TCP1 subunit 8	protein-coding
chr1	52541387	52542454	+	226	Intergenic	-215169	NM_001004383	418062	NM_001004383	ENSGALG00010015327	LARGE1	LARGE	LARGE xylosyl- and glucuronyltransferase 1	protein-coding
chr23	5995646	5995907	+	225	Intergenic	-36170	NM_001245061	430189	NM_001001762		BLA	B-LA|HLA-DRA	major histocompatibility complex class II alpha chain BLA (similar to HLA class II, D alpha chain)	protein-coding
chrZ	45200806	45201045	+	225	Intergenic	289709	NM_204689	395424	NM_204689		HINT1	CHPKCI|HINT1Z|HINTZ|PKCIZ	histidine triad nucleotide binding protein 1	protein-coding
chr1	165447536	165448465	+	224	Intergenic	1472965	NM_001040463	418826	NM_001040463	ENSGALG00010002967	OLFM4	olfactomedin-4	olfactomedin 4	protein-coding
chr3	100632625	100633321	+	224	Intergenic	381400	NM_001168709	100316920	NM_001168709	ENSGALG00010002500	OSR1	ODD	odd-skipped related transciption factor 1	protein-coding
chrZ	49743800	49744233	+	223	Intergenic	974214	NR_105519	102465381	NR_105519	ENSGALG00010010818	MIR6651	gga-mir-6651	microRNA 6651	ncRNA
chrZ	36062864	36063141	+	222	Intergenic	25273	NM_206906	404271	NM_206906	ENSGALG00010014114	ANXA1	Anx1|p35	annexin A1	protein-coding
chr3	76857319	76857975	+	222	Intergenic	-25342	NM_001031083	421831	NM_001031083	ENSGALG00010004210	SYNCRIP	-	synaptotagmin binding cytoplasmic RNA interacting protein	protein-coding
chr1	118893114	118894434	+	222	Intergenic	673657	NM_001006259	418595	NM_001006259	ENSGALG00010002137	PDK3	-	pyruvate dehydrogenase kinase 3	protein-coding
chr1	158793634	158793854	+	222	Intergenic	736637	NR_035241	100315815	NR_035241	ENSGALG00010001110	MIR1743	gga-mir-1743	microRNA 1743	ncRNA
chrZ	49315476	49316154	+	221	Intergenic	546013	NR_105519	102465381	NR_105519	ENSGALG00010010818	MIR6651	gga-mir-6651	microRNA 6651	ncRNA
chrZ	48706928	48707412	+	221	Intergenic	-62632	NR_105519	102465381	NR_105519	ENSGALG00010010818	MIR6651	gga-mir-6651	microRNA 6651	ncRNA
chrZ	41045933	41046361	+	221	Intergenic	-171354	NM_001271947	100857368	NM_001271947	ENSGALG00010008231	ZCCHC6	-	zinc finger CCHC-type containing 6	protein-coding
chr3	80289762	80290124	+	220	Intergenic	80492	NR_105501	102466698	NR_105501		MIR6633	gga-mir-6633	microRNA 6633	ncRNA
chr1	122086299	122086631	+	219	Intergenic	185459	NM_001134975	772315	NM_001134975	ENSGALG00010003040	RS1	-	retinoschisin 1	protein-coding
chr31	1227462	1227785	+	218	Intergenic	-1398981	NM_001184759	100431102	NM_001184759		APEX1	-	apurinic/apyrimidinic endodeoxyribonuclease 1	protein-coding
chrZ	39381114	39382275	+	217	Intergenic	707991	NR_031495	777876	NR_031495	ENSGALG00010016843	MIR7-1	MIRN7-1|gga-mir-7-1|mir-7-1	microRNA 7-1	ncRNA
chr31	1948440	1949030	+	217	Intergenic	-677869	NM_001184759	100431102	NM_001184759		APEX1	-	apurinic/apyrimidinic endodeoxyribonuclease 1	protein-coding
chr2	57057836	57058319	+	217	Intergenic	-119397	NM_204647	395359	NM_204647	ENSGALG00010007334	SALL3	SAL2	spalt like transcription factor 3	protein-coding
chr1	101156859	101157289	+	217	Intergenic	-390066	NM_204737	395489	NM_204737	ENSGALG00010007429	C21orf91	C1H21ORF91	C21orf91 homolog	protein-coding
chr7	29449367	29449656	+	216	Intergenic	188291	NM_204307	374197	NM_204307	ENSGALG00010019319	ACTR3	ARP3	ARP3 actin related protein 3 homolog	protein-coding
chr2	93694900	93695193	+	216	Intergenic	102844	NM_001256543	421023	NM_001256543	ENSGALG00010001159	RTTN	-	rotatin	protein-coding
chr1	156693402	156694147	+	216	Intergenic	-276460	NM_204825	395626	NM_204825	ENSGALG00010000810	UCHL3	UCH-6	ubiquitin C-terminal hydrolase L3	protein-coding
chr1	182298816	182299797	+	215	Intergenic	-5299	NR_035205	100315797	NR_035205	ENSGALG00010007518	MIR1709	gga-mir-1709	microRNA 1709	ncRNA
chr2	61343606	61343887	+	214	Intergenic	-2950	NM_001006372	420840	NM_001006372	ENSGALG00010009705	DTNBP1	Bloc1s8	dystrobrevin binding protein 1	protein-coding
chr9	11632900	11634804	+	214	Intergenic	-441092	NM_204254	374103	NM_204254	ENSGALG00010017016	ZIC1	-	Zic family member 1	protein-coding
chrZ	61908305	61908611	+	214	Intergenic	-816975	NM_205482	396475	NM_205482	ENSGALG00010006730	HAPLN1	CRTL1|HAPLN1L	hyaluronan and proteoglycan link protein 1	protein-coding
chr31	4690209	4692617	+	214	Intergenic	237878	NM_207180	395364	NM_207180	ENSGALG00010004995	PIT54	PIT 54	PIT54 protein	protein-coding
chrZ	59394909	59395421	+	214	Intergenic	-497362	NM_001031414	427106	NM_001031414	ENSGALG00010013085	LYSMD3	-	LysM domain containing 3	protein-coding
chr5	39751084	39752256	+	213	Intergenic	-23391	NM_001271923	423385	NM_001271923	ENSGALG00010005015	NRXN3	Neurexin-3	neurexin 3	protein-coding
chr1	142807029	142808199	+	213	Intergenic	294518	NM_204824	395625	NM_204824	ENSGALG00010015042	EFNB2	-	ephrin B2	protein-coding
chr1	154583719	154584256	+	213	Intergenic	-141221	NM_001030820	418803	NM_001030820	ENSGALG00010000717	NDFIP2	-	Nedd4 family interacting protein 2	protein-coding
chr4	22695761	22696370	+	213	Intergenic	681576	NM_001031535	428727	NM_001031535	ENSGALG00010007918	NPY1R	-	neuropeptide Y receptor Y1	protein-coding
chr5	4336180	4337042	+	213	Intergenic	191719	NM_001199422	421606	NM_001199422	ENSGALG00010022379	METTL15	METT5D1|METTL15P1	methyltransferase 15, mitochondrial 12S rRNA N4-cytidine	protein-coding
NW_020110129.1	21506	21768	+	212
chr2	3143710	3144344	+	212	Intergenic	-159786	NM_001030959	420400	NM_001030959	ENSGALG00010024874	JMJD4	-	jumonji domain containing 4	protein-coding
chr1	145755385	145755909	+	212	Intergenic	324864	NM_001006268	418778	NM_001006268	ENSGALG00010005660	UBAC2	PHGDHL1	UBA domain containing 2	protein-coding
chr3	103379418	103380456	+	211	Intergenic	-663633	NM_001031094	421973	NM_001031094	ENSGALG00010009712	UBXN2A	UBXD4	UBX domain protein 2A	protein-coding
chrZ	33418079	33418409	+	211	Intergenic	184332	NM_001031421	427238	NM_001031421	ENSGALG00010016114	HAUS6	-	HAUS augmin like complex subunit 6	protein-coding
chr25	1572448	1572728	+	210	Intergenic	-22103	NM_001031373	426353	NM_001031373	ENSGALG00010028081	UBQLN4	ubiquilin-4	ubiquilin 4	protein-coding
chr2	53745181	53745786	+	209	Intergenic	666046	NM_001006370	420785	NM_001006370	ENSGALG00010008340	PDIA4	-	protein disulfide isomerase family A member 4	protein-coding
NW_020110162.1	355869	356493	+	209
chrZ	51275086	51276023	+	209	Intergenic	-83995	NM_204941	395783	NM_204941	ENSGALG00010012470	CHD1	CHD-Z|CHD1Z|CHDZ	chromodomain helicase DNA binding protein 1Z	protein-coding
chr2	31915680	31916026	+	209	Intergenic	-111640	NM_204363	378785	NM_204363	ENSGALG00010001348	NPVF	RFRP	neuropeptide VF precursor	protein-coding
chr1	21501008	21501254	+	208	Intergenic	-384221	NM_206992	404538	NM_206992	ENSGALG00010001194	POT1	-	protection of telomeres 1	protein-coding
chr1	142770176	142770929	+	208	Intergenic	257456	NM_204824	395625	NM_204824	ENSGALG00010015042	EFNB2	-	ephrin B2	protein-coding
chr3	71125871	71126117	+	208	Intergenic	-279154	NM_001167765	421791	NM_001167765	ENSGALG00010004238	CCNC	cyclin-C	cyclin C	protein-coding
chrZ	2604881	2605512	+	207	Intergenic	453852	NM_204286	374159	NM_204286	ENSGALG00010012088	ATP5F1AZ	ATP5A1|ATP5A1Z	ATP synthase F1 subunit alpha Z chromosome	protein-coding
chrZ	31110524	31111308	+	207	Intergenic	-61671	NM_001256123	427360	NM_001256123	ENSGALG00010016251	MPDZ	-	multiple PDZ domain protein	protein-coding
chrZ	4279316	4279684	+	207	Intergenic	2128156	NM_204286	374159	NM_204286	ENSGALG00010012088	ATP5F1AZ	ATP5A1|ATP5A1Z	ATP synthase F1 subunit alpha Z chromosome	protein-coding
chr1	115158077	115158661	+	206	Intergenic	-549060	NM_001277736	418582	NM_001277736	ENSGALG00010002310	PRRG1	-	proline rich and Gla domain 1	protein-coding
chr1	104955450	104955730	+	206	Intergenic	-337059	NM_001278078	418481	NM_001278078	ENSGALG00010009831	N6AMT1	C21orf127|HEMK2	N-6 adenine-specific DNA methyltransferase 1 (putative)	protein-coding
chr3	100663676	100664205	+	206	Intergenic	350433	NM_001168709	100316920	NM_001168709	ENSGALG00010002500	OSR1	ODD	odd-skipped related transciption factor 1	protein-coding
chrZ	462694	463273	+	205	Intergenic	-23111	NM_001001746	414796	NM_001001746	ENSGALG00010010548	ST8SIA3	SIAT8C|ST8SIA3Z	ST8 alpha-N-acetyl-neuraminide alpha-2,8-sialyltransferase 3	protein-coding
chrZ	36617975	36618493	+	205	intron	63611	NM_205093	395980	NM_205093	ENSGALG00010015250	RORB	-	RAR related orphan receptor B	protein-coding
chr5	49924170	49924681	+	204	Intergenic	-134094	NM_001277503	423467	NM_001277503	ENSGALG00010017208	CINP	2810452K22RIK	cyclin dependent kinase 2 interacting protein	protein-coding
chr1	149458120	149458602	+	203	Intergenic	-17718	NR_031408	777938	NR_031408	ENSGALG00010006322	MIR17	MIRN17|gga-mir-17|mir-17	microRNA 17	ncRNA
chr28	21698	22054	+	203	Intergenic	-96574	NM_001006336	420049	NM_001006336	ENSGALG00010028247	MVP	-	major vault protein	protein-coding
chr1	143505306	143506209	+	202	Intergenic	-593795	NM_001319027	428018	NM_001319027	ENSGALG00010006019	SLC10A2	ASBT	solute carrier family 10 member 2	protein-coding
chr2	124488955	124489508	+	202	Intergenic	-68166	NM_001277413	420219	NM_001277413	ENSGALG00010011019	NECAB1	EFCBP1	N-terminal EF-hand calcium binding protein 1	protein-coding
chr1	93873256	93873668	+	202	Intergenic	-16509	NM_204997	395846	NM_204997	ENSGALG00010008002	GJA8	Cx45.6|Cx50|connexin-45.6	gap junction protein alpha 8	protein-coding
chr4	81535009	81535467	+	202	Intergenic	-122607	NM_205533	396546	NM_205533	ENSGALG00010016091	HMX1	GH6	H6 family homeobox 1	protein-coding
chr1	118483471	118483974	+	202	Intergenic	1083709	NM_001006259	418595	NM_001006259	ENSGALG00010002137	PDK3	-	pyruvate dehydrogenase kinase 3	protein-coding
chrZ	4118058	4118441	+	202	Intergenic	1966905	NM_204286	374159	NM_204286	ENSGALG00010012088	ATP5F1AZ	ATP5A1|ATP5A1Z	ATP synthase F1 subunit alpha Z chromosome	protein-coding
chr33	4350914	4351321	+	201	Intergenic	224524	NM_001257372	425613	NM_001257372		MARS	-	methionyl-tRNA synthetase	protein-coding
chrZ	20194920	20195787	+	201	Intergenic	-199889	NM_001170528	431581	NM_001170528	ENSGALG00010012979	HTR1A	-	5-hydroxytryptamine receptor 1A	protein-coding
chr5	33792550	33792891	+	201	Intergenic	53809	NM_205193	396110	NM_205193	ENSGALG00010006854	FOXG1	CBF-1|FKHL1|FOXG1B|Qin	forkhead box G1	protein-coding
chr1	153470840	153471172	+	201	Intergenic	-584371	NM_204800	395584	NM_204800	ENSGALG00010000711	SPRY2	-	sprouty RTK signaling antagonist 2	protein-coding
chr2	14507054	14508067	+	200	Intergenic	-13402	NM_205131	396029	NM_205131	ENSGALG00010004855	ZEB1	TCF8	zinc finger E-box binding homeobox 1	protein-coding
chr1	63335379	63335778	+	200	Intergenic	58132	NM_001135550	418178	NM_001135550	ENSGALG00010012732	MGST1	-	microsomal glutathione S-transferase 1	protein-coding
chr1	55243505	55243860	+	200	Intergenic	-37415	NM_001004384	418090	NM_001004384	ENSGALG00010010259	IGF1	IGF-1|IGF-I	insulin like growth factor 1	protein-coding
chr7	8126436	8126960	+	200	Intergenic	-151734	NM_001267555	768406	NM_001267555	ENSGALG00010014000	STAT4	-	signal transducer and activator of transcription 4	protein-coding
chr4	88388037	88388622	+	199	Intergenic	137765	NR_031437	777817	NR_031437	ENSGALG00010019162	MIR103A2	MIR103-2|MIRN103-2|gga-mir-103-2|mir-103-2	microRNA 103a-2	ncRNA
chr1	136284079	136284655	+	199	Intergenic	-54716	NM_001277758	418723	NM_001277757	ENSGALG00010013196	MRPS9	-	mitochondrial ribosomal protein S9	protein-coding
chr1	142612153	142612713	+	198	Intergenic	99337	NM_204824	395625	NM_204824	ENSGALG00010015042	EFNB2	-	ephrin B2	protein-coding
chr3	100825377	100826135	+	198	Intergenic	188617	NM_001168709	100316920	NM_001168709	ENSGALG00010002500	OSR1	ODD	odd-skipped related transciption factor 1	protein-coding
chr1	142869822	142870301	+	198	Intergenic	356965	NM_204824	395625	NM_204824	ENSGALG00010015042	EFNB2	-	ephrin B2	protein-coding
chrZ	62650737	62650939	+	198	Intergenic	-74595	NM_205482	396475	NM_205482	ENSGALG00010006730	HAPLN1	CRTL1|HAPLN1L	hyaluronan and proteoglycan link protein 1	protein-coding
chr2	8297408	8298009	+	197	Intergenic	-121858	NM_204821	395615	NM_204821		SHH	ShhNC	sonic hedgehog	protein-coding
chr1	108111228	108112895	+	197	Intergenic	110163	NM_001008677	418514	NM_001008677	ENSGALG00010013082	CHAF1B	CAF-1P60|CAF-I p60|CAF-Ip60|CAF1P60	chromatin assembly factor 1 subunit B	protein-coding
chr2	141377104	141377595	+	197	Intergenic	291094	NM_001277456	420324	NM_001277456	ENSGALG00010008350	LRRC6	-	leucine rich repeat containing 6	protein-coding
chr2	86470144	86470732	+	197	Intergenic	141994	NM_001030336	373975	NM_001030336	ENSGALG00010007907	IRX2	-	iroquois homeobox 2	protein-coding
chr3	74215684	74216146	+	197	Intergenic	244581	NR_035170	100315778	NR_035170	ENSGALG00010004916	MIR1677	gga-mir-1677|mir-1677	microRNA 1677	ncRNA
NW_020110163.1	639373	639976	+	197
chr3	102040468	102041204	+	196	Intergenic	-4632	NM_001031093	421967	NM_001031093	ENSGALG00010007963	LDAH	C2orf43|C3H2ORF43	lipid droplet associated hydrolase	protein-coding
chr2	49058992	49059562	+	196	intron	26496	NM_001318455	776306	NM_001318455	ENSGALG00010017730	TARP	TCRGJ1|TCRGJ2|TCRGJ3	TCR gamma alternate reading frame protein	protein-coding
chr2	125331750	125332249	+	196	Intergenic	-293782	NM_204744	395503	NM_204744	ENSGALG00010011273	RUNX1T1	CBFA2T1|MTG8	RUNX1 translocation partner 1	protein-coding
chr1	118928513	118929010	+	195	Intergenic	638670	NM_001006259	418595	NM_001006259	ENSGALG00010002137	PDK3	-	pyruvate dehydrogenase kinase 3	protein-coding
chrZ	30415314	30415884	+	195	Intergenic	418223	NM_205045	395913	NM_205045	ENSGALG00010014092	TYRP1	TRP-1|TRP1	tyrosinase related protein 1	protein-coding
chr1	137113524	137114063	+	195	Intergenic	-138608	NM_001167747	403122	NM_001167747	ENSGALG00010015174	ST6GAL2	ST6GALII	ST6 beta-galactoside alpha-2,6-sialyltransferase 2	protein-coding
chr20	8578583	8579067	+	195	Intergenic	65041	NR_035245	100315816	NR_035245	ENSGALG00010025412	MIR1746	gga-mir-1746	microRNA 1746	ncRNA
chr8	19110533	19111044	+	194	Intergenic	-3464	NM_001044657	424548	NM_001044657	ENSGALG00010020693	PTGFR	-	prostaglandin F receptor	protein-coding
chr5	3697699	3698825	+	194	Intergenic	-30241	NM_001277594	426933	NM_001277594	ENSGALG00010019801	FIBIN	-	fin bud initiation factor homolog (zebrafish)	protein-coding
chr1	102517275	102517715	+	194	Intergenic	-1272893	NR_132108	105841164	NR_132108		MIR155HG	BIC	MIR155 host gene	ncRNA
chrZ	61787025	61787479	+	194	Intergenic	-736486	NR_105647	102466834	NR_105647	ENSGALG00010007746	MIR7479-2	gga-mir-7479-2	microRNA 7479-2	ncRNA
chr1	162674454	162674920	+	194	Intergenic	-439025	NR_105613	102465722	NR_105613		MIR7445-1	gga-mir-7445-1	microRNA 7445-1	ncRNA
chr3	76850711	76851318	+	193	Intergenic	-31975	NM_001031083	421831	NM_001031083	ENSGALG00010004210	SYNCRIP	-	synaptotagmin binding cytoplasmic RNA interacting protein	protein-coding
chrZ	10875549	10875898	+	193	Intergenic	-11391	NM_001080106	426054	NM_001080106	ENSGALG00010012726	IL7R	-	interleukin 7 receptor	protein-coding
chrZ	12533064	12533369	+	193	Intergenic	-199544	NM_001031451	427448	NM_001031451	ENSGALG00010013396	FYB1	FYB	FYN binding protein 1	protein-coding
chr31	3469123	3469276	+	193	intron	-32406	NM_001146136	430678	NM_001146136		CHIR-B5	-	immunoglobulin-like receptor CHIR-B5	protein-coding
NW_020110084.1	1216	2170	+	193
chr10	620947	621585	+	192	Intergenic	-110044	NR_105645	102465743	NR_105645	ENSGALG00010025287	MIR7478	gga-mir-7478	microRNA 7478	ncRNA
NW_020110116.1	2352	2928	+	192
chr13	653311	653521	+	192	Intergenic	725538	NM_001111131	497224	NM_001111131	ENSGALG00010010992	PCDHAC2	CNRC02|PCHD	protocadherin alpha subfamily C, 2	protein-coding
chr2	143685023	143685535	+	192	Intergenic	-1037478	NR_031422	777802	NR_031422		MIR30D	MIRN30D|gga-mir-30d|mir-30d	microRNA 30d	ncRNA
chrZ	49186172	49187545	+	192	Intergenic	417056	NR_105519	102465381	NR_105519	ENSGALG00010010818	MIR6651	gga-mir-6651	microRNA 6651	ncRNA
chr8	47776	47982	+	191	Intergenic	396642	NM_001001473	414140	NM_001001473	ENSGALG00010011790	AMY2A	-	amylase, alpha 2A (pancreatic)	protein-coding
chr4	76993135	76993725	+	191	Intergenic	-341164	NM_001200043	422828	NM_001200043	ENSGALG00010010547	BST1	-	bone marrow stromal cell antigen 1	protein-coding
chrZ	49596648	49597081	+	190	Intergenic	827062	NR_105519	102465381	NR_105519	ENSGALG00010010818	MIR6651	gga-mir-6651	microRNA 6651	ncRNA
chr1	185775992	185776385	+	190	Intergenic	-389928	NM_204612	395317	NM_204612	ENSGALG00010008242	CNTN5	FAR-2|FAR2|contactin-5	contactin 5	protein-coding
chr2	91152481	91153245	+	189	Intergenic	594809	NM_205280	396217	NM_205280	ENSGALG00010007781	MBP	-	myelin basic protein	protein-coding
chr7	5999997	6000402	+	189	Intergenic	96519	NM_001257318	100859211	NM_001257318	ENSGALG00010011106	USP40	-	ubiquitin specific peptidase 40	protein-coding
NW_020110130.1	11926	12134	+	189
chr2	74670611	74671030	+	189	Intergenic	735637	NM_204116	373905	NM_204116	ENSGALG00010000822	BASP1	CAP-23	brain abundant membrane attached signal protein 1	protein-coding
chr24	986091	986469	+	189	Intergenic	-32599	NM_001030908	419723	NM_001030908	ENSGALG00010023337	FLI1	-	Fli-1 proto-oncogene, ETS transcription factor	protein-coding
chr2	10676420	10676929	+	188	Intergenic	234485	NM_001006354	420458	NM_001006354	ENSGALG00010005532	GTPBP4	-	GTP binding protein 4	protein-coding
chrZ	29444977	29445503	+	187	Intergenic	-1377171	NM_204322	374222	NM_204322	ENSGALG00010012973	GLDC	GDC|P-protein	glycine decarboxylase	protein-coding
chr1	42103892	42104352	+	187	Intergenic	-103431	NM_001277360	417883	NM_001277360	ENSGALG00010011352	NTS	NT	neurotensin	protein-coding
chrZ	39759891	39760313	+	187	Intergenic	329583	NR_031495	777876	NR_031495	ENSGALG00010016843	MIR7-1	MIRN7-1|gga-mir-7-1|mir-7-1	microRNA 7-1	ncRNA
chr8	35230	35526	+	187	Intergenic	409143	NM_001001473	414140	NM_001001473	ENSGALG00010011790	AMY2A	-	amylase, alpha 2A (pancreatic)	protein-coding
chr1	153138012	153138369	+	187	Intergenic	-917187	NM_204800	395584	NM_204800	ENSGALG00010000711	SPRY2	-	sprouty RTK signaling antagonist 2	protein-coding
chr1	75365097	75365767	+	187	Intergenic	33400	NM_001012955	430534	NM_001012955	ENSGALG00010024729	FOXM1	-	forkhead box M1	protein-coding
chr12	17854260	17854759	+	187	Intergenic	649202	NM_001256152	771801	NM_001256152	ENSGALG00010020457	IL5RA	-	interleukin 5 receptor subunit alpha	protein-coding
chr2	101697019	101698235	+	186	Intergenic	140459	NM_001001291	408251	NM_001001291	ENSGALG00010004036	ADCYAP1	PACAP|grf	adenylate cyclase activating polypeptide 1	protein-coding
chr2	147551742	147552418	+	186	Intergenic	449264	NM_204432	395075	NM_204432	ENSGALG00010007950	ARC	ARG3.1	activity regulated cytoskeleton associated protein	protein-coding
NW_020110147.1	3462	3794	+	186
chr1	153453103	153455305	+	186	Intergenic	-601173	NM_204800	395584	NM_204800	ENSGALG00010000711	SPRY2	-	sprouty RTK signaling antagonist 2	protein-coding
chr20	8072164	8072705	+	186	Intergenic	-42417	NM_205421	396391	NM_205421	ENSGALG00010022343	GATA5	GATA-5	GATA binding protein 5	protein-coding
chr1	115645212	115647001	+	185	Intergenic	104084	NM_204593	395285	NM_204593	ENSGALG00010002261	NR0B1	DAX1	nuclear receptor subfamily 0 group B member 1	protein-coding
chr3	64580486	64580951	+	185	Intergenic	-250213	NM_204831	395635	NM_204831	ENSGALG00010013392	HDAC2	-	histone deacetylase 2	protein-coding
chr12	353400	353720	+	185	Intergenic	-288395	NM_001318409	415891	NM_001318409	ENSGALG00010028015	DUSP7	-	dual specificity phosphatase 7	protein-coding
chrZ	4748651	4748973	+	184	Intergenic	2353877	NM_001031404	426890	NM_001031404	ENSGALG00010011456	KIAA1328	hinderin	KIAA1328	protein-coding
chr2	143336086	143336547	+	184	Intergenic	-688515	NR_031422	777802	NR_031422		MIR30D	MIRN30D|gga-mir-30d|mir-30d	microRNA 30d	ncRNA
chr4	79608342	79608882	+	183	Intergenic	-285468	NM_001252314	422862	NM_001252314	ENSGALG00010011597	TBC1D14	-	TBC1 domain family member 14	protein-coding
chr2	140814593	140815236	+	183	Intergenic	853529	NM_001277456	420324	NM_001277456	ENSGALG00010008350	LRRC6	-	leucine rich repeat containing 6	protein-coding
NW_020110162.1	417268	417855	+	183
chr2	73605627	73606388	+	183	Intergenic	1504486	NM_214673	408049	NM_214673	ENSGALG00010000760	CDH10	cadherin-10	cadherin 10	protein-coding
chrZ	10430006	10430629	+	182	Intergenic	-61967	NM_001031448	427429	NM_001031448	ENSGALG00010013203	AMACR	-	alpha-methylacyl-CoA racemase	protein-coding
chr1	124901221	124901783	+	182	Intergenic	55983	NM_001277738	418637	NM_001277738	ENSGALG00010002554	EGFL6	-	EGF like domain multiple 6	protein-coding
chr2	88485620	88486119	+	182	Intergenic	66461	NM_001006383	420983	NM_001006383	ENSGALG00010007671	FAM206A	ABITRAM|C2H9orf6|C9orf6	family with sequence similarity 206 member A	protein-coding
chrZ	32310586	32311001	+	182	promoter-TSS	-418	NR_035280	100315932	NR_035280	ENSGALG00010016846	MIR1779	gga-mir-1779	microRNA 1779	ncRNA
chr1	174654600	174654861	+	181	intron	134259	NM_204533
chr31	3956172	3956351	+	181	intron	2960	NM_001031342	425534	NM_001031342		LOC425534	-	immunoglobulin-like receptor CHIR-B2-like	protein-coding
chr2	82822910	82823419	+	180	Intergenic	-689974	NM_001031005	420953	NM_001031005	ENSGALG00010008366	RPRD1A	P15RS	regulation of nuclear pre-mRNA domain containing 1A	protein-coding
chr1	73129950	73130681	+	180	Intergenic	-367157	NM_001174106	396281	NM_205338	ENSGALG00010021622	PTHLH	PTHrP	parathyroid hormone like hormone	protein-coding
chr8	9846971	9847546	+	180	Intergenic	823877	NM_205423	396394	NM_205423	ENSGALG00010021027	PLA2G4A	PLA2G4	phospholipase A2 group IVA	protein-coding
chr1	40688964	40689357	+	180	Intergenic	604048	NM_001030363	395633	NM_001030363	ENSGALG00010012264	MYF5	myf-5	myogenic factor 5	protein-coding
chr2	25614217	25614625	+	180	Intergenic	404446	NM_001302107	772135	NM_001302107	ENSGALG00010002752	NDUFA4	-	NDUFA4, mitochondrial complex associated	protein-coding
chr15	10640227	10640783	+	179	Intergenic	-263928	NM_205040	395907	NM_205040	ENSGALG00010000442	DGCR6	DGCR6L	DGCR6 homolog	protein-coding
chr9	4374717	4375012	+	179	Intergenic	3285	NM_204761	395526	NM_204761	ENSGALG00010026014	SOX14	CH60	SRY-box 14	protein-coding
chrZ	12295620	12296084	+	179	intron	37820	NM_001031451	427448	NM_001031451	ENSGALG00010013396	FYB1	FYB	FYN binding protein 1	protein-coding
chrZ	6174955	6175274	+	179	Intergenic	927575	NM_001031404	426890	NM_001031404	ENSGALG00010011456	KIAA1328	hinderin	KIAA1328	protein-coding
chr1	130650795	130651575	+	179	Intergenic	-138412	NM_001312661	418667	NM_001312661	ENSGALG00010001839	LOC418667	-	granulocyte-macrophage colony-stimulating factor receptor subunit alpha-like	protein-coding
chrZ	78854173	78854392	+	179	intron	2446	NM_204434	395077	NM_204434		CDKN2A	-	cyclin-dependent kinase inhibitor 2A (melanoma, p16, inhibits CDK4)	protein-coding
chr4	16616693	16617098	+	179	Intergenic	-2675	NM_001271939	772196	NM_001271939	ENSGALG00010013385	PGRMC1	mPR	progesterone receptor membrane component 1	protein-coding
chr8	11343607	11344099	+	178	Intergenic	105189	NR_003250	768251	NR_003250		AMY1AP	-	hepatic amylase pseudogene	pseudo
chrZ	27143404	27143724	+	178	Intergenic	-367023	NR_031494	777874	NR_031494	ENSGALG00010013294	MIR101-1	MIR101|MIRN101|gga-mir-101|gga-mir-101-1|gga-mir-101-2|mir-101-1	microRNA 101-1	ncRNA
chr3	73589252	73589632	+	178	Intergenic	-321562	NM_205083	395967	NM_205083	ENSGALG00010004127	EPHA7	CEPHA7	EPH receptor A7	protein-coding
chr2	58382917	58383441	+	177	Intergenic	-188049	NM_205466	396453	NM_205466	ENSGALG00010008082	PRL	-	prolactin	protein-coding
chr17	5941364	5941702	+	176	promoter-TSS	-613	NM_001277690	425539	NM_001277688	ENSGALG00010028008	NTMT1	AD-003|C9orf32|HOMT1A|METTL11A|NRMT|NTM1A	N-terminal Xaa-Pro-Lys N-methyltransferase 1	protein-coding
chr9	1054812	1055129	+	176	Intergenic	-37270	NR_046276	100861562	NR_046276		RN5S	-	5S ribosomal RNA	rRNA
chrZ	15046291	15046547	+	175	Intergenic	-97777	NM_205414	396383	NM_205414	ENSGALG00010014672	ISL1	ISL-1|ISLET-1	ISL LIM homeobox 1	protein-coding
chr13	19166110	19166321	+	175	Intergenic	216263	NM_204136	373931	NM_204136	ENSGALG00010016647	EGR1	-	early growth response 1	protein-coding
chr1	88084662	88085507	+	175	Intergenic	470016	NM_205179	396092	NM_205179	ENSGALG00010005150	ALCAM	BEN|DM-GRASP|JC7|SC1	activated leukocyte cell adhesion molecule	protein-coding
chrZ	18172621	18173168	+	175	Intergenic	701742	NM_001006576	427152	NM_001006576	ENSGALG00010013468	DEPDC1B	-	DEP domain containing 1B	protein-coding
chrZ	13943893	13944493	+	175	Intergenic	88395	NM_204696	395432	NM_204696	ENSGALG00010013792	FGF10	FGF	fibroblast growth factor 10	protein-coding
chr1	87772117	87772476	+	175	Intergenic	157228	NM_205179	396092	NM_205179	ENSGALG00010005150	ALCAM	BEN|DM-GRASP|JC7|SC1	activated leukocyte cell adhesion molecule	protein-coding
chr1	66583845	66584272	+	175	Intergenic	-4178	NM_205008	395860	NM_205008	ENSGALG00010014713	ST8SIA1	SIAL-T2	ST8 alpha-N-acetyl-neuraminide alpha-2,8-sialyltransferase 1	protein-coding
NW_020109784.1	137	414	+	174
chr1	164417358	164418265	+	174	Intergenic	-787196	NM_001030822	418823	NM_001030822	ENSGALG00010002381	TDRD3	-	tudor domain containing 3	protein-coding
chr2	144858089	144858508	+	174	Intergenic	-75101	NM_001139439	420315	NM_001139439	ENSGALG00010008946	COL22A1	-	collagen type XXII alpha 1 chain	protein-coding
chr1	143352374	143352878	+	174	Intergenic	-746926	NM_001319027	428018	NM_001319027	ENSGALG00010006019	SLC10A2	ASBT	solute carrier family 10 member 2	protein-coding
chr8	8719828	8720059	+	174	Intergenic	-326948	NM_001012596	424451	NM_001012596	ENSGALG00010011729	FAM129A	-	family with sequence similarity 129 member A	protein-coding
chr30	1748057	1748282	+	174	Intergenic	-613520	NM_001115081	426086	NM_001115081	ENSGALG00010002533	LPAR2	EDG4	lysophosphatidic acid receptor 2	protein-coding
chr1	178049489	178049999	+	174	Intergenic	327809	NM_204501	395162	NM_204501	ENSGALG00010005970	SHISA2	SHISA|TMEM46	shisa family member 2	protein-coding
chrZ	59317819	59318078	+	173	Intergenic	-574579	NM_001031414	427106	NM_001031414	ENSGALG00010013085	LYSMD3	-	LysM domain containing 3	protein-coding
chr1	113493852	113494289	+	173	Intergenic	93824	NM_001030801	418573	NM_001030801	ENSGALG00010002546	ATP6AP2	-	ATPase H+ transporting accessory protein 2	protein-coding
chr2	7957475	7958080	+	173	Intergenic	-3778	NM_001267719	100859435	NM_001267719	ENSGALG00010024838	EN2	En-2|Gg-En-2	engrailed homeobox 2	protein-coding
chr2	86723674	86724257	+	173	Intergenic	-111533	NM_001030336	373975	NM_001030336	ENSGALG00010007907	IRX2	-	iroquois homeobox 2	protein-coding
chr2	105022518	105022885	+	173	Intergenic	-122233	NM_001001615	414745	NM_001001615	ENSGALG00010005621	CDH2	cadherin-2	cadherin 2	protein-coding
chr1	78550314	78550883	+	172	Intergenic	-114051	NM_001198649	418302	NM_001198649	ENSGALG00010024193	GSTK1	-	glutathione S-transferase kappa 1	protein-coding
chr1	74079835	74080254	+	172	Intergenic	-135203	NM_001109762	428099	NM_001031488	ENSGALG00010024492	NTF3	HDNF|NGF-2|NGF2|NT-3|NT3|neurotrophin-3	neurotrophin 3	protein-coding
chr1	196365359	196365777	+	172	Intergenic	79414	NM_205195	396114	NM_205195	ENSGALG00010002807	P2RY6	P2RY3|P2Y3	pyrimidinergic receptor P2Y6	protein-coding
chr4	15742626	15743068	+	172	TTS	-70591	NM_204588	395280	NM_204588	ENSGALG00010013281	BIRC8	BIRC4|IAP3|XIAP	baculoviral IAP repeat containing 8	protein-coding
chr9	20232296	20233055	+	172	Intergenic	116872	NR_001594	379037	NR_001594		TERC	-	telomerase RNA component	ncRNA
NW_020110167.1	1683462	1683685	+	171
chrZ	2760354	2760993	+	171	Intergenic	609329	NM_204286	374159	NM_204286	ENSGALG00010012088	ATP5F1AZ	ATP5A1|ATP5A1Z	ATP synthase F1 subunit alpha Z chromosome	protein-coding
chr1	135804833	135805275	+	171	Intergenic	504096	NM_001285935	418719	NM_001285935	ENSGALG00010012976	SLC9A2	-	solute carrier family 9 member A2	protein-coding
chr1	103588639	103589495	+	171	Intergenic	-201321	NR_132108	105841164	NR_132108		MIR155HG	BIC	MIR155 host gene	ncRNA
chr2	45776251	45776512	+	171	Intergenic	321163	NR_031416	777796	NR_031416	ENSGALG00010020079	MIR128-2	MIRN128-2|gga-mir-128-2|mir-128-2	microRNA 128-2	ncRNA
chr1	124747697	124748139	+	171	Intergenic	-97601	NM_001277738	418637	NM_001277738	ENSGALG00010002554	EGFL6	-	EGF like domain multiple 6	protein-coding
chr1	25513845	25515165	+	171	Intergenic	83969	NM_001006229	417773	NM_001006229	ENSGALG00010001219	TFEC	-	transcription factor EC	protein-coding
chr4	21548030	21548662	+	171	Intergenic	98230	NR_105552	102466709	NR_105552		MIR6682	gga-mir-6682	microRNA 6682	ncRNA
chr4	17466908	17468125	+	171	Intergenic	41790	NM_001031127	422385	NM_001031127	ENSGALG00010011372	VMA21	-	VMA21 vacuolar H+-ATPase homolog (S. cerevisiae)	protein-coding
chrZ	3695784	3696458	+	170	Intergenic	1544777	NM_204286	374159	NM_204286	ENSGALG00010012088	ATP5F1AZ	ATP5A1|ATP5A1Z	ATP synthase F1 subunit alpha Z chromosome	protein-coding
chr2	1301455	1301748	+	170	Intergenic	62886	NM_001037834	420385	NM_001037834	ENSGALG00010027343	GHRHR	-	growth hormone releasing hormone receptor	protein-coding
NW_020109757.1	80	694	+	170
chrW	1691016	1691228	+	170	Intergenic	-149551	NM_001277888	100857579	NM_001277888		LOC100857579	HIM|HINTWL2|Wpkci|Wpkci-7	histidine triad nucleotide binding protein W-like	protein-coding
chrZ	42984734	42985394	+	170	Intergenic	-247924	NM_204633	395344	NM_204633	ENSGALG00010009031	SPIN1	CHSPIN-Z|SPIN|SPIN1Z|SPIN3|SPINZ	spindlin 1	protein-coding
NW_020109879.1	42	323	+	170
chr16	1138017	1140419	+	169	Intergenic	41391	NR_105649	102466234	NR_105649		MIR7480-1	gga-mir-7480-1	microRNA 7480-1	ncRNA
chr1	130967482	130967931	+	169	Intergenic	72708	NM_001079724	418669	NM_001079724	ENSGALG00010001670	SHOX	-	short stature homeobox	protein-coding
chr19	10221994	10222202	+	169	Intergenic	276240	NM_001321595	417679	NM_001321595	ENSGALG00010029278	MED31	-	mediator complex subunit 31	protein-coding
chr1	159488376	159488828	+	169	Intergenic	1431495	NR_035241	100315815	NR_035241	ENSGALG00010001110	MIR1743	gga-mir-1743	microRNA 1743	ncRNA
chr33	3683386	3683550	+	169	Intergenic	47769	NM_001319014	776487	NM_001319014		GR42L6	-	G-protein coupled receptor 42-like 6	protein-coding
chr20	5623958	5624628	+	168	Intergenic	-43839	NM_204915	395745	NM_204915	ENSGALG00010023863	EYA2	-	EYA transcriptional coactivator and phosphatase 2	protein-coding
chr15	72348	72630	+	168	Intergenic	315151	NM_001030652	416766	NM_001030652	ENSGALG00010024164	SNAP29	-	synaptosome associated protein 29	protein-coding
chr3	56818248	56818738	+	168	Intergenic	41254	NR_035021	100315701	NR_035021	ENSGALG00010006784	MIR1454	gga-mir-1454	microRNA 1454	ncRNA
chr1	30012128	30012709	+	168	Intergenic	-178781	NM_001030738	417796	NM_001030738	ENSGALG00010001879	IRAK4	-	interleukin 1 receptor associated kinase 4	protein-coding
chr2	82369427	82369865	+	168	Intergenic	-1143492	NM_001031005	420953	NM_001031005	ENSGALG00010008366	RPRD1A	P15RS	regulation of nuclear pre-mRNA domain containing 1A	protein-coding
chr1	141785927	141786570	+	168	Intergenic	130459	NM_001030816	418764	NM_001030816	ENSGALG00010014974	LIG4	-	DNA ligase 4	protein-coding
chr1	163686637	163687100	+	168	Intergenic	-56253	NM_001030822	418823	NM_001030822	ENSGALG00010002381	TDRD3	-	tudor domain containing 3	protein-coding
chr1	34992448	34993008	+	168	Intergenic	-26961	NM_001031480	427864	NM_001031480	ENSGALG00010011926	DYRK2	-	dual specificity tyrosine phosphorylation regulated kinase 2	protein-coding
chr1	102925410	102926800	+	168	Intergenic	-864283	NR_132108	105841164	NR_132108		MIR155HG	BIC	MIR155 host gene	ncRNA
chr2	146950463	146951154	+	167	Intergenic	1048701	NR_035271	100315831	NR_035271	ENSGALG00010010281	MIR1770	gga-mir-1770	microRNA 1770	ncRNA
chr4	30369831	30370279	+	167	Intergenic	380045	NM_204571	395258	NM_204571	ENSGALG00010009362	IL15	interleukin-15	interleukin 15	protein-coding
chr1	127631624	127632181	+	167	Intergenic	132911	NM_001130740	418653	NM_001130740	ENSGALG00010001713	PNPLA4	-	patatin like phospholipase domain containing 4	protein-coding
chr3	98177691	98178357	+	167	Intergenic	318787	NM_204401	378919	NM_204401	ENSGALG00010002848	TRIB2	TRB2	tribbles pseudokinase 2	protein-coding
chr2	141922507	141922948	+	166	intron	411	NM_001024579	420322	NM_001024579	ENSGALG00010009736	WISP1	WISP-1	WNT1 inducible signaling pathway protein 1	protein-coding
NW_020110162.1	1040079	1040633	+	166
chr4	47313813	47314056	+	166	Intergenic	807532	NM_001031145	422610	NM_001031145	ENSGALG00010002614	GPAT3	AGPAT 10|AGPAT9|LPAAT-THETA	glycerol-3-phosphate acyltransferase 3	protein-coding
chr1	104715486	104721925	+	166	Intergenic	-573944	NM_001278078	418481	NM_001278078	ENSGALG00010009831	N6AMT1	C21orf127|HEMK2	N-6 adenine-specific DNA methyltransferase 1 (putative)	protein-coding
chrZ	57132098	57132506	+	166	Intergenic	146223	NM_001137650
chr4	87268597	87269244	+	165	Intergenic	612003	NM_205136	396035	NM_205136	ENSGALG00010016779	CTNNA2	-	catenin alpha 2	protein-coding
chr1	166289227	166289811	+	165	Intergenic	631446	NM_001040463	418826	NM_001040463	ENSGALG00010002967	OLFM4	olfactomedin-4	olfactomedin 4	protein-coding
chr28	2390528	2391290	+	165	Intergenic	31014	NR_035138	100315761	NR_035138	ENSGALG00010028723	MIR1647	gga-mir-1647	microRNA 1647	ncRNA
chr2	143008686	143009099	+	165	Intergenic	-361091	NR_031422	777802	NR_031422		MIR30D	MIRN30D|gga-mir-30d|mir-30d	microRNA 30d	ncRNA
chr33	2987147	2987753	+	165	Intergenic	-648249	NM_001319014	776487	NM_001319014		GR42L6	-	G-protein coupled receptor 42-like 6	protein-coding
chr1	58517344	58517817	+	165	Intergenic	-111422	NM_001302133	418128	NM_001302133	ENSGALG00010010106	C7orf73	C1H7orf73|STMP1	chromosome 7 open reading frame 73	protein-coding
chrZ	533376	534047	+	164	Intergenic	-93839	NM_001001746	414796	NM_001001746	ENSGALG00010010548	ST8SIA3	SIAT8C|ST8SIA3Z	ST8 alpha-N-acetyl-neuraminide alpha-2,8-sialyltransferase 3	protein-coding
chr3	49172996	49173238	+	164	intron	35245	NM_205183	396099	NM_205183	ENSGALG00010005186	ESR1	-	estrogen receptor 1	protein-coding
chr2	147515415	147515927	+	164	Intergenic	485673	NM_204432	395075	NM_204432	ENSGALG00010007950	ARC	ARG3.1	activity regulated cytoskeleton associated protein	protein-coding
chr33	2954042	2954301	+	164	Intergenic	-681528	NM_001319014	776487	NM_001319014		GR42L6	-	G-protein coupled receptor 42-like 6	protein-coding
chr1	151372613	151372937	+	164	Intergenic	-1932132	NR_031408	777938	NR_031408	ENSGALG00010006322	MIR17	MIRN17|gga-mir-17|mir-17	microRNA 17	ncRNA
chr1	8615883	8616506	+	164	Intergenic	-225101	NM_205373	396332	NM_205373	ENSGALG00010005457	SEMA3D	COLL2|semaphorin-3D	semaphorin 3D	protein-coding
chr3	77276532	77277048	+	164	Intergenic	36109	NM_204453	395104	NM_204453	ENSGALG00010002774	TBX18	-	T-box transcription factor 18	protein-coding
NW_020110129.1	14948	15362	+	164
chr2	95188242	95189217	+	164	intron	29462	NM_001100287	421029	NM_001100287	ENSGALG00010001487	CDH19	cad19|cadherin-19|cadherin19	cadherin 19	protein-coding
chr4	18617480	18618332	+	163	Intergenic	535117	NR_105637	102466233	NR_105637	ENSGALG00010016357	MIR7469	gga-mir-7469	microRNA 7469	ncRNA
chrZ	4987278	4988003	+	163	Intergenic	2115049	NM_001031404	426890	NM_001031404	ENSGALG00010011456	KIAA1328	hinderin	KIAA1328	protein-coding
chr1	55508813	55509412	+	163	Intergenic	81879	NM_001030764	418098	NM_001030764	ENSGALG00010011484	CHPT1	-	choline phosphotransferase 1	protein-coding
NW_020110161.1	39757	40733	+	163
chr3	108309568	108310026	+	163	intron	7560	NM_001135785	771525	NM_001135785	ENSGALG00010007848	TFAP2D	-	transcription factor AP-2 delta	protein-coding
chr3	41392811	41393109	+	163	Intergenic	-40327	NM_001001755	414837	NM_001001755	ENSGALG00010004760	THBS2	thrombospondin-2	thrombospondin 2	protein-coding
chr3	78148841	78149058	+	163	Intergenic	-312180	NM_001031085	421845	NM_001031085	ENSGALG00010003202	FAM46A	-	family with sequence similarity 46 member A	protein-coding
chr3	5732867	5733074	+	163	Intergenic	70988	NM_204732	395484	NM_204732	ENSGALG00010019275	CTAGE1	OTOR	cutaneous T-cell lymphoma-associated antigen 1	protein-coding
chr4	47698527	47699010	+	163	Intergenic	-511916	NR_035228	100315985	NR_035228	ENSGALG00010004960	MIR1730	gga-mir-1730	microRNA 1730	ncRNA
chr1	42600698	42601271	+	163	Intergenic	393431	NM_001277360	417883	NM_001277360	ENSGALG00010011352	NTS	NT	neurotensin	protein-coding
chr7	7099196	7099357	+	163	Intergenic	90153	NM_205251	396181	NM_205251	ENSGALG00010014976	ITGB2	CD18	integrin subunit beta 2	protein-coding
chr3	64193772	64194246	+	163	Intergenic	-332922	NM_001079492	769904	NM_001079492	ENSGALG00010014866	FAM26E	CALHM5	family with sequence similarity 26 member E	protein-coding
chr1	48128397	48128959	+	162	TTS	1601	NM_001305385	100858354	NM_001305385		H1-03	HIST1H103|HIST1H1B	H1.03 linker histone, cluster member	protein-coding
NW_020110163.1	735093	736062	+	162
chr1	143273758	143274278	+	162	Intergenic	760922	NM_204824	395625	NM_204824	ENSGALG00010015042	EFNB2	-	ephrin B2	protein-coding
chrZ	51229296	51229700	+	162	Intergenic	-130051	NM_204941	395783	NM_204941	ENSGALG00010012470	CHD1	CHD-Z|CHD1Z|CHDZ	chromodomain helicase DNA binding protein 1Z	protein-coding
chr1	158590701	158591257	+	162	Intergenic	533872	NR_035241	100315815	NR_035241	ENSGALG00010001110	MIR1743	gga-mir-1743	microRNA 1743	ncRNA
chr1	151268534	151269189	+	162	Intergenic	-1828218	NR_031408	777938	NR_031408	ENSGALG00010006322	MIR17	MIRN17|gga-mir-17|mir-17	microRNA 17	ncRNA
chr1	194890007	194890531	+	162	Intergenic	-16194	NM_001005346	419088	NM_001005346	ENSGALG00010002282	TSKU	C-TSK|C-TSKB|EIIH|LRRC54|TSK	tsukushi, small leucine rich proteoglycan	protein-coding
NW_020110164.1	938693	939265	+	162
NW_020110167.1	543815	544853	+	161
chr10	20919004	20919327	+	161	Intergenic	-324928	NM_204182	374002	NM_204182	ENSGALG00010000042	CKMT1B	CKMT1|CKMT1A|U-MtCK|mia-CK	creatine kinase, mitochondrial 1B	protein-coding
chr27	453984	454271	+	161	Intergenic	-1821884	NM_001007473	395343	NM_001007473		DAD1	-	defender against cell death 1	protein-coding
chrZ	3913328	3913830	+	161	Intergenic	1762235	NM_204286	374159	NM_204286	ENSGALG00010012088	ATP5F1AZ	ATP5A1|ATP5A1Z	ATP synthase F1 subunit alpha Z chromosome	protein-coding
NW_020109821.1	252	904	+	161
chrZ	28709054	28709426	+	161	Intergenic	-641171	NM_204322	374222	NM_204322	ENSGALG00010012973	GLDC	GDC|P-protein	glycine decarboxylase	protein-coding
chr2	148912417	148912648	+	161	Intergenic	-4540	NM_001277760	769491	NM_001277760	ENSGALG00010009598	LOC769491	FK1L|FK2	feather keratin 1-like	protein-coding
chr2	140030460	140030957	+	161	Intergenic	294776	NM_001030952	420332	NM_001030952	ENSGALG00010007986	MYC	c-myc	v-myc avian myelocytomatosis viral oncogene homolog	protein-coding
chr1	164058277	164058940	+	160	Intergenic	-427993	NM_001030822	418823	NM_001030822	ENSGALG00010002381	TDRD3	-	tudor domain containing 3	protein-coding
chr2	146448643	146448852	+	160	Intergenic	546640	NR_035271	100315831	NR_035271	ENSGALG00010010281	MIR1770	gga-mir-1770	microRNA 1770	ncRNA
chrZ	3492904	3493462	+	160	Intergenic	1341839	NM_204286	374159	NM_204286	ENSGALG00010012088	ATP5F1AZ	ATP5A1|ATP5A1Z	ATP synthase F1 subunit alpha Z chromosome	protein-coding
chrZ	73349812	73350764	+	160	Intergenic	-107311	NM_204199	374025	NM_204199	ENSGALG00010009431	SMN	-	survival of motor neuron	protein-coding
chr4	7311823	7312444	+	160	Intergenic	1196570	NR_035028	100316006	NR_035028	ENSGALG00010019933	MIR1462	gga-mir-1462	microRNA 1462	ncRNA
chr2	35438508	35438935	+	160	Intergenic	-199895	NM_001199644	420647	NM_001199644	ENSGALG00010001741	SATB1	-	SATB homeobox 1	protein-coding
chr31	2060814	2061184	+	160	Intergenic	-565605	NM_001184759	100431102	NM_001184759		APEX1	-	apurinic/apyrimidinic endodeoxyribonuclease 1	protein-coding
chr2	30830350	30830736	+	159	Intergenic	-32773	NM_204628	395337	NM_204628	ENSGALG00010001941	IL6	CHIL-6|IL-6|interleukin-6	interleukin 6	protein-coding
chr1	166371608	166372148	+	159	Intergenic	549087	NM_001040463	418826	NM_001040463	ENSGALG00010002967	OLFM4	olfactomedin-4	olfactomedin 4	protein-coding
chr1	151202911	151204255	+	159	Intergenic	-1762940	NR_031408	777938	NR_031408	ENSGALG00010006322	MIR17	MIRN17|gga-mir-17|mir-17	microRNA 17	ncRNA
chr2	70301875	70302383	+	159	Intergenic	-938249	NM_001001758	414842	NM_001001758	ENSGALG00010011040	CDH6	c-cad6B|cadherin-6|cadherin-6B	cadherin 6	protein-coding
chrZ	64577745	64578143	+	159	Intergenic	69349	NR_105651	102465747	NR_105651		MIR7481	gga-mir-7481	microRNA 7481	ncRNA
chr31	5789073	5789971	+	159	Intergenic	-41351	NM_001318994	100859369	NM_001318994		FFAR2L	FFAR3a	free fatty acid receptor 2-like	protein-coding
chr2	143492175	143492572	+	159	Intergenic	-844572	NR_031422	777802	NR_031422		MIR30D	MIRN30D|gga-mir-30d|mir-30d	microRNA 30d	ncRNA
chr1	3098572	3099006	+	158	Intergenic	-210171	NR_105490	102465970	NR_105490		MIR6621	gga-mir-6621	microRNA 6621	ncRNA
chr1	162096582	162097665	+	158	Intergenic	-1016589	NR_105613	102465722	NR_105613		MIR7445-1	gga-mir-7445-1	microRNA 7445-1	ncRNA
chr9	5464790	5464966	+	158	Intergenic	51635	NM_205241	396169	NM_205241	ENSGALG00010025629	ST6GAL1	-	ST6 beta-galactoside alpha-2,6-sialyltransferase 1	protein-coding
chrZ	926765	927418	+	158	Intergenic	-4084	NM_001243724	100677794	NM_001243724	ENSGALG00010010409	RAX	RAX2|RX1|RX2|cRax|cRax1|cRax2|orx	retina and anterior neural fold homeobox	protein-coding
chr33	7180590	7180789	+	157	Intergenic	6378	NM_001034827	429688	NM_001034827	ENSGALG00010024650	PRKAG1	-	protein kinase AMP-activated non-catalytic subunit gamma 1	protein-coding
chr3	1453925	1454562	+	157	Intergenic	389550	NR_105631	102466830	NR_105631	ENSGALG00010019987	MIR7463	gga-mir-7463	microRNA 7463	ncRNA
chr2	47367106	47367716	+	157	Intergenic	190375	NM_204144	373943	NM_204144	ENSGALG00010019019	TBX20	-	T-box 20	protein-coding
chr13	555846	556151	+	157	Intergenic	822956	NM_001111131	497224	NM_001111131	ENSGALG00010010992	PCDHAC2	CNRC02|PCHD	protocadherin alpha subfamily C, 2	protein-coding
chr1	123342405	123343626	+	157	Intergenic	-72522	NM_204568	395255	NM_204568	ENSGALG00010001454	VEGFD	FIGF	vascular endothelial growth factor D	protein-coding
chr1	115454961	115455863	+	156	Intergenic	294778	NM_204593	395285	NM_204593	ENSGALG00010002261	NR0B1	DAX1	nuclear receptor subfamily 0 group B member 1	protein-coding
chr2	51726316	51726718	+	156	Intergenic	229786	NM_001030995	420775	NM_001030995	ENSGALG00010007925	STK17A	-	serine/threonine kinase 17a	protein-coding
chr12	903503	904060	+	156	Intergenic	-63379	NM_001171677	770249	NM_001171677	ENSGALG00010028019	RPL29	-	ribosomal protein L29	protein-coding
chr2	140409226	140409945	+	156	Intergenic	673653	NM_001030952	420332	NM_001030952	ENSGALG00010007986	MYC	c-myc	v-myc avian myelocytomatosis viral oncogene homolog	protein-coding
chrZ	55883858	55884403	+	156	Intergenic	294405	NR_105431	102465326	NR_105431		MIR6565	gga-mir-6565	microRNA 6565	ncRNA
chr2	104997781	104998185	+	156	Intergenic	-97515	NM_001001615	414745	NM_001001615	ENSGALG00010005621	CDH2	cadherin-2	cadherin 2	protein-coding
chr25	545010	545858	+	156	Intergenic	-78722	NM_205506	396506	NM_205506	ENSGALG00010028048	S100A10	P11	S100 calcium binding protein A10	protein-coding
chr8	11312574	11313128	+	156	Intergenic	136191	NR_003250	768251	NR_003250		AMY1AP	-	hepatic amylase pseudogene	pseudo
chrZ	16482452	16482658	+	156	Intergenic	29941	NR_035119	100315913	NR_035119	ENSGALG00010015602	MIR1631	gga-mir-1631	microRNA 1631	ncRNA
chr2	95245635	95246138	+	156	Intergenic	86619	NM_001100287	421029	NM_001100287	ENSGALG00010001487	CDH19	cad19|cadherin-19|cadherin19	cadherin 19	protein-coding
chr2	8000501	8001689	+	156	Intergenic	39540	NM_001267719	100859435	NM_001267719	ENSGALG00010024838	EN2	En-2|Gg-En-2	engrailed homeobox 2	protein-coding
chr3	39789538	39790103	+	155	Intergenic	-13791	NM_001006403	421526	NM_001006403	ENSGALG00010007960	TSNAX	-	translin associated factor X	protein-coding
chr1	166964316	166965104	+	155	Intergenic	-43745	NM_001040463	418826	NM_001040463	ENSGALG00010002967	OLFM4	olfactomedin-4	olfactomedin 4	protein-coding
chr1	104926063	104926795	+	155	Intergenic	-366220	NM_001278078	418481	NM_001278078	ENSGALG00010009831	N6AMT1	C21orf127|HEMK2	N-6 adenine-specific DNA methyltransferase 1 (putative)	protein-coding
chrZ	77896995	77897280	+	155	Intergenic	834963	NR_031499	777880	NR_031499	ENSGALG00010001394	MIR31	MIRN31|gga-mir-31	microRNA 31	ncRNA
chr3	69753864	69754347	+	155	Intergenic	730310	NM_001278155	421788	NM_001031078	ENSGALG00010012419	HACE1	-	HECT domain and ankyrin repeat containing E3 ubiquitin protein ligase 1	protein-coding
chrZ	61418985	61419411	+	155	Intergenic	-368432	NR_105647	102466834	NR_105647	ENSGALG00010007746	MIR7479-2	gga-mir-7479-2	microRNA 7479-2	ncRNA
chr2	63322823	63323238	+	155	Intergenic	36736	NM_205094	395982	NM_205094	ENSGALG00010009668	TFAP2A	TFAP2	transcription factor AP-2 alpha	protein-coding
chr13	15591681	15592221	+	155	Intergenic	224297	NM_001014968	395679	NM_001014968	ENSGALG00010015829	SMAD5	MADH5	SMAD family member 5	protein-coding
chr1	98501960	98502465	+	155	Intergenic	964289	NM_001030793	418469	NM_001030793	ENSGALG00010007751	HSPA13	STCH	heat shock protein family A (Hsp70) member 13	protein-coding
chr1	84249748	84249972	+	155	Intergenic	59900	NM_001012820	418357	NM_001012820	ENSGALG00010004451	CLDND1	-	claudin domain containing 1	protein-coding
chr1	17700832	17701621	+	154	Intergenic	1279342	NM_001199482	417731	NM_001199482	ENSGALG00010008807	BRD1	-	bromodomain containing 1	protein-coding
chr3	3417097	3417479	+	154	Intergenic	51194	NM_204770	395539	NM_204770	ENSGALG00010018076	FOXA2	HNF-3BETA	forkhead box A2	protein-coding
chr1	140034421	140035327	+	154	Intergenic	214222	NM_001162399	395530	NM_001162399	ENSGALG00010014128	COL4A1	-	collagen type IV alpha 1 chain	protein-coding
chr2	8837450	8837709	+	154	Intergenic	62352	NR_031412	777942	NR_031412	ENSGALG00010027686	MIR153-2	MIR153|MIRN153|gga-mir-153|mir-153	microRNA 153-2	ncRNA
chr2	65783284	65783440	+	154	Intergenic	342373	NM_001198888	420874	NM_001198888	ENSGALG00010011015	LYRM4	-	LYR motif containing 4	protein-coding
NW_020110162.1	624179	624544	+	154
chr3	107959366	107959592	+	154	Intergenic	287122	NM_204895	395713	NM_204895	ENSGALG00010007845	TFAP2B	-	transcription factor AP-2 beta	protein-coding
chr1	139337247	139337889	+	154	Intergenic	-242630	NM_001252063	418748	NM_001252063	ENSGALG00010014903	MCF2L	-	MCF.2 cell line derived transforming sequence like	protein-coding
chr20	8081025	8081223	+	154	Intergenic	-43184	NR_031471	777851	NR_031471	ENSGALG00010025408	MIR1-1	MIR1A-1|MIRN1A-1|gga-mir-1a-1|mir-1a-1	microRNA 1-1	ncRNA
NW_020109966.1	5248	5807	+	153
chr1	122644634	122644988	+	153	Intergenic	116494	NM_001030806	418617	NM_001030806	ENSGALG00010002391	REPS2	-	RALBP1 associated Eps domain containing 2	protein-coding
chr33	3081796	3082183	+	153	Intergenic	-553710	NM_001319014	776487	NM_001319014		GR42L6	-	G-protein coupled receptor 42-like 6	protein-coding
NW_020110167.1	1994163	1994685	+	153
chr1	19892724	19893463	+	153	Intergenic	-490014	NM_001030732	417746	NM_001030732	ENSGALG00010001540	TRABD	-	TraB domain containing	protein-coding
chr3	86047805	86048344	+	152	Intergenic	318200	NM_001038586	428642	NM_001038586	ENSGALG00010001502	LGSN	GLULD1|LGS	lengsin, lens protein with glutamine synthetase domain	protein-coding
chr1	150227416	150227721	+	152	Intergenic	-786925	NR_031408	777938	NR_031408	ENSGALG00010006322	MIR17	MIRN17|gga-mir-17|mir-17	microRNA 17	ncRNA
chr2	48605568	48606020	+	152	Intergenic	263029	NM_001012858	420757	NM_001012858	ENSGALG00010017647	ITGA9	-	integrin subunit alpha 9	protein-coding
chr21	6020695	6021631	+	152	intron	32488	NM_206951	396513	NM_206951	ENSGALG00010016847	EPHB2	-	EPH receptor B2	protein-coding
chr27	503805	504032	+	152	Intergenic	-1772093	NM_001007473	395343	NM_001007473		DAD1	-	defender against cell death 1	protein-coding
chr1	171675082	171675575	+	152	Intergenic	-7087	NM_001199825	418880	NM_001199825	ENSGALG00010002449	ALG11	-	ALG11, alpha-1,2-mannosyltransferase	protein-coding
chrZ	15171771	15172080	+	152	Intergenic	27729	NM_205414	396383	NM_205414	ENSGALG00010014672	ISL1	ISL-1|ISLET-1	ISL LIM homeobox 1	protein-coding
chr1	158971392	158972112	+	152	Intergenic	914645	NR_035241	100315815	NR_035241	ENSGALG00010001110	MIR1743	gga-mir-1743	microRNA 1743	ncRNA
chr1	161343510	161343983	+	152	Intergenic	-1769966	NR_105613	102465722	NR_105613		MIR7445-1	gga-mir-7445-1	microRNA 7445-1	ncRNA
chrZ	51173849	51174204	+	152	Intergenic	-185523	NM_204941	395783	NM_204941	ENSGALG00010012470	CHD1	CHD-Z|CHD1Z|CHDZ	chromodomain helicase DNA binding protein 1Z	protein-coding
NW_020110084.1	5241	5830	+	152
chrZ	68201336	68201960	+	152	Intergenic	-486245	NR_105605	102465717	NR_105605	ENSGALG00010007752	MIR7437	gga-mir-7437	microRNA 7437	ncRNA
chr2	2986076	2986615	+	152	Intergenic	-317468	NM_001030959	420400	NM_001030959	ENSGALG00010024874	JMJD4	-	jumonji domain containing 4	protein-coding
chrZ	78193151	78193442	+	151	Intergenic	538804	NR_031499	777880	NR_031499	ENSGALG00010001394	MIR31	MIRN31|gga-mir-31	microRNA 31	ncRNA
chr20	1592612	1593097	+	151	intron	405	NM_001115079	419147	NM_001115079	ENSGALG00010024739	ASIP	-	agouti signaling protein	protein-coding
chr3	84407266	84408300	+	151	Intergenic	-157262	NR_105473	102465352	NR_105473	ENSGALG00010002755	MIR6605	gga-mir-6605	microRNA 6605	ncRNA
chr2	11989305	11989594	+	151	Intergenic	153779	NR_105496	102466697	NR_105496	ENSGALG00010006645	MIR6628	gga-mir-6628	microRNA 6628	ncRNA
chr1	165075643	165076229	+	151	Intergenic	-1445321	NM_001030822	418823	NM_001030822	ENSGALG00010002381	TDRD3	-	tudor domain containing 3	protein-coding
chrZ	29634762	29635299	+	151	Intergenic	1198792	NM_205045	395913	NM_205045	ENSGALG00010014092	TYRP1	TRP-1|TRP1	tyrosinase related protein 1	protein-coding
chrZ	1996520	1997098	+	151	Intergenic	151285	NM_001030625	416380	NM_001030625	ENSGALG00010012082	HAUS1	CCDC5	HAUS augmin like complex subunit 1	protein-coding
chr1	42598111	42598789	+	151	Intergenic	390897	NM_001277360	417883	NM_001277360	ENSGALG00010011352	NTS	NT	neurotensin	protein-coding
chrZ	27237223	27237556	+	151	Intergenic	-273198	NR_031494	777874	NR_031494	ENSGALG00010013294	MIR101-1	MIR101|MIRN101|gga-mir-101|gga-mir-101-1|gga-mir-101-2|mir-101-1	microRNA 101-1	ncRNA
chr2	29559205	29559781	+	150	Intergenic	8107	NM_204739	395491	NM_204739	ENSGALG00010003808	TWIST1	cTwist|twist	twist family bHLH transcription factor 1	protein-coding
chr3	71006232	71006758	+	150	Intergenic	333619	NM_001305211	421790	NM_001305211	ENSGALG00010015140	ASCC3	-	activating signal cointegrator 1 complex subunit 3	protein-coding
chr1	152328454	152329042	+	150	Intergenic	-1726629	NM_204800	395584	NM_204800	ENSGALG00010000711	SPRY2	-	sprouty RTK signaling antagonist 2	protein-coding
chrZ	61930659	61931072	+	150	Intergenic	-794568	NM_205482	396475	NM_205482	ENSGALG00010006730	HAPLN1	CRTL1|HAPLN1L	hyaluronan and proteoglycan link protein 1	protein-coding
chr7	36034083	36034773	+	150	Intergenic	224566	NR_105411	102466173	NR_105411	ENSGALG00010011341	MIR6546	gga-mir-6546	microRNA 6546	ncRNA
chr28	10563	10767	+	150	Intergenic	-107785	NM_001006336	420049	NM_001006336	ENSGALG00010028247	MVP	-	major vault protein	protein-coding
chr16	1376647	1377224	+	150	Intergenic	-260115	NR_105649	102466234	NR_105649		MIR7480-1	gga-mir-7480-1	microRNA 7480-1	ncRNA
chr1	117432313	117432777	+	150	Intergenic	-243979	NM_205299	396236	NM_205299	ENSGALG00010001982	DMD	-	dystrophin	protein-coding
chrZ	68620659	68620865	+	150	Intergenic	-67131	NR_105605	102465717	NR_105605	ENSGALG00010007752	MIR7437	gga-mir-7437	microRNA 7437	ncRNA
chr2	143037025	143038441	+	150	Intergenic	-389932	NR_031422	777802	NR_031422		MIR30D	MIRN30D|gga-mir-30d|mir-30d	microRNA 30d	ncRNA
chr2	111349554	111350207	+	150	Intergenic	-29312	NM_001031022	421130	NM_001031022	ENSGALG00010003994	SDR16C5	RDHE2	short chain dehydrogenase/reductase family 16C, member 5	protein-coding
chr3	106654945	106655209	+	150	Intergenic	459786	NM_001317339	422030	NM_001317339	ENSGALG00010011230	OvoDA1	GALN1	Ovodefensin A1	protein-coding
chr1	123008581	123009748	+	150	Intergenic	98169	NM_204407	378928	NM_204407	ENSGALG00010001488	GRPR	-	gastrin releasing peptide receptor	protein-coding
chr2	32084038	32084677	+	150	Intergenic	36361	NR_031413	777943	NR_031413	ENSGALG00010002988	MIR148A	MIRN148A|gga-mir-148a|mir-148a	microRNA 148a	ncRNA
chr1	29674483	29675125	+	150	Intergenic	-14328	NM_001007850	417790	NM_001007850	ENSGALG00010002295	YAF2	-	YY1 associated factor 2	protein-coding
chr8	40385	41261	+	150	Intergenic	403698	NM_001001473	414140	NM_001001473	ENSGALG00010011790	AMY2A	-	amylase, alpha 2A (pancreatic)	protein-coding
chrZ	14975690	14976312	+	149	Intergenic	-168195	NM_205414	396383	NM_205414	ENSGALG00010014672	ISL1	ISL-1|ISLET-1	ISL LIM homeobox 1	protein-coding
chr1	102567648	102567971	+	149	Intergenic	-1222579	NR_132108	105841164	NR_132108		MIR155HG	BIC	MIR155 host gene	ncRNA
chr1	1899953	1900538	+	149	Intergenic	8346	NR_031462	777842	NR_031462	ENSGALG00010007833	MIR205B	MIRN205B|gga-mir-205b	microRNA 205b	ncRNA
chr30	1744051	1744326	+	149	Intergenic	-609539	NM_001115081	426086	NM_001115081	ENSGALG00010002533	LPAR2	EDG4	lysophosphatidic acid receptor 2	protein-coding
chrZ	31089332	31089685	+	149	Intergenic	-40263	NM_001256123	427360	NM_001256123	ENSGALG00010016251	MPDZ	-	multiple PDZ domain protein	protein-coding
chr33	2971345	2971795	+	149	Intergenic	-664129	NM_001319014	776487	NM_001319014		GR42L6	-	G-protein coupled receptor 42-like 6	protein-coding
chr3	98505479	98505833	+	149	Intergenic	-430663	NM_204563	395249	NM_204563	ENSGALG00010003057	DDX1	-	DEAD-box helicase 1	protein-coding
chr2	118453005	118453573	+	149	Intergenic	-23965	NM_204654	395369	NM_204654	ENSGALG00010003596	CRISPLD1	-	cysteine rich secretory protein LCCL domain containing 1	protein-coding
chr2	95406036	95406583	+	148	Intergenic	139673	NM_204187	374007	NM_204187	ENSGALG00010001209	CDH7	cadherin-7	cadherin 7	protein-coding
chr1	42083572	42083787	+	148	Intergenic	-123874	NM_001277360	417883	NM_001277360	ENSGALG00010011352	NTS	NT	neurotensin	protein-coding
chr8	11415552	11415903	+	148	Intergenic	33315	NR_003250	768251	NR_003250		AMY1AP	-	hepatic amylase pseudogene	pseudo
chr2	3492969	3493325	+	148	Intergenic	54100	NM_205159	396067	NM_205159	ENSGALG00010025568	MYL3	MLC|MLC1c/1s	myosin, light chain 3, alkali; ventricular, skeletal, slow	protein-coding
chr3	50928759	50929234	+	148	Intergenic	336178	NM_001267535	421648	NM_001267535	ENSGALG00010005307	TIAM2	-	T-cell lymphoma invasion and metastasis 2	protein-coding
NW_020109933.1	216	460	+	148
chr8	11371560	11371881	+	148	Intergenic	77322	NR_003250	768251	NR_003250		AMY1AP	-	hepatic amylase pseudogene	pseudo
chr9	11630380	11631583	+	148	Intergenic	-443963	NM_204254	374103	NM_204254	ENSGALG00010017016	ZIC1	-	Zic family member 1	protein-coding
chr1	174591428	174591749	+	148	intron	71117	NM_204533
chrZ	36231614	36232711	+	148	Intergenic	194433	NM_206906	404271	NM_206906	ENSGALG00010014114	ANXA1	Anx1|p35	annexin A1	protein-coding
chr1	63016462	63016797	+	148	Intergenic	-81939	NM_001006247	418175	NM_001006247	ENSGALG00010012908	STRAP	-	serine/threonine kinase receptor associated protein	protein-coding
chr23	1313851	1314791	+	148	Intergenic	-192216	NM_204718	395465	NM_204718	ENSGALG00010013227	CITED4	CITED3|cCITED3	Cbp/p300 interacting transactivator with Glu/Asp rich carboxy-terminal domain 4	protein-coding
chr15	11975278	11975925	+	148	Intergenic	252952	NR_035030	100315705	NR_035030		MIR1464	gga-mir-1464	microRNA 1464	ncRNA
NW_020110167.1	317719	318695	+	147
chr2	5201371	5202337	+	147	Intergenic	-144739	NM_204348	374266	NM_204348	ENSGALG00010026630	XIRP1	CMYA3|XIN|XIRP2	xin actin binding repeat containing 1	protein-coding
chr2	56154291	56154710	+	147	Intergenic	1898	NR_128269	104795944	NR_128269	ENSGALG00010008925	MIR7458-2	gga-mir-7458-2	microRNA 7458-2	ncRNA
chr3	99737910	99738531	+	147	Intergenic	-117147	NM_001006418	421949	NM_001006418	ENSGALG00010002341	FAM49A	CYRIA	family with sequence similarity 49 member A	protein-coding
chr18	3826664	3827094	+	147	intron	42479	NM_001030701	417347	NM_001030701	ENSGALG00010029726	SEPTIN9	SEPT9|septin-9	septin 9	protein-coding
chr7	21491931	21492592	+	147	Intergenic	-11818	NM_001277871	424190	NM_001277871	ENSGALG00010021091	TANK	-	TRAF family member associated NFKB activator	protein-coding
chr1	64695495	64695866	+	147	Intergenic	-441328	NM_001039097	418186	NM_001039097	ENSGALG00010015162	SLCO1C1	-	solute carrier organic anion transporter family member 1C1	protein-coding
NW_020110160.1	397400	398088	+	146
chrZ	53061392	53061698	+	146	Intergenic	237618	NM_205201	396120	NM_205201	ENSGALG00010012409	CHRNA8	CHRNA7L	neuronal acetylcholine receptor subunit alpha-7-like	protein-coding
NW_020110140.1	9941	10158	+	146
chr1	84290606	84292057	+	146	Intergenic	18429	NM_001012820	418357	NM_001012820	ENSGALG00010004451	CLDND1	-	claudin domain containing 1	protein-coding
chr1	87941049	87941413	+	146	Intergenic	326163	NM_205179	396092	NM_205179	ENSGALG00010005150	ALCAM	BEN|DM-GRASP|JC7|SC1	activated leukocyte cell adhesion molecule	protein-coding
NW_020109941.1	2511	2839	+	146
chr1	137924846	137925166	+	146	Intergenic	-75031	NM_001012611	428015	NM_001012611	ENSGALG00010013351	EDAR	-	ectodysplasin A receptor	protein-coding
chr15	10411014	10411600	+	146	Intergenic	-34730	NM_205040	395907	NM_205040	ENSGALG00010000442	DGCR6	DGCR6L	DGCR6 homolog	protein-coding
chr1	114632463	114634249	+	145	Intergenic	-24047	NM_001277736	418582	NM_001277736	ENSGALG00010002310	PRRG1	-	proline rich and Gla domain 1	protein-coding
chr8	11382699	11383734	+	145	Intergenic	65826	NR_003250	768251	NR_003250		AMY1AP	-	hepatic amylase pseudogene	pseudo
chr9	4589511	4590464	+	145	Intergenic	24064	NM_204678	395403	NM_204678	ENSGALG00010024641	TRA2B	SFRS10	transformer 2 beta homolog	protein-coding
chr1	58149323	58150083	+	145	Intergenic	-56010	NM_204886	395702	NM_204886		MTPN	-	myotrophin	protein-coding
chrZ	2890669	2891359	+	145	Intergenic	739670	NM_204286	374159	NM_204286	ENSGALG00010012088	ATP5F1AZ	ATP5A1|ATP5A1Z	ATP synthase F1 subunit alpha Z chromosome	protein-coding
chr1	146101097	146101397	+	145	Intergenic	-20736	NM_001006268	418778	NM_001006268	ENSGALG00010005660	UBAC2	PHGDHL1	UBA domain containing 2	protein-coding
chr3	74171445	74171858	+	145	Intergenic	200317	NR_035170	100315778	NR_035170	ENSGALG00010004916	MIR1677	gga-mir-1677|mir-1677	microRNA 1677	ncRNA
chr1	151931996	151932523	+	145	Intergenic	-2123118	NM_204800	395584	NM_204800	ENSGALG00010000711	SPRY2	-	sprouty RTK signaling antagonist 2	protein-coding
chr1	44546105	44546718	+	144	Intergenic	-114515	NM_205350	396295	NM_205350	ENSGALG00010013359	BTG1	-	BTG anti-proliferation factor 1	protein-coding
chrZ	4663003	4663603	+	144	Intergenic	2439386	NM_001031404	426890	NM_001031404	ENSGALG00010011456	KIAA1328	hinderin	KIAA1328	protein-coding
chr1	11755624	11756135	+	144	Intergenic	-78102	NM_001199540	417729	NM_001199540	ENSGALG00010008425	MAGI2	-	membrane associated guanylate kinase, WW and PDZ domain containing 2	protein-coding
chr2	147279335	147280114	+	144	Intergenic	721620	NM_204432	395075	NM_204432	ENSGALG00010007950	ARC	ARG3.1	activity regulated cytoskeleton associated protein	protein-coding
chr1	137140203	137140488	+	144	Intergenic	-165160	NM_001167747	403122	NM_001167747	ENSGALG00010015174	ST6GAL2	ST6GALII	ST6 beta-galactoside alpha-2,6-sialyltransferase 2	protein-coding
chr24	2679510	2680178	+	144	Intergenic	-30472	NM_001277839	373949	NM_001277839	ENSGALG00010025417	B3GAT1	-	beta-1,3-glucuronyltransferase 1	protein-coding
NW_020110167.1	911610	911870	+	144
chr1	132919759	132921036	+	144	Intergenic	267982	NM_205346	396290	NM_205346	ENSGALG00010002942	GABRB3	-	gamma-aminobutyric acid type A receptor beta3 subunit	protein-coding
chr6	34597762	34598109	+	144	Intergenic	-672733	NM_001277384	423968	NM_001277384	ENSGALG00010001353	GLRX3	TXNL2	glutaredoxin 3	protein-coding
chr2	128816902	128817109	+	144	intron	6837	NR_105498	102465368	NR_105498	ENSGALG00010014140	MIR6630	gga-mir-6630	microRNA 6630	ncRNA
NW_020109985.1	910	1204	+	144
chr2	11784580	11785131	+	144	Intergenic	-32257	NM_001080874	769673	NM_001080874	ENSGALG00010002022	ERNI	-	early response to neural induction ERNI	protein-coding
chr6	3877871	3878604	+	144	Intergenic	-44414	NM_001031217	423621	NM_001031217	ENSGALG00010010932	GHITM	-	growth hormone inducible transmembrane protein	protein-coding
chr26	4911889	4912401	+	144	intron	27795	NM_001030922	419922	NM_001030922	ENSGALG00010026402	TFEB	-	transcription factor EB	protein-coding
chrZ	4332219	4332575	+	143	Intergenic	2181053	NM_204286	374159	NM_204286	ENSGALG00010012088	ATP5F1AZ	ATP5A1|ATP5A1Z	ATP synthase F1 subunit alpha Z chromosome	protein-coding
chr33	4371623	4371883	+	143	Intergenic	245160	NM_001257372	425613	NM_001257372		MARS	-	methionyl-tRNA synthetase	protein-coding
chr1	41978980	41979470	+	143	Intergenic	-228328	NM_001277360	417883	NM_001277360	ENSGALG00010011352	NTS	NT	neurotensin	protein-coding
NW_020110167.1	404333	406811	+	143
chr3	53941214	53942241	+	143	Intergenic	-117940	NM_206844	395399	NM_206844	ENSGALG00010005905	CITED2	-	Cbp/p300 interacting transactivator with Glu/Asp rich carboxy-terminal domain 2	protein-coding
chr11	20172819	20173074	+	143	Intergenic	252845	NM_001282522	770257	NM_001282522	ENSGALG00010008997	CHST6	CHST5	carbohydrate sulfotransferase 6	protein-coding
chr1	121915816	121916749	+	143	Intergenic	15276	NM_001134975	772315	NM_001134975	ENSGALG00010003040	RS1	-	retinoschisin 1	protein-coding
chr3	108319448	108319859	+	143	Intergenic	-2296	NM_001135785	771525	NM_001135785	ENSGALG00010007848	TFAP2D	-	transcription factor AP-2 delta	protein-coding
chr1	128939301	128939722	+	143	Intergenic	665736	NR_035010	100315695	NR_035010	ENSGALG00010003233	MIR1397	gga-mir-1397|mir-1397	microRNA 1397	ncRNA
chr1	130836434	130837327	+	142	Intergenic	203534	NM_001079724	418669	NM_001079724	ENSGALG00010001670	SHOX	-	short stature homeobox	protein-coding
chrZ	5124931	5125588	+	142	Intergenic	1977430	NM_001031404	426890	NM_001031404	ENSGALG00010011456	KIAA1328	hinderin	KIAA1328	protein-coding
chr1	131086500	131087014	+	142	Intergenic	-46343	NM_001079724	418669	NM_001079724	ENSGALG00010001670	SHOX	-	short stature homeobox	protein-coding
chr8	25807203	25807780	+	142	Intergenic	-191064	NM_001031288	424661	NM_001031288	ENSGALG00010025549	DHCR24	-	24-dehydrocholesterol reductase	protein-coding
chr3	73888990	73889529	+	142	Intergenic	-21745	NM_205083	395967	NM_205083	ENSGALG00010004127	EPHA7	CEPHA7	EPH receptor A7	protein-coding
chr2	89095297	89095567	+	142	Intergenic	-23508	NM_001031008	420993	NM_001031008	ENSGALG00010008303	TEX10	-	testis expressed 10	protein-coding
chr1	17888320	17888772	+	142	Intergenic	1092022	NM_001199482	417731	NM_001199482	ENSGALG00010008807	BRD1	-	bromodomain containing 1	protein-coding
chr4	29399649	29400431	+	142	Intergenic	95869	NM_001008466	422441	NM_001008466	ENSGALG00010008534	RAB33B	-	RAB33B, member RAS oncogene family	protein-coding
chr18	11040683	11040890	+	142	Intergenic	-265341	NM_204411	386572	NM_204411	ENSGALG00010029705	GRB2	-	growth factor receptor bound protein 2	protein-coding
chr1	164452336	164452561	+	141	Intergenic	-821833	NM_001030822	418823	NM_001030822	ENSGALG00010002381	TDRD3	-	tudor domain containing 3	protein-coding
NW_020110159.1	174419	174954	+	141
chr2	23812056	23812809	+	141	Intergenic	54786	NM_001201468	395830	NM_001201468	ENSGALG00010002904	PON1	PON2	paraoxonase 1	protein-coding
chrZ	44465913	44466656	+	141	Intergenic	-96310	NM_204618	395326	NM_204618	ENSGALG00010009444	NFIL3	-	nuclear factor, interleukin 3 regulated	protein-coding
chr1	164760621	164761318	+	141	Intergenic	-1130354	NM_001030822	418823	NM_001030822	ENSGALG00010002381	TDRD3	-	tudor domain containing 3	protein-coding
chr2	86498045	86498517	+	141	Intergenic	114151	NM_001030336	373975	NM_001030336	ENSGALG00010007907	IRX2	-	iroquois homeobox 2	protein-coding
chr5	54206288	54206665	+	141	Intergenic	-14383	NM_204297	374177	NM_204297	ENSGALG00010017810	HIF1A	-	hypoxia inducible factor 1 alpha subunit	protein-coding
chr2	86496926	86497311	+	141	Intergenic	115314	NM_001030336	373975	NM_001030336	ENSGALG00010007907	IRX2	-	iroquois homeobox 2	protein-coding
chrZ	21364965	21365241	+	141	Intergenic	-520663	NM_001031419	427173	NM_001031419	ENSGALG00010010751	SLC30A5	ZnT5	solute carrier family 30 member 5	protein-coding
chr1	98875849	98876304	+	141	Intergenic	590425	NM_001030793	418469	NM_001030793	ENSGALG00010007751	HSPA13	STCH	heat shock protein family A (Hsp70) member 13	protein-coding
chr3	71950810	71951188	+	141	Intergenic	464477	NM_001031080	421796	NM_001031080	ENSGALG00010004306	PNISR	SFRS18	PNN interacting serine and arginine rich protein	protein-coding
chrZ	33209534	33210211	+	141	Intergenic	237917	NM_204530	395203	NM_204530	ENSGALG00010014197	SH3GL2	SH3P4	SH3 domain containing GRB2 like 2, endophilin A1	protein-coding
chr2	12205160	12205835	+	140	Intergenic	-62269	NR_105496	102466697	NR_105496	ENSGALG00010006645	MIR6628	gga-mir-6628	microRNA 6628	ncRNA
chrZ	69858480	69858844	+	140	Intergenic	939402	NM_001293074	395173	NM_001293074	ENSGALG00010008141	APTX	FHA-HIT	aprataxin	protein-coding
chrZ	17279318	17280233	+	140	Intergenic	-219056	NM_204871	395684	NM_204871	ENSGALG00010012930	IL6ST	GP130	interleukin 6 signal transducer	protein-coding
chr5	5092031	5092494	+	140	Intergenic	-148314	NM_001190896	421603	NM_001190896	ENSGALG00010019344	DNAJC24	DPH4|ZCSL3	DnaJ heat shock protein family (Hsp40) member C24	protein-coding
chr1	27996977	27997734	+	140	Intergenic	569157	NM_001277357	417780	NM_001277356	ENSGALG00010001367	IMMP2L	-	inner mitochondrial membrane peptidase subunit 2	protein-coding
chr1	117522122	117522422	+	140	Intergenic	-333706	NM_205299	396236	NM_205299	ENSGALG00010001982	DMD	-	dystrophin	protein-coding
chr27	527736	528112	+	140	Intergenic	-1748087	NM_001007473	395343	NM_001007473		DAD1	-	defender against cell death 1	protein-coding
chrZ	70181972	70182844	+	139	Intergenic	615656	NM_001293074	395173	NM_001293074	ENSGALG00010008141	APTX	FHA-HIT	aprataxin	protein-coding
chr1	14168412	14168888	+	139	Intergenic	30195	NM_001278117	427848	NM_001278117	ENSGALG00010010191	RINT1	-	RAD50 interactor 1	protein-coding
NW_020110142.1	452	1122	+	139
chr1	38206759	38207494	+	139	Intergenic	-43468	NM_001030745	417867	NM_001030745	ENSGALG00010013476	ZDHHC17	-	zinc finger DHHC-type containing 17	protein-coding
chrZ	2070381	2070709	+	139	Intergenic	77549	NM_001030625	416380	NM_001030625	ENSGALG00010012082	HAUS1	CCDC5	HAUS augmin like complex subunit 1	protein-coding
NW_020110135.1	1	7646	+	139
NW_020109766.1	15307	15644	+	139
chr3	91697829	91698397	+	139	Intergenic	-217288	NM_001039291	421909	NM_001039291	ENSGALG00010003833	ACP1	-	acid phosphatase 1, soluble	protein-coding
chr1	124404221	124406024	+	139	Intergenic	-52448	NM_001008678	418635	NM_001008678	ENSGALG00010002448	RAB9A	RAB9	RAB9A, member RAS oncogene family	protein-coding
chr1	15543729	15544111	+	139	Intergenic	-89880	NM_001199460	417690	NM_001199460	ENSGALG00010008087	CPNE8	CPNE5|copine-8	copine 8	protein-coding
NW_020109826.1	14308	15319	+	139
chr13	4672506	4673640	+	139	Intergenic	74854	NM_204701	395438	NM_204701	ENSGALG00010010742	LCP2	SLP76	lymphocyte cytosolic protein 2	protein-coding
chr3	92695247	92695424	+	139	Intergenic	-567148	NM_001012698	421911	NM_001012698	ENSGALG00010003844	TMEM18	-	transmembrane protein 18	protein-coding
chr4	91299152	91300107	+	139	Intergenic	-88958	NR_105434	102466175	NR_105434		MIR3594	gga-mir-3594	microRNA 3594	ncRNA
chr1	158849250	158849821	+	139	Intergenic	792428	NR_035241	100315815	NR_035241	ENSGALG00010001110	MIR1743	gga-mir-1743	microRNA 1743	ncRNA
NW_020109966.1	402	1703	+	139
chr23	5982512	5983855	+	138	Intergenic	-23577	NM_001245061	430189	NM_001001762		BLA	B-LA|HLA-DRA	major histocompatibility complex class II alpha chain BLA (similar to HLA class II, D alpha chain)	protein-coding
chr8	10045220	10045690	+	138	Intergenic	625680	NM_205423	396394	NM_205423	ENSGALG00010021027	PLA2G4A	PLA2G4	phospholipase A2 group IVA	protein-coding
chr1	96052392	96052856	+	138	Intergenic	-818248	NR_035309	100315900	NR_035309	ENSGALG00010008993	MIR1806	gga-mir-1806	microRNA 1806	ncRNA
chr2	148709750	148710186	+	138	intron	-55388	NM_205025	395881	NM_205025	ENSGALG00010008355	MAFA	L-MAF|MAFL	MAF bZIP transcription factor A	protein-coding
chr3	110287306	110288372	+	138	Intergenic	-41957	NM_001195562	422064	NM_001195562	ENSGALG00010008434	PTCHD4	C3H6ORF138|C6orf138|dJ402H5.2	patched domain containing 4	protein-coding
chr4	90445373	90445909	+	138	Intergenic	-487374	NM_001044668	431414	NM_001044668	ENSGALG00010006184	LBX2	LBX3	ladybird homeobox 2	protein-coding
chr18	11223625	11223837	+	138	Intergenic	-448286	NM_204411	386572	NM_204411	ENSGALG00010029705	GRB2	-	growth factor receptor bound protein 2	protein-coding
chr1	165566235	165567520	+	138	Intergenic	1354088	NM_001040463	418826	NM_001040463	ENSGALG00010002967	OLFM4	olfactomedin-4	olfactomedin 4	protein-coding
chr8	11307875	11311710	+	138	Intergenic	139250	NR_003250	768251	NR_003250		AMY1AP	-	hepatic amylase pseudogene	pseudo
chr31	146006	146259	+	137	Intergenic	-2480472	NM_001184759	100431102	NM_001184759		APEX1	-	apurinic/apyrimidinic endodeoxyribonuclease 1	protein-coding
chr3	100970792	100971393	+	137	Intergenic	43281	NM_001168709	100316920	NM_001168709	ENSGALG00010002500	OSR1	ODD	odd-skipped related transciption factor 1	protein-coding
chr1	40090940	40091454	+	137	Intergenic	6085	NM_001030363	395633	NM_001030363	ENSGALG00010012264	MYF5	myf-5	myogenic factor 5	protein-coding
chr2	132372908	132373417	+	137	Intergenic	81473	NM_001198680	420273	NM_001198680	ENSGALG00010007952	EMC2	TTC35	ER membrane protein complex subunit 2	protein-coding
chrZ	9387704	9387961	+	137	Intergenic	-57723	NM_001302097	770077	NM_001302097	ENSGALG00010009024	PMAIP1	-	phorbol-12-myristate-13-acetate-induced protein 1	protein-coding
chr1	888608	889569	+	137	Intergenic	136963	NM_205438	396419	NM_205438		OPN1SW	SWS1|opsin	opsin 1 (cone pigments), short-wave-sensitive (violet cone opsin)	protein-coding
chr12	185239	185640	+	137	Intergenic	-456516	NM_001318409	415891	NM_001318409	ENSGALG00010028015	DUSP7	-	dual specificity phosphatase 7	protein-coding
chr2	58499569	58500708	+	137	Intergenic	-71090	NM_205466	396453	NM_205466	ENSGALG00010008082	PRL	-	prolactin	protein-coding
chr8	233181	233644	+	137	Intergenic	211109	NM_001001473	414140	NM_001001473	ENSGALG00010011790	AMY2A	-	amylase, alpha 2A (pancreatic)	protein-coding
chr1	149199123	149200925	+	137	Intergenic	239901	NR_031403	777933	NR_031403	ENSGALG00010006315	MIR92A1	MIR92|MIR92-1|MIR92B|MIRN92|gga-mir-92|gga-mir-92-1|mir-92-1	microRNA 92a-1	ncRNA
chrZ	4761369	4761722	+	137	Intergenic	2341144	NM_001031404	426890	NM_001031404	ENSGALG00010011456	KIAA1328	hinderin	KIAA1328	protein-coding
chr16	2340535	2340842	+	137	intron	7426	NM_001081698	417037	NM_001081698	ENSGALG00010002599	KIFC1	HSET|KNSL2	kinesin family member C1	protein-coding
chr2	108103928	108104322	+	137	Intergenic	68788	NM_001031018	421109	NM_001031018	ENSGALG00010005441	UBE2V2	-	ubiquitin conjugating enzyme E2 V2	protein-coding
chr27	475224	475531	+	137	Intergenic	-1800634	NM_001007473	395343	NM_001007473		DAD1	-	defender against cell death 1	protein-coding
chr8	7421173	7421653	+	137	intron	33976	NM_205276	396213	NM_205276	ENSGALG00010010099	TNR	tenascin-R	tenascin R	protein-coding
chr2	55744457	55745199	+	137	Intergenic	-188991	NM_204246	374094	NM_204246	ENSGALG00010007951	TGFBR1	ChALK5	transforming growth factor beta receptor 1	protein-coding
chr3	61691635	61692005	+	137	Intergenic	146564	NM_204586	395278	NM_204586	ENSGALG00010012939	GJA1	CX43|connexin-43	gap junction protein alpha 1	protein-coding
NW_020110165.1	876076	876579	+	136
NW_020110158.1	434559	434726	+	136
NW_020110000.1	4851	5111	+	136
chr1	90851097	90852056	+	136	Intergenic	433565	NM_205430	396402	NM_205430	ENSGALG00010006244	EPHA3	CEK4|ETK1	EPH receptor A3	protein-coding
chr1	73882714	73883121	+	136	Intergenic	193311	NM_001006281	419039	NM_001006281	ENSGALG00010024338	NDUFA9	-	NADH:ubiquinone oxidoreductase subunit A9	protein-coding
chrZ	65619674	65620006	+	136	Intergenic	280054	NM_001006583	427307	NM_001006583	ENSGALG00010005594	MRPL50	-	mitochondrial ribosomal protein L50	protein-coding
chr27	6156010	6157067	+	136	Intergenic	-26883	NR_031492	777872	NR_031492	ENSGALG00010026669	MIR196A1	MIR196-1|MIRN196-1|MIRN196A1|gga-mir-196-1|mir-196-1	microRNA 196a-1	ncRNA
NW_020110116.1	3491	8950	+	136
chr8	183758	183954	+	136	Intergenic	260665	NM_001001473	414140	NM_001001473	ENSGALG00010011790	AMY2A	-	amylase, alpha 2A (pancreatic)	protein-coding
chr1	29485943	29486588	+	136	Intergenic	134075	NM_001030736	417789	NM_001030736	ENSGALG00010002308	GXYLT1	GLT8D3	glucoside xylosyltransferase 1	protein-coding
chr4	40896656	40897154	+	136	Intergenic	-532469	NM_001198537	422557	NM_001198537	ENSGALG00010007480	TENM3	ODZ1|ODZ3|teneurin-3	teneurin transmembrane protein 3	protein-coding
chr3	61826653	61827322	+	136	Intergenic	11397	NM_204586	395278	NM_204586	ENSGALG00010012939	GJA1	CX43|connexin-43	gap junction protein alpha 1	protein-coding
chr33	40015	40384	+	136	Intergenic	-3595500	NM_001319014	776487	NM_001319014		GR42L6	-	G-protein coupled receptor 42-like 6	protein-coding
chr1	79491017	79491690	+	136	Intergenic	-169265	NM_205118	396015	NM_205118	ENSGALG00010024057	HSD3B1	HSD3B2	hydroxy-delta-5-steroid dehydrogenase, 3 beta- and steroid delta-isomerase 1	protein-coding
chr10	590752	591158	+	136	Intergenic	-79733	NR_105645	102465743	NR_105645	ENSGALG00010025287	MIR7478	gga-mir-7478	microRNA 7478	ncRNA
chr2	149138345	149140673	+	136	Intergenic	142387	NM_001277760	769491	NM_001277760	ENSGALG00010009598	LOC769491	FK1L|FK2	feather keratin 1-like	protein-coding
chr1	151712471	151713125	+	135	Intergenic	-2272155	NR_031408	777938	NR_031408	ENSGALG00010006322	MIR17	MIRN17|gga-mir-17|mir-17	microRNA 17	ncRNA
chr27	1739190	1739434	+	135	Intergenic	-536699	NM_001007473	395343	NM_001007473		DAD1	-	defender against cell death 1	protein-coding
chr1	176843730	176844199	+	135	Intergenic	54589	NM_001145490	418922	NM_001145490	ENSGALG00010007106	SLC7A1	CAT-1	solute carrier family 7 member 1	protein-coding
chr14	7202675	7203833	+	135	Intergenic	63259	NM_204660	395378	NM_204660	ENSGALG00010018359	CACNG3	-	calcium voltage-gated channel auxiliary subunit gamma 3	protein-coding
NW_020109835.1	21223	21449	+	135
NW_020110073.1	2865	3315	+	135
chr1	143041229	143041748	+	135	Intergenic	528392	NM_204824	395625	NM_204824	ENSGALG00010015042	EFNB2	-	ephrin B2	protein-coding
chr28	5057274	5058998	+	135	Intergenic	-10902	NM_001006343	420162	NM_001006343	ENSGALG00010028221	TNFAIP8L1	TIPE1	TNF alpha induced protein 8 like 1	protein-coding
chr2	49100853	49101396	+	135	Intergenic	-15351	NM_001318455	776306	NM_001318455	ENSGALG00010017730	TARP	TCRGJ1|TCRGJ2|TCRGJ3	TCR gamma alternate reading frame protein	protein-coding
chr6	664538	665185	+	135	Intergenic	51062	NR_105645	102465743	NR_105645	ENSGALG00010025287	MIR7478	gga-mir-7478	microRNA 7478	ncRNA
chr3	78753057	78753631	+	135	Intergenic	292215	NM_001031085	421845	NM_001031085	ENSGALG00010003202	FAM46A	-	family with sequence similarity 46 member A	protein-coding
chr1	155979182	155980584	+	135	Intergenic	87588	NM_001277751	418813	NM_001277751	ENSGALG00010000793	LOC418813	FK1	feather keratin 1-like	protein-coding
chr22	1103377	1103884	+	135	promoter-TSS	-506	NM_001101730	396206	NM_001101730	ENSGALG00010018973	NEFM	NEF3	neurofilament, medium polypeptide	protein-coding
chr33	6733464	6733721	+	135	Intergenic	-112990	NM_205163	396072	NM_205163	ENSGALG00010025329	MYO1A	-	myosin IA	protein-coding
chrZ	62118069	62118750	+	134	Intergenic	-607024	NM_205482	396475	NM_205482	ENSGALG00010006730	HAPLN1	CRTL1|HAPLN1L	hyaluronan and proteoglycan link protein 1	protein-coding
chr11	17519340	17519803	+	134	Intergenic	76884	NM_205416	396385	NM_205416	ENSGALG00010006715	IRF8	ICSBP|ICSBP1	interferon regulatory factor 8	protein-coding
chr4	71261335	71262155	+	134	Intergenic	1426942	NM_001012582	422795	NM_001012582	ENSGALG00010015353	RELL1	-	RELT like 1	protein-coding
chr23	5990289	5992799	+	134	Intergenic	-31938	NM_001245061	430189	NM_001001762		BLA	B-LA|HLA-DRA	major histocompatibility complex class II alpha chain BLA (similar to HLA class II, D alpha chain)	protein-coding
NW_020110060.1	4582	5253	+	134
chrZ	48421494	48421922	+	134	Intergenic	288894	NM_205184	396100	NM_205184	ENSGALG00010010266	EFNA5	RAGS	ephrin A5	protein-coding
chr1	147778587	147779588	+	134	Intergenic	-122626	NM_204935	395775	NM_204935	ENSGALG00010005140	DCT	TYRP2	dopachrome tautomerase	protein-coding
chr1	27019619	27020091	+	134	Intergenic	48730	NM_001001468	395226	NM_001001468	ENSGALG00010001198	IFRD1	IFR1	interferon related developmental regulator 1	protein-coding
chr25	1930888	1931319	+	134	Intergenic	-219018	NM_001277808	100859191	NM_001277808		LOC100859191	-	feather keratin 3-like	protein-coding
chrZ	14242648	14243061	+	134	Intergenic	59175	NM_204939	395781	NM_204939	ENSGALG00010012458	MRPS30	-	mitochondrial ribosomal protein S30	protein-coding
NW_020109820.1	7147	8117	+	134
chr3	29939121	29939778	+	134	Intergenic	-119966	NM_001044647	421431	NM_001044647	ENSGALG00010021262	MDGA1	-	MAM domain containing glycosylphosphatidylinositol anchor 1	protein-coding
chr1	160970598	160970814	+	134	Intergenic	-2143006	NR_105613	102465722	NR_105613		MIR7445-1	gga-mir-7445-1	microRNA 7445-1	ncRNA
NW_020110160.1	43609	43912	+	134
chr8	11333673	11334104	+	134	Intergenic	115154	NR_003250	768251	NR_003250		AMY1AP	-	hepatic amylase pseudogene	pseudo
chr21	6548273	6548843	+	134	Intergenic	-21164	NM_001079743	769457	NM_001079743	ENSGALG00010018251	USP48	-	ubiquitin specific peptidase 48	protein-coding
chr1	120327608	120328231	+	134	intron	80967	NM_001199277	395777	NM_001199277	ENSGALG00010003252	PHEX	-	phosphate regulating endopeptidase homolog, X-linked	protein-coding
NW_020110116.1	11869	15201	+	133
NW_020110116.1	16805	20138	+	133
chr2	3521482	3521883	+	133	intron	25565	NM_205159	396067	NM_205159	ENSGALG00010025568	MYL3	MLC|MLC1c/1s	myosin, light chain 3, alkali; ventricular, skeletal, slow	protein-coding
chr28	2326481	2327076	+	133	TTS	462	NR_031558	777909	NR_031558	ENSGALG00010028728	MIR211	MIRN211|gga-mir-211	microRNA 211	ncRNA
chr7	22336977	22337526	+	133	Intergenic	-7387	NR_031552	777903	NR_031552	ENSGALG00010022191	MIR375	MIRN375|gga-mir-375|mir-375	microRNA 375	ncRNA
chr2	57330527	57331081	+	133	Intergenic	-392124	NM_204647	395359	NM_204647	ENSGALG00010007334	SALL3	SAL2	spalt like transcription factor 3	protein-coding
chr13	8917037	8917487	+	133	Intergenic	-37499	NR_105590	102465424	NR_105590		MIR458B	gga-mir-458b	microRNA 458b	ncRNA
chr6	1118597	1119476	+	133	Intergenic	15000	NR_105645	102465743	NR_105645	ENSGALG00010025287	MIR7478	gga-mir-7478	microRNA 7478	ncRNA
chr5	4465242	4465668	+	133	Intergenic	269015	NM_204899	395721	NM_204899	ENSGALG00010022945	KCNA4	-	potassium voltage-gated channel subfamily A member 4	protein-coding
chr14	14409111	14409579	+	133	Intergenic	-3470	NM_001039604	427689	NM_001039604	ENSGALG00010019318	NOG2	-	noggin 2	protein-coding
NW_020110160.1	75740	75958	+	133
chr1	43717985	43718705	+	132	Intergenic	260272	NM_001004382	417890	NM_001004382	ENSGALG00010013298	EPYC	DSPG3|PGLB	epiphycan	protein-coding
chr13	533912	534158	+	132	Intergenic	844919	NM_001111131	497224	NM_001111131	ENSGALG00010010992	PCDHAC2	CNRC02|PCHD	protocadherin alpha subfamily C, 2	protein-coding
chrZ	76689514	76689761	+	132	Intergenic	2042463	NR_031499	777880	NR_031499	ENSGALG00010001394	MIR31	MIRN31|gga-mir-31	microRNA 31	ncRNA
chr1	189447847	189448327	+	132	intron	-95345	NM_001321554	419014	NM_001321554	ENSGALG00010007485	CTSC	-	cathepsin C	protein-coding
chr19	10267856	10268280	+	132	Intergenic	322210	NM_001321595	417679	NM_001321595	ENSGALG00010029278	MED31	-	mediator complex subunit 31	protein-coding
chr2	134177816	134178645	+	132	Intergenic	1321411	NM_001030951	420288	NM_001030951	ENSGALG00010007984	EIF3H	EIF3S3	eukaryotic translation initiation factor 3 subunit H	protein-coding
chr23	1332391	1332698	+	132	Intergenic	-173993	NM_204718	395465	NM_204718	ENSGALG00010013227	CITED4	CITED3|cCITED3	Cbp/p300 interacting transactivator with Glu/Asp rich carboxy-terminal domain 4	protein-coding
chr3	102922191	102922611	+	132	Intergenic	231022	NR_105547	102466708	NR_105547		MIR6678	gga-mir-6678	microRNA 6678	ncRNA
chrZ	60619551	60620157	+	132	Intergenic	-53775	NR_031505	777887	NR_031505	ENSGALG00010007754	MIR9-2	MIRN9-2|gga-mir-9-2|mir-9-2	microRNA 9-2	ncRNA
NW_020110165.1	778924	779262	+	132
chr4	38852883	38853384	+	132	Intergenic	-27020	NM_001277794	422540	NM_001277794	ENSGALG00010005756	TET2	-	tet methylcytosine dioxygenase 2	protein-coding
chr12	357381	358052	+	132	Intergenic	-284239	NM_001318409	415891	NM_001318409	ENSGALG00010028015	DUSP7	-	dual specificity phosphatase 7	protein-coding
chr1	12785731	12786083	+	132	Intergenic	-129396	NM_001079486	768821	NM_001079486	ENSGALG00010009518	FGL2	fibroleukin	fibrinogen like 2	protein-coding
chr3	33977928	33978373	+	132	Intergenic	-16300	NM_001012875	421485	NM_001012875	ENSGALG00010010197	SCCPDH	-	saccharopine dehydrogenase (putative)	protein-coding
chr8	11347914	11348530	+	132	Intergenic	100820	NR_003250	768251	NR_003250		AMY1AP	-	hepatic amylase pseudogene	pseudo
chr2	122234744	122235404	+	131	Intergenic	-156379	NM_001199478	420203	NM_001199478	ENSGALG00010013199	RALYL	-	RALY RNA binding protein-like	protein-coding
chr1	76142458	76142671	+	131	Intergenic	255074	NM_205226	396151	NM_205226	ENSGALG00010023020	OVST	-	ovostatin	protein-coding
NW_020110142.1	19279	19506	+	131
chr30	1735829	1736085	+	131	Intergenic	-601308	NM_001115081	426086	NM_001115081	ENSGALG00010002533	LPAR2	EDG4	lysophosphatidic acid receptor 2	protein-coding
NW_020110084.1	10335	11501	+	131
chr1	18010408	18011109	+	131	Intergenic	969810	NM_001199482	417731	NM_001199482	ENSGALG00010008807	BRD1	-	bromodomain containing 1	protein-coding
chr2	126679621	126680198	+	131	Intergenic	40595	NM_001326494	420236	NM_001326494	ENSGALG00010011428	UQCRB	-	ubiquinol-cytochrome c reductase binding protein	protein-coding
chr2	1782387	1783205	+	131	Intergenic	-32291	NM_001097523	395329	NM_001097523	ENSGALG00010027363	VIPR1	CVIPR	vasoactive intestinal peptide receptor 1	protein-coding
NW_020109854.1	1	402	+	131
chr2	87278653	87279269	+	131	Intergenic	168969	NM_001030338	374185	NM_001030338	ENSGALG00010007908	IRX1	-	iroquois homeobox 1	protein-coding
chr2	70333675	70333873	+	131	Intergenic	-969894	NM_001001758	414842	NM_001001758	ENSGALG00010011040	CDH6	c-cad6B|cadherin-6|cadherin-6B	cadherin 6	protein-coding
chr2	122903514	122904133	+	131	Intergenic	-33170	NM_001008455	420210	NM_001008455	ENSGALG00010013339	ATP6V0D2	-	ATPase H+ transporting V0 subunit d2	protein-coding
chr8	15824211	15824953	+	131	Intergenic	306071	NM_204112	373901	NM_204112	ENSGALG00010023007	LMO4	-	LIM domain only 4	protein-coding
chr1	4941211	4941601	+	131	Intergenic	-28022	NM_001008444	419106	NM_001008444	ENSGALG00010005232	GATA3	cGATA-3	GATA binding protein 3	protein-coding
chrZ	55276471	55276975	+	131	Intergenic	-313002	NR_105431	102465326	NR_105431		MIR6565	gga-mir-6565	microRNA 6565	ncRNA
chr23	3937622	3938349	+	131	Intergenic	34350	NM_001030897
chr28	882107	883109	+	131	Intergenic	21521	NM_001034817	420061	NM_001034817	ENSGALG00010027725	BTN1A1	TVC	butyrophilin subfamily 1 member A1	protein-coding
chrZ	42765452	42765907	+	131	Intergenic	-328687	NM_204700	395437	NM_204700	ENSGALG00010008928	CFC1	CFC1B	cripto, FRL-1, cryptic family 1	protein-coding
chr1	117435906	117436124	+	131	Intergenic	-247449	NM_205299	396236	NM_205299	ENSGALG00010001982	DMD	-	dystrophin	protein-coding
chr8	6361945	6363368	+	131	Intergenic	13502	NM_204125	373914	NM_204125	ENSGALG00010010867	QSOX1	QSCN6|QSOX|SOX	quiescin Q6 sulfhydryl oxidase 1	protein-coding
NW_020110076.1	592	833	+	131
chrZ	24801468	24801813	+	131	Intergenic	47215	NM_205192	396109	NM_205192		FOXD1	BF-2|CBF-2|HFH-BF-2|T-14-6	forkhead box D1	protein-coding
NW_020110129.1	9364	9652	+	131
chr1	115583690	115585041	+	130	Intergenic	165825	NM_204593	395285	NM_204593	ENSGALG00010002261	NR0B1	DAX1	nuclear receptor subfamily 0 group B member 1	protein-coding
chr9	5460245	5460740	+	130	Intergenic	47249	NM_205241	396169	NM_205241	ENSGALG00010025629	ST6GAL1	-	ST6 beta-galactoside alpha-2,6-sialyltransferase 1	protein-coding
chr33	4302572	4302984	+	130	Intergenic	176185	NM_001257372	425613	NM_001257372		MARS	-	methionyl-tRNA synthetase	protein-coding
chr3	15716759	15717162	+	130	Intergenic	31202	NR_035339	100498682	NR_035339	ENSGALG00010019444	MIR3526	gga-mir-3526	microRNA 3526	ncRNA
NW_020110167.1	422259	424037	+	130
chr3	98472177	98472379	+	130	Intergenic	-464041	NM_204563	395249	NM_204563	ENSGALG00010003057	DDX1	-	DEAD-box helicase 1	protein-coding
chr5	50228626	50229042	+	130	Intergenic	145257	NM_001277516	423472	NM_001277516	ENSGALG00010015137	AMN	-	amnion associated transmembrane protein	protein-coding
chr1	135982362	135982857	+	130	Intergenic	-356474	NM_001277758	418723	NM_001277757	ENSGALG00010013196	MRPS9	-	mitochondrial ribosomal protein S9	protein-coding
NW_020110167.1	1367686	1368274	+	130
chr1	130396458	130397068	+	130	intron	9815	NM_001008679	418665	NM_001008679	ENSGALG00010001786	P2RY8	-	purinergic receptor P2Y8	protein-coding
chr5	42432395	42433063	+	130	Intergenic	-895624	NM_001012586	423399	NM_001012586	ENSGALG00010017996	ZC3H14	2700069A02RIK	zinc finger CCCH-type containing 14	protein-coding
chr1	90944579	90944739	+	130	Intergenic	526648	NM_205430	396402	NM_205430	ENSGALG00010006244	EPHA3	CEK4|ETK1	EPH receptor A3	protein-coding
chrZ	6123402	6123753	+	130	Intergenic	979112	NM_001031404	426890	NM_001031404	ENSGALG00010011456	KIAA1328	hinderin	KIAA1328	protein-coding
chr2	104656324	104657016	+	130	Intergenic	-209389	NM_001004765	421088	NM_001004765	ENSGALG00010005544	AQP4	aquaporin-4	aquaporin 4	protein-coding
chr1	84246186	84248889	+	130	Intergenic	62223	NM_001012820	418357	NM_001012820	ENSGALG00010004451	CLDND1	-	claudin domain containing 1	protein-coding
chr4	4227227	4227451	+	130	Intergenic	-94567	NM_204406	378927	NM_204406	ENSGALG00010014519	BRS3	-	bombesin receptor subtype 3	protein-coding
chr3	66648156	66648650	+	130	intron	17309	NM_001006407	421760	NM_001006407	ENSGALG00010013976	CDC40	-	cell division cycle 40	protein-coding
chr8	38968	39134	+	130	Intergenic	405470	NM_001001473	414140	NM_001001473	ENSGALG00010011790	AMY2A	-	amylase, alpha 2A (pancreatic)	protein-coding
chr1	173960055	173960838	+	130	Intergenic	-119131	NM_001257257	418903	NM_001257257	ENSGALG00010006472	DCLK1	-	doublecortin like kinase 1	protein-coding
chr3	3494657	3495321	+	130	Intergenic	-28339	NM_001277718	428549	NM_001277718	ENSGALG00010018111	NKX2-2	NKX-2.2|Nkx2.2	NK2 homeobox 2	protein-coding
chr1	76572373	76572764	+	130	Intergenic	-107709	NR_105474	102466692	NR_105474	ENSGALG00010026048	MIR6606	gga-mir-6606	microRNA 6606	ncRNA
chr15	12850245	12850873	+	130	Intergenic	-6291	NM_001320906	771259	NM_001320906	ENSGALG00010000445	LHX5	-	LIM homeobox 5	protein-coding
chr15	12349326	12349511	+	130	Intergenic	-145904	NM_001270878	374202	NM_001270878	ENSGALG00010000443	TBX3	-	T-box transcription factor 3	protein-coding
chr1	66980710	66981121	+	130	Intergenic	24808	NM_001293287	395973	NM_001293287	ENSGALG00010013173	KCNJ8	Kir6.1	Potassium inwardly rectifying channel subfamily J member 8	protein-coding
chr1	195288031	195288458	+	130	Intergenic	-26925	NM_204784	395562	NM_204784	ENSGALG00010002356	WNT11	WNT-11	Wnt family member 11	protein-coding
chr3	56296761	56297069	+	130	Intergenic	23730	NM_204476	395133	NM_204476	ENSGALG00010006359	SGK1	SGK	serum/glucocorticoid regulated kinase 1	protein-coding
chr3	65145324	65145802	+	129	Intergenic	-243997	NM_205480	396473	NM_205480		MARCKS	-	myristoylated alanine rich protein kinase C substrate	protein-coding
chr4	14889789	14890233	+	129	Intergenic	-400448	NM_204862	395668	NM_204862	ENSGALG00010011658	TENM1	ODZ1|TEN-1|ten-m1	teneurin transmembrane protein 1	protein-coding
chrZ	44458495	44460001	+	129	Intergenic	-89274	NM_204618	395326	NM_204618	ENSGALG00010009444	NFIL3	-	nuclear factor, interleukin 3 regulated	protein-coding
chr1	29053123	29053522	+	129	intron	17768	NM_001004381	417786	NM_001004381	ENSGALG00010001785	CNTN1	F11|contactin-1	contactin 1	protein-coding
chr1	74440977	74441486	+	129	Intergenic	156633	NM_001031488	428099	NM_001031488	ENSGALG00010024492	NTF3	HDNF|NGF-2|NGF2|NT-3|NT3|neurotrophin-3	neurotrophin 3	protein-coding
chrZ	51257696	51258189	+	129	Intergenic	-101607	NM_204941	395783	NM_204941	ENSGALG00010012470	CHD1	CHD-Z|CHD1Z|CHDZ	chromodomain helicase DNA binding protein 1Z	protein-coding
chr1	145435441	145435823	+	129	Intergenic	644879	NM_001006268	418778	NM_001006268	ENSGALG00010005660	UBAC2	PHGDHL1	UBA domain containing 2	protein-coding
chr1	4435781	4436195	+	129	Intergenic	-252866	NM_001030842	419112	NM_001030842	ENSGALG00010007857	LOC419112	-	transmembrane protein 110-like	protein-coding
chr23	2138036	2138965	+	129	Intergenic	79887	NM_001109787	777583	NM_001109787	ENSGALG00010016861	FGR	YRK	FGR proto-oncogene, Src family tyrosine kinase	protein-coding
chr4	51747816	51748118	+	129	intron	1314	NM_001031147	422656	NM_001031147	ENSGALG00010004969	YTHDC1	-	YTH domain containing 1	protein-coding
chr4	20750183	20750472	+	129	Intergenic	163805	NM_001031129	422410	NM_001031129	ENSGALG00010008157	CTSO	-	cathepsin O	protein-coding
chr3	48683188	48684332	+	129	Intergenic	285466	NM_001031070	421635	NM_001031070	ENSGALG00010005716	ZBTB2	-	zinc finger and BTB domain containing 2	protein-coding
chr25	2734503	2735760	+	129	Intergenic	47094	NM_001031600	431059	NM_001031600	ENSGALG00010028314	MEF2D	-	myocyte enhancer factor 2D	protein-coding
chr2	58037586	58037969	+	129	Intergenic	291172	NR_105627	102465731	NR_105627	ENSGALG00010008930	MIR7459	gga-mir-7459	microRNA 7459	ncRNA
chr1	150626018	150626369	+	129	Intergenic	-1185550	NR_031408	777938	NR_031408	ENSGALG00010006322	MIR17	MIRN17|gga-mir-17|mir-17	microRNA 17	ncRNA
chr27	510526	512204	+	129	Intergenic	-1764646	NM_001007473	395343	NM_001007473		DAD1	-	defender against cell death 1	protein-coding
chr1	167804277	167805094	+	129	Intergenic	-35596	NM_001083361	428067	NM_001083361	ENSGALG00010003276	TNFSF11	RANKL	tumor necrosis factor superfamily member 11	protein-coding
chr3	11251261	11251667	+	129	Intergenic	167372	NM_001139477	395589	NM_001139477	ENSGALG00010017708	MEIS1	-	Meis homeobox 1	protein-coding
chrZ	76078555	76078735	+	129	Intergenic	-2535911	NM_204798	395579	NM_204798	ENSGALG00010009198	KCNN2	SK2	potassium calcium-activated channel subfamily N member 2	protein-coding
chrZ	76580446	76581366	+	129	Intergenic	2151194	NR_031499	777880	NR_031499	ENSGALG00010001394	MIR31	MIRN31|gga-mir-31	microRNA 31	ncRNA
NW_020110167.1	1865306	1865551	+	129
NW_020110160.1	670657	670863	+	129
chr6	20869959	20871091	+	129	Intergenic	15873	NR_105645	102465743	NR_105645	ENSGALG00010025287	MIR7478	gga-mir-7478	microRNA 7478	ncRNA
chr3	108954836	108955481	+	129	Intergenic	-129507	NM_001162892	422050	NM_001162892	ENSGALG00010008109	OPN5L2	COPN5L2	opsin 5-like 2	protein-coding
chr2	122306496	122307724	+	129	Intergenic	-84343	NM_001199478	420203	NM_001199478	ENSGALG00010013199	RALYL	-	RALY RNA binding protein-like	protein-coding
chr3	83911528	83912366	+	129	Intergenic	338574	NR_105473	102465352	NR_105473	ENSGALG00010002755	MIR6605	gga-mir-6605	microRNA 6605	ncRNA
chr2	105554230	105554455	+	128	Intergenic	-575088	NM_001281498	396277	NM_205335	ENSGALG00010006069	TTR	-	transthyretin	protein-coding
chr31	5437692	5439871	+	128	Intergenic	189451	NM_001080892	776036	NM_001080892	ENSGALG00010004352	CHMP2A	-	charged multivesicular body protein 2A	protein-coding
chr1	115866312	115866704	+	128	Intergenic	-116318	NM_204593	395285	NM_204593	ENSGALG00010002261	NR0B1	DAX1	nuclear receptor subfamily 0 group B member 1	protein-coding
chr2	142193552	142194153	+	128	Intergenic	-85812	NM_205217	396140	NM_205217	ENSGALG00010009777	ST3GAL1	SIAT4A	ST3 beta-galactoside alpha-2,3-sialyltransferase 1	protein-coding
chrZ	25417951	25418592	+	128	Intergenic	296766	NM_001031436	427347	NM_001031436	ENSGALG00010011287	CBWD1	CBWD2	COBW domain containing 1	protein-coding
chr23	1180586	1181355	+	128	Intergenic	117640	NM_001198655	419559	NM_001198655	ENSGALG00010015070	EDN2	endothelin-2	endothelin 2	protein-coding
NW_020109808.1	10318	11507	+	128
chr2	101477750	101478123	+	128	Intergenic	-286891	NM_204477	395134	NM_204477	ENSGALG00010001457	NDC80	HEC1|KNTC2	NDC80, kinetochore complex component	protein-coding
chr2	91110725	91111327	+	128	Intergenic	552972	NM_205280	396217	NM_205280	ENSGALG00010007781	MBP	-	myelin basic protein	protein-coding
chrZ	27313756	27314206	+	128	Intergenic	-196606	NR_031494	777874	NR_031494	ENSGALG00010013294	MIR101-1	MIR101|MIRN101|gga-mir-101|gga-mir-101-1|gga-mir-101-2|mir-101-1	microRNA 101-1	ncRNA
chr7	35632687	35633153	+	128	Intergenic	-102990	NM_205404	396369	NM_205404	ENSGALG00010010471	KCNJ3	GIRK1	Potassium inwardly rectifying channel subfamily J member 3	protein-coding
NW_020110124.1	15914	16096	+	128
chr1	74898271	74898731	+	128	Intergenic	182540	NM_204762	395527	NM_204762	ENSGALG00010024600	CD9	-	CD9 molecule	protein-coding
chr18	2039816	2040476	+	127	Intergenic	-5250	NM_205419	396389	NM_205419	ENSGALG00010029907	NTN1	netrin-1	netrin 1	protein-coding
chr1	155322513	155323309	+	127	Intergenic	31058	NM_001001127	408082	NM_001001127		EDNRB	-	endothelin receptor type B	protein-coding
chr33	4356841	4358114	+	127	Intergenic	230884	NM_001257372	425613	NM_001257372		MARS	-	methionyl-tRNA synthetase	protein-coding
chrZ	78486164	78486805	+	127	Intergenic	245616	NR_031499	777880	NR_031499	ENSGALG00010001394	MIR31	MIRN31|gga-mir-31	microRNA 31	ncRNA
chr31	72677	73370	+	127	Intergenic	-2553581	NM_001184759	100431102	NM_001184759		APEX1	-	apurinic/apyrimidinic endodeoxyribonuclease 1	protein-coding
chr2	37640207	37640633	+	127	intron	178013	NM_205326	396266	NM_205326	ENSGALG00010002438	RARB	NR1B2|RARBETA	retinoic acid receptor beta	protein-coding
chr2	86488317	86489219	+	127	Intergenic	123664	NM_001030336	373975	NM_001030336	ENSGALG00010007907	IRX2	-	iroquois homeobox 2	protein-coding
chrZ	28365655	28366221	+	127	Intergenic	-297869	NM_204322	374222	NM_204322	ENSGALG00010012973	GLDC	GDC|P-protein	glycine decarboxylase	protein-coding
chr9	931725	932055	+	127	promoter-TSS	-55	NR_046276	100861562	NR_046276		RN5S	-	5S ribosomal RNA	rRNA
chr2	31965085	31965644	+	127	Intergenic	155354	NR_031413	777943	NR_031413	ENSGALG00010002988	MIR148A	MIRN148A|gga-mir-148a|mir-148a	microRNA 148a	ncRNA
chr2	2734904	2735131	+	127	Intergenic	68935	NM_204981	395829	NM_204981	ENSGALG00010026166	WNT9A	WNT-14|WNT14	Wnt family member 9A	protein-coding
chr1	170913673	170914691	+	127	Intergenic	-196344	NR_031410	777940	NR_031410	ENSGALG00010004678	MIR15A	MIRN15A|gga-mir-15a|mir-15a	microRNA 15a	ncRNA
chr27	5620011	5620365	+	127	Intergenic	6098	NM_204804	395590	NM_204804	ENSGALG00010026116	DLX3	-	distal-less homeobox 3	protein-coding
NW_020110167.1	1541207	1542771	+	127
chr18	2038927	2039170	+	127	Intergenic	-5433	NM_001030697	417319	NM_001030697	ENSGALG00010029365	PIK3R5	-	phosphoinositide-3-kinase regulatory subunit 5	protein-coding
NW_020110074.1	1270	1600	+	127
chr2	87229192	87230096	+	127	Intergenic	119652	NM_001030338	374185	NM_001030338	ENSGALG00010007908	IRX1	-	iroquois homeobox 1	protein-coding
chr33	4310469	4311555	+	127	Intergenic	184419	NM_001257372	425613	NM_001257372		MARS	-	methionyl-tRNA synthetase	protein-coding
chr1	103297342	103297927	+	127	Intergenic	-492754	NR_132108	105841164	NR_132108		MIR155HG	BIC	MIR155 host gene	ncRNA
chr31	3137614	3137834	+	127	intron	59629	NM_001146137	768447	NM_001146137		CHIR4B2	CHIR-AB1|CHIR-B2|CHIR-B4	cluster homolog of immunoglobulin like receptor 4B 2	protein-coding
chr1	28102140	28102669	+	127	Intergenic	468773	NM_001030735	417783	NM_001030735	ENSGALG00010001224	DNAJB9	-	DnaJ heat shock protein family (Hsp40) member B9	protein-coding
chr2	101731650	101732314	+	127	Intergenic	106104	NM_001001291	408251	NM_001001291	ENSGALG00010004036	ADCYAP1	PACAP|grf	adenylate cyclase activating polypeptide 1	protein-coding
chr3	31225062	31225364	+	127	Intergenic	-4418	NM_001006401	421460	NM_001006401	ENSGALG00010007695	RASGRP3	-	RAS guanyl releasing protein 3	protein-coding
chr3	83589181	83589498	+	126	Intergenic	489909	NM_001006413	421874	NM_001006413	ENSGALG00010001776	LMBRD1	LMBD1	LMBR1 domain containing 1	protein-coding
chr1	163131981	163132410	+	126	Intergenic	-18426	NR_105617	102466827	NR_105617	ENSGALG00010001109	MIR7445-2	gga-mir-7445-2	microRNA 7445-2	ncRNA
chr1	25625074	25625870	+	126	Intergenic	194936	NM_001006229	417773	NM_001006229	ENSGALG00010001219	TFEC	-	transcription factor EC	protein-coding
chr1	171296870	171297420	+	126	Intergenic	76155	NM_001030826	418874	NM_001030826	ENSGALG00010002864	RNASEH2B	DLEU8	ribonuclease H2 subunit B	protein-coding
chr7	474	724	+	126	Intergenic	111089	NM_204268	374126	NM_204268	ENSGALG00010012758	NAB1	-	NGFI-A binding protein 1	protein-coding
NW_020110163.1	540940	541366	+	126
chr1	172471032	172472095	+	126	Intergenic	434938	NM_001030827	418894	NM_001030827		UFM1	UBFM1	ubiquitin fold modifier 1	protein-coding
NW_020110074.1	10527	10926	+	126
chrZ	60931468	60931789	+	126	Intergenic	87334	NR_105647	102466834	NR_105647	ENSGALG00010007746	MIR7479-2	gga-mir-7479-2	microRNA 7479-2	ncRNA
chr1	1014895	1015078	+	126	Intergenic	87819	NM_205325	396265	NM_205325	ENSGALG00010006288	ARF5	ARF/CPS3	ADP-ribosylation factor 5	protein-coding
chr1	163133056	163133440	+	126	Intergenic	-19479	NR_105617	102466827	NR_105617	ENSGALG00010001109	MIR7445-2	gga-mir-7445-2	microRNA 7445-2	ncRNA
NW_020109807.1	1039	2165	+	126
chr1	124101928	124104194	+	126	Intergenic	-98010	NM_001012545	418632	NM_001012545	ENSGALG00010002393	GPM6B	M6b	glycoprotein M6B	protein-coding
chr1	186809452	186809616	+	126	Intergenic	28180	NM_001277824	418996	NM_001277823	ENSGALG00010008409	CWC15	-	CWC15 spliceosome associated protein homolog	protein-coding
chr2	137150783	137152515	+	126	Intergenic	-79449	NM_001005798	404774	NM_001005798	ENSGALG00010009490	SNTB1	beta-1-syntrophin	syntrophin beta 1	protein-coding
NW_020110167.1	750575	754866	+	126
chr3	5725277	5725513	+	125	Intergenic	63413	NM_204732	395484	NM_204732	ENSGALG00010019275	CTAGE1	OTOR	cutaneous T-cell lymphoma-associated antigen 1	protein-coding
NW_020110011.1	4180	6544	+	125
chr26	5493433	5494328	+	125	Intergenic	-223792	NR_105623	102466232	NR_105623	ENSGALG00010027852	MIR7454	gga-mir-7454	microRNA 7454	ncRNA
chr2	123204985	123205547	+	125	Intergenic	-156005	NM_001277412	420213	NM_001277412	ENSGALG00010013374	RMDN1	FAM82B	regulator of microtubule dynamics 1	protein-coding
NW_020109816.1	16162	16967	+	125
chr33	7636010	7636568	+	125	Intergenic	24003	NM_204893	395711	NM_204893		HOXC8	HOXC-8	homeobox C8	protein-coding
chr11	1712401	1713174	+	125	Intergenic	-38401	NM_001012775	415681	NM_001012775	ENSGALG00010023203	COG4	-	component of oligomeric golgi complex 4	protein-coding
chr2	139105836	139106111	+	125	Intergenic	380729	NR_102407	420333	NM_001277463	ENSGALG00010008897	NSMCE2	-	NSE2/MMS21 homolog, SMC5-SMC6 complex SUMO ligase	protein-coding
chr4	26333777	26334467	+	125	Intergenic	-548149	NM_214672	408048	NM_214672	ENSGALG00010009214	PCDH10	OLpcad	protocadherin 10	protein-coding
chr3	1384489	1384881	+	125	Intergenic	319992	NR_105631	102466830	NR_105631	ENSGALG00010019987	MIR7463	gga-mir-7463	microRNA 7463	ncRNA
chr3	6446408	6446660	+	125	Intergenic	-730549	NM_001198975	395398	NM_001198975	ENSGALG00010017272	NRXN1	-	neurexin 1	protein-coding
chr1	161580707	161581170	+	125	Intergenic	-1532774	NR_105613	102465722	NR_105613		MIR7445-1	gga-mir-7445-1	microRNA 7445-1	ncRNA
chr5	17846439	17847383	+	125	promoter-TSS	-931	NM_001031546	428857	NM_001031546	ENSGALG00010025483	FGF4	-	fibroblast growth factor 4	protein-coding
NW_020110163.1	532492	532694	+	125
chr33	7783739	7784424	+	124	Intergenic	60019	NM_001318418	424136	NM_001031253	ENSGALG00010022517	HNRNPA1	HNRNPA3	heterogeneous nuclear ribonucleoprotein A1	protein-coding
chr1	55071045	55072196	+	124	Intergenic	-3249	NM_204412	386573	NM_204412	ENSGALG00010011057	ASCL1	CASH1	achaete-scute family bHLH transcription factor 1	protein-coding
chr1	84297795	84298303	+	124	Intergenic	11711	NM_001012820	418357	NM_001012820	ENSGALG00010004451	CLDND1	-	claudin domain containing 1	protein-coding
chr8	11405071	11406485	+	124	Intergenic	43264	NR_003250	768251	NR_003250		AMY1AP	-	hepatic amylase pseudogene	pseudo
chr3	8574	9747	+	124	Intergenic	-65661	NM_001287205	395796	NM_001287205	ENSGALG00010016773	RPS27A	UBA80	ribosomal protein S27a	protein-coding
chr2	21170380	21170960	+	124	Intergenic	-178652	NM_001080865	420538	NM_001080865	ENSGALG00010004454	SRI	-	sorcin	protein-coding
chr31	1323689	1323859	+	124	Intergenic	-1302830	NM_001184759	100431102	NM_001184759		APEX1	-	apurinic/apyrimidinic endodeoxyribonuclease 1	protein-coding
chrZ	4746599	4746841	+	124	Intergenic	2355969	NM_001031404	426890	NM_001031404	ENSGALG00010011456	KIAA1328	hinderin	KIAA1328	protein-coding
chr1	166307255	166308183	+	124	Intergenic	613246	NM_001040463	418826	NM_001040463	ENSGALG00010002967	OLFM4	olfactomedin-4	olfactomedin 4	protein-coding
chr1	156802689	156802918	+	124	Intergenic	-385489	NM_204825	395626	NM_204825	ENSGALG00010000810	UCHL3	UCH-6	ubiquitin C-terminal hydrolase L3	protein-coding
chr1	196281190	196281720	+	124	Intergenic	-50721	NM_001012546	419064	NM_001012546		PLEKHB1	-	pleckstrin homology domain containing B1	protein-coding
chr2	60729221	60729603	+	124	Intergenic	216914	NM_001276364	420834	NM_001276364		SIRT5	-	sirtuin 5	protein-coding
chr2	19819602	19820449	+	124	intron	3209	NM_001024831	420520	NM_001024831	ENSGALG00010004323	TRDMT1	DNMT2	tRNA aspartic acid methyltransferase 1	protein-coding
chr1	150812604	150813266	+	123	Intergenic	-1372292	NR_031408	777938	NR_031408	ENSGALG00010006322	MIR17	MIRN17|gga-mir-17|mir-17	microRNA 17	ncRNA
chr1	124837075	124838051	+	123	Intergenic	-7956	NM_001277738	418637	NM_001277738	ENSGALG00010002554	EGFL6	-	EGF like domain multiple 6	protein-coding
chr10	594852	595138	+	123	Intergenic	-83773	NR_105645	102465743	NR_105645	ENSGALG00010025287	MIR7478	gga-mir-7478	microRNA 7478	ncRNA
NW_020110161.1	654055	655551	+	123
NW_020110075.1	1770	3527	+	123
NW_020110158.1	464876	465159	+	123
chr16	1479160	1479729	+	123	Intergenic	-157606	NR_105649	102466234	NR_105649		MIR7480-1	gga-mir-7480-1	microRNA 7480-1	ncRNA
chr3	102144059	102144974	+	123	Intergenic	89144	NM_001044633	396535	NM_001044633	ENSGALG00010007977	APOB	-	apolipoprotein B	protein-coding
chr2	143904076	143904519	+	123	Intergenic	878900	NM_001139439	420315	NM_001139439	ENSGALG00010008946	COL22A1	-	collagen type XXII alpha 1 chain	protein-coding
chr1	99940258	99940918	+	123	Intergenic	-412218	NM_001006256	418470	NM_001006256	ENSGALG00010007786	SAMSN1	-	SAM domain, SH3 domain and nuclear localization signals 1	protein-coding
chrZ	28550706	28551430	+	123	Intergenic	-482999	NM_204322	374222	NM_204322	ENSGALG00010012973	GLDC	GDC|P-protein	glycine decarboxylase	protein-coding
chr1	109113019	109113345	+	123	Intergenic	-18271	NM_205312	396250	NM_205312	ENSGALG00010013349	ETS2	c-ets-2	ETS proto-oncogene 2, transcription factor	protein-coding
chr1	144789441	144789889	+	123	intron	381080	NM_204777	395554	NM_204777	ENSGALG00010005184	FGF14	FHF-4	fibroblast growth factor 14	protein-coding
chr6	1359899	1360633	+	123	Intergenic	38151	NM_001199504	423603	NM_001199504	ENSGALG00010010185	PHYHIPL	-	phytanoyl-CoA 2-hydroxylase interacting protein like	protein-coding
chr1	150543972	150544672	+	123	Intergenic	-1103679	NR_031408	777938	NR_031408	ENSGALG00010006322	MIR17	MIRN17|gga-mir-17|mir-17	microRNA 17	ncRNA
chr2	5164376	5164983	+	123	Intergenic	-107564	NM_204348	374266	NM_204348	ENSGALG00010026630	XIRP1	CMYA3|XIN|XIRP2	xin actin binding repeat containing 1	protein-coding
chrZ	30185413	30185872	+	123	Intergenic	648180	NM_205045	395913	NM_205045	ENSGALG00010014092	TYRP1	TRP-1|TRP1	tyrosinase related protein 1	protein-coding
chr1	182762393	182764005	+	123	Intergenic	-43291	NM_205214	396137	NM_205214	ENSGALG00010005223	GRIA4	GLUR4/D|GluR4|GluR4c|GluR4d|GluR4s	glutamate ionotropic receptor AMPA type subunit 4	protein-coding
chr8	20748886	20749521	+	123	promoter-TSS	-597	NM_001031279	424576	NM_001031279	ENSGALG00010023664	SLC6A9	-	solute carrier family 6 member 9	protein-coding
chr33	7775667	7776407	+	123	Intergenic	51975	NM_001318418	424136	NM_001031253	ENSGALG00010022517	HNRNPA1	HNRNPA3	heterogeneous nuclear ribonucleoprotein A1	protein-coding
chr27	99367	99803	+	123	Intergenic	-2176426	NM_001007473	395343	NM_001007473		DAD1	-	defender against cell death 1	protein-coding
chr27	6214524	6214987	+	123	Intergenic	11017	NM_204911	395737	NM_204911	ENSGALG00010021446	HOXB8	CHOX-2.4|Hoxb-8|OX2.4	homeobox B8	protein-coding
NW_020110159.1	161065	161298	+	123
chr33	6474542	6475639	+	123	Intergenic	23221	NM_205129	396027	NM_204850	ENSGALG00010001277	RELA	GC-rich|RELB	RELA proto-oncogene, NF-kB subunit	protein-coding
chr1	881360	881639	+	123	Intergenic	129374	NM_205438	396419	NM_205438		OPN1SW	SWS1|opsin	opsin 1 (cone pigments), short-wave-sensitive (violet cone opsin)	protein-coding
NW_020110162.1	754555	755041	+	123
chr2	134703775	134704210	+	123	Intergenic	795649	NM_001030951	420288	NM_001030951	ENSGALG00010007984	EIF3H	EIF3S3	eukaryotic translation initiation factor 3 subunit H	protein-coding
chr1	168100239	168100823	+	122	Intergenic	46419	NM_001277776	418838	NM_001277776		DNAJC15	DNAJD1	DnaJ heat shock protein family (Hsp40) member C15	protein-coding
chr3	5747128	5747351	+	122	Intergenic	85257	NM_204732	395484	NM_204732	ENSGALG00010019275	CTAGE1	OTOR	cutaneous T-cell lymphoma-associated antigen 1	protein-coding
chr1	84266205	84271508	+	122	Intergenic	40904	NM_001012820	418357	NM_001012820	ENSGALG00010004451	CLDND1	-	claudin domain containing 1	protein-coding
chrZ	37046996	37048061	+	122	Intergenic	192544	NM_001031426	427258	NM_001031426	ENSGALG00010015493	OSTF1	-	osteoclast stimulating factor 1	protein-coding
chr6	33038115	33038668	+	122	Intergenic	-52753	NM_001006567	426430	NM_001006567	ENSGALG00010001877	OAT	-	ornithine aminotransferase	protein-coding
chr1	177889297	177889693	+	122	Intergenic	-290174	NM_001113571	418931	NM_001113571	ENSGALG00010005143	GTF3A	-	general transcription factor IIIA	protein-coding
chr28	749646	750022	+	122	intron	7211	NM_205285	396222	NM_205285	ENSGALG00010028375	LMNB2	LMNA|lamin-B2	lamin B2	protein-coding
NW_020109914.1	230	440	+	122
chr1	147732287	147732731	+	122	Intergenic	-169204	NM_204935	395775	NM_204935	ENSGALG00010005140	DCT	TYRP2	dopachrome tautomerase	protein-coding
chr8	9052510	9053186	+	122	Intergenic	-659853	NM_001012596	424451	NM_001012596	ENSGALG00010011729	FAM129A	-	family with sequence similarity 129 member A	protein-coding
chr1	103462388	103462786	+	122	Intergenic	-327801	NR_132108	105841164	NR_132108		MIR155HG	BIC	MIR155 host gene	ncRNA
chr15	12563465	12563716	+	122	Intergenic	-34611	NM_204173	373988	NM_204173	ENSGALG00010000151	TBX5	-	T-box 5	protein-coding
chr2	86248079	86248573	+	122	Intergenic	-195184	NM_001001744	373974	NM_001001744	ENSGALG00010007564	IRX4	-	iroquois homeobox 4	protein-coding
NW_020110164.1	890842	891503	+	122
NW_020109951.1	1254	2238	+	122
chr15	1215260	1216600	+	122	Intergenic	57319	NM_001012793	416781	NM_001012793	ENSGALG00010024549	GNB1L	-	G protein subunit beta 1 like	protein-coding
chrZ	81428444	81428874	+	122	Intergenic	-32622	NM_001012607	426797	NM_001012607	ENSGALG00010001204	SNX2	-	sorting nexin 2	protein-coding
chr2	5089299	5089638	+	122	Intergenic	-32353	NM_204348	374266	NM_204348	ENSGALG00010026630	XIRP1	CMYA3|XIN|XIRP2	xin actin binding repeat containing 1	protein-coding
chr3	7195472	7196017	+	122	intron	18661	NM_001198975	395398	NM_001198975	ENSGALG00010017272	NRXN1	-	neurexin 1	protein-coding
chrZ	12090060	12090809	+	122	Intergenic	-42097	NM_204575	395262	NM_204575	ENSGALG00010013329	LIFR	-	LIF receptor subunit alpha	protein-coding
chr30	1442279	1444056	+	122	Intergenic	-308518	NM_001115081	426086	NM_001115081	ENSGALG00010002533	LPAR2	EDG4	lysophosphatidic acid receptor 2	protein-coding
chr27	1854263	1854517	+	122	Intergenic	-421621	NM_001007473	395343	NM_001007473		DAD1	-	defender against cell death 1	protein-coding
chr5	58636594	58637063	+	122	Intergenic	80593	NM_205237	396165	NM_205237	ENSGALG00010018174	BMP4	BMP-4	bone morphogenetic protein 4	protein-coding
chr2	81977024	81977454	+	122	Intergenic	-1019545	NM_001039282	420948	NM_001039282	ENSGALG00010000674	GRB10	-	growth factor receptor bound protein 10	protein-coding
chr1	165980480	165980754	+	122	Intergenic	940348	NM_001040463	418826	NM_001040463	ENSGALG00010002967	OLFM4	olfactomedin-4	olfactomedin 4	protein-coding
chr3	10502252	10502414	+	122	Intergenic	-62069	NM_001031037	421276	NM_001031037	ENSGALG00010019243	SERTAD2	-	SERTA domain containing 2	protein-coding
chr16	2690568	2690771	+	122	Intergenic	-22112	NM_001017412	425801	NM_001017412	ENSGALG00010003250	CD1G	CD1.1|CD1.2|CD1A1|CD1C|CD1D|chCD1-1	CD1g molecule	protein-coding
chr1	169795149	169795593	+	122	Intergenic	-99302	NM_001318420	428070	NM_001318420	ENSGALG00010004769	HTR2A	-	5-hydroxytryptamine receptor 2A	protein-coding
chr1	9000055	9000520	+	122	Intergenic	158992	NM_205373	396332	NM_205373	ENSGALG00010005457	SEMA3D	COLL2|semaphorin-3D	semaphorin 3D	protein-coding
chr31	5969215	5969415	+	122	intron	138442	NM_001318994	100859369	NM_001318994		FFAR2L	FFAR3a	free fatty acid receptor 2-like	protein-coding
chr5	6710653	6711249	+	121	intron	103284	NM_204851	395657	NM_204851	ENSGALG00010022875	SPON1	spondin-1	spondin 1	protein-coding
chr28	65400	65759	+	121	Intergenic	-52871	NM_001006336	420049	NM_001006336	ENSGALG00010028247	MVP	-	major vault protein	protein-coding
chr27	460396	460603	+	121	Intergenic	-1815512	NM_001007473	395343	NM_001007473		DAD1	-	defender against cell death 1	protein-coding
NW_020110158.1	254011	254285	+	121
chr31	2922844	2923045	+	121	Intergenic	274409	NM_001146137	768447	NM_001146137		CHIR4B2	CHIR-AB1|CHIR-B2|CHIR-B4	cluster homolog of immunoglobulin like receptor 4B 2	protein-coding
chr1	169945611	169946112	+	121	Intergenic	39803	NM_001006271	418857	NM_001006271	ENSGALG00010003858	SUCLA2	-	succinate-CoA ligase ADP-forming beta subunit	protein-coding
chr1	118636550	118637753	+	121	Intergenic	930280	NM_001006259	418595	NM_001006259	ENSGALG00010002137	PDK3	-	pyruvate dehydrogenase kinase 3	protein-coding
chr1	43811669	43812433	+	121	Intergenic	166566	NM_001004382	417890	NM_001004382	ENSGALG00010013298	EPYC	DSPG3|PGLB	epiphycan	protein-coding
NW_020110167.1	40224	40384	+	121
NW_020110160.1	130850	131576	+	121
chr8	174668	175266	+	121	Intergenic	269554	NM_001001473	414140	NM_001001473	ENSGALG00010011790	AMY2A	-	amylase, alpha 2A (pancreatic)	protein-coding
chr5	10937200	10937411	+	121	Intergenic	139805	NM_001113708	396256	NM_001113708	ENSGALG00010023759	CALCA	CALC|CALCB|CGRP	calcitonin	protein-coding
NW_020110160.1	62979	63447	+	121
chr22	583455	583912	+	121	Intergenic	-1826	NM_205465	396452	NM_205465	ENSGALG00010018261	PRNP	Prn-p|prp	prion protein	protein-coding
chr4	10695782	10696000	+	121	intron	15129	NM_001167703	396288	NM_001167703	ENSGALG00010015078	GABRQ	GABRB1|GABRB4	gamma-aminobutyric acid (GABA) A receptor, theta	protein-coding
chr13	647957	648278	+	121	Intergenic	730837	NM_001111131	497224	NM_001111131	ENSGALG00010010992	PCDHAC2	CNRC02|PCHD	protocadherin alpha subfamily C, 2	protein-coding
chr1	176612924	176613196	+	121	Intergenic	-56105	NM_001012829	418921	NM_001012829	ENSGALG00010007070	UBL3	-	ubiquitin like 3	protein-coding
chr5	6893	7059	+	121	Intergenic	-36903	NM_205507	107051134	NM_205507		LOC107051134	CKM|CPK-M	creatine kinase M-type-like	protein-coding
chr3	63052210	63052403	+	121	Intergenic	32841	NR_035185	100315977	NR_035185	ENSGALG00010015773	MIR199B	gga-mir-199b	microRNA 199b	ncRNA
chr1	3560365	3561433	+	121	Intergenic	-127157	NM_001271894	395755	NM_001271894	ENSGALG00010006076	PODXL	MEP21|PC|PCLP-1	podocalyxin like	protein-coding
chr2	59637474	59637941	+	121	Intergenic	71128	NM_001030997	420826	NM_001030997	ENSGALG00010007108	MBOAT1	OACT1	membrane bound O-acyltransferase domain containing 1	protein-coding
chr31	561482	561656	+	121	Intergenic	-2065035	NM_001184759	100431102	NM_001184759		APEX1	-	apurinic/apyrimidinic endodeoxyribonuclease 1	protein-coding
chr1	182883659	182884536	+	121	Intergenic	-164189	NM_205214	396137	NM_205214	ENSGALG00010005223	GRIA4	GLUR4/D|GluR4|GluR4c|GluR4d|GluR4s	glutamate ionotropic receptor AMPA type subunit 4	protein-coding
chr2	108198742	108199217	+	121	Intergenic	163642	NM_001031018	421109	NM_001031018	ENSGALG00010005441	UBE2V2	-	ubiquitin conjugating enzyme E2 V2	protein-coding
chrZ	45615398	45615778	+	121	Intergenic	-457511	NM_001252077	770021	NM_001252077	ENSGALG00010008292	REEP5	-	receptor accessory protein 5	protein-coding
chr3	6315671	6315980	+	121	Intergenic	653843	NM_204732	395484	NM_204732	ENSGALG00010019275	CTAGE1	OTOR	cutaneous T-cell lymphoma-associated antigen 1	protein-coding
chr1	93864186	93864811	+	120	Intergenic	-13722	NM_205504	396502	NM_205504	ENSGALG00010008030	GJA5	-	gap junction protein alpha 5	protein-coding
chr1	173355816	173356669	+	120	Intergenic	-16701	NM_001030541	395429	NM_001030541	ENSGALG00010002373	POSTN	OSF-2	periostin	protein-coding
chr13	16049793	16050348	+	120	Intergenic	-5628	NM_204883	395699	NM_204883	ENSGALG00010013092	NEUROG1	ath4c|neurogenin-1|ngn1	neurogenin 1	protein-coding
chr1	189374633	189375086	+	120	intron	130119	NM_204138	373933	NM_204138	ENSGALG00010007886	GRM5	-	glutamate receptor, metabotropic 5	protein-coding
chr1	84218642	84219047	+	120	Intergenic	90916	NM_001012820	418357	NM_001012820	ENSGALG00010004451	CLDND1	-	claudin domain containing 1	protein-coding
chr2	88253900	88254416	+	120	Intergenic	-28206	NR_035249	100315819	NR_035249		MIR1816	gga-mir-1816	microRNA 1816	ncRNA
chr27	6813438	6813749	+	120	Intergenic	6555	NM_001281515	425919	NM_001281515		PCGF2	-	polycomb group ring finger 2	protein-coding
chr3	12319742	12320099	+	120	Intergenic	-71495	NM_001199443	416746	NM_001199443	ENSGALG00010018004	CDC42BPA	-	CDC42 binding protein kinase alpha	protein-coding
chr1	84219880	84225303	+	120	Intergenic	87169	NM_001012820	418357	NM_001012820	ENSGALG00010004451	CLDND1	-	claudin domain containing 1	protein-coding
chr11	19978653	19979554	+	120	Intergenic	59002	NM_001282522	770257	NM_001282522	ENSGALG00010008997	CHST6	CHST5	carbohydrate sulfotransferase 6	protein-coding
chrZ	12307838	12308625	+	120	intron	25441	NM_001031451	427448	NM_001031451	ENSGALG00010013396	FYB1	FYB	FYN binding protein 1	protein-coding
chrZ	49889656	49890151	+	120	Intergenic	-841545	NM_204283	374155	NM_204283	ENSGALG00010011935	ST8SIA4	SIAT8D	ST8 alpha-N-acetyl-neuraminide alpha-2,8-sialyltransferase 4	protein-coding
chr1	77108273	77108455	+	120	Intergenic	-199897	NM_001037839	427944	NM_001037839	ENSGALG00010021372	CD86	-	CD86 molecule	protein-coding
chr2	3551367	3551573	+	120	Intergenic	-4223	NM_205159	396067	NM_205159	ENSGALG00010025568	MYL3	MLC|MLC1c/1s	myosin, light chain 3, alkali; ventricular, skeletal, slow	protein-coding
chr1	34186838	34187392	+	120	intron	76258	NM_001199578	417833	NM_001199578	ENSGALG00010012405	MSRB3	MSRB2	methionine sulfoxide reductase B3	protein-coding
chrZ	67835063	67835364	+	120	Intergenic	-777542	NM_001115082	427339	NM_001115082	ENSGALG00010005828	LPAR1	EDG2	lysophosphatidic acid receptor 1	protein-coding
NW_020110165.1	878759	880051	+	119
chr21	6082998	6083450	+	119	Intergenic	-29573	NM_206951	396513	NM_206951	ENSGALG00010016847	EPHB2	-	EPH receptor B2	protein-coding
chr4	72510279	72510706	+	119	Intergenic	-692879	NM_001081501	422801	NM_001081501	ENSGALG00010010732	CCKAR	-	cholecystokinin A receptor	protein-coding
chr1	45061089	45061856	+	119	Intergenic	126743	NM_001030748	417900	NM_001030748	ENSGALG00010010466	CRADD	-	CASP2 and RIPK1 domain containing adaptor with death domain	protein-coding
chr1	137267516	137267872	+	119	Intergenic	-76409	NM_001001763	414870	NM_001001763	ENSGALG00010015183	SLC5A7	-	solute carrier family 5 member 7	protein-coding
chr31	2927445	2928580	+	119	Intergenic	269341	NM_001146137	768447	NM_001146137		CHIR4B2	CHIR-AB1|CHIR-B2|CHIR-B4	cluster homolog of immunoglobulin like receptor 4B 2	protein-coding
chr26	5513189	5513872	+	119	Intergenic	-243442	NR_105623	102466232	NR_105623	ENSGALG00010027852	MIR7454	gga-mir-7454	microRNA 7454	ncRNA
chr28	2394999	2396882	+	119	Intergenic	36045	NR_035138	100315761	NR_035138	ENSGALG00010028723	MIR1647	gga-mir-1647	microRNA 1647	ncRNA
chr30	1067441	1068858	+	119	TTS	4377	NM_205484	396477	NM_205484		LOC396477	-	hepatic lectin	protein-coding
chr4	46798961	46800133	+	119	Intergenic	293145	NM_001031145	422610	NM_001031145	ENSGALG00010002614	GPAT3	AGPAT 10|AGPAT9|LPAAT-THETA	glycerol-3-phosphate acyltransferase 3	protein-coding
chr1	197364767	197365181	+	119	Intergenic	-6030	NM_001030833	419049	NM_001030833	ENSGALG00010001654	RPS11	cRPS11	ribosomal protein S11	protein-coding
chr31	2075494	2075840	+	119	Intergenic	-550937	NM_001184759	100431102	NM_001184759		APEX1	-	apurinic/apyrimidinic endodeoxyribonuclease 1	protein-coding
chrZ	48030245	48031031	+	119	Intergenic	-102176	NM_205184	396100	NM_205184	ENSGALG00010010266	EFNA5	RAGS	ephrin A5	protein-coding
chrZ	53186684	53187235	+	119	Intergenic	363032	NM_205201	396120	NM_205201	ENSGALG00010012409	CHRNA8	CHRNA7L	neuronal acetylcholine receptor subunit alpha-7-like	protein-coding
chr2	50311324	50311969	+	119	Intergenic	273314	NM_205396	396361	NM_205396	ENSGALG00010007868	INHBA	-	inhibin beta A subunit	protein-coding
chr5	51609638	51610326	+	119	Intergenic	-4388	NM_001277901	423491	NM_001277901	ENSGALG00010016897	TMEM179	-	transmembrane protein 179	protein-coding
chr1	26486492	26487025	+	119	Intergenic	-246948	NM_001318413	769935	NM_001318413	ENSGALG00010001407	FOXP2	-	forkhead box P2	protein-coding
chrZ	52586663	52586895	+	119	Intergenic	-237148	NM_205201	396120	NM_205201	ENSGALG00010012409	CHRNA8	CHRNA7L	neuronal acetylcholine receptor subunit alpha-7-like	protein-coding
chr8	11377053	11379435	+	119	Intergenic	70798	NR_003250	768251	NR_003250		AMY1AP	-	hepatic amylase pseudogene	pseudo
chr2	84735867	84737446	+	119	Intergenic	-515763	NR_031418	777798	NR_031418	ENSGALG00010009185	MIR32	MIRN32|gga-mir-32|mir-32	microRNA 32	ncRNA
chr1	799526	800581	+	119	Intergenic	47928	NM_205438	396419	NM_205438		OPN1SW	SWS1|opsin	opsin 1 (cone pigments), short-wave-sensitive (violet cone opsin)	protein-coding
chr3	5757921	5758934	+	119	Intergenic	96445	NM_204732	395484	NM_204732	ENSGALG00010019275	CTAGE1	OTOR	cutaneous T-cell lymphoma-associated antigen 1	protein-coding
chr3	5712077	5712904	+	119	Intergenic	50508	NM_204732	395484	NM_204732	ENSGALG00010019275	CTAGE1	OTOR	cutaneous T-cell lymphoma-associated antigen 1	protein-coding
NW_020110121.1	16676	18455	+	119
NW_020110145.1	12613	12839	+	119
chr2	140171145	140171808	+	119	Intergenic	435544	NM_001030952	420332	NM_001030952	ENSGALG00010007986	MYC	c-myc	v-myc avian myelocytomatosis viral oncogene homolog	protein-coding
chr2	32251534	32252079	+	118	TTS	34049	NM_001030986	420628	NM_001030986	ENSGALG00010001888	SNX10	-	sorting nexin 10	protein-coding
chrZ	48953954	48956507	+	118	Intergenic	185428	NR_105519	102465381	NR_105519	ENSGALG00010010818	MIR6651	gga-mir-6651	microRNA 6651	ncRNA
chr25	1242576	1242828	+	118	Intergenic	307783	NM_001031373	426353	NM_001031373	ENSGALG00010028081	UBQLN4	ubiquilin-4	ubiquilin 4	protein-coding
NW_020109802.1	4435	5328	+	118
chr3	73763427	73763914	+	118	Intergenic	-147334	NM_205083	395967	NM_205083	ENSGALG00010004127	EPHA7	CEPHA7	EPH receptor A7	protein-coding
NW_020109792.1	110	724	+	118
chr13	19129817	19129985	+	118	Intergenic	179949	NM_204136	373931	NM_204136	ENSGALG00010016647	EGR1	-	early growth response 1	protein-coding
chr4	26827325	26827906	+	118	Intergenic	-54656	NM_214672	408048	NM_214672	ENSGALG00010009214	PCDH10	OLpcad	protocadherin 10	protein-coding
chr3	26009567	26009804	+	118	Intergenic	-3791	NM_001044695	724086	NM_001044695		SIX2	-	SIX homeobox 2	protein-coding
NW_020109843.1	4407	4626	+	118
chrZ	77719422	77719835	+	118	Intergenic	1012472	NR_031499	777880	NR_031499	ENSGALG00010001394	MIR31	MIRN31|gga-mir-31	microRNA 31	ncRNA
chr26	4860645	4861139	+	118	intron	79048	NM_001030922	419922	NM_001030922	ENSGALG00010026402	TFEB	-	transcription factor EB	protein-coding
chr2	57643570	57644049	+	118	Intergenic	-102796	NR_105627	102465731	NR_105627	ENSGALG00010008930	MIR7459	gga-mir-7459	microRNA 7459	ncRNA
chr2	133325160	133325589	+	118	Intergenic	762230	NM_001030949	420276	NM_001030949	ENSGALG00010008433	EBAG9	-	estrogen receptor binding site associated, antigen, 9	protein-coding
chr6	20873037	20873544	+	118	Intergenic	13108	NR_105645	102465743	NR_105645	ENSGALG00010025287	MIR7478	gga-mir-7478	microRNA 7478	ncRNA
NW_020110158.1	131645	131845	+	118
NW_020110035.1	4890	6283	+	118
chr8	11321991	11324983	+	118	Intergenic	125555	NR_003250	768251	NR_003250		AMY1AP	-	hepatic amylase pseudogene	pseudo
chr1	46148934	46149271	+	118	Intergenic	106568	NM_001030750	417922	NM_001030750	ENSGALG00010011979	NEDD1	-	NEDD1 gamma-tubulin ring complex targeting factor	protein-coding
chr5	56128685	56129786	+	118	Intergenic	143287	NM_204520	395191	NM_204520	ENSGALG00010019688	OTX2	-	orthodenticle homeobox 2	protein-coding
chr31	2937918	2938139	+	118	Intergenic	259325	NM_001146137	768447	NM_001146137		CHIR4B2	CHIR-AB1|CHIR-B2|CHIR-B4	cluster homolog of immunoglobulin like receptor 4B 2	protein-coding
chr1	18811089	18811627	+	118	Intergenic	169210	NM_001199482	417731	NM_001199482	ENSGALG00010008807	BRD1	-	bromodomain containing 1	protein-coding
chr1	160039702	160040113	+	118	Intergenic	1982800	NR_035241	100315815	NR_035241	ENSGALG00010001110	MIR1743	gga-mir-1743	microRNA 1743	ncRNA
chr3	41645287	41645482	+	118	Intergenic	212097	NM_001001755	414837	NM_001001755	ENSGALG00010004760	THBS2	thrombospondin-2	thrombospondin 2	protein-coding
NW_020109758.1	128427	128926	+	118
chr2	48844840	48845194	+	118	intron	23806	NM_001012858	420757	NM_001012858	ENSGALG00010017647	ITGA9	-	integrin subunit alpha 9	protein-coding
chr1	80521506	80521972	+	117	Intergenic	-34554	NM_001030780	418329	NM_001030780	ENSGALG00010024940	RABL3	-	RAB, member of RAS oncogene family like 3	protein-coding
chr12	15759221	15759510	+	117	Intergenic	37430	NM_001012605	426074	NM_001012605	ENSGALG00010020070	ARL6IP5	PRAF3	ADP ribosylation factor like GTPase 6 interacting protein 5	protein-coding
NW_020110157.1	40624	40963	+	117
chrZ	45195129	45195461	+	117	Intergenic	284079	NM_204689	395424	NM_204689		HINT1	CHPKCI|HINT1Z|HINTZ|PKCIZ	histidine triad nucleotide binding protein 1	protein-coding
NW_020109830.1	26492	27066	+	117
chr4	84686077	84686442	+	117	intron	58059	NM_001012890	422904	NM_001012890	ENSGALG00010017665	CTBP1	-	C-terminal binding protein 1	protein-coding
chr1	114717492	114718969	+	117	Intergenic	-108921	NM_001277736	418582	NM_001277736	ENSGALG00010002310	PRRG1	-	proline rich and Gla domain 1	protein-coding
chr1	177362663	177362986	+	117	Intergenic	-32952	NM_204311	374205	NM_204311	ENSGALG00010004589	CDX2	-	caudal type homeobox 2	protein-coding
chr1	118464245	118464784	+	117	Intergenic	1102917	NM_001006259	418595	NM_001006259	ENSGALG00010002137	PDK3	-	pyruvate dehydrogenase kinase 3	protein-coding
chr2	1744216	1744646	+	117	Intergenic	-70656	NM_001097523	395329	NM_001097523	ENSGALG00010027363	VIPR1	CVIPR	vasoactive intestinal peptide receptor 1	protein-coding
chr4	37912221	37912694	+	117	intron	39770	NM_205013	395865	NM_205013	ENSGALG00010005587	LEF1	LEF-1	lymphoid enhancer binding factor 1	protein-coding
chrZ	68277159	68277561	+	117	Intergenic	-410533	NR_105605	102465717	NR_105605	ENSGALG00010007752	MIR7437	gga-mir-7437	microRNA 7437	ncRNA
chr22	3645749	3645939	+	117	Intergenic	63045	NM_001012701	503574	NM_001012701	ENSGALG00010020131	SNRNP200	ASCC3L1	small nuclear ribonucleoprotein U5 subunit 200	protein-coding
chr13	665034	666371	+	117	Intergenic	713252	NM_001111131	497224	NM_001111131	ENSGALG00010010992	PCDHAC2	CNRC02|PCHD	protocadherin alpha subfamily C, 2	protein-coding
chr1	10727791	10728165	+	117	intron	-72795	NM_001030370	395941	NM_001030370	ENSGALG00010010439	HGF	HGF/SF	hepatocyte growth factor	protein-coding
chr4	80890105	80890683	+	117	Intergenic	-272954	NM_204578	395266	NM_204578	ENSGALG00010017003	CPZ	-	carboxypeptidase Z	protein-coding
chr8	74456	74750	+	117	Intergenic	369918	NM_001001473	414140	NM_001001473	ENSGALG00010011790	AMY2A	-	amylase, alpha 2A (pancreatic)	protein-coding
chr1	23211924	23212864	+	117	Intergenic	-35619	NM_001199312	396403	NM_205431	ENSGALG00010001248	PTPRZ1	-	protein tyrosine phosphatase, receptor type Z1	protein-coding
chr27	785344	785666	+	117	Intergenic	-1490506	NM_001007473	395343	NM_001007473		DAD1	-	defender against cell death 1	protein-coding
chrZ	82370184	82370336	+	117	Intergenic	-147218	NM_001031509	428391	NM_001031509	ENSGALG00010001237	MELK	-	maternal embryonic leucine zipper kinase	protein-coding
chr2	39104873	39105524	+	117	Intergenic	-558616	NM_001321555	428443	NM_001321555	ENSGALG00010002605	EOMES	-	eomesodermin	protein-coding
chr2	97524888	97525206	+	117	Intergenic	-72544	NM_001008746	474379	NM_001008746	ENSGALG00010001395	GNAL	-	G protein subunit alpha L	protein-coding
chr10	21024000	21024599	+	117	Intergenic	-430062	NM_204182	374002	NM_204182	ENSGALG00010000042	CKMT1B	CKMT1|CKMT1A|U-MtCK|mia-CK	creatine kinase, mitochondrial 1B	protein-coding
chr25	1448413	1448711	+	117	Intergenic	101923	NM_001031373	426353	NM_001031373	ENSGALG00010028081	UBQLN4	ubiquilin-4	ubiquilin 4	protein-coding
chrZ	73813688	73813894	+	116	Intergenic	-271057	NM_204798	395579	NM_204798	ENSGALG00010009198	KCNN2	SK2	potassium calcium-activated channel subfamily N member 2	protein-coding
NW_020110158.1	250344	251255	+	116
chr10	615865	618211	+	116	Intergenic	-105816	NR_105645	102465743	NR_105645	ENSGALG00010025287	MIR7478	gga-mir-7478	microRNA 7478	ncRNA
chr31	2961015	2961866	+	116	Intergenic	235913	NM_001146137	768447	NM_001146137		CHIR4B2	CHIR-AB1|CHIR-B2|CHIR-B4	cluster homolog of immunoglobulin like receptor 4B 2	protein-coding
chr8	11317706	11320040	+	116	Intergenic	130169	NR_003250	768251	NR_003250		AMY1AP	-	hepatic amylase pseudogene	pseudo
chr1	117469379	117469864	+	116	Intergenic	-281055	NM_205299	396236	NM_205299	ENSGALG00010001982	DMD	-	dystrophin	protein-coding
chr2	119702619	119703243	+	116	Intergenic	-195011	NM_001008454	420192	NM_001008454	ENSGALG00010003261	PEX2	PXMP3	peroxisomal biogenesis factor 2	protein-coding
chr10	10780333	10780722	+	116	Intergenic	123986	NM_001031596	430917	NM_001031596	ENSGALG00010016027	COPS2	-	COP9 signalosome subunit 2	protein-coding
NW_020110160.1	57916	58079	+	116
chr1	21414409	21414951	+	116	Intergenic	392255	NM_001199499	417747	NM_001199499	ENSGALG00010001222	ZNF800	-	zinc finger protein 800	protein-coding
chr28	5074999	5075576	+	116	Intergenic	-28053	NM_001006343	420162	NM_001006343	ENSGALG00010028221	TNFAIP8L1	TIPE1	TNF alpha induced protein 8 like 1	protein-coding
chr3	43278509	43278716	+	116	Intergenic	231035	NM_204940	395782	NM_204940	ENSGALG00010005911	TBXT	CH-T	T-box transcription factor T	protein-coding
chr3	73648389	73648804	+	116	Intergenic	-262408	NM_205083	395967	NM_205083	ENSGALG00010004127	EPHA7	CEPHA7	EPH receptor A7	protein-coding
chr17	10759041	10759479	+	116	Intergenic	53128	NM_001030676	417087	NM_001030676	ENSGALG00010028739	GARNL3	-	GTPase activating Rap/RanGAP domain like 3	protein-coding
chr3	110827092	110827865	+	116	Intergenic	-581596	NM_001195562	422064	NM_001195562	ENSGALG00010008434	PTCHD4	C3H6ORF138|C6orf138|dJ402H5.2	patched domain containing 4	protein-coding
chrZ	60467270	60467704	+	116	Intergenic	-206142	NR_031505	777887	NR_031505	ENSGALG00010007754	MIR9-2	MIRN9-2|gga-mir-9-2|mir-9-2	microRNA 9-2	ncRNA
chr1	108067968	108068400	+	116	Intergenic	66286	NM_001008677	418514	NM_001008677	ENSGALG00010013082	CHAF1B	CAF-1P60|CAF-I p60|CAF-Ip60|CAF1P60	chromatin assembly factor 1 subunit B	protein-coding
chr31	52443	54575	+	116	Intergenic	-2573095	NM_001184759	100431102	NM_001184759		APEX1	-	apurinic/apyrimidinic endodeoxyribonuclease 1	protein-coding
chr1	122485276	122485698	+	116	Intergenic	275818	NM_001030806	418617	NM_001030806	ENSGALG00010002391	REPS2	-	RALBP1 associated Eps domain containing 2	protein-coding
chr3	3497638	3498847	+	116	Intergenic	-25086	NM_001277718	428549	NM_001277718	ENSGALG00010018111	NKX2-2	NKX-2.2|Nkx2.2	NK2 homeobox 2	protein-coding
chr2	131094866	131095107	+	116	Intergenic	205036	NM_001305256	420362	NM_001305256	ENSGALG00010009352	HSF1	HSF 1|HSF 3A|HSTF 1|HSTF 3A	heat shock transcription factor 1	protein-coding
chr3	53984682	53985011	+	116	Intergenic	-74821	NM_206844	395399	NM_206844	ENSGALG00010005905	CITED2	-	Cbp/p300 interacting transactivator with Glu/Asp rich carboxy-terminal domain 2	protein-coding
NW_020110089.1	11010	11309	+	116
chr7	6105765	6106274	+	116	Intergenic	-51422	NM_204679	395405	NM_204679	ENSGALG00010013612	TWIST2	CDERMO-1	twist family bHLH transcription factor 2	protein-coding
chr2	133424978	133425504	+	116	Intergenic	862097	NM_001030949	420276	NM_001030949	ENSGALG00010008433	EBAG9	-	estrogen receptor binding site associated, antigen, 9	protein-coding
chr8	42480	42668	+	116	Intergenic	401947	NM_001001473	414140	NM_001001473	ENSGALG00010011790	AMY2A	-	amylase, alpha 2A (pancreatic)	protein-coding
chr3	34499828	34500286	+	116	Intergenic	304580	NM_001277664	421493	NM_001277664	ENSGALG00010008226	COX20	FAM36A	COX20, cytochrome c oxidase assembly factor	protein-coding
chr4	4143981	4144417	+	115	Intergenic	63766	NM_001031118	422237	NM_001031118	ENSGALG00010015778	PABIR3	FAM122A|FAM122C|PABIR1	PABIR family member 3	protein-coding
chrZ	50388945	50389354	+	115	Intergenic	-342299	NM_204283	374155	NM_204283	ENSGALG00010011935	ST8SIA4	SIAT8D	ST8 alpha-N-acetyl-neuraminide alpha-2,8-sialyltransferase 4	protein-coding
chr14	16175311	16175493	+	115	Intergenic	-811709	NM_001039098	427006	NM_001039098	ENSGALG00010017068	ZP2	ZPA	zona pellucida glycoprotein 2	protein-coding
NW_020110157.1	60116	62527	+	115
chr4	21346246	21346553	+	115	Intergenic	-76977	NM_001001775	414894	NM_001001775	ENSGALG00010008237	GRIA2	GLUR2	glutamate ionotropic receptor AMPA type subunit 2	protein-coding
chr2	143553924	143554526	+	115	Intergenic	-906424	NR_031422	777802	NR_031422		MIR30D	MIRN30D|gga-mir-30d|mir-30d	microRNA 30d	ncRNA
chr2	82356916	82357376	+	115	Intergenic	-1155992	NM_001031005	420953	NM_001031005	ENSGALG00010008366	RPRD1A	P15RS	regulation of nuclear pre-mRNA domain containing 1A	protein-coding
chr2	10091438	10091978	+	115	Intergenic	-341943	NM_001014970	420453	NM_001014970	ENSGALG00010024920	VIPR2	VPAC2	vasoactive intestinal peptide receptor 2	protein-coding
chr2	71837333	71837688	+	115	Intergenic	215566	NR_105410	102466678	NR_105410	ENSGALG00010001019	MIR6545	gga-mir-6545	microRNA 6545	ncRNA
NW_020110066.1	12960	13132	+	115
chr1	38060016	38060481	+	115	Intergenic	-160878	NM_001030744	417863	NM_001030744	ENSGALG00010012975	KRR1	HRB2	KRR1, small subunit processome component homolog	protein-coding
chr1	84238313	84238794	+	115	Intergenic	71207	NM_001012820	418357	NM_001012820	ENSGALG00010004451	CLDND1	-	claudin domain containing 1	protein-coding
chr1	112694834	112696761	+	115	Intergenic	-48008	NM_001030799	418563	NM_001030799	ENSGALG00010011546	MAOA	-	monoamine oxidase A	protein-coding
chr12	256536	256744	+	115	Intergenic	-385315	NM_001318409	415891	NM_001318409	ENSGALG00010028015	DUSP7	-	dual specificity phosphatase 7	protein-coding
chr10	20902998	20903192	+	115	Intergenic	-308858	NM_204182	374002	NM_204182	ENSGALG00010000042	CKMT1B	CKMT1|CKMT1A|U-MtCK|mia-CK	creatine kinase, mitochondrial 1B	protein-coding
chrZ	40171897	40172323	+	115	Intergenic	64865	NM_001031612	431669	NM_001031612	ENSGALG00010014737	RMI1	-	RecQ mediated genome instability 1	protein-coding
chr1	84239582	84240876	+	115	Intergenic	69531	NM_001012820	418357	NM_001012820	ENSGALG00010004451	CLDND1	-	claudin domain containing 1	protein-coding
chr1	117367581	117368073	+	115	Intergenic	-179261	NM_205299	396236	NM_205299	ENSGALG00010001982	DMD	-	dystrophin	protein-coding
chr3	5752780	5752975	+	115	Intergenic	90895	NM_204732	395484	NM_204732	ENSGALG00010019275	CTAGE1	OTOR	cutaneous T-cell lymphoma-associated antigen 1	protein-coding
NW_020110002.1	8027	8190	+	115
chr10	849302	849681	+	115	Intergenic	16489	NR_105645	102465743	NR_105645	ENSGALG00010025287	MIR7478	gga-mir-7478	microRNA 7478	ncRNA
NW_020110162.1	488701	489105	+	114
chr2	95311698	95312902	+	114	Intergenic	153033	NM_001100287	421029	NM_001100287	ENSGALG00010001487	CDH19	cad19|cadherin-19|cadherin19	cadherin 19	protein-coding
chr31	6110026	6112001	+	114	intron	280140	NM_001318994	100859369	NM_001318994		FFAR2L	FFAR3a	free fatty acid receptor 2-like	protein-coding
chr28	1218776	1219383	+	114	intron	21720	NM_205271	396208	NM_205271	ENSGALG00010028165	NFIC	CNFI-C	nuclear factor I C	protein-coding
chr1	179510953	179511163	+	114	Intergenic	206077	NM_204399	378917	NM_204399	ENSGALG00010005381	FGF9	-	fibroblast growth factor 9	protein-coding
chr1	4954714	4955057	+	114	Intergenic	-14543	NM_001008444	419106	NM_001008444	ENSGALG00010005232	GATA3	cGATA-3	GATA binding protein 3	protein-coding
chr1	103268583	103269579	+	114	Intergenic	-521307	NR_132108	105841164	NR_132108		MIR155HG	BIC	MIR155 host gene	ncRNA
NW_020110097.1	11811	12048	+	114
NW_020109955.1	73	3485	+	114
chr4	73194147	73194473	+	114	Intergenic	-9061	NM_001081501	422801	NM_001081501	ENSGALG00010010732	CCKAR	-	cholecystokinin A receptor	protein-coding
chr2	35595408	35595649	+	114	Intergenic	-169026	NM_001006363	420649	NM_001006363	ENSGALG00010001760	RAB5A	-	RAB5A, member RAS oncogene family	protein-coding
chr2	24365269	24365696	+	114	Intergenic	-37505	NM_001085439	772237	NM_001085439	ENSGALG00010002817	SHFM1	C7orf76|SEM1	split hand/foot malformation (ectrodactyly) type 1	protein-coding
NW_020109955.1	4128	5417	+	114
chr16	2808404	2810667	+	114	Intergenic	-64068	NM_205315	396254	NM_205315		TUBB	-	tubulin beta class I	protein-coding
chr16	1006033	1007563	+	114	Intergenic	-91029	NR_128270	104795945	NR_128270		MIR7480-3	gga-mir-7480-3	microRNA 7480-3	ncRNA
chr23	5928083	5929422	+	114	Intergenic	25397	NM_001030907	419698	NM_001030907	ENSGALG00010015923	RCAN3	-	RCAN family member 3	protein-coding
chrZ	72545413	72545598	+	114	Intergenic	484205	NM_001031443
NW_020110167.1	267344	267969	+	113
chr3	4586829	4587370	+	113	Intergenic	-44810	NM_001031519	428551	NM_001031519	ENSGALG00010018644	ESF1	-	ESF1 nucleolar pre-rRNA processing protein homolog	protein-coding
chrZ	68518617	68519129	+	113	Intergenic	-169020	NR_105605	102465717	NR_105605	ENSGALG00010007752	MIR7437	gga-mir-7437	microRNA 7437	ncRNA
chr1	161944378	161945182	+	113	Intergenic	-1168932	NR_105613	102465722	NR_105613		MIR7445-1	gga-mir-7445-1	microRNA 7445-1	ncRNA
chr1	124265679	124266162	+	113	intron	64849	NM_001012545	418632	NM_001012545	ENSGALG00010002393	GPM6B	M6b	glycoprotein M6B	protein-coding
NW_020109812.1	134	394	+	113
chr2	29049231	29049934	+	113	Intergenic	-23842	NM_001109755	420598	NM_001030980	ENSGALG00010003595	SNX13	-	sorting nexin 13	protein-coding
chr2	84938347	84938889	+	113	Intergenic	698773	NM_001109692	420967	NM_001109692	ENSGALG00010008057	BAG1	-	BCL2 associated athanogene 1	protein-coding
chr3	77114021	77114708	+	113	Intergenic	-126317	NM_204453	395104	NM_204453	ENSGALG00010002774	TBX18	-	T-box transcription factor 18	protein-coding
chr1	28310192	28310449	+	113	Intergenic	260857	NM_001030735	417783	NM_001030735	ENSGALG00010001224	DNAJB9	-	DnaJ heat shock protein family (Hsp40) member B9	protein-coding
chrZ	74954907	74955155	+	113	Intergenic	-1412297	NM_204798	395579	NM_204798	ENSGALG00010009198	KCNN2	SK2	potassium calcium-activated channel subfamily N member 2	protein-coding
NW_020110167.1	268701	268830	+	113
chr2	119827910	119828740	+	113	Intergenic	-320405	NM_001008454	420192	NM_001008454	ENSGALG00010003261	PEX2	PXMP3	peroxisomal biogenesis factor 2	protein-coding
chr11	18295480	18296262	+	113	Intergenic	76477	NM_001277678	100859733	NM_001277678	ENSGALG00010009557	CIDEC	-	cell death inducing DFFA like effector c	protein-coding
chrZ	68161189	68161505	+	113	Intergenic	-526546	NR_105605	102465717	NR_105605	ENSGALG00010007752	MIR7437	gga-mir-7437	microRNA 7437	ncRNA
chr8	232021	232372	+	113	Intergenic	212325	NM_001001473	414140	NM_001001473	ENSGALG00010011790	AMY2A	-	amylase, alpha 2A (pancreatic)	protein-coding
chr2	19947202	19948236	+	112	Intergenic	-52213	NM_001199591	420524	NM_001199591	ENSGALG00010004568	RSU1	-	Ras suppressor protein 1	protein-coding
chr5	56274436	56274973	+	112	Intergenic	-47086	NR_035127	100315914	NR_035127		MIR1638	gga-mir-1638	microRNA 1638	ncRNA
chr27	266009	266341	+	112	Intergenic	-2009836	NM_001007473	395343	NM_001007473		DAD1	-	defender against cell death 1	protein-coding
chr1	163260926	163261148	+	112	Intergenic	-147268	NR_105617	102466827	NR_105617	ENSGALG00010001109	MIR7445-2	gga-mir-7445-2	microRNA 7445-2	ncRNA
chr2	1271040	1271543	+	112	Intergenic	32576	NM_001037834	420385	NM_001037834	ENSGALG00010027343	GHRHR	-	growth hormone releasing hormone receptor	protein-coding
chr9	5455932	5456229	+	112	Intergenic	42837	NM_205241	396169	NM_205241	ENSGALG00010025629	ST6GAL1	-	ST6 beta-galactoside alpha-2,6-sialyltransferase 1	protein-coding
chr1	120272571	120273393	+	112	Intergenic	135904	NM_001199277	395777	NM_001199277	ENSGALG00010003252	PHEX	-	phosphate regulating endopeptidase homolog, X-linked	protein-coding
chr3	55314472	55315005	+	112	Intergenic	24226	NR_105435	102466683	NR_105435		MIR6568	gga-mir-6568	microRNA 6568	ncRNA
chr2	86803793	86804447	+	112	Intergenic	-191688	NM_001030336	373975	NM_001030336	ENSGALG00010007907	IRX2	-	iroquois homeobox 2	protein-coding
chr10	9115899	9116275	+	112	Intergenic	-28575	NM_001005811	415416	NM_001005811	ENSGALG00010020708	FAM214A	ATOSA	family with sequence similarity 214 member A	protein-coding
chrZ	36197855	36198393	+	112	Intergenic	160395	NM_206906	404271	NM_206906	ENSGALG00010014114	ANXA1	Anx1|p35	annexin A1	protein-coding
NW_020110119.1	11413	12446	+	112
chr20	5416176	5416635	+	112	Intergenic	-5342	NM_001030854	419197	NM_001030854	ENSGALG00010024323	TTPAL	C20orf121	alpha tocopherol transfer protein like	protein-coding
chr17	1064125	1064335	+	112	Intergenic	-60295	NM_001277698	770795	NM_001277698	ENSGALG00010028475	AMBP	-	alpha-1-microglobulin/bikunin precursor	protein-coding
chr3	93176261	93176525	+	112	Intergenic	458449	NM_001031088	421916	NM_001031088	ENSGALG00010002413	TSSC1	EIPR1	tumor suppressing subtransferable candidate 1	protein-coding
chrZ	69721147	69721611	+	112	Intergenic	1033486	NR_105605	102465717	NR_105605	ENSGALG00010007752	MIR7437	gga-mir-7437	microRNA 7437	ncRNA
chr2	119450859	119451355	+	112	Intergenic	56813	NM_001008454	420192	NM_001008454	ENSGALG00010003261	PEX2	PXMP3	peroxisomal biogenesis factor 2	protein-coding
chr15	285629	286371	+	112	Intergenic	101640	NM_001030652	416766	NM_001030652	ENSGALG00010024164	SNAP29	-	synaptosome associated protein 29	protein-coding
chr18	11038578	11039140	+	112	Intergenic	-263414	NM_204411	386572	NM_204411	ENSGALG00010029705	GRB2	-	growth factor receptor bound protein 2	protein-coding
chr3	90670885	90671254	+	112	Intergenic	131532	NM_205135	396034	NM_205135	ENSGALG00010001850	MYOM2	-	myomesin 2	protein-coding
chr33	4359322	4360664	+	112	Intergenic	233400	NM_001257372	425613	NM_001257372		MARS	-	methionyl-tRNA synthetase	protein-coding
NW_020110066.1	6056	6238	+	112
chr1	181030335	181030628	+	111	Intergenic	94147	NM_204751	395511	NM_204751	ENSGALG00010005363	RDX	-	radixin	protein-coding
chr3	96654878	96655409	+	111	Intergenic	-66213	NM_205234	396161	NM_205234	ENSGALG00010002474	HPCAL1	REM-1|REM1	hippocalcin like 1	protein-coding
chr1	84178075	84178460	+	111	Intergenic	131493	NM_001012820	418357	NM_001012820	ENSGALG00010004451	CLDND1	-	claudin domain containing 1	protein-coding
chr2	77732914	77733510	+	111	Intergenic	-87096	NR_035100	100315876	NR_035100	ENSGALG00010001022	MIR1613	MIR1613-1|gga-mir-1613|gga-mir-1613-1	microRNA 1613	ncRNA
chrZ	2906494	2906684	+	111	Intergenic	755245	NM_204286	374159	NM_204286	ENSGALG00010012088	ATP5F1AZ	ATP5A1|ATP5A1Z	ATP synthase F1 subunit alpha Z chromosome	protein-coding
chr8	236174	237763	+	111	Intergenic	207553	NM_001001473	414140	NM_001001473	ENSGALG00010011790	AMY2A	-	amylase, alpha 2A (pancreatic)	protein-coding
chr2	113069189	113069725	+	111	Intergenic	154114	NM_001077586	421140	NM_001077586	ENSGALG00010002626	CHD7	CHD-7	chromodomain helicase DNA binding protein 7	protein-coding
chr4	14309145	14309718	+	111	Intergenic	-68938	NM_001079762	772071	NM_001079762	ENSGALG00010015867	PICALML	-	phosphatidylinositol binding clathrin assembly protein like	protein-coding
chr23	5920125	5920623	+	111	Intergenic	17019	NM_001030907	419698	NM_001030907	ENSGALG00010015923	RCAN3	-	RCAN family member 3	protein-coding
NW_020109809.1	2764	3518	+	111
chr1	83733254	83733604	+	111	Intergenic	49299	NM_001030781	418351	NM_001030781	ENSGALG00010007333	QTRT2	-	queuine tRNA-ribosyltransferase accessory subunit 2	protein-coding
chr14	267808	268139	+	111	Intergenic	233062	NM_001277156	416414	NM_001277156	ENSGALG00010020171	RRN3	-	RRN3 homolog, RNA polymerase I transcription factor	protein-coding
chr20	9878891	9879291	+	111	Intergenic	-5886	NM_001031582	430115	NM_001031582	ENSGALG00010013709	PSMF1	-	proteasome inhibitor subunit 1	protein-coding
NW_020110108.1	16507	16869	+	111
NW_020109825.1	26306	27127	+	111
chrZ	75395667	75395880	+	111	Intergenic	-1853039	NM_204798	395579	NM_204798	ENSGALG00010009198	KCNN2	SK2	potassium calcium-activated channel subfamily N member 2	protein-coding
NW_020109802.1	5931	6137	+	111
chr3	59993380	59994042	+	111	Intergenic	-90890	NM_001012878	421717	NM_001012878	ENSGALG00010004087	NCOA7	-	nuclear receptor coactivator 7	protein-coding
NW_020110145.1	7637	11788	+	111
chr8	11422260	11422688	+	111	Intergenic	26568	NR_003250	768251	NR_003250		AMY1AP	-	hepatic amylase pseudogene	pseudo
NW_020110165.1	424669	426928	+	111
chr23	5916143	5919455	+	111	Intergenic	14444	NM_001030907	419698	NM_001030907	ENSGALG00010015923	RCAN3	-	RCAN family member 3	protein-coding
chr1	176404166	176404507	+	111	Intergenic	20216	NM_001278144	770904	NM_001278144	ENSGALG00010006942	ALOX5AP	-	arachidonate 5-lipoxygenase activating protein	protein-coding
NW_020109838.1	21385	21584	+	111
chr10	21090012	21091115	+	111	Intergenic	-496326	NM_204182	374002	NM_204182	ENSGALG00010000042	CKMT1B	CKMT1|CKMT1A|U-MtCK|mia-CK	creatine kinase, mitochondrial 1B	protein-coding
chr5	55975045	55975766	+	111	Intergenic	-10543	NM_204520	395191	NM_204520	ENSGALG00010019688	OTX2	-	orthodenticle homeobox 2	protein-coding
chr1	120062833	120063140	+	111	Intergenic	308953	NM_001012823	418600	NM_001012823	ENSGALG00010003193	ACOT9	-	acyl-CoA thioesterase 9	protein-coding
chr8	17713485	17714120	+	111	Intergenic	198104	NM_001190477	424545	NM_001190477	ENSGALG00010021575	ADGRL2	LPHN2	adhesion G protein-coupled receptor L2	protein-coding
chrZ	36681109	36681594	+	111	intron	126728	NM_205093	395980	NM_205093	ENSGALG00010015250	RORB	-	RAR related orphan receptor B	protein-coding
chr1	109603474	109603701	+	111	Intergenic	130921	NM_001278148	771220	NM_001278148	ENSGALG00010013549	PCP4	-	Purkinje cell protein 4	protein-coding
NW_020110162.1	119838	120849	+	111
chr23	1478096	1478647	+	111	Intergenic	-28166	NM_204718	395465	NM_204718	ENSGALG00010013227	CITED4	CITED3|cCITED3	Cbp/p300 interacting transactivator with Glu/Asp rich carboxy-terminal domain 4	protein-coding
chr2	78344803	78345248	+	111	Intergenic	68480	NM_001012563	420930	NM_001012563	ENSGALG00010000592	CCT5	-	chaperonin containing TCP1 subunit 5	protein-coding
chr2	104378554	104379675	+	110	Intergenic	68000	NM_001364409	421088	NM_001004765	ENSGALG00010005544	AQP4	aquaporin-4	aquaporin 4	protein-coding
chr3	5701661	5702413	+	110	Intergenic	40055	NM_204732	395484	NM_204732	ENSGALG00010019275	CTAGE1	OTOR	cutaneous T-cell lymphoma-associated antigen 1	protein-coding
chr1	193510951	193511590	+	110	intron	303083	NM_001354731	395406	NM_001354731	ENSGALG00010009135	TENM4	ODZ4|TEN4	teneurin transmembrane protein 4	protein-coding
chr1	84192747	84198674	+	110	Intergenic	114050	NM_001012820	418357	NM_001012820	ENSGALG00010004451	CLDND1	-	claudin domain containing 1	protein-coding
chrZ	5987180	5987434	+	110	Intergenic	1115382	NM_001031404	426890	NM_001031404	ENSGALG00010011456	KIAA1328	hinderin	KIAA1328	protein-coding
NW_020109743.1	2165	2981	+	110
NW_020110165.1	881865	882345	+	110
chr2	93303206	93303699	+	110	Intergenic	231461	NR_105453	102465340	NR_105453	ENSGALG00010002317	MIR6584	gga-mir-6584	microRNA 6584	ncRNA
chr3	53880253	53881024	+	110	Intergenic	-179029	NM_206844	395399	NM_206844	ENSGALG00010005905	CITED2	-	Cbp/p300 interacting transactivator with Glu/Asp rich carboxy-terminal domain 2	protein-coding
chr27	6273353	6273756	+	110	Intergenic	4096	NM_204743	395502	NM_204743	ENSGALG00010023428	HOXB3	2.7|CHOX|CHOX-Z|HOXB-3|HOXB4	homeobox B3	protein-coding
chr1	18519901	18520504	+	110	Intergenic	460366	NM_001199482	417731	NM_001199482	ENSGALG00010008807	BRD1	-	bromodomain containing 1	protein-coding
NW_020109886.1	39	345	+	110
chr15	207174	207596	+	110	Intergenic	180255	NM_001030652	416766	NM_001030652	ENSGALG00010024164	SNAP29	-	synaptosome associated protein 29	protein-coding
chr1	141684080	141684890	+	110	Intergenic	28696	NM_001030816	418764	NM_001030816	ENSGALG00010014974	LIG4	-	DNA ligase 4	protein-coding
chr22	1902813	1903308	+	110	promoter-TSS	-736	NM_001293241	395497	NM_001293241	ENSGALG00010017694	ATP6V1B2	ATP6V1B|VATB	ATPase H+ transporting V1 subunit B2	protein-coding
chr1	119075486	119076131	+	110	Intergenic	491623	NM_001006259	418595	NM_001006259	ENSGALG00010002137	PDK3	-	pyruvate dehydrogenase kinase 3	protein-coding
chr2	8277825	8278067	+	110	Intergenic	-102096	NM_204821	395615	NM_204821		SHH	ShhNC	sonic hedgehog	protein-coding
chr11	20165474	20168704	+	110	Intergenic	246988	NM_001282522	770257	NM_001282522	ENSGALG00010008997	CHST6	CHST5	carbohydrate sulfotransferase 6	protein-coding
chr14	185767	185983	+	110	Intergenic	315160	NM_001277156	416414	NM_001277156	ENSGALG00010020171	RRN3	-	RRN3 homolog, RNA polymerase I transcription factor	protein-coding
chr1	5368697	5369115	+	110	Intergenic	399478	NM_001008444	419106	NM_001008444	ENSGALG00010005232	GATA3	cGATA-3	GATA binding protein 3	protein-coding
chr2	82016991	82017467	+	110	Intergenic	-1059535	NM_001039282	420948	NM_001039282	ENSGALG00010000674	GRB10	-	growth factor receptor bound protein 10	protein-coding
NW_020110160.1	77509	78882	+	110
NW_020109838.1	2421	2990	+	110
NW_020109740.1	4149	4560	+	110
chr5	5466241	5466690	+	110	Intergenic	-5072	NM_205066	395943	NM_205066	ENSGALG00010023642	PAX6	PAX-6	paired box 6	protein-coding
chrZ	16635912	16636081	+	110	Intergenic	-25986	NM_204457	395108	NM_204457	ENSGALG00010015090	GZMA	-	granzyme A	protein-coding
chr8	234377	235298	+	109	Intergenic	209684	NM_001001473	414140	NM_001001473	ENSGALG00010011790	AMY2A	-	amylase, alpha 2A (pancreatic)	protein-coding
chr3	68581799	68582230	+	109	Intergenic	-136252	NM_001006410	421785	NM_001006410	ENSGALG00010013317	PREP	-	prolyl endopeptidase	protein-coding
chr27	1452243	1452436	+	109	Intergenic	-823672	NM_001007473	395343	NM_001007473		DAD1	-	defender against cell death 1	protein-coding
chr1	109014509	109015595	+	109	Intergenic	-42164	NM_204280	374146	NM_204280	ENSGALG00010013330	ERG	-	ETS transcription factor ERG	protein-coding
NW_020110126.1	267	613	+	109
chr27	491176	491620	+	109	Intergenic	-1784613	NM_001007473	395343	NM_001007473		DAD1	-	defender against cell death 1	protein-coding
chr4	88520093	88520523	+	109	Intergenic	5786	NR_031437	777817	NR_031437	ENSGALG00010019162	MIR103A2	MIR103-2|MIRN103-2|gga-mir-103-2|mir-103-2	microRNA 103a-2	ncRNA
chr2	10836887	10837618	+	109	Intergenic	395063	NM_001006354	420458	NM_001006354	ENSGALG00010005532	GTPBP4	-	GTP binding protein 4	protein-coding
chr3	105904387	105904934	+	109	Intergenic	70504	NM_001271941	395572	NM_001271940	ENSGALG00010010949	FZD3	FZ-3	frizzled class receptor 3	protein-coding
chr3	61477235	61477489	+	109	Intergenic	-68389	NM_001167764	421724	NM_001167764	ENSGALG00010012875	HSF2	HSF3B|HSTF3B	heat shock transcription factor 2	protein-coding
chr16	1348931	1351538	+	109	Intergenic	252407	NR_105649	102466234	NR_105649		MIR7480-1	gga-mir-7480-1	microRNA 7480-1	ncRNA
chr33	4369974	4370332	+	109	Intergenic	243560	NM_001257372	425613	NM_001257372		MARS	-	methionyl-tRNA synthetase	protein-coding
chr3	63340306	63340679	+	109	Intergenic	-165082	NM_205257	396192	NM_205257	ENSGALG00010012360	ROS1	-	ROS proto-oncogene 1, receptor tyrosine kinase	protein-coding
NW_020109803.1	10391	10798	+	109
chr2	29594170	29594683	+	109	Intergenic	-26826	NM_204739	395491	NM_204739	ENSGALG00010003808	TWIST1	cTwist|twist	twist family bHLH transcription factor 1	protein-coding
chr3	13701126	13701294	+	109	intron	15766	NM_001199412	416738	NM_001199412	ENSGALG00010018263	SLX4IP	C20orf94|C3H20ORF94|bA204H22.1|bA254M13.1|dJ1099D15.3	SLX4 interacting protein	protein-coding
chr3	5713847	5714143	+	109	Intergenic	52013	NM_204732	395484	NM_204732	ENSGALG00010019275	CTAGE1	OTOR	cutaneous T-cell lymphoma-associated antigen 1	protein-coding
NW_020109823.1	504	737	+	109
chr33	76409	76576	+	109	Intergenic	-3559207	NM_001319014	776487	NM_001319014		GR42L6	-	G-protein coupled receptor 42-like 6	protein-coding
NW_020110074.1	6050	6278	+	109
chr2	117384298	117384677	+	109	Intergenic	-59703	NM_001318460	420180	NM_001318460	ENSGALG00010002600	TRPA1	-	transient receptor potential cation channel subfamily A member 1	protein-coding
chr2	12054305	12055881	+	109	Intergenic	88135	NR_105496	102466697	NR_105496	ENSGALG00010006645	MIR6628	gga-mir-6628	microRNA 6628	ncRNA
chr1	84260951	84263936	+	109	Intergenic	47317	NM_001012820	418357	NM_001012820	ENSGALG00010004451	CLDND1	-	claudin domain containing 1	protein-coding
chr25	2039157	2039373	+	109	Intergenic	-110856	NM_001277808	100859191	NM_001277808		LOC100859191	-	feather keratin 3-like	protein-coding
chrZ	52346390	52346739	+	109	Intergenic	-165186	NM_001031432	427285	NM_001031432	ENSGALG00010013225	GNE	-	glucosamine (UDP-N-acetyl)-2-epimerase/N-acetylmannosamine kinase	protein-coding
NW_020110160.1	290183	291152	+	109
chr27	812092	812242	+	109	Intergenic	-1463844	NM_001007473	395343	NM_001007473		DAD1	-	defender against cell death 1	protein-coding
chr1	130792903	130793942	+	109	Intergenic	246992	NM_001079724	418669	NM_001079724	ENSGALG00010001670	SHOX	-	short stature homeobox	protein-coding
NW_020109798.1	10301	10463	+	109
NW_020110163.1	734317	734531	+	108
chr2	110253964	110254405	+	108	intron	35370	NM_001197326	426199	NM_001197326	ENSGALG00010004370	ATP6V1H	-	ATPase H+ transporting V1 subunit H	protein-coding
chr2	34624086	34624610	+	108	Intergenic	-181514	NM_204218	374054	NM_204218	ENSGALG00010002294	DAZL	-	deleted in azoospermia like	protein-coding
NW_020109819.1	15198	15385	+	108
chr27	977274	977492	+	108	Intergenic	-1298628	NM_001007473	395343	NM_001007473		DAD1	-	defender against cell death 1	protein-coding
chr1	155019201	155020027	+	108	Intergenic	-272239	NM_001001127	408082	NM_001001127		EDNRB	-	endothelin receptor type B	protein-coding
chr3	56436696	56438429	+	108	Intergenic	-74996	NM_001277711	421697	NM_001277711	ENSGALG00010006187	TCF21	-	transcription factor 21	protein-coding
chr1	28306736	28306986	+	108	Intergenic	264316	NM_001030735	417783	NM_001030735	ENSGALG00010001224	DNAJB9	-	DnaJ heat shock protein family (Hsp40) member B9	protein-coding
chrZ	41135047	41135339	+	108	Intergenic	-157032	NM_001031613	431670	NM_001031613	ENSGALG00010009744	DAPK1	-	death-associated protein kinase 1	protein-coding
chr14	15182509	15183778	+	108	Intergenic	-40932	NM_001006573	427001	NM_001006573	ENSGALG00010017993	REXO5	EXNEF	RNA exonuclease 5	protein-coding
chr1	1024026	1024238	+	108	Intergenic	78673	NM_205325	396265	NM_205325	ENSGALG00010006288	ARF5	ARF/CPS3	ADP-ribosylation factor 5	protein-coding
chr8	25546979	25548136	+	108	intron	27255	NM_204564	395250	NM_204564	ENSGALG00010025422	SSBP3	SSDP	single stranded DNA binding protein 3	protein-coding
chr32	491480	492689	+	108	Intergenic	-108113	NM_205059	395932	NM_205059	ENSGALG00010008408	SMARCA4	BRG|BRG1	SWI/SNF related, matrix associated, actin dependent regulator of chromatin, subfamily a, member 4	protein-coding
NW_020110167.1	448306	449559	+	108
chrZ	58598243	58598681	+	108	Intergenic	302058	NM_001006574	427109	NM_001006574	ENSGALG00010013497	FAM172A	ARB2A|C5orf21	family with sequence similarity 172 member A	protein-coding
chr4	90351575	90352113	+	108	Intergenic	-581171	NM_001044668	431414	NM_001044668	ENSGALG00010006184	LBX2	LBX3	ladybird homeobox 2	protein-coding
chr26	1988267	1988783	+	108	intron	8830	NM_001004395	419825	NM_001004395	ENSGALG00010027385	CNTN2	AXONIN-1|contactin-2	contactin 2	protein-coding
chrZ	28981232	28981415	+	108	Intergenic	-913254	NM_204322	374222	NM_204322	ENSGALG00010012973	GLDC	GDC|P-protein	glycine decarboxylase	protein-coding
chrZ	80202487	80202841	+	108	Intergenic	1005268	NM_205481
NW_020109900.1	27	1235	+	108
chr1	128985762	128986291	+	108	Intergenic	712251	NR_035010	100315695	NR_035010	ENSGALG00010003233	MIR1397	gga-mir-1397|mir-1397	microRNA 1397	ncRNA
chrZ	76134716	76135488	+	108	Intergenic	-2592368	NM_204798	395579	NM_204798	ENSGALG00010009198	KCNN2	SK2	potassium calcium-activated channel subfamily N member 2	protein-coding
chr1	160131616	160131853	+	108	Intergenic	2074627	NR_035241	100315815	NR_035241	ENSGALG00010001110	MIR1743	gga-mir-1743	microRNA 1743	ncRNA
chr2	105579808	105581058	+	108	Intergenic	-548997	NM_001281498	396277	NM_205335	ENSGALG00010006069	TTR	-	transthyretin	protein-coding
chr2	144703085	144703627	+	108	intron	79841	NM_001139439	420315	NM_001139439	ENSGALG00010008946	COL22A1	-	collagen type XXII alpha 1 chain	protein-coding
chr2	38077014	38077214	+	108	Intergenic	-195630	NM_001030988	420655	NM_001030988	ENSGALG00010002464	NGLY1	-	N-glycanase 1	protein-coding
chr1	193030991	193031640	+	108	Intergenic	-176872	NM_001354731	395406	NM_001354731	ENSGALG00010009135	TENM4	ODZ4|TEN4	teneurin transmembrane protein 4	protein-coding
NW_020109802.1	6958	8086	+	108
chr2	110249099	110253205	+	108	intron	38402	NM_001197326	426199	NM_001197326	ENSGALG00010004370	ATP6V1H	-	ATPase H+ transporting V1 subunit H	protein-coding
chr1	44073239	44073785	+	108	intron	16308	NM_001030747	417892	NM_001030747	ENSGALG00010013345	DCN	-	decorin	protein-coding
chr5	32596126	32596415	+	108	Intergenic	85776	NM_001199711	423299	NM_001199711	ENSGALG00010004416	STXBP6	-	syntaxin binding protein 6	protein-coding
chr17	2821666	2822235	+	108	Intergenic	9925	NR_105610	102465720	NR_105610		MIR7442	gga-mir-7442	microRNA 7442	ncRNA
chr1	106521060	106521602	+	108	Intergenic	-1410	NM_001031526	428612	NM_001031526	ENSGALG00010010227	OLIG2	-	oligodendrocyte lineage transcription factor 2	protein-coding
chr14	84674	84968	+	108	Intergenic	416214	NM_001277156	416414	NM_001277156	ENSGALG00010020171	RRN3	-	RRN3 homolog, RNA polymerase I transcription factor	protein-coding
chr15	65138	65590	+	108	Intergenic	322276	NM_001030652	416766	NM_001030652	ENSGALG00010024164	SNAP29	-	synaptosome associated protein 29	protein-coding
chr25	1251662	1251885	+	107	Intergenic	298712	NM_001031373	426353	NM_001031373	ENSGALG00010028081	UBQLN4	ubiquilin-4	ubiquilin 4	protein-coding
chr5	58263666	58263823	+	107	Intergenic	-9387	NM_001083365	100034745	NM_001083365	ENSGALG00010017954	PTGER2	-	prostaglandin E receptor 2	protein-coding
chr18	8567912	8568258	+	107	Intergenic	204399	NR_035165	100315776	NR_035165		MIR1672	gga-mir-1672	microRNA 1672	ncRNA
chr1	194569343	194569880	+	107	Intergenic	61239	NM_001162372	419083	NM_001162372	ENSGALG00010002102	PAK1	-	p21 (RAC1) activated kinase 1	protein-coding
chr27	998171	1000809	+	107	Intergenic	-1276521	NM_001007473	395343	NM_001007473		DAD1	-	defender against cell death 1	protein-coding
NW_020110157.1	63308	64563	+	107
chrZ	42092323	42093258	+	107	Intergenic	-98575	NM_204705	395444	NM_204705	ENSGALG00010008879	HABP4	-	hyaluronan binding protein 4	protein-coding
chr1	5366936	5367223	+	107	Intergenic	397651	NM_001008444	419106	NM_001008444	ENSGALG00010005232	GATA3	cGATA-3	GATA binding protein 3	protein-coding
chr3	1379970	1381034	+	107	Intergenic	315809	NR_105631	102466830	NR_105631	ENSGALG00010019987	MIR7463	gga-mir-7463	microRNA 7463	ncRNA
chr4	89029958	89030479	+	107	Intergenic	50770	NR_035177	100315782	NR_035177		MIR1684	MIR1684A|gga-mir-1684|gga-mir-1684a|mir-1684a	microRNA 1684	ncRNA
chr1	151455651	151456520	+	107	Intergenic	-2015442	NR_031408	777938	NR_031408	ENSGALG00010006322	MIR17	MIRN17|gga-mir-17|mir-17	microRNA 17	ncRNA
NW_020110158.1	291823	292260	+	107
chrZ	51681964	51682149	+	107	Intergenic	43999	NM_204347	374264	NM_204347	ENSGALG00010011893	LIX1	-	limb and CNS expressed 1	protein-coding
chr2	81904520	81905398	+	107	Intergenic	-947265	NM_001039282	420948	NM_001039282	ENSGALG00010000674	GRB10	-	growth factor receptor bound protein 10	protein-coding
NW_020110042.1	1489	1683	+	107
chrZ	27264306	27265428	+	107	Intergenic	-245720	NR_031494	777874	NR_031494	ENSGALG00010013294	MIR101-1	MIR101|MIRN101|gga-mir-101|gga-mir-101-1|gga-mir-101-2|mir-101-1	microRNA 101-1	ncRNA
chrZ	31382682	31383253	+	107	intron	158016	NM_205272	396209	NM_205272	ENSGALG00010016418	NFIB	-	nuclear factor I B	protein-coding
chr20	141889	142087	+	107	Intergenic	-18134	NM_001030843	419116	NM_001030843	ENSGALG00010024593	SRSF6	SFRS6	serine and arginine rich splicing factor 6	protein-coding
chr4	72732373	72733021	+	107	Intergenic	-470674	NM_001081501	422801	NM_001081501	ENSGALG00010010732	CCKAR	-	cholecystokinin A receptor	protein-coding
chrZ	68140699	68141637	+	107	Intergenic	-546725	NR_105605	102465717	NR_105605	ENSGALG00010007752	MIR7437	gga-mir-7437	microRNA 7437	ncRNA
chr1	5732024	5732249	+	107	Intergenic	-497223	NR_035114	100316021	NR_035114	ENSGALG00010007832	MIR1626	gga-mir-1626	microRNA 1626	ncRNA
chr2	133326552	133326977	+	107	Intergenic	763620	NM_001030949	420276	NM_001030949	ENSGALG00010008433	EBAG9	-	estrogen receptor binding site associated, antigen, 9	protein-coding
chr11	16447626	16447814	+	107	Intergenic	182312	NM_001112809	415813	NM_001112809	ENSGALG00010007548	HSBP1	-	heat shock factor binding protein 1	protein-coding
chrW	330717	331758	+	107	Intergenic	328763	NM_001277104	407091	NM_001277104	ENSGALG00010011436	UBAP2L2	AD012W|ADO12W|UBAP2|UBAP2W	ubiquitin associated protein 2 like 2	protein-coding
chr1	36727634	36728149	+	107	Intergenic	114561	NM_001001301	408026	NM_001001301	ENSGALG00010012834	TPH2	-	tryptophan hydroxylase 2	protein-coding
chrZ	72517769	72517992	+	107	Intergenic	511830	NM_001031443
chr1	189724802	189725490	+	107	Intergenic	129911	NR_035150	100315768	NR_035150	ENSGALG00010009426	MIR1657	gga-mir-1657	microRNA 1657	ncRNA
chr27	992897	997524	+	107	Intergenic	-1280801	NM_001007473	395343	NM_001007473		DAD1	-	defender against cell death 1	protein-coding
chr1	114705450	114705804	+	106	Intergenic	-96318	NM_001277736	418582	NM_001277736	ENSGALG00010002310	PRRG1	-	proline rich and Gla domain 1	protein-coding
chr1	84199656	84202031	+	106	Intergenic	108917	NM_001012820	418357	NM_001012820	ENSGALG00010004451	CLDND1	-	claudin domain containing 1	protein-coding
chr1	165788760	165790269	+	106	Intergenic	1131451	NM_001040463	418826	NM_001040463	ENSGALG00010002967	OLFM4	olfactomedin-4	olfactomedin 4	protein-coding
chr1	77717836	77718558	+	106	Intergenic	31568	NM_001006251	418281	NM_001006251	ENSGALG00010021674	ING4	-	inhibitor of growth family member 4	protein-coding
chr6	1192094	1192611	+	106	Intergenic	24600	NR_105645	102465743	NR_105645	ENSGALG00010025287	MIR7478	gga-mir-7478	microRNA 7478	ncRNA
chr27	100624	101532	+	106	Intergenic	-2174933	NM_001007473	395343	NM_001007473		DAD1	-	defender against cell death 1	protein-coding
chr33	43487	46152	+	106	Intergenic	-3590880	NM_001319014	776487	NM_001319014		GR42L6	-	G-protein coupled receptor 42-like 6	protein-coding
chr3	69988157	69988529	+	106	Intergenic	-684533	NM_001305211	421790	NM_001305211	ENSGALG00010015140	ASCC3	-	activating signal cointegrator 1 complex subunit 3	protein-coding
chrZ	47439923	47440233	+	106	Intergenic	-517601	NM_001007830	415610	NM_001007830	ENSGALG00010009617	SLC25A46	-	solute carrier family 25 member 46	protein-coding
chr3	100102265	100102726	+	106	intron	45980	NM_205255	396189	NM_205255	ENSGALG00010002364	VSNL1	-	visinin like 1	protein-coding
chr2	40010321	40010655	+	106	Intergenic	-67805	NM_001031513	428444	NM_001031513	ENSGALG00010002329	STT3B	-	STT3B, catalytic subunit of the oligosaccharyltransferase complex	protein-coding
chr1	116172789	116174081	+	106	Intergenic	-423245	NM_204593	395285	NM_204593	ENSGALG00010002261	NR0B1	DAX1	nuclear receptor subfamily 0 group B member 1	protein-coding
chrZ	60694668	60695174	+	106	Intergenic	21292	NR_031505	777887	NR_031505	ENSGALG00010007754	MIR9-2	MIRN9-2|gga-mir-9-2|mir-9-2	microRNA 9-2	ncRNA
chr27	445275	448160	+	106	Intergenic	-1829294	NM_001007473	395343	NM_001007473		DAD1	-	defender against cell death 1	protein-coding
chr27	2170783	2171315	+	106	Intergenic	-104962	NM_001007473	395343	NM_001007473		DAD1	-	defender against cell death 1	protein-coding
NW_020110167.1	76019	76206	+	106
chr11	17483421	17483988	+	106	Intergenic	112751	NM_205416	396385	NM_205416	ENSGALG00010006715	IRF8	ICSBP|ICSBP1	interferon regulatory factor 8	protein-coding
chrZ	62286579	62287176	+	106	Intergenic	-438556	NM_205482	396475	NM_205482	ENSGALG00010006730	HAPLN1	CRTL1|HAPLN1L	hyaluronan and proteoglycan link protein 1	protein-coding
chr2	146489800	146490084	+	106	Intergenic	587835	NR_035271	100315831	NR_035271	ENSGALG00010010281	MIR1770	gga-mir-1770	microRNA 1770	ncRNA
chr2	53980295	53980958	+	106	Intergenic	430903	NM_001006370	420785	NM_001006370	ENSGALG00010008340	PDIA4	-	protein disulfide isomerase family A member 4	protein-coding
chr1	148871031	148871265	+	106	Intergenic	568777	NR_031403	777933	NR_031403	ENSGALG00010006315	MIR92A1	MIR92|MIR92-1|MIR92B|MIRN92|gga-mir-92|gga-mir-92-1|mir-92-1	microRNA 92a-1	ncRNA
chr4	57860233	57860617	+	106	Intergenic	-62572	NM_001031539	428772	NM_001031539	ENSGALG00010003790	ELOVL6	-	ELOVL fatty acid elongase 6	protein-coding
chr2	14633518	14633947	+	106	Intergenic	-139574	NM_205131	396029	NM_205131	ENSGALG00010004855	ZEB1	TCF8	zinc finger E-box binding homeobox 1	protein-coding
NW_020110059.1	100	3921	+	106
chrZ	76220201	76220942	+	106	Intergenic	2511529	NR_031499	777880	NR_031499	ENSGALG00010001394	MIR31	MIRN31|gga-mir-31	microRNA 31	ncRNA
chr2	23766080	23766501	+	106	Intergenic	100928	NM_001201468	395830	NM_001201468	ENSGALG00010002904	PON1	PON2	paraoxonase 1	protein-coding
chr2	53529989	53530653	+	106	Intergenic	881208	NM_001006370	420785	NM_001006370	ENSGALG00010008340	PDIA4	-	protein disulfide isomerase family A member 4	protein-coding
chr4	47711074	47711308	+	106	Intergenic	-499493	NR_035228	100315985	NR_035228	ENSGALG00010004960	MIR1730	gga-mir-1730	microRNA 1730	ncRNA
chr1	74617721	74618228	+	105	intron	65099	NM_001318464	419031	NM_001318464	ENSGALG00010024534	VWF	-	von Willebrand factor	protein-coding
chr2	138979479	138980397	+	105	Intergenic	254694	NR_102407	420333	NM_001277463	ENSGALG00010008897	NSMCE2	-	NSE2/MMS21 homolog, SMC5-SMC6 complex SUMO ligase	protein-coding
chr1	41740302	41740566	+	105	Intergenic	-467119	NM_001277360	417883	NM_001277360	ENSGALG00010011352	NTS	NT	neurotensin	protein-coding
chr1	84207529	84209952	+	105	Intergenic	101020	NM_001012820	418357	NM_001012820	ENSGALG00010004451	CLDND1	-	claudin domain containing 1	protein-coding
chr13	11438077	11438505	+	105	intron	48077	NM_204752	395512	NM_204752	ENSGALG00010012921	EBF1	EBF	EBF transcription factor 1	protein-coding
NW_020109809.1	15191	15456	+	105
chr12	3551701	3551910	+	105	Intergenic	-3397	NM_001012780	415947	NM_001012780	ENSGALG00010027571	RBM10	RBM5	RNA binding motif protein 10	protein-coding
chr3	12316496	12318251	+	105	Intergenic	-74042	NM_001199443	416746	NM_001199443	ENSGALG00010018004	CDC42BPA	-	CDC42 binding protein kinase alpha	protein-coding
chr19	10232641	10232951	+	105	Intergenic	286938	NM_001321595	417679	NM_001321595	ENSGALG00010029278	MED31	-	mediator complex subunit 31	protein-coding
chr14	94744	96531	+	105	Intergenic	405398	NM_001277156	416414	NM_001277156	ENSGALG00010020171	RRN3	-	RRN3 homolog, RNA polymerase I transcription factor	protein-coding
chr21	6825831	6828836	+	105	Intergenic	54155	NM_001168008	425542	NM_001168008	ENSGALG00010021156	DDOST	OST48	dolichyl-diphosphooligosaccharide--protein glycosyltransferase non-catalytic subunit	protein-coding
chr1	183391918	183392513	+	105	Intergenic	159702	NM_001277811	418978	NM_001277811	ENSGALG00010005249	PDGFD	-	platelet derived growth factor D	protein-coding
chr1	84226450	84227808	+	105	Intergenic	82631	NM_001012820	418357	NM_001012820	ENSGALG00010004451	CLDND1	-	claudin domain containing 1	protein-coding
chr1	98768934	98769458	+	105	Intergenic	697305	NM_001030793	418469	NM_001030793	ENSGALG00010007751	HSPA13	STCH	heat shock protein family A (Hsp70) member 13	protein-coding
chr5	31728925	31729281	+	105	intron	37505	NM_001031200	423293	NM_001031200	ENSGALG00010005372	CDIN1	C15orf41|C5H15orf41	CDAN1 interacting nuclease 1	protein-coding
chr1	179105749	179106319	+	105	Intergenic	-238246	NM_001080103	418943	NM_001080103	ENSGALG00010006155	TNFRSF19	-	TNF receptor superfamily member 19	protein-coding
chr3	3910073	3910786	+	105	Intergenic	114140	NR_035238	100315891	NR_035238	ENSGALG00010019983	MIR1740	gga-mir-1740	microRNA 1740	ncRNA
chr5	47479476	47480130	+	105	Intergenic	673412	NM_001006485	423443	NM_001006485	ENSGALG00010015865	VRK1	-	VRK serine/threonine kinase 1	protein-coding
NW_020109834.1	8966	9151	+	105
chrZ	76947955	76948299	+	105	Intergenic	1783973	NR_031499	777880	NR_031499	ENSGALG00010001394	MIR31	MIRN31|gga-mir-31	microRNA 31	ncRNA
chr27	158487	158877	+	105	Intergenic	-2117329	NM_001007473	395343	NM_001007473		DAD1	-	defender against cell death 1	protein-coding
chr2	137832996	137833227	+	105	Intergenic	83070	NM_001006350	420350	NM_001006350	ENSGALG00010009612	DERL1	derlin-1	derlin 1	protein-coding
chr1	117110357	117110710	+	105	intron	78033	NM_205299	396236	NM_205299	ENSGALG00010001982	DMD	-	dystrophin	protein-coding
chr15	4875211	4875493	+	105	Intergenic	67759	NM_001293174	396190	NM_001293174	ENSGALG00010020990	UBB	UBC|polyubiquitin-C	ubiquitin B	protein-coding
NW_020110162.1	458112	458649	+	105
NW_020110158.1	279864	280049	+	105
NW_020110140.1	17673	17855	+	105
chr9	11628613	11629801	+	105	Intergenic	-445737	NM_204254	374103	NM_204254	ENSGALG00010017016	ZIC1	-	Zic family member 1	protein-coding
chr3	27925228	27925627	+	105	Intergenic	104576	NM_001326498	421419	NM_001326498	ENSGALG00010020074	LOC421419	-	uncharacterized LOC421419	protein-coding
chr5	56969429	56969937	+	105	Intergenic	-298005	NM_001252162	423562	NM_001252162	ENSGALG00010018932	CDKN3	-	cyclin dependent kinase inhibitor 3	protein-coding
chrZ	46466140	46466793	+	105	Intergenic	-58928	NM_205391	396353	NM_205391	ENSGALG00010008177	NREP	3.1|C5ORF13|CZH5orf13|p311	neuronal regeneration related protein	protein-coding
chr1	84187476	84189973	+	105	Intergenic	121036	NM_001012820	418357	NM_001012820	ENSGALG00010004451	CLDND1	-	claudin domain containing 1	protein-coding
chrZ	59486406	59487191	+	104	Intergenic	-405729	NM_001031414	427106	NM_001031414	ENSGALG00010013085	LYSMD3	-	LysM domain containing 3	protein-coding
chrZ	78141797	78141936	+	104	Intergenic	590234	NR_031499	777880	NR_031499	ENSGALG00010001394	MIR31	MIRN31|gga-mir-31	microRNA 31	ncRNA
chr4	37797542	37797840	+	104	Intergenic	-74996	NM_205013	395865	NM_205013	ENSGALG00010005587	LEF1	LEF-1	lymphoid enhancer binding factor 1	protein-coding
chrZ	73945016	73945265	+	104	Intergenic	-402406	NM_204798	395579	NM_204798	ENSGALG00010009198	KCNN2	SK2	potassium calcium-activated channel subfamily N member 2	protein-coding
chr3	5716618	5718617	+	104	Intergenic	55635	NM_204732	395484	NM_204732	ENSGALG00010019275	CTAGE1	OTOR	cutaneous T-cell lymphoma-associated antigen 1	protein-coding
chr2	83498283	83498776	+	104	Intergenic	-14609	NM_001031005	420953	NM_001031005	ENSGALG00010008366	RPRD1A	P15RS	regulation of nuclear pre-mRNA domain containing 1A	protein-coding
chr2	73285159	73285417	+	104	Intergenic	1183767	NM_214673	408049	NM_214673	ENSGALG00010000760	CDH10	cadherin-10	cadherin 10	protein-coding
chrZ	51328101	51328793	+	104	Intergenic	-31102	NM_204941	395783	NM_204941	ENSGALG00010012470	CHD1	CHD-Z|CHD1Z|CHDZ	chromodomain helicase DNA binding protein 1Z	protein-coding
chr18	11055439	11055809	+	104	Intergenic	-280179	NM_204411	386572	NM_204411	ENSGALG00010029705	GRB2	-	growth factor receptor bound protein 2	protein-coding
NW_020109764.1	87	431	+	104
chr3	69867077	69867670	+	104	Intergenic	-805503	NM_001305211	421790	NM_001305211	ENSGALG00010015140	ASCC3	-	activating signal cointegrator 1 complex subunit 3	protein-coding
chr16	1529608	1532490	+	104	Intergenic	-106001	NR_105649	102466234	NR_105649		MIR7480-1	gga-mir-7480-1	microRNA 7480-1	ncRNA
chr7	20633291	20633541	+	104	Intergenic	-410932	NM_001193638	424185	NM_001193638	ENSGALG00010020999	IFIH1	MDA5	interferon induced with helicase C domain 1	protein-coding
chr3	19648646	19649118	+	104	Intergenic	-136791	NM_001031045	421352	NM_001031045	ENSGALG00010019470	TGFB2	TGF-beta-2	transforming growth factor beta 2	protein-coding
NW_020110161.1	32572	33235	+	104
chr33	7777021	7777318	+	104	Intergenic	53107	NM_001318418	424136	NM_001031253	ENSGALG00010022517	HNRNPA1	HNRNPA3	heterogeneous nuclear ribonucleoprotein A1	protein-coding
chr1	21134789	21135207	+	104	Intergenic	112573	NM_001199499	417747	NM_001199499	ENSGALG00010001222	ZNF800	-	zinc finger protein 800	protein-coding
NW_020110162.1	686443	686804	+	104
chr3	981573	981902	+	104	Intergenic	-8901	NM_001033941	421202	NM_001033941	ENSGALG00010017104	FANCL	-	Fanconi anemia complementation group L	protein-coding
chr1	194677939	194678492	+	104	Intergenic	169843	NM_001162372	419083	NM_001162372	ENSGALG00010002102	PAK1	-	p21 (RAC1) activated kinase 1	protein-coding
chr1	31388874	31389597	+	104	Intergenic	-9346	NM_001199550	417810	NM_001199550	ENSGALG00010014109	AMIGO2	-	adhesion molecule with Ig like domain 2	protein-coding
chr2	123712557	123712772	+	104	intron	33295	NM_205197	396116	NM_205197	ENSGALG00010012390	MMP16	MT3-MMP	matrix metallopeptidase 16	protein-coding
chrZ	74375094	74375483	+	104	Intergenic	-832554	NM_204798	395579	NM_204798	ENSGALG00010009198	KCNN2	SK2	potassium calcium-activated channel subfamily N member 2	protein-coding
chr5	39313551	39313972	+	104	Intergenic	-25940	NR_105512	102465971	NR_105512		MIR6645	gga-mir-6645	microRNA 6645	ncRNA
chr22	1413152	1413548	+	104	Intergenic	-2225	NM_204115	373904	NM_204115	ENSGALG00010019652	TNFRSF10B	TVB	tumor necrosis factor receptor superfamily, member 10b	protein-coding
chr1	28318176	28318413	+	104	Intergenic	252883	NM_001030735	417783	NM_001030735	ENSGALG00010001224	DNAJB9	-	DnaJ heat shock protein family (Hsp40) member B9	protein-coding
chr1	132630877	132631084	+	104	Intergenic	-21435	NM_205346	396290	NM_205346	ENSGALG00010002942	GABRB3	-	gamma-aminobutyric acid type A receptor beta3 subunit	protein-coding
chr1	150797027	150797926	+	104	Intergenic	-1356833	NR_031408	777938	NR_031408	ENSGALG00010006322	MIR17	MIRN17|gga-mir-17|mir-17	microRNA 17	ncRNA
chr4	91145605	91145900	+	104	Intergenic	64919	NR_105434	102466175	NR_105434		MIR3594	gga-mir-3594	microRNA 3594	ncRNA
chrZ	57400110	57400443	+	104	Intergenic	-121751	NM_001137650
NW_020110135.1	9013	9486	+	103
chr8	11314113	11315855	+	103	Intergenic	134058	NR_003250	768251	NR_003250		AMY1AP	-	hepatic amylase pseudogene	pseudo
chrZ	4999511	4999951	+	103	Intergenic	2102958	NM_001031404	426890	NM_001031404	ENSGALG00010011456	KIAA1328	hinderin	KIAA1328	protein-coding
chrW	5524904	5526028	+	103	Intergenic	-418926	NM_204191	374014	NM_204191	ENSGALG00010012781	SPIN1L	SPIN|SPIN1|SPIN1W|SPINW|chSpin-W	spindlin 1 like	protein-coding
chr1	101558013	101558411	+	103	Intergenic	-791204	NM_204737	395489	NM_204737	ENSGALG00010007429	C21orf91	C1H21ORF91	C21orf91 homolog	protein-coding
NW_020110165.1	930381	934000	+	103
chr1	79784097	79784351	+	103	Intergenic	122397	NM_001031485	427952	NM_001031485	ENSGALG00010022167	WDR3	-	WD repeat domain 3	protein-coding
chr1	170787708	170788084	+	103	Intergenic	-70058	NR_031410	777940	NR_031410	ENSGALG00010004678	MIR15A	MIRN15A|gga-mir-15a|mir-15a	microRNA 15a	ncRNA
NW_020110159.1	179257	181231	+	103
NW_020110167.1	385993	387123	+	103
chr2	56136272	56136651	+	103	Intergenic	1904	NR_128269	104795944	NR_128269	ENSGALG00010008925	MIR7458-2	gga-mir-7458-2	microRNA 7458-2	ncRNA
chr2	15322038	15322503	+	103	Intergenic	-3920	NM_001195401	428413	NM_001195401	ENSGALG00010005176	BAMBI	-	BMP and activin membrane bound inhibitor	protein-coding
chrW	3574860	3576456	+	103	Intergenic	-658595	NR_031502	777884	NR_031502	ENSGALG00010013855	MIR122-2	MIRN122A-2|gga-mir-122-2|gga-mir-122a-2	microRNA 122-2	ncRNA
chr13	543730	545025	+	103	Intergenic	834577	NM_001111131	497224	NM_001111131	ENSGALG00010010992	PCDHAC2	CNRC02|PCHD	protocadherin alpha subfamily C, 2	protein-coding
chr1	76244084	76244291	+	103	Intergenic	153451	NM_205226	396151	NM_205226	ENSGALG00010023020	OVST	-	ovostatin	protein-coding
chrZ	12971860	12972531	+	103	intron	17882	NM_001144849	431585	NM_001144849	ENSGALG00010012485	C6	-	complement C6	protein-coding
chr1	90892047	90892264	+	103	Intergenic	474144	NM_205430	396402	NM_205430	ENSGALG00010006244	EPHA3	CEK4|ETK1	EPH receptor A3	protein-coding
NW_020110165.1	1601065	1601345	+	103
NW_020109765.1	12771	12978	+	103
chr33	4389138	4389478	+	103	Intergenic	262715	NM_001257372	425613	NM_001257372		MARS	-	methionyl-tRNA synthetase	protein-coding
chr2	11381429	11381817	+	103	Intergenic	-58321	NM_001031511	428411	NM_001031511	ENSGALG00010005472	PFKP	-	phosphofructokinase, platelet	protein-coding
NW_020110159.1	22924	23537	+	103
NW_020110157.1	35886	37746	+	103
chrZ	65578247	65578551	+	103	Intergenic	238613	NM_001006583	427307	NM_001006583	ENSGALG00010005594	MRPL50	-	mitochondrial ribosomal protein L50	protein-coding
chr3	95705397	95705851	+	103	Intergenic	-148315	NM_205002	395852	NM_205002	ENSGALG00010003117	ID2	-	inhibitor of DNA binding 2, HLH protein	protein-coding
NW_020110157.1	14149	14728	+	103
chr27	1083487	1084641	+	103	Intergenic	-1191947	NM_001007473	395343	NM_001007473		DAD1	-	defender against cell death 1	protein-coding
chr2	133689618	133689944	+	103	Intergenic	1126637	NM_001030949	420276	NM_001030949	ENSGALG00010008433	EBAG9	-	estrogen receptor binding site associated, antigen, 9	protein-coding
chr4	76154462	76154957	+	103	Intergenic	-19877	NM_204829	395631	NM_204829	ENSGALG00010011096	LDB2	CLIM-1	LIM domain binding 2	protein-coding
chrZ	79787584	79788209	+	103	Intergenic	-925761	NM_204433	395076	NM_204433	ENSGALG00010001144	CDKN2B	CDKN2A	cyclin dependent kinase inhibitor 2B	protein-coding
chr18	10976888	10977205	+	102	Intergenic	-201601	NM_204411	386572	NM_204411	ENSGALG00010029705	GRB2	-	growth factor receptor bound protein 2	protein-coding
NW_020109792.1	8620	8786	+	102
chr2	27113698	27114326	+	102	Intergenic	223400	NM_204917	395748	NM_204917	ENSGALG00010004060	ETV1	ER81	ETS variant 1	protein-coding
chr27	118069	118790	+	102	Intergenic	-2157582	NM_001007473	395343	NM_001007473		DAD1	-	defender against cell death 1	protein-coding
chr1	102949324	102949736	+	102	Intergenic	-840858	NR_132108	105841164	NR_132108		MIR155HG	BIC	MIR155 host gene	ncRNA
chrZ	56074361	56074877	+	102	Intergenic	-310883	NM_001006575	427124	NM_001006575	ENSGALG00010012574	PHAX	RNUXA	phosphorylated adaptor for RNA export	protein-coding
chr2	146780115	146780656	+	102	Intergenic	878278	NR_035271	100315831	NR_035271	ENSGALG00010010281	MIR1770	gga-mir-1770	microRNA 1770	ncRNA
chrZ	80409713	80410029	+	102	Intergenic	798061	NM_205481
NW_020109864.1	76	689	+	102
chr1	100410830	100411752	+	102	Intergenic	15531	NR_031399	777928	NR_031399	ENSGALG00010009004	MIRLET7C	MIRNLET7C|gga-let-7c|let-7c	microRNA let-7c	ncRNA
chr2	142222206	142222774	+	102	Intergenic	-114450	NM_205217	396140	NM_205217	ENSGALG00010009777	ST3GAL1	SIAT4A	ST3 beta-galactoside alpha-2,3-sialyltransferase 1	protein-coding
NW_020110152.1	24304	24588	+	102
chr7	28513563	28514139	+	102	Intergenic	-21907	NM_204736	395488	NM_204736	ENSGALG00010020896	MARCO	COL22A1	macrophage receptor with collagenous structure	protein-coding
chr11	1072894	1073603	+	102	promoter-TSS	-744	NM_001277118	415664	NM_001277118	ENSGALG00010025870	LOC415664	NADB-LER5	uncharacterized oxidoreductase-like	protein-coding
chr15	11093130	11094208	+	102	Intergenic	-18422	NM_001031472	427717	NM_001031472	ENSGALG00010000215	SF3A1	-	splicing factor 3a subunit 1	protein-coding
chr31	2090320	2090563	+	102	Intergenic	-536163	NM_001184759	100431102	NM_001184759		APEX1	-	apurinic/apyrimidinic endodeoxyribonuclease 1	protein-coding
chr12	371487	371702	+	102	Intergenic	-270361	NM_001318409	415891	NM_001318409	ENSGALG00010028015	DUSP7	-	dual specificity phosphatase 7	protein-coding
NW_020109781.1	4787	6285	+	102
chr1	118913558	118915317	+	102	Intergenic	652994	NM_001006259	418595	NM_001006259	ENSGALG00010002137	PDK3	-	pyruvate dehydrogenase kinase 3	protein-coding
NW_020110167.1	731717	734363	+	102
chr2	57060557	57061007	+	102	Intergenic	-122102	NM_204647	395359	NM_204647	ENSGALG00010007334	SALL3	SAL2	spalt like transcription factor 3	protein-coding
chr1	118762910	118763462	+	102	Intergenic	804245	NM_001006259	418595	NM_001006259	ENSGALG00010002137	PDK3	-	pyruvate dehydrogenase kinase 3	protein-coding
chr3	86073490	86073911	+	102	Intergenic	343826	NM_001038586	428642	NM_001038586	ENSGALG00010001502	LGSN	GLULD1|LGS	lengsin, lens protein with glutamine synthetase domain	protein-coding
chr8	11391742	11394136	+	102	Intergenic	56103	NR_003250	768251	NR_003250		AMY1AP	-	hepatic amylase pseudogene	pseudo
chr2	77358444	77358913	+	102	Intergenic	-461630	NR_035100	100315876	NR_035100	ENSGALG00010001022	MIR1613	MIR1613-1|gga-mir-1613|gga-mir-1613-1	microRNA 1613	ncRNA
chr31	2031461	2032287	+	102	Intergenic	-594730	NM_001184759	100431102	NM_001184759		APEX1	-	apurinic/apyrimidinic endodeoxyribonuclease 1	protein-coding
chr13	551982	552252	+	102	Intergenic	826837	NM_001111131	497224	NM_001111131	ENSGALG00010010992	PCDHAC2	CNRC02|PCHD	protocadherin alpha subfamily C, 2	protein-coding
NW_020110161.1	91509	95894	+	102
chrZ	76288743	76289597	+	102	Intergenic	2442930	NR_031499	777880	NR_031499	ENSGALG00010001394	MIR31	MIRN31|gga-mir-31	microRNA 31	ncRNA
NW_020110163.1	566890	567506	+	102
chr2	8628370	8629076	+	102	Intergenic	-1097	NM_204928	395768	NM_204928	ENSGALG00010024924	MNX1	HB9|HLXB9	motor neuron and pancreas homeobox 1	protein-coding
NW_020109764.1	6879	7559	+	102
chr1	95401894	95402271	+	101	Intergenic	-167706	NR_035309	100315900	NR_035309	ENSGALG00010008993	MIR1806	gga-mir-1806	microRNA 1806	ncRNA
chr1	123079164	123079809	+	101	Intergenic	27847	NM_204407	378928	NM_204407	ENSGALG00010001488	GRPR	-	gastrin releasing peptide receptor	protein-coding
chr24	10634	11218	+	101	Intergenic	46786	NR_035259	100315929	NR_035259	ENSGALG00010026387	MIR1758	gga-mir-1758	microRNA 1758	ncRNA
NW_020110133.1	3999	4236	+	101
chr5	7549393	7549792	+	101	Intergenic	124204	NM_001271982	408182	NM_001271982	ENSGALG00010021545	CYB5R2	b5R.2|b5r	cytochrome b5 reductase 2	protein-coding
chr19	4404185	4404761	+	101	intron	712	NM_205290	396227	NM_205290		HSPB1	cHsp25|hsp25	heat shock protein family B (small) member 1	protein-coding
chr8	11416611	11417256	+	101	Intergenic	32109	NR_003250	768251	NR_003250		AMY1AP	-	hepatic amylase pseudogene	pseudo
chr12	15500401	15501265	+	101	Intergenic	189003	NM_001031409	426961	NM_001031409	ENSGALG00010020005	EOGT	AER61|AOS4|C12H3orf64|C3ORF64|EOGT1	EGF domain specific O-linked N-acetylglucosamine transferase	protein-coding
chrZ	35763191	35763400	+	101	Intergenic	-1362	NM_001031424	427254	NM_001031424	ENSGALG00010015852	ZFAND5	ZA20D2	zinc finger AN1-type containing 5	protein-coding
chr27	90401	90766	+	101	Intergenic	-2185428	NM_001007473	395343	NM_001007473		DAD1	-	defender against cell death 1	protein-coding
NW_020110167.1	1237185	1237651	+	101
chr11	17401654	17403721	+	101	Intergenic	-41051	NM_205138	396039	NM_205138	ENSGALG00010007175	FOXC2	-	forkhead box C2	protein-coding
chr1	142846462	142847239	+	101	Intergenic	333754	NM_204824	395625	NM_204824	ENSGALG00010015042	EFNB2	-	ephrin B2	protein-coding
chr1	115946773	115948261	+	101	Intergenic	-197327	NM_204593	395285	NM_204593	ENSGALG00010002261	NR0B1	DAX1	nuclear receptor subfamily 0 group B member 1	protein-coding
chr3	1697757	1698830	+	101	Intergenic	233466	NM_001031031	421199	NM_001031031	ENSGALG00010017162	BCL11A	-	BCL11 transcription factor A	protein-coding
chr1	149689293	149689807	+	101	Intergenic	-248907	NR_031408	777938	NR_031408	ENSGALG00010006322	MIR17	MIRN17|gga-mir-17|mir-17	microRNA 17	ncRNA
chr17	2609866	2610367	+	101	intron	139699	NM_204293	374169	NM_204293	ENSGALG00010028762	CACNA1B	Cav2.2	calcium voltage-gated channel subunit alpha1 B	protein-coding
chr1	109903159	109903747	+	101	Intergenic	-336298	NM_204609	395313	NM_204609	ENSGALG00010013809	MX1	GTPase|MX	myxovirus (influenza virus) resistance 1, interferon-inducible protein p78 (mouse)	protein-coding
chr1	165875078	165875723	+	101	Intergenic	1045565	NM_001040463	418826	NM_001040463	ENSGALG00010002967	OLFM4	olfactomedin-4	olfactomedin 4	protein-coding
chr3	5801085	5801853	+	101	Intergenic	139487	NM_204732	395484	NM_204732	ENSGALG00010019275	CTAGE1	OTOR	cutaneous T-cell lymphoma-associated antigen 1	protein-coding
chr3	97622414	97623109	+	101	Intergenic	-236476	NM_204401	378919	NM_204401	ENSGALG00010002848	TRIB2	TRB2	tribbles pseudokinase 2	protein-coding
chr3	12335682	12336648	+	101	Intergenic	-55250	NM_001199443	416746	NM_001199443	ENSGALG00010018004	CDC42BPA	-	CDC42 binding protein kinase alpha	protein-coding
chr27	2099564	2099864	+	101	Intergenic	-176297	NM_001007473	395343	NM_001007473		DAD1	-	defender against cell death 1	protein-coding
chr5	31430532	31430982	+	101	Intergenic	-7291	NM_204803	395588	NM_204803	ENSGALG00010005359	MEIS2	Meis2a.1|Meis2a.2	Meis homeobox 2	protein-coding
chrZ	80905407	80906105	+	101	Intergenic	302176	NM_205481
chr1	151070504	151071357	+	101	Intergenic	-1630287	NR_031408	777938	NR_031408	ENSGALG00010006322	MIR17	MIRN17|gga-mir-17|mir-17	microRNA 17	ncRNA
chr1	139885769	139886280	+	101	Intergenic	363072	NM_001162399	395530	NM_001162399	ENSGALG00010014128	COL4A1	-	collagen type IV alpha 1 chain	protein-coding
chr6	18015136	18015831	+	101	Intergenic	-5927	NM_204793	395574	NM_204793	ENSGALG00010021060	PAX2	PAX-2	paired box 2	protein-coding
NW_020109892.1	216	2179	+	101
chrZ	68180974	68181718	+	101	Intergenic	-506547	NR_105605	102465717	NR_105605	ENSGALG00010007752	MIR7437	gga-mir-7437	microRNA 7437	ncRNA
chr3	12333134	12335051	+	101	Intergenic	-57323	NM_001199443	416746	NM_001199443	ENSGALG00010018004	CDC42BPA	-	CDC42 binding protein kinase alpha	protein-coding
chr1	173130662	173130942	+	101	Intergenic	-224301	NM_001030827	418894	NM_001030827		UFM1	UBFM1	ubiquitin fold modifier 1	protein-coding
chr2	8170468	8170832	+	101	intron	5200	NM_204821	395615	NM_204821		SHH	ShhNC	sonic hedgehog	protein-coding
chr1	140653236	140653525	+	101	Intergenic	-41218	NM_001030815	418760	NM_001030815	ENSGALG00010013110	ANKRD10	-	ankyrin repeat domain 10	protein-coding
chr6	34515326	34515652	+	101	Intergenic	-755179	NM_001277384	423968	NM_001277384	ENSGALG00010001353	GLRX3	TXNL2	glutaredoxin 3	protein-coding
chr1	169153553	169153827	+	101	Intergenic	-31678	NM_001081701	418848	NM_001081701	ENSGALG00010003713	SPERT	CBY2	spermatid associated	protein-coding
NW_020110163.1	738769	738959	+	101
chr14	16182975	16183648	+	101	Intergenic	-819618	NM_001039098	427006	NM_001039098	ENSGALG00010017068	ZP2	ZPA	zona pellucida glycoprotein 2	protein-coding
chrZ	78864127	78864699	+	101	Intergenic	-2278	NM_204433	395076	NM_204433	ENSGALG00010001144	CDKN2B	CDKN2A	cyclin dependent kinase inhibitor 2B	protein-coding
chrZ	3160936	3161466	+	101	Intergenic	1009857	NM_204286	374159	NM_204286	ENSGALG00010012088	ATP5F1AZ	ATP5A1|ATP5A1Z	ATP synthase F1 subunit alpha Z chromosome	protein-coding
chrZ	4076461	4076943	+	100	Intergenic	1925358	NM_204286	374159	NM_204286	ENSGALG00010012088	ATP5F1AZ	ATP5A1|ATP5A1Z	ATP synthase F1 subunit alpha Z chromosome	protein-coding
chr3	5710533	5711099	+	100	Intergenic	48834	NM_204732	395484	NM_204732	ENSGALG00010019275	CTAGE1	OTOR	cutaneous T-cell lymphoma-associated antigen 1	protein-coding
chr1	9546619	9548520	+	100	Intergenic	-112190	NM_204242	374089	NM_204242	ENSGALG00010006251	SEMA3E	semaphorin-3E	semaphorin 3E	protein-coding
NW_020110161.1	55811	55992	+	100
chrZ	80264486	80264893	+	100	Intergenic	943243	NM_205481
chr2	149160050	149160241	+	100	Intergenic	163023	NM_001277760	769491	NM_001277760	ENSGALG00010009598	LOC769491	FK1L|FK2	feather keratin 1-like	protein-coding
chr1	58066807	58067226	+	100	Intergenic	-138697	NM_204886	395702	NM_204886		MTPN	-	myotrophin	protein-coding
chr13	19012908	19014369	+	100	Intergenic	63686	NM_204136	373931	NM_204136	ENSGALG00010016647	EGR1	-	early growth response 1	protein-coding
chr9	17364528	17364993	+	100	Intergenic	-10729	NM_001006552	424970	NM_001006552	ENSGALG00010018039	TTC14	-	tetratricopeptide repeat domain 14	protein-coding
chr2	53319025	53319503	+	100	Intergenic	1092265	NM_001006370	420785	NM_001006370	ENSGALG00010008340	PDIA4	-	protein disulfide isomerase family A member 4	protein-coding
chr8	9848439	9848844	+	100	Intergenic	822494	NM_205423	396394	NM_205423	ENSGALG00010021027	PLA2G4A	PLA2G4	phospholipase A2 group IVA	protein-coding
chr3	106747265	106749227	+	100	Intergenic	366617	NM_001317339	422030	NM_001317339	ENSGALG00010011230	OvoDA1	GALN1	Ovodefensin A1	protein-coding
chr27	2254107	2254531	+	100	Intergenic	-21692	NM_001007473	395343	NM_001007473		DAD1	-	defender against cell death 1	protein-coding
NW_020110133.1	819	2731	+	100
chr8	13700472	13700917	+	100	Intergenic	23821	NM_001277556	424481	NM_001277556		RWDD3	-	RWD domain containing 3	protein-coding
NW_020110136.1	68	387	+	100
chr2	124464973	124465234	+	100	Intergenic	-92294	NM_001277413	420219	NM_001277413	ENSGALG00010011019	NECAB1	EFCBP1	N-terminal EF-hand calcium binding protein 1	protein-coding
chr27	4208838	4209318	+	100	Intergenic	89269	NM_001292069	428274	NM_001292069	ENSGALG00010026232	PSMC5	-	proteasome 26S subunit, ATPase 5	protein-coding
NW_020109825.1	17911	19622	+	100
chr1	97668511	97669057	+	100	Intergenic	1797717	NM_001030793	418469	NM_001030793	ENSGALG00010007751	HSPA13	STCH	heat shock protein family A (Hsp70) member 13	protein-coding
NW_020110160.1	278446	278960	+	100
chr31	3304132	3304514	+	100	intron	-3888	NM_001318406	429646	NM_001318406	ENSGALG00010005446	CHIR6B6	CHIR-AB1|CHIR-B6|CHIR1B6	cluster homolog of immunoglobulin like receptor 6B 6	protein-coding
chr1	193416634	193417172	+	100	intron	208716	NM_001354731	395406	NM_001354731	ENSGALG00010009135	TENM4	ODZ4|TEN4	teneurin transmembrane protein 4	protein-coding
NW_020110116.1	7	1742	+	100
chrW	3590936	3592375	+	100	Intergenic	-674592	NR_031502	777884	NR_031502	ENSGALG00010013855	MIR122-2	MIRN122A-2|gga-mir-122-2|gga-mir-122a-2	microRNA 122-2	ncRNA
chr4	43370593	43371068	+	100	Intergenic	14789	NM_204966	395813	NM_204966		HAND2	dHAND	heart and neural crest derivatives expressed 2	protein-coding
chr2	148590706	148591119	+	100	Intergenic	63668	NM_205025	395881	NM_205025	ENSGALG00010008355	MAFA	L-MAF|MAFL	MAF bZIP transcription factor A	protein-coding
chr1	151924632	151925137	+	100	Intergenic	-2130493	NM_204800	395584	NM_204800	ENSGALG00010000711	SPRY2	-	sprouty RTK signaling antagonist 2	protein-coding
chr28	5060603	5065399	+	100	Intergenic	-15767	NM_001006343	420162	NM_001006343	ENSGALG00010028221	TNFAIP8L1	TIPE1	TNF alpha induced protein 8 like 1	protein-coding
NW_020110075.1	13326	13857	+	99
NW_020110158.1	391341	391865	+	99
chrZ	51051618	51052271	+	99	Intergenic	-307605	NM_204941	395783	NM_204941	ENSGALG00010012470	CHD1	CHD-Z|CHD1Z|CHDZ	chromodomain helicase DNA binding protein 1Z	protein-coding
NW_020110162.1	883306	883837	+	99
chrZ	38958245	38958485	+	99	Intergenic	474504	NM_204237	374080	NM_204237	ENSGALG00010015946	TLE4	Grg4|TLE4Z1	transducin like enhancer of split 4	protein-coding
chr3	5745094	5745564	+	99	Intergenic	83347	NM_204732	395484	NM_204732	ENSGALG00010019275	CTAGE1	OTOR	cutaneous T-cell lymphoma-associated antigen 1	protein-coding
chr2	132922317	132922918	+	99	Intergenic	359473	NM_001030949	420276	NM_001030949	ENSGALG00010008433	EBAG9	-	estrogen receptor binding site associated, antigen, 9	protein-coding
chr2	3531015	3531368	+	99	intron	16056	NM_205159	396067	NM_205159	ENSGALG00010025568	MYL3	MLC|MLC1c/1s	myosin, light chain 3, alkali; ventricular, skeletal, slow	protein-coding
NW_020109990.1	65	300	+	99
chr2	94550344	94550712	+	99	Intergenic	323742	NM_001321607	421027	NM_001321606	ENSGALG00010001203	TMX3	TXNDC10	thioredoxin related transmembrane protein 3	protein-coding
chr8	227096	228074	+	99	Intergenic	216936	NM_001001473	414140	NM_001001473	ENSGALG00010011790	AMY2A	-	amylase, alpha 2A (pancreatic)	protein-coding
NW_020110165.1	866754	869153	+	99
chr1	123069353	123070043	+	99	Intergenic	37635	NM_204407	378928	NM_204407	ENSGALG00010001488	GRPR	-	gastrin releasing peptide receptor	protein-coding
chrZ	42111858	42112230	+	99	Intergenic	-79321	NM_204705	395444	NM_204705	ENSGALG00010008879	HABP4	-	hyaluronan binding protein 4	protein-coding
chr4	42616585	42616840	+	99	Intergenic	404842	NM_001006445	422558	NM_001006445	ENSGALG00010004457	AGA	-	aspartylglucosaminidase	protein-coding
chr33	7769759	7771015	+	99	Intergenic	46325	NM_001318418	424136	NM_001031253	ENSGALG00010022517	HNRNPA1	HNRNPA3	heterogeneous nuclear ribonucleoprotein A1	protein-coding
chr1	111153353	111154380	+	99	Intergenic	69121	NM_204682	395417	NM_204682	ENSGALG00010011896	SIK1	SIK2|SNF1LK	salt inducible kinase 1	protein-coding
chr13	19162542	19162716	+	99	Intergenic	212677	NM_204136	373931	NM_204136	ENSGALG00010016647	EGR1	-	early growth response 1	protein-coding
NW_020110107.1	9875	10139	+	99
chr3	17947	18454	+	99	Intergenic	-56621	NM_001287205	395796	NM_001287205	ENSGALG00010016773	RPS27A	UBA80	ribosomal protein S27a	protein-coding
NW_020110162.1	407498	408392	+	99
chr31	4812778	4813230	+	99	Intergenic	116287	NM_207180	395364	NM_207180	ENSGALG00010004995	PIT54	PIT 54	PIT54 protein	protein-coding
NW_020110157.1	53822	56554	+	99
chr9	20139403	20140254	+	99	Intergenic	24025	NR_001594	379037	NR_001594		TERC	-	telomerase RNA component	ncRNA
chr12	20373234	20373684	+	99	Intergenic	-236420	NM_001277840	416129	NM_001277840	ENSGALG00010021916	MRPS25	-	mitochondrial ribosomal protein S25	protein-coding
NW_020110165.1	1157763	1158442	+	99
chr1	184325823	184326019	+	99	Intergenic	-168494	NM_205262	396198	NM_205262	ENSGALG00010008178	PGR	NR3C3	progesterone receptor	protein-coding
chr1	123533472	123534083	+	99	Intergenic	37400	NM_001006262	418625	NM_001006262	ENSGALG00010001461	ASB9	ASB-9	ankyrin repeat and SOCS box containing 9	protein-coding
chr1	193844046	193844275	+	99	Intergenic	-459432	NM_213574	404751	NM_213574	ENSGALG00010001957	NDUFC2	-	NADH dehydrogenase (ubiquinone) 1, subcomplex unknown, 2, 14.5kDa	protein-coding
chr1	84293705	84293945	+	99	Intergenic	15935	NM_001012820	418357	NM_001012820	ENSGALG00010004451	CLDND1	-	claudin domain containing 1	protein-coding
chr1	107605595	107605927	+	99	Intergenic	-98956	NM_205227	396152	NM_205227	ENSGALG00010012917	RUNX1	-	runt-related transcription factor 1	protein-coding
chr4	67837971	67838310	+	99	Intergenic	201119	NM_001277822	422774	NM_001277822	ENSGALG00010013846	YIPF7	-	Yip1 domain family member 7	protein-coding
chr1	38781687	38782437	+	99	intron	31492	NM_001159347	417869	NM_001159347	ENSGALG00010013648	NAV3	-	neuron navigator 3	protein-coding
chrZ	1657819	1658152	+	99	Intergenic	-96111	NM_001302166	101749130	NM_001302166	ENSGALG00010011367	IER3IP1	-	immediate early response 3 interacting protein 1	protein-coding
chr1	153140677	153141484	+	99	Intergenic	-914297	NM_204800	395584	NM_204800	ENSGALG00010000711	SPRY2	-	sprouty RTK signaling antagonist 2	protein-coding
chr1	194873419	194873904	+	99	intron	414	NM_001005346	419088	NM_001005346	ENSGALG00010002282	TSKU	C-TSK|C-TSKB|EIIH|LRRC54|TSK	tsukushi, small leucine rich proteoglycan	protein-coding
chr8	28135982	28136195	+	99	Intergenic	3429	NM_204951	395794	NM_204951		FOXD3	-	forkhead box D3	protein-coding
NW_020110157.1	52752	53190	+	99
chr4	237100	237910	+	99	Intergenic	-27460	NR_031432	777812	NR_031432	ENSGALG00010019928	MIR223	MIRN223|gga-mir-223|mir-223	microRNA 223	ncRNA
NW_020110165.1	1156786	1157140	+	99
NW_020110158.1	389285	390615	+	99
chr3	5740932	5741832	+	99	Intergenic	79400	NM_204732	395484	NM_204732	ENSGALG00010019275	CTAGE1	OTOR	cutaneous T-cell lymphoma-associated antigen 1	protein-coding
NW_020110167.1	411111	412712	+	99
chr27	731140	731320	+	99	Intergenic	-1544781	NM_001007473	395343	NM_001007473		DAD1	-	defender against cell death 1	protein-coding
chr15	213795	214012	+	99	Intergenic	173737	NM_001030652	416766	NM_001030652	ENSGALG00010024164	SNAP29	-	synaptosome associated protein 29	protein-coding
chr1	77134559	77134781	+	99	Intergenic	-173591	NM_001037839	427944	NM_001037839	ENSGALG00010021372	CD86	-	CD86 molecule	protein-coding
chr8	228672	229474	+	99	Intergenic	215448	NM_001001473	414140	NM_001001473	ENSGALG00010011790	AMY2A	-	amylase, alpha 2A (pancreatic)	protein-coding
chr23	6023699	6024388	+	99	Intergenic	-41477	NM_001044676	693253	NM_001044676		NNF1	PMF1	Nnf1 protein	protein-coding
chr1	10114941	10115677	+	99	Intergenic	-260668	NM_001177322	768444	NM_001177322	ENSGALG00010010410	CACNA2D1	-	calcium voltage-gated channel auxiliary subunit alpha2delta 1	protein-coding
chrZ	60716285	60716510	+	99	Intergenic	42768	NR_031505	777887	NR_031505	ENSGALG00010007754	MIR9-2	MIRN9-2|gga-mir-9-2|mir-9-2	microRNA 9-2	ncRNA
chr11	12057322	12057869	+	98	Intergenic	-61778	NM_001004371	415797	NM_001004371	ENSGALG00010007302	CDH11	cadherin-11	cadherin 11	protein-coding
NW_020110117.1	8770	10132	+	98
chr31	2483785	2485007	+	98	Intergenic	-142208	NM_001184759	100431102	NM_001184759		APEX1	-	apurinic/apyrimidinic endodeoxyribonuclease 1	protein-coding
chr4	27266321	27266870	+	98	Intergenic	384324	NM_214672	408048	NM_214672	ENSGALG00010009214	PCDH10	OLpcad	protocadherin 10	protein-coding
chr16	1093491	1093937	+	98	Intergenic	-4113	NR_128270	104795945	NR_128270		MIR7480-3	gga-mir-7480-3	microRNA 7480-3	ncRNA
chr22	4196788	4197307	+	98	Intergenic	-24609	NM_001001614	414743	NM_001001614	ENSGALG00010018590	TGFA	-	transforming growth factor alpha	protein-coding
chr1	114649293	114649928	+	98	Intergenic	-40301	NM_001277736	418582	NM_001277736	ENSGALG00010002310	PRRG1	-	proline rich and Gla domain 1	protein-coding
chr1	117489865	117490752	+	98	Intergenic	-301742	NM_205299	396236	NM_205299	ENSGALG00010001982	DMD	-	dystrophin	protein-coding
chr1	151596721	151597478	+	98	Intergenic	-2156456	NR_031408	777938	NR_031408	ENSGALG00010006322	MIR17	MIRN17|gga-mir-17|mir-17	microRNA 17	ncRNA
chrZ	80287294	80288073	+	98	Intergenic	920249	NM_205481
chr2	139750765	139751393	+	98	Intergenic	15147	NM_001030952	420332	NM_001030952	ENSGALG00010007986	MYC	c-myc	v-myc avian myelocytomatosis viral oncogene homolog	protein-coding
chr33	3559039	3559416	+	98	Intergenic	-76472	NM_001319014	776487	NM_001319014		GR42L6	-	G-protein coupled receptor 42-like 6	protein-coding
chr3	6328121	6330259	+	98	Intergenic	667208	NM_204732	395484	NM_204732	ENSGALG00010019275	CTAGE1	OTOR	cutaneous T-cell lymphoma-associated antigen 1	protein-coding
chr3	91190959	91191282	+	98	Intergenic	-203619	NM_001031087	421902	NM_001031087	ENSGALG00010002395	CLN8	-	ceroid-lipofuscinosis, neuronal 8	protein-coding
chrZ	237691	238621	+	98	Intergenic	44312	NR_035080	100315732	NR_035080	ENSGALG00010012825	MIR1594	gga-mir-1594	microRNA 1594	ncRNA
chr25	534001	536657	+	98	Intergenic	-68617	NM_205506	396506	NM_205506	ENSGALG00010028048	S100A10	P11	S100 calcium binding protein A10	protein-coding
chrZ	15481418	15481689	+	98	Intergenic	-290120	NM_205069	395951	NM_205069	ENSGALG00010015624	ITGA1	-	integrin subunit alpha 1	protein-coding
chr2	36498221	36498556	+	98	Intergenic	-308376	NM_001080873	769415	NM_001080873		ENS-1	-	ENS-1	protein-coding
NW_020109766.1	2366	2601	+	98
NW_020110167.1	285562	287538	+	98
chr1	52144992	52145393	+	98	Intergenic	-7823	NM_205144	396049	NM_205144	ENSGALG00010015191	TOM1	TOM-1B|tom-1A	target of myb1 membrane trafficking protein	protein-coding
chrZ	64632828	64633203	+	98	Intergenic	124420	NR_105651	102465747	NR_105651		MIR7481	gga-mir-7481	microRNA 7481	ncRNA
chr1	196295726	196296326	+	98	Intergenic	-65292	NM_001012546	419064	NM_001012546		PLEKHB1	-	pleckstrin homology domain containing B1	protein-coding
chr12	140334	141351	+	98	Intergenic	-501113	NM_001318409	415891	NM_001318409	ENSGALG00010028015	DUSP7	-	dual specificity phosphatase 7	protein-coding
chrZ	57010105	57010488	+	98	Intergenic	268229	NM_001137650
chr1	171130560	171131173	+	98	Intergenic	-90124	NM_001030826	418874	NM_001030826	ENSGALG00010002864	RNASEH2B	DLEU8	ribonuclease H2 subunit B	protein-coding
chr4	50257275	50257621	+	98	Intergenic	127772	NM_001006451	422648	NM_001006451	ENSGALG00010004283	DCK	GgdCK	deoxycytidine kinase	protein-coding
chr23	734028	734621	+	98	Intergenic	11962	NM_001030890	419558	NM_001030890	ENSGALG00010012995	SERINC2	TDE2L	serine incorporator 2	protein-coding
chrZ	16471476	16471777	+	98	Intergenic	19012	NR_035119	100315913	NR_035119	ENSGALG00010015602	MIR1631	gga-mir-1631	microRNA 1631	ncRNA
chr6	1185991	1186156	+	98	Intergenic	30879	NR_105645	102465743	NR_105645	ENSGALG00010025287	MIR7478	gga-mir-7478	microRNA 7478	ncRNA
NW_020110136.1	21127	22046	+	98
chr1	48451064	48451958	+	98	Intergenic	-85573	NR_105449	102466686	NR_105449	ENSGALG00010014230	MIR6581	gga-mir-6581	microRNA 6581	ncRNA
chr2	11629751	11630984	+	98	Intergenic	-186745	NM_001080874	769673	NM_001080874	ENSGALG00010002022	ERNI	-	early response to neural induction ERNI	protein-coding
chr7	33011360	33011713	+	98	intron	266809	NM_001012921
chr2	57869035	57869476	+	98	Intergenic	122650	NR_105627	102465731	NR_105627	ENSGALG00010008930	MIR7459	gga-mir-7459	microRNA 7459	ncRNA
chr28	5071414	5074288	+	98	Intergenic	-25617	NM_001006343	420162	NM_001006343	ENSGALG00010028221	TNFAIP8L1	TIPE1	TNF alpha induced protein 8 like 1	protein-coding
chrZ	49627037	49627345	+	98	Intergenic	857389	NR_105519	102465381	NR_105519	ENSGALG00010010818	MIR6651	gga-mir-6651	microRNA 6651	ncRNA
NW_020110145.1	18859	19023	+	98
chr1	43588923	43589204	+	98	Intergenic	-132692	NM_001168002	374244	NM_001168002	ENSGALG00010013285	ATP2B1	-	ATPase plasma membrane Ca2+ transporting 1	protein-coding
chr1	40727662	40727877	+	98	Intergenic	642657	NM_001030363	395633	NM_001030363	ENSGALG00010012264	MYF5	myf-5	myogenic factor 5	protein-coding
chr13	19107640	19107805	+	98	Intergenic	157770	NM_204136	373931	NM_204136	ENSGALG00010016647	EGR1	-	early growth response 1	protein-coding
NW_020110113.1	19186	19757	+	98
chr3	38443959	38444215	+	98	Intergenic	-525328	NM_001031062	421511	NM_001031062	ENSGALG00010009289	GPR137B	TM7SF1	G protein-coupled receptor 137B	protein-coding
chr1	177623582	177624140	+	98	Intergenic	-24540	NM_001113571	418931	NM_001113571	ENSGALG00010005143	GTF3A	-	general transcription factor IIIA	protein-coding
chrZ	51128009	51128705	+	98	Intergenic	-231192	NM_204941	395783	NM_204941	ENSGALG00010012470	CHD1	CHD-Z|CHD1Z|CHDZ	chromodomain helicase DNA binding protein 1Z	protein-coding
chr30	1137544	1138264	+	98	Intergenic	-3255	NM_001115081	426086	NM_001115081	ENSGALG00010002533	LPAR2	EDG4	lysophosphatidic acid receptor 2	protein-coding
chr1	195320034	195320910	+	97	intron	5303	NM_204784	395562	NM_204784	ENSGALG00010002356	WNT11	WNT-11	Wnt family member 11	protein-coding
chr14	90085	90405	+	97	Intergenic	410790	NM_001277156	416414	NM_001277156	ENSGALG00010020171	RRN3	-	RRN3 homolog, RNA polymerase I transcription factor	protein-coding
chr16	2677139	2677318	+	97	Intergenic	-8671	NM_001017412	425801	NM_001017412	ENSGALG00010003250	CD1G	CD1.1|CD1.2|CD1A1|CD1C|CD1D|chCD1-1	CD1g molecule	protein-coding
chr27	449112	451396	+	97	Intergenic	-1825757	NM_001007473	395343	NM_001007473		DAD1	-	defender against cell death 1	protein-coding
chr8	11414121	11414550	+	97	Intergenic	34707	NR_003250	768251	NR_003250		AMY1AP	-	hepatic amylase pseudogene	pseudo
chrZ	37934830	37935426	+	97	Intergenic	-21685	NM_001031427	427262	NM_001031427	ENSGALG00010015212	GNAQ	-	G protein subunit alpha q	protein-coding
chr10	3020180	3021397	+	97	Intergenic	6498	NM_001001756	414838	NM_001001756	ENSGALG00010021194	CYP11A1	-	cytochrome P450 family 11 subfamily A member 1	protein-coding
chr1	76025287	76025531	+	97	Intergenic	159895	NM_001006249	418252	NM_001006249	ENSGALG00010022842	PHC1	-	polyhomeotic homolog 1	protein-coding
chr12	20382832	20383028	+	97	Intergenic	-245891	NM_001277840	416129	NM_001277840	ENSGALG00010021916	MRPS25	-	mitochondrial ribosomal protein S25	protein-coding
chr10	20890850	20891142	+	97	Intergenic	-296759	NM_204182	374002	NM_204182	ENSGALG00010000042	CKMT1B	CKMT1|CKMT1A|U-MtCK|mia-CK	creatine kinase, mitochondrial 1B	protein-coding
chr33	4362154	4364800	+	97	Intergenic	236884	NM_001257372	425613	NM_001257372		MARS	-	methionyl-tRNA synthetase	protein-coding
NW_020110167.1	906525	908154	+	97
chr27	400777	401050	+	97	Intergenic	-1875098	NM_001007473	395343	NM_001007473		DAD1	-	defender against cell death 1	protein-coding
chr5	10635925	10636317	+	97	Intergenic	-16223	NM_001006466	423062	NM_001006466	ENSGALG00010020716	RRAS	RRAS2	related RAS viral (r-ras) oncogene homolog	protein-coding
chrZ	3680849	3681062	+	97	Intergenic	1529611	NM_204286	374159	NM_204286	ENSGALG00010012088	ATP5F1AZ	ATP5A1|ATP5A1Z	ATP synthase F1 subunit alpha Z chromosome	protein-coding
chrZ	24131085	24131287	+	97	Intergenic	75192	NM_001006579	427206	NM_001006579	ENSGALG00010010713	NSA2	TINP1	NSA2, ribosome biogenesis homolog	protein-coding
chr27	508710	509816	+	97	Intergenic	-1766748	NM_001007473	395343	NM_001007473		DAD1	-	defender against cell death 1	protein-coding
chr13	19136902	19137229	+	97	Intergenic	187113	NM_204136	373931	NM_204136	ENSGALG00010016647	EGR1	-	early growth response 1	protein-coding
chr2	71822169	71822602	+	97	Intergenic	200441	NR_105410	102466678	NR_105410	ENSGALG00010001019	MIR6545	gga-mir-6545	microRNA 6545	ncRNA
chr33	3560377	3561606	+	97	Intergenic	-74708	NM_001319014	776487	NM_001319014		GR42L6	-	G-protein coupled receptor 42-like 6	protein-coding
chr1	90795901	90796155	+	97	Intergenic	378017	NM_205430	396402	NM_205430	ENSGALG00010006244	EPHA3	CEK4|ETK1	EPH receptor A3	protein-coding
NW_020110167.1	1151533	1152958	+	97
chr4	83120191	83120561	+	97	intron	9275	NM_001293173	422894	NM_001293173	ENSGALG00010016731	C4orf48	C4H4ORF48	chromosome 4 open reading frame 48	protein-coding
chr27	1779319	1779722	+	97	Intergenic	-496491	NM_001007473	395343	NM_001007473		DAD1	-	defender against cell death 1	protein-coding
NW_020110167.1	1965647	1966042	+	97
chr1	58574278	58575046	+	97	Intergenic	-168504	NM_001302133	418128	NM_001302133	ENSGALG00010010106	C7orf73	C1H7orf73|STMP1	chromosome 7 open reading frame 73	protein-coding
NW_020110108.1	114	361	+	97
chr1	136247764	136248174	+	97	Intergenic	-91114	NM_001277758	418723	NM_001277757	ENSGALG00010013196	MRPS9	-	mitochondrial ribosomal protein S9	protein-coding
chr8	44916	46180	+	97	Intergenic	398973	NM_001001473	414140	NM_001001473	ENSGALG00010011790	AMY2A	-	amylase, alpha 2A (pancreatic)	protein-coding
chrZ	40535199	40536079	+	97	Intergenic	128149	NR_105607	102466825	NR_105607	ENSGALG00010010819	MIR7439	gga-mir-7439	microRNA 7439	ncRNA
chrZ	4372008	4372244	+	97	Intergenic	2220782	NM_204286	374159	NM_204286	ENSGALG00010012088	ATP5F1AZ	ATP5A1|ATP5A1Z	ATP synthase F1 subunit alpha Z chromosome	protein-coding
chr4	84175603	84175820	+	97	Intergenic	202596	NM_204388	378905	NM_204388	ENSGALG00010016631	FAM53A	DNTNP	family with sequence similarity 53 member A	protein-coding
chr1	101038785	101039413	+	97	Intergenic	-272091	NM_204737	395489	NM_204737	ENSGALG00010007429	C21orf91	C1H21ORF91	C21orf91 homolog	protein-coding
NW_020109999.1	2723	5619	+	97
chr2	129683456	129683630	+	97	Intergenic	183125	NM_001277427	420266	NM_001277426	ENSGALG00010013019	DPYS	-	dihydropyrimidinase	protein-coding
chr1	124422856	124424645	+	97	Intergenic	-36114	NM_001006264	418639	NM_001006264	ENSGALG00010001901	PRPS2	-	phosphoribosyl pyrophosphate synthetase 2	protein-coding
chr31	83139	85084	+	97	Intergenic	-2542493	NM_001184759	100431102	NM_001184759		APEX1	-	apurinic/apyrimidinic endodeoxyribonuclease 1	protein-coding
NW_020109815.1	4368	4621	+	97
chr4	28502614	28503061	+	97	Intergenic	-690830	NM_001009928	404779	NM_001009928	ENSGALG00010008469	NOCT	CCRN4L|MNOC|NOC	nocturnin	protein-coding
chr1	8196941	8197472	+	97	Intergenic	-140480	NM_001080863	418646	NM_001080863	ENSGALG00010006064	DMTF1	-	cyclin D binding myb like transcription factor 1	protein-coding
NW_020110151.1	16586	16797	+	97
chr3	5779218	5780272	+	97	Intergenic	117763	NM_204732	395484	NM_204732	ENSGALG00010019275	CTAGE1	OTOR	cutaneous T-cell lymphoma-associated antigen 1	protein-coding
chr1	127437647	127438284	+	97	Intergenic	-2230	NR_105616	102465724	NR_105616	ENSGALG00010003235	MIR7448	gga-mir-7448	microRNA 7448	ncRNA
chr3	85158494	85158760	+	97	Intergenic	502582	NM_001008461	421877	NM_001008461	ENSGALG00010001496	PTP4A1	-	protein tyrosine phosphatase type IVA, member 1	protein-coding
chr2	80622803	80623008	+	96	Intergenic	-39465	NM_001030380	404537	NM_001030380	ENSGALG00010000642	ZPBP1	ZPBP	zona pellucida binding protein 1	protein-coding
chr1	32650645	32651360	+	96	Intergenic	-375377	NM_212537	395644	NM_204840	ENSGALG00010011682	USP15	UNP	ubiquitin specific peptidase 15	protein-coding
chr6	882561	882990	+	96	Intergenic	70931	NR_105645	102465743	NR_105645	ENSGALG00010025287	MIR7478	gga-mir-7478	microRNA 7478	ncRNA
chr5	31610215	31610825	+	96	Intergenic	47243	NR_035214	100315888	NR_035214	ENSGALG00010007317	MIR1718	gga-mir-1718	microRNA 1718	ncRNA
chr1	134107706	134108410	+	96	Intergenic	-175437	NM_001030811	418703	NM_001030811	ENSGALG00010015877	REV1	REV1L	REV1, DNA directed polymerase	protein-coding
chr15	11834293	11834573	+	96	Intergenic	111784	NR_035030	100315705	NR_035030		MIR1464	gga-mir-1464	microRNA 1464	ncRNA
chr2	63827071	63827655	+	96	Intergenic	-490032	NM_001006373	420866	NM_001006373	ENSGALG00010010425	BLOC1S5	MUTED	biogenesis of lysosomal organelles complex 1 subunit 5	protein-coding
chr2	110442730	110443253	+	96	Intergenic	61996	NM_001006388	421121	NM_001006388	ENSGALG00010004495	MRPL15	-	mitochondrial ribosomal protein L15	protein-coding
chr5	47230285	47230887	+	96	Intergenic	424195	NM_001006485	423443	NM_001006485	ENSGALG00010015865	VRK1	-	VRK serine/threonine kinase 1	protein-coding
chr8	11398656	11399633	+	96	Intergenic	49898	NR_003250	768251	NR_003250		AMY1AP	-	hepatic amylase pseudogene	pseudo
chr2	101379704	101380472	+	96	Intergenic	-189043	NM_204477	395134	NM_204477	ENSGALG00010001457	NDC80	HEC1|KNTC2	NDC80, kinetochore complex component	protein-coding
chr1	108086736	108087194	+	96	Intergenic	85067	NM_001008677	418514	NM_001008677	ENSGALG00010013082	CHAF1B	CAF-1P60|CAF-I p60|CAF-Ip60|CAF1P60	chromatin assembly factor 1 subunit B	protein-coding
chr3	107593250	107593639	+	96	Intergenic	-5771	NR_031431	777811	NR_031431	ENSGALG00010011852	MIR206	MIRN206|gga-mir-206|mir-206	microRNA 206	ncRNA
chr1	28094179	28095170	+	96	Intergenic	476503	NM_001030735	417783	NM_001030735	ENSGALG00010001224	DNAJB9	-	DnaJ heat shock protein family (Hsp40) member B9	protein-coding
chr8	27348538	27348716	+	96	Intergenic	-48258	NM_205273	396210	NM_205273	ENSGALG00010024816	NFIA	CNFI-A|cNFI-A3	nuclear factor I A	protein-coding
chr8	10004838	10005143	+	96	Intergenic	666145	NM_205423	396394	NM_205423	ENSGALG00010021027	PLA2G4A	PLA2G4	phospholipase A2 group IVA	protein-coding
chr2	104429472	104430169	+	96	Intergenic	17294	NM_001364409	421088	NM_001004765	ENSGALG00010005544	AQP4	aquaporin-4	aquaporin 4	protein-coding
NW_020110167.1	258438	259325	+	96
NW_020110165.1	889836	890704	+	96
chr8	11327952	11329859	+	96	Intergenic	120137	NR_003250	768251	NR_003250		AMY1AP	-	hepatic amylase pseudogene	pseudo
chr23	2146209	2146532	+	96	Intergenic	72017	NM_001109787	777583	NM_001109787	ENSGALG00010016861	FGR	YRK	FGR proto-oncogene, Src family tyrosine kinase	protein-coding
NW_020109843.1	6326	6683	+	96
chr1	148299659	148300059	+	96	Intergenic	398146	NM_204935	395775	NM_204935	ENSGALG00010005140	DCT	TYRP2	dopachrome tautomerase	protein-coding
chrZ	74122390	74122611	+	96	Intergenic	-579766	NM_204798	395579	NM_204798	ENSGALG00010009198	KCNN2	SK2	potassium calcium-activated channel subfamily N member 2	protein-coding
NW_020110167.1	901271	901774	+	96
chr3	84248921	84249206	+	96	Intergenic	1458	NR_105473	102465352	NR_105473	ENSGALG00010002755	MIR6605	gga-mir-6605	microRNA 6605	ncRNA
chr1	128195235	128195533	+	96	Intergenic	-49707	NM_001171770	428006	NM_001171770	ENSGALG00010001477	NLGN4	NLGN4L|NLGN4X|NLGN4Y|neuroligin-4	neuroligin 4	protein-coding
chr1	69292578	69293118	+	96	Intergenic	201711	NM_001278030	418234	NM_001278030	ENSGALG00010013278	SAMM50	-	SAMM50 sorting and assembly machinery component	protein-coding
chr1	98456293	98456720	+	96	Intergenic	1009995	NM_001030793	418469	NM_001030793	ENSGALG00010007751	HSPA13	STCH	heat shock protein family A (Hsp70) member 13	protein-coding
NW_020110167.1	1238810	1239014	+	96
chr1	8726805	8727176	+	96	Intergenic	-114305	NM_205373	396332	NM_205373	ENSGALG00010005457	SEMA3D	COLL2|semaphorin-3D	semaphorin 3D	protein-coding
chrZ	4626020	4627044	+	96	Intergenic	2475188	NM_204286	374159	NM_204286	ENSGALG00010012088	ATP5F1AZ	ATP5A1|ATP5A1Z	ATP synthase F1 subunit alpha Z chromosome	protein-coding
chr3	22425858	22426359	+	96	Intergenic	-12357	NM_001079727	421380	NM_001079727	ENSGALG00010018837	RCOR3	-	REST corepressor 3	protein-coding
chrZ	65600088	65600526	+	96	Intergenic	260521	NM_001006583	427307	NM_001006583	ENSGALG00010005594	MRPL50	-	mitochondrial ribosomal protein L50	protein-coding
chr19	10209798	10210193	+	95	Intergenic	264137	NM_001321595	417679	NM_001321595	ENSGALG00010029278	MED31	-	mediator complex subunit 31	protein-coding
chrZ	31323619	31324305	+	95	Intergenic	217021	NM_205272	396209	NM_205272	ENSGALG00010016418	NFIB	-	nuclear factor I B	protein-coding
chr13	2355495	2355717	+	95	Intergenic	-46697	NM_001301686	427608	NM_001301686	ENSGALG00010008449	SRA1	-	steroid receptor RNA activator 1	protein-coding
chr1	169259907	169260224	+	95	Intergenic	74697	NM_001081701	418848	NM_001081701	ENSGALG00010003713	SPERT	CBY2	spermatid associated	protein-coding
chr3	110274306	110274487	+	95	Intergenic	-28514	NM_001195562	422064	NM_001195562	ENSGALG00010008434	PTCHD4	C3H6ORF138|C6orf138|dJ402H5.2	patched domain containing 4	protein-coding
NW_020110165.1	1178985	1179827	+	95
chr2	127546786	127547132	+	95	Intergenic	143789	NM_001031337	425375	NM_001031337	ENSGALG00010011982	STK3	-	serine/threonine kinase 3	protein-coding
chr3	12324911	12325058	+	95	Intergenic	-66431	NM_001199443	416746	NM_001199443	ENSGALG00010018004	CDC42BPA	-	CDC42 binding protein kinase alpha	protein-coding
chr2	70454847	70455532	+	95	Intergenic	-1091309	NM_001001758	414842	NM_001001758	ENSGALG00010011040	CDH6	c-cad6B|cadherin-6|cadherin-6B	cadherin 6	protein-coding
chr1	115820751	115821509	+	95	Intergenic	-70940	NM_204593	395285	NM_204593	ENSGALG00010002261	NR0B1	DAX1	nuclear receptor subfamily 0 group B member 1	protein-coding
chr1	115932012	115932896	+	95	Intergenic	-182264	NM_204593	395285	NM_204593	ENSGALG00010002261	NR0B1	DAX1	nuclear receptor subfamily 0 group B member 1	protein-coding
chr1	114707945	114708636	+	95	Intergenic	-98981	NM_001277736	418582	NM_001277736	ENSGALG00010002310	PRRG1	-	proline rich and Gla domain 1	protein-coding
chr1	165835841	165836100	+	95	Intergenic	1084995	NM_001040463	418826	NM_001040463	ENSGALG00010002967	OLFM4	olfactomedin-4	olfactomedin 4	protein-coding
chr1	84211393	84212511	+	95	Intergenic	97808	NM_001012820	418357	NM_001012820	ENSGALG00010004451	CLDND1	-	claudin domain containing 1	protein-coding
chr8	20140567	20140972	+	95	Intergenic	14002	NR_105514	102466979	NR_105514	ENSGALG00010024485	MIR6647	gga-mir-6647	microRNA 6647	ncRNA
chr5	5440928	5441609	+	95	Intergenic	20125	NM_205066	395943	NM_205066	ENSGALG00010023642	PAX6	PAX-6	paired box 6	protein-coding
chr27	505659	507926	+	95	Intergenic	-1769219	NM_001007473	395343	NM_001007473		DAD1	-	defender against cell death 1	protein-coding
chrZ	82008843	82009310	+	95	promoter-TSS	-158	NM_204424	387330	NM_204424	ENSGALG00010001212	PAX5	Pax5B	paired box 5	protein-coding
chr19	10274732	10276358	+	95	Intergenic	329687	NM_001321595	417679	NM_001321595	ENSGALG00010029278	MED31	-	mediator complex subunit 31	protein-coding
NW_020110129.1	449	1544	+	95
chr33	4535123	4536598	+	95	Intergenic	158180	NR_105487	102465361	NR_105487	ENSGALG00010025923	MIR6619	gga-mir-6619	microRNA 6619	ncRNA
chr10	567036	570175	+	95	Intergenic	-57383	NR_105645	102465743	NR_105645	ENSGALG00010025287	MIR7478	gga-mir-7478	microRNA 7478	ncRNA
chr9	935945	936168	+	95	promoter-TSS	0	NR_046276	100861562	NR_046276		RN5S	-	5S ribosomal RNA	rRNA
NW_020110159.1	157368	157527	+	95
chr18	2475694	2476089	+	95	Intergenic	162369	NM_001277071	417327	NM_001277071	ENSGALG00010029937	PMP22	-	peripheral myelin protein 22	protein-coding
chr2	55193453	55193849	+	95	intron	41482	NM_001277761	420792	NM_001277761	ENSGALG00010008448	TNS3	-	tensin 3	protein-coding
chr1	10683508	10683871	+	95	intron	-117084	NM_001030370	395941	NM_001030370	ENSGALG00010010439	HGF	HGF/SF	hepatocyte growth factor	protein-coding
chr25	3426847	3427015	+	95	Intergenic	98520	NM_001302173	100858258	NM_001302173	ENSGALG00010028436	S100A1	-	S100 calcium binding protein A1	protein-coding
chr6	20952304	20952572	+	95	Intergenic	58065	NM_001142671	428961	NM_001142671	ENSGALG00010022835	DD1CR	-	dopamine D1C receptor	protein-coding
chrZ	41879039	41879448	+	95	Intergenic	-32950	NM_204960	395806	NM_204960	ENSGALG00010010406	PTCH1	PTC|PTC1|PTCH	patched 1	protein-coding
chr8	130747	131553	+	95	Intergenic	313371	NM_001001473	414140	NM_001001473	ENSGALG00010011790	AMY2A	-	amylase, alpha 2A (pancreatic)	protein-coding
chr31	2049615	2052070	+	95	Intergenic	-575762	NM_001184759	100431102	NM_001184759		APEX1	-	apurinic/apyrimidinic endodeoxyribonuclease 1	protein-coding
NW_020110149.1	17970	18587	+	95
chr27	455346	455725	+	95	Intergenic	-1820476	NM_001007473	395343	NM_001007473		DAD1	-	defender against cell death 1	protein-coding
chr3	6302796	6307334	+	95	Intergenic	643083	NM_204732	395484	NM_204732	ENSGALG00010019275	CTAGE1	OTOR	cutaneous T-cell lymphoma-associated antigen 1	protein-coding
chr1	32596062	32596492	+	95	Intergenic	383100	NM_001199604	417815	NM_001199604	ENSGALG00010014226	SLC16A7	-	solute carrier family 16 member 7	protein-coding
chr1	144259194	144259777	+	95	Intergenic	-10462	NM_001277762	418767	NM_001277762		TEX30	C13orf27|C1H13ORF27	testis expressed 30	protein-coding
chr1	130701790	130702157	+	95	Intergenic	-189200	NM_001312661	418667	NM_001312661	ENSGALG00010001839	LOC418667	-	granulocyte-macrophage colony-stimulating factor receptor subunit alpha-like	protein-coding
NW_020110129.1	4360	5771	+	95
chr8	29296390	29296702	+	95	Intergenic	59353	NM_001031295	424713	NM_001031295	ENSGALG00010023641	LRRC40	-	leucine rich repeat containing 40	protein-coding
chr3	87410560	87411097	+	95	intron	50810	NM_205148	396053	NM_205148	ENSGALG00010001471	BMP5	-	bone morphogenetic protein 5	protein-coding
chrZ	70152888	70153101	+	95	Intergenic	645070	NM_001293074	395173	NM_001293074	ENSGALG00010008141	APTX	FHA-HIT	aprataxin	protein-coding
chrZ	16717690	16717946	+	95	Intergenic	-13715	NR_035204	100315796	NR_035204	ENSGALG00010015611	MIR449C	gga-mir-449c	microRNA 449c	ncRNA
chr3	12325722	12326535	+	95	Intergenic	-65287	NM_001199443	416746	NM_001199443	ENSGALG00010018004	CDC42BPA	-	CDC42 binding protein kinase alpha	protein-coding
NW_020110167.1	1902145	1902422	+	95
chr12	355531	356649	+	95	Intergenic	-285865	NM_001318409	415891	NM_001318409	ENSGALG00010028015	DUSP7	-	dual specificity phosphatase 7	protein-coding
chr4	89853522	89855196	+	95	Intergenic	-124439	NM_205198	396117	NM_205198	ENSGALG00010018266	GNOT2	-	Gnot2 homeodomain protein	protein-coding
chr1	123963086	123963455	+	95	Intergenic	-237801	NM_001012545	418632	NM_001012545	ENSGALG00010002393	GPM6B	M6b	glycoprotein M6B	protein-coding
chr4	78797266	78797809	+	94	Intergenic	-8097	NM_205488	396484	NM_205488	ENSGALG00010011141	MSX1	CHOX-7|GHOX-7|HOX-7	msh homeobox 1	protein-coding
chr1	84257803	84259521	+	94	Intergenic	51098	NM_001012820	418357	NM_001012820	ENSGALG00010004451	CLDND1	-	claudin domain containing 1	protein-coding
chrZ	54929398	54929707	+	94	Intergenic	-27104	NM_204145	373945	NM_204145	ENSGALG00010014122	ABCA1	-	ATP binding cassette subfamily A member 1	protein-coding
NW_020110164.1	150348	150529	+	94
chr1	76191870	76192058	+	94	Intergenic	205674	NM_205226	396151	NM_205226	ENSGALG00010023020	OVST	-	ovostatin	protein-coding
NW_020110042.1	9236	9859	+	94
chrZ	74870773	74871347	+	94	Intergenic	-1328326	NM_204798	395579	NM_204798	ENSGALG00010009198	KCNN2	SK2	potassium calcium-activated channel subfamily N member 2	protein-coding
chr23	6027771	6030204	+	94	Intergenic	-36533	NM_001044676	693253	NM_001044676		NNF1	PMF1	Nnf1 protein	protein-coding
chr8	11346231	11346816	+	94	Intergenic	102519	NR_003250	768251	NR_003250		AMY1AP	-	hepatic amylase pseudogene	pseudo
chr1	90845065	90850087	+	94	Intergenic	429565	NM_205430	396402	NM_205430	ENSGALG00010006244	EPHA3	CEK4|ETK1	EPH receptor A3	protein-coding
chr14	6269	8276	+	94	Intergenic	493763	NM_001277156	416414	NM_001277156	ENSGALG00010020171	RRN3	-	RRN3 homolog, RNA polymerase I transcription factor	protein-coding
chr2	68339140	68339489	+	94	Intergenic	-146408	NR_035283	100315837	NR_035283	ENSGALG00010012659	MIR1782	gga-mir-1782	microRNA 1782	ncRNA
chr1	182474983	182475224	+	94	Intergenic	-37921	NM_001278088	418975	NM_001278088	ENSGALG00010005177	AASDHPPT	-	aminoadipate-semialdehyde dehydrogenase-phosphopantetheinyl transferase	protein-coding
chr9	15019197	15019421	+	94	intron	1313	NM_213586	407088	NM_213586	ENSGALG00010013820	MASP1	-	mannan binding lectin serine peptidase 1	protein-coding
chr14	167700	168033	+	94	Intergenic	333169	NM_001277156	416414	NM_001277156	ENSGALG00010020171	RRN3	-	RRN3 homolog, RNA polymerase I transcription factor	protein-coding
chrZ	17778079	17778374	+	94	Intergenic	-717507	NM_204871	395684	NM_204871	ENSGALG00010012930	IL6ST	GP130	interleukin 6 signal transducer	protein-coding
chr2	28063481	28063922	+	94	intron	28463	NM_001005427	374137	NM_001005427	ENSGALG00010004247	MEOX2	-	mesenchyme homeobox 2	protein-coding
chr33	6286158	6287395	+	94	Intergenic	211535	NM_205129	396027	NM_204850	ENSGALG00010001277	RELA	GC-rich|RELB	RELA proto-oncogene, NF-kB subunit	protein-coding
chrZ	57325978	57326146	+	94	Intergenic	-47537	NM_001137650
NW_020110075.1	111	519	+	94
chr4	65453026	65453306	+	94	Intergenic	-23200	NM_204749	395509	NM_204749	ENSGALG00010013621	PDGFRA	PDGFR|PDGFR-A	platelet-derived growth factor receptor, alpha polypeptide	protein-coding
chr26	5148129	5148621	+	94	Intergenic	-8515	NM_204967	395814	NM_204967	ENSGALG00010026801	FMOD	-	fibromodulin	protein-coding
chr19	10307617	10307771	+	94	Intergenic	361836	NM_001321595	417679	NM_001321595	ENSGALG00010029278	MED31	-	mediator complex subunit 31	protein-coding
NW_020110152.1	36109	36761	+	94
NW_020109830.1	18734	20004	+	94
chr1	188302565	188302982	+	94	Intergenic	-285890	NM_001111323	395167	NM_001111323	ENSGALG00010007920	FAT3	-	FAT atypical cadherin 3	protein-coding
NW_020109816.1	4389	5231	+	94
chr1	158852930	158853300	+	94	Intergenic	796008	NR_035241	100315815	NR_035241	ENSGALG00010001110	MIR1743	gga-mir-1743	microRNA 1743	ncRNA
chr3	3527426	3527859	+	94	Intergenic	4314	NM_001277718	428549	NM_001277718	ENSGALG00010018111	NKX2-2	NKX-2.2|Nkx2.2	NK2 homeobox 2	protein-coding
chr1	123024496	123025014	+	94	Intergenic	82578	NM_204407	378928	NM_204407	ENSGALG00010001488	GRPR	-	gastrin releasing peptide receptor	protein-coding
chr13	19040217	19040882	+	94	Intergenic	90597	NM_204136	373931	NM_204136	ENSGALG00010016647	EGR1	-	early growth response 1	protein-coding
chrZ	81054620	81054891	+	94	Intergenic	153177	NM_205481
chr3	107823888	107824207	+	94	Intergenic	-236374	NR_031431	777811	NR_031431	ENSGALG00010011852	MIR206	MIRN206|gga-mir-206|mir-206	microRNA 206	ncRNA
chr2	16814643	16814912	+	94	intron	19721	NM_001177357	420500	NM_001177357	ENSGALG00010005159	ARHGAP21	-	Rho GTPase activating protein 21	protein-coding
NW_020110130.1	9012	9885	+	94
chr27	1224899	1226230	+	94	Intergenic	-1050447	NM_001007473	395343	NM_001007473		DAD1	-	defender against cell death 1	protein-coding
chr1	182777191	182777720	+	94	Intergenic	-57547	NM_205214	396137	NM_205214	ENSGALG00010005223	GRIA4	GLUR4/D|GluR4|GluR4c|GluR4d|GluR4s	glutamate ionotropic receptor AMPA type subunit 4	protein-coding
chr1	84254694	84257152	+	94	Intergenic	53837	NM_001012820	418357	NM_001012820	ENSGALG00010004451	CLDND1	-	claudin domain containing 1	protein-coding
chr2	29555996	29556267	+	94	Intergenic	11469	NM_204739	395491	NM_204739	ENSGALG00010003808	TWIST1	cTwist|twist	twist family bHLH transcription factor 1	protein-coding
chrZ	2037133	2037614	+	94	Intergenic	110721	NM_001030625	416380	NM_001030625	ENSGALG00010012082	HAUS1	CCDC5	HAUS augmin like complex subunit 1	protein-coding
chr8	22113254	22113859	+	94	Intergenic	108361	NM_001277774	424617	NM_001277774	ENSGALG00010022874	EFCAB14	-	EF-hand calcium binding domain 14	protein-coding
chr14	275461	275620	+	94	Intergenic	225495	NM_001277156	416414	NM_001277156	ENSGALG00010020171	RRN3	-	RRN3 homolog, RNA polymerase I transcription factor	protein-coding
chr14	79063	80074	+	94	Intergenic	421467	NM_001277156	416414	NM_001277156	ENSGALG00010020171	RRN3	-	RRN3 homolog, RNA polymerase I transcription factor	protein-coding
chr23	6030895	6031272	+	94	Intergenic	-34437	NM_001044676	693253	NM_001044676		NNF1	PMF1	Nnf1 protein	protein-coding
NW_020109767.1	1588	1884	+	94
chr33	69062	69920	+	94	Intergenic	-3566208	NM_001319014	776487	NM_001319014		GR42L6	-	G-protein coupled receptor 42-like 6	protein-coding
NW_020109968.1	5439	6208	+	94
chr1	114682884	114684144	+	94	Intergenic	-74205	NM_001277736	418582	NM_001277736	ENSGALG00010002310	PRRG1	-	proline rich and Gla domain 1	protein-coding
chr19	10283950	10286128	+	94	Intergenic	339181	NM_001321595	417679	NM_001321595	ENSGALG00010029278	MED31	-	mediator complex subunit 31	protein-coding
chr23	6025530	6027177	+	94	Intergenic	-39167	NM_001044676	693253	NM_001044676		NNF1	PMF1	Nnf1 protein	protein-coding
chr33	6585871	6586230	+	94	intron	9831	NM_001044672	693249	NM_001044672	ENSGALG00010001351	CAPN1	calpain	calpain 1	protein-coding
chr18	11127460	11127716	+	93	Intergenic	-352143	NM_204411	386572	NM_204411	ENSGALG00010029705	GRB2	-	growth factor receptor bound protein 2	protein-coding
chr27	947602	947783	+	93	Intergenic	-1328319	NM_001007473	395343	NM_001007473		DAD1	-	defender against cell death 1	protein-coding
chr1	72184729	72185321	+	93	Intergenic	83253	NM_204256	374106	NM_204256		CDKN1B	-	cyclin dependent kinase inhibitor 1B	protein-coding
chr3	5789564	5789723	+	93	Intergenic	127661	NM_204732	395484	NM_204732	ENSGALG00010019275	CTAGE1	OTOR	cutaneous T-cell lymphoma-associated antigen 1	protein-coding
NW_020110159.1	104251	104420	+	93
NW_020109766.1	11100	11313	+	93
NW_020110137.1	15239	15597	+	93
NW_020110074.1	4834	5041	+	93
chr27	267820	270612	+	93	Intergenic	-2006795	NM_001007473	395343	NM_001007473		DAD1	-	defender against cell death 1	protein-coding
chr5	29271402	29272034	+	93	intron	-34226	NM_001199705	423281	NM_001199705	ENSGALG00010020037	MPP5	-	membrane palmitoylated protein 5	protein-coding
chr27	2493043	2493303	+	93	intron	-53225	NR_105515	102465378	NR_105515		MIR6644-2	gga-mir-6644-2	microRNA 6644-2	ncRNA
chr1	154243992	154247220	+	93	Intergenic	190229	NM_204800	395584	NM_204800	ENSGALG00010000711	SPRY2	-	sprouty RTK signaling antagonist 2	protein-coding
chr9	4373068	4374129	+	93	Intergenic	4551	NM_204761	395526	NM_204761	ENSGALG00010026014	SOX14	CH60	SRY-box 14	protein-coding
NW_020110129.1	18768	18947	+	93
NW_020109960.1	1855	5481	+	93
chr5	52934794	52935061	+	93	Intergenic	125451	NM_001006685	423504	NM_001006685		HSPA2	HSP70|Hsc80|cHsp70a	heat shock protein family A (Hsp70) member 2	protein-coding
chrZ	13396544	13396759	+	93	Intergenic	-81808	NM_001001293	408184	NM_001001293	ENSGALG00010014614	GHR	GHBP	growth hormone receptor	protein-coding
NW_020110161.1	226483	226845	+	93
chr2	7930974	7931518	+	93	Intergenic	20878	NM_001030966	420442	NM_001030966	ENSGALG00010024834	INSIG1	-	insulin induced gene 1	protein-coding
chr1	138329791	138330464	+	93	Intergenic	-17869	NM_001012825	418736	NM_001012825	ENSGALG00010014217	RASA3	-	RAS p21 protein activator 3	protein-coding
chr1	78261508	78261742	+	93	Intergenic	-49165	NM_001004386	418300	NM_001004386	ENSGALG00010023926	ZYX	-	zyxin	protein-coding
chr4	69564174	69564640	+	93	Intergenic	45544	NM_001007488	426274	NM_001007488	ENSGALG00010015119	TLR1A	TLR1|TLR16|TLR1LA	toll-like receptor 1 family member A	protein-coding
chr1	156739517	156740011	+	93	Intergenic	-322450	NM_204825	395626	NM_204825	ENSGALG00010000810	UCHL3	UCH-6	ubiquitin C-terminal hydrolase L3	protein-coding
chr1	31216440	31217343	+	93	Intergenic	26654	NM_001199549	417809	NM_001199549	ENSGALG00010014033	SLC38A4	-	solute carrier family 38 member 4	protein-coding
chrZ	43339732	43340062	+	93	Intergenic	106909	NM_204633	395344	NM_204633	ENSGALG00010009031	SPIN1	CHSPIN-Z|SPIN|SPIN1Z|SPIN3|SPINZ	spindlin 1	protein-coding
chr19	10259279	10259692	+	93	Intergenic	313627	NM_001321595	417679	NM_001321595	ENSGALG00010029278	MED31	-	mediator complex subunit 31	protein-coding
NW_020110167.1	1943881	1945207	+	93
NW_020110035.1	1561	3777	+	93
chrZ	78295222	78295627	+	93	Intergenic	436676	NR_031499	777880	NR_031499	ENSGALG00010001394	MIR31	MIRN31|gga-mir-31	microRNA 31	ncRNA
NW_020110167.1	255052	257511	+	93
chr1	181073509	181073816	+	93	Intergenic	137328	NM_204751	395511	NM_204751	ENSGALG00010005363	RDX	-	radixin	protein-coding
chr1	154290836	154291285	+	93	Intergenic	151706	NM_001030820	418803	NM_001030820	ENSGALG00010000717	NDFIP2	-	Nedd4 family interacting protein 2	protein-coding
chr9	5465533	5465686	+	93	Intergenic	52366	NM_205241	396169	NM_205241	ENSGALG00010025629	ST6GAL1	-	ST6 beta-galactoside alpha-2,6-sialyltransferase 1	protein-coding
chr2	2658104	2658374	+	93	Intergenic	-7843	NM_204981	395829	NM_204981	ENSGALG00010026166	WNT9A	WNT-14|WNT14	Wnt family member 9A	protein-coding
chr1	195806063	195806336	+	93	Intergenic	-72929	NM_001006284	419053	NM_001006284	ENSGALG00010001829	POLD3	-	DNA polymerase delta 3, accessory subunit	protein-coding
NW_020110161.1	662512	662947	+	93
chr2	49508453	49508967	+	93	Intergenic	-134577	NM_001012859	420762	NM_001012859	ENSGALG00010016583	VPS41	-	VPS41 subunit of HOPS complex	protein-coding
chr2	7929875	7930346	+	93	Intergenic	19742	NM_001030966	420442	NM_001030966	ENSGALG00010024834	INSIG1	-	insulin induced gene 1	protein-coding
chr12	171930	172868	+	93	Intergenic	-469556	NM_001318409	415891	NM_001318409	ENSGALG00010028015	DUSP7	-	dual specificity phosphatase 7	protein-coding
chr6	18856025	18856369	+	93	Intergenic	-11237	NM_205432	396412	NM_205432		GDF2	DSL1	growth differentiation factor 2	protein-coding
chr1	177418525	177419012	+	93	Intergenic	22992	NM_204311	374205	NM_204311	ENSGALG00010004589	CDX2	-	caudal type homeobox 2	protein-coding
chr1	124885210	124886347	+	93	Intergenic	40259	NM_001277738	418637	NM_001277738	ENSGALG00010002554	EGFL6	-	EGF like domain multiple 6	protein-coding
chr2	42367808	42368174	+	93	Intergenic	92256	NM_001001765	414879	NM_001001765	ENSGALG00010018959	UBA5	UBAL|UBE1DC1	ubiquitin like modifier activating enzyme 5	protein-coding
chr1	9028301	9028487	+	93	Intergenic	187099	NM_205373	396332	NM_205373	ENSGALG00010005457	SEMA3D	COLL2|semaphorin-3D	semaphorin 3D	protein-coding
chr28	321246	321949	+	93	Intergenic	203147	NM_001006336	420049	NM_001006336	ENSGALG00010028247	MVP	-	major vault protein	protein-coding
chr3	74528289	74528951	+	93	Intergenic	557286	NR_035170	100315778	NR_035170	ENSGALG00010004916	MIR1677	gga-mir-1677|mir-1677	microRNA 1677	ncRNA
chr3	56294280	56294996	+	93	Intergenic	21453	NM_204476	395133	NM_204476	ENSGALG00010006359	SGK1	SGK	serum/glucocorticoid regulated kinase 1	protein-coding
NW_020109823.1	20703	21712	+	92
chr1	195310410	195311120	+	92	Intergenic	-4404	NM_204784	395562	NM_204784	ENSGALG00010002356	WNT11	WNT-11	Wnt family member 11	protein-coding
chrZ	49210860	49211264	+	92	Intergenic	441260	NR_105519	102465381	NR_105519	ENSGALG00010010818	MIR6651	gga-mir-6651	microRNA 6651	ncRNA
chr1	155012181	155012734	+	92	Intergenic	-279396	NM_001001127	408082	NM_001001127		EDNRB	-	endothelin receptor type B	protein-coding
chr3	25940444	25941140	+	92	Intergenic	-2425	NM_204364	378786	NM_204364	ENSGALG00010020532	SIX3	CSIX3	SIX homeobox 3	protein-coding
chr3	28044832	28045199	+	92	Intergenic	224164	NM_001326498	421419	NM_001326498	ENSGALG00010020074	LOC421419	-	uncharacterized LOC421419	protein-coding
NW_020110167.1	776751	776919	+	92
NW_020109810.1	8153	8485	+	92
chr1	195295624	195296184	+	92	Intergenic	-19265	NM_204784	395562	NM_204784	ENSGALG00010002356	WNT11	WNT-11	Wnt family member 11	protein-coding
chr8	11395302	11396218	+	92	Intergenic	53282	NR_003250	768251	NR_003250		AMY1AP	-	hepatic amylase pseudogene	pseudo
chr1	129965832	129966123	+	92	Intergenic	-78472	NM_001198651	418662	NM_001198651	ENSGALG00010002338	CD99	-	CD99 molecule (chicken D blood group)	protein-coding
chr1	170965735	170966393	+	92	Intergenic	-248226	NR_031410	777940	NR_031410	ENSGALG00010004678	MIR15A	MIRN15A|gga-mir-15a|mir-15a	microRNA 15a	ncRNA
chr1	160953716	160954171	+	92	Intergenic	-2159769	NR_105613	102465722	NR_105613		MIR7445-1	gga-mir-7445-1	microRNA 7445-1	ncRNA
chr1	151239595	151239946	+	92	Intergenic	-1799127	NR_031408	777938	NR_031408	ENSGALG00010006322	MIR17	MIRN17|gga-mir-17|mir-17	microRNA 17	ncRNA
NW_020110138.1	17583	17722	+	92
chr1	85299481	85299829	+	92	Intergenic	-37016	NM_204479	395138	NM_204479	ENSGALG00010005423	ST3GAL6	ST3GAL-VI	ST3 beta-galactoside alpha-2,3-sialyltransferase 6	protein-coding
chr2	84751303	84751636	+	92	Intergenic	-530576	NR_031418	777798	NR_031418	ENSGALG00010009185	MIR32	MIRN32|gga-mir-32|mir-32	microRNA 32	ncRNA
chr12	20366783	20368180	+	92	Intergenic	-230442	NM_001277840	416129	NM_001277840	ENSGALG00010021916	MRPS25	-	mitochondrial ribosomal protein S25	protein-coding
chr1	177808202	177808687	+	92	Intergenic	-209123	NM_001113571	418931	NM_001113571	ENSGALG00010005143	GTF3A	-	general transcription factor IIIA	protein-coding
chr11	16702958	16703913	+	92	Intergenic	-22504	NM_204554	395238	NM_204554	ENSGALG00010007577	WFDC1	PS20	WAP four-disulfide core domain 1	protein-coding
chr2	109608940	109609205	+	92	Intergenic	-99920	NM_001031019	421114	NM_001031019	ENSGALG00010004102	PCMTD1	-	protein-L-isoaspartate (D-aspartate) O-methyltransferase domain containing 1	protein-coding
chr1	141696	146808	+	92	Intergenic	-72642	NM_001277125	426247	NM_001277125	ENSGALG00010005420	DHRS4	DHRS2	dehydrogenase/reductase 4	protein-coding
NW_020109872.1	208	1208	+	92
chr2	147051608	147051908	+	92	Intergenic	949586	NM_204432	395075	NM_204432	ENSGALG00010007950	ARC	ARG3.1	activity regulated cytoskeleton associated protein	protein-coding
NW_020110119.1	17722	21352	+	92
NW_020110138.1	16676	16989	+	92
chrZ	30834822	30835245	+	92	Intergenic	-1211	NM_205045	395913	NM_205045	ENSGALG00010014092	TYRP1	TRP-1|TRP1	tyrosinase related protein 1	protein-coding
chr11	16656739	16657040	+	92	Intergenic	-26857	NM_001112809	415813	NM_001112809	ENSGALG00010007548	HSBP1	-	heat shock factor binding protein 1	protein-coding
chr8	11423474	11424197	+	92	Intergenic	25207	NR_003250	768251	NR_003250		AMY1AP	-	hepatic amylase pseudogene	pseudo
chr2	144097292	144097538	+	92	Intergenic	685782	NM_001139439	420315	NM_001139439	ENSGALG00010008946	COL22A1	-	collagen type XXII alpha 1 chain	protein-coding
chr31	75483	75840	+	92	Intergenic	-2550943	NM_001184759	100431102	NM_001184759		APEX1	-	apurinic/apyrimidinic endodeoxyribonuclease 1	protein-coding
NW_020109759.1	188	1008	+	92
chr3	102475271	102475832	+	92	Intergenic	-215828	NR_105547	102466708	NR_105547		MIR6678	gga-mir-6678	microRNA 6678	ncRNA
chr1	5051776	5052107	+	92	Intergenic	82513	NM_001008444	419106	NM_001008444	ENSGALG00010005232	GATA3	cGATA-3	GATA binding protein 3	protein-coding
NW_020110120.1	1548	2583	+	92
chr33	4319519	4321782	+	92	Intergenic	194057	NM_001257372	425613	NM_001257372		MARS	-	methionyl-tRNA synthetase	protein-coding
NW_020110046.1	102	4097	+	92
NW_020110162.1	558199	558690	+	92
chr31	1737733	1738241	+	92	Intergenic	-888617	NM_001184759	100431102	NM_001184759		APEX1	-	apurinic/apyrimidinic endodeoxyribonuclease 1	protein-coding
chrZ	49652669	49653122	+	92	Intergenic	883093	NR_105519	102465381	NR_105519	ENSGALG00010010818	MIR6651	gga-mir-6651	microRNA 6651	ncRNA
chr1	84871765	84872120	+	92	Intergenic	41536	NM_205520	396529	NM_205520	ENSGALG00010005362	ATP1B1	-	ATPase Na+/K+ transporting subunit beta 1	protein-coding
chr31	89860	91013	+	92	Intergenic	-2536168	NM_001184759	100431102	NM_001184759		APEX1	-	apurinic/apyrimidinic endodeoxyribonuclease 1	protein-coding
chr3	3419430	3419946	+	92	Intergenic	53594	NM_204770	395539	NM_204770	ENSGALG00010018076	FOXA2	HNF-3BETA	forkhead box A2	protein-coding
chr1	2655649	2655849	+	92	Intergenic	-143814	NM_001199320	416700	NM_001199320	ENSGALG00010007002	EXOC4	SEC8L1	exocyst complex component 4	protein-coding
chr14	81148	82009	+	92	Intergenic	419457	NM_001277156	416414	NM_001277156	ENSGALG00010020171	RRN3	-	RRN3 homolog, RNA polymerase I transcription factor	protein-coding
chr2	110408071	110408443	+	92	Intergenic	27262	NM_001006388	421121	NM_001006388	ENSGALG00010004495	MRPL15	-	mitochondrial ribosomal protein L15	protein-coding
chr27	990952	991916	+	92	Intergenic	-1284577	NM_001007473	395343	NM_001007473		DAD1	-	defender against cell death 1	protein-coding
chrZ	60269966	60270662	+	92	Intergenic	348996	NM_001031608	431565	NM_001031608	ENSGALG00010012587	MBLAC2	-	metallo-beta-lactamase domain containing 2	protein-coding
chr2	125067598	125068012	+	92	Intergenic	-29588	NM_204744	395503	NM_204744	ENSGALG00010011273	RUNX1T1	CBFA2T1|MTG8	RUNX1 translocation partner 1	protein-coding
chr1	8320728	8321187	+	92	Intergenic	-264231	NM_001080863	418646	NM_001080863	ENSGALG00010006064	DMTF1	-	cyclin D binding myb like transcription factor 1	protein-coding
chrZ	55361705	55362142	+	92	Intergenic	-227802	NR_105431	102465326	NR_105431		MIR6565	gga-mir-6565	microRNA 6565	ncRNA
chrZ	36459685	36460258	+	91	Intergenic	-94652	NM_205093	395980	NM_205093	ENSGALG00010015250	RORB	-	RAR related orphan receptor B	protein-coding
chr33	4810040	4810673	+	91	Intergenic	-57841	NM_205242	396170	NM_205242	ENSGALG00010025368	LRP1	A2MR|LRP-1	LDL receptor related protein 1	protein-coding
chr8	46748	47156	+	91	Intergenic	397569	NM_001001473	414140	NM_001001473	ENSGALG00010011790	AMY2A	-	amylase, alpha 2A (pancreatic)	protein-coding
chr1	78777723	78778106	+	91	Intergenic	27522	NM_205384	396344	NM_205384	ENSGALG00010023541	PRSS2	-	protease, serine 1	protein-coding
chr27	1002080	1003911	+	91	Intergenic	-1273016	NM_001007473	395343	NM_001007473		DAD1	-	defender against cell death 1	protein-coding
chr8	19302737	19303083	+	91	Intergenic	59898	NM_001006535	424551	NM_001006535	ENSGALG00010022228	FUBP1	-	far upstream element binding protein 1	protein-coding
chr8	11407722	11408493	+	91	Intergenic	40935	NR_003250	768251	NR_003250		AMY1AP	-	hepatic amylase pseudogene	pseudo
chr27	422795	423101	+	91	Intergenic	-1853063	NM_001007473	395343	NM_001007473		DAD1	-	defender against cell death 1	protein-coding
chr2	8865384	8865811	+	91	Intergenic	34334	NR_031412	777942	NR_031412	ENSGALG00010027686	MIR153-2	MIR153|MIRN153|gga-mir-153|mir-153	microRNA 153-2	ncRNA
NW_020110133.1	16720	19083	+	91
chr8	11373118	11373283	+	91	Intergenic	75842	NR_003250	768251	NR_003250		AMY1AP	-	hepatic amylase pseudogene	pseudo
chr1	57934382	57934557	+	91	Intergenic	-66681	NR_031556	777907	NR_031556	ENSGALG00010015890	MIR490	MIRN490|gga-mir-490	microRNA 490	ncRNA
chr1	189613692	189614700	+	91	Intergenic	18961	NR_035150	100315768	NR_035150	ENSGALG00010009426	MIR1657	gga-mir-1657	microRNA 1657	ncRNA
NW_020110165.1	605436	606645	+	91
chr6	15357687	15358102	+	91	Intergenic	344678	NM_204741	395498	NM_204741	ENSGALG00010022275	VDAC2	-	voltage dependent anion channel 2	protein-coding
chr1	195802104	195802482	+	91	Intergenic	-76835	NM_001006284	419053	NM_001006284	ENSGALG00010001829	POLD3	-	DNA polymerase delta 3, accessory subunit	protein-coding
chr1	107533921	107534479	+	91	Intergenic	-27395	NM_205227	396152	NM_205227	ENSGALG00010012917	RUNX1	-	runt-related transcription factor 1	protein-coding
chr1	84289160	84289357	+	91	Intergenic	20502	NM_001012820	418357	NM_001012820	ENSGALG00010004451	CLDND1	-	claudin domain containing 1	protein-coding
chr1	118307485	118307783	+	91	Intergenic	-1119068	NM_205299	396236	NM_205299	ENSGALG00010001982	DMD	-	dystrophin	protein-coding
NW_020110160.1	283817	286809	+	91
chr3	71388590	71388974	+	91	Intergenic	-16366	NM_001167765	421791	NM_001167765	ENSGALG00010004238	CCNC	cyclin-C	cyclin C	protein-coding
chr3	5754437	5755154	+	91	Intergenic	92813	NM_204732	395484	NM_204732	ENSGALG00010019275	CTAGE1	OTOR	cutaneous T-cell lymphoma-associated antigen 1	protein-coding
chrZ	26204248	26204922	+	91	Intergenic	-132098	NM_205139	396040	NM_205139	ENSGALG00010011808	SMARCA2	BRM	SWI/SNF related, matrix associated, actin dependent regulator of chromatin, subfamily a, member 2	protein-coding
chr10	20899243	20899706	+	91	Intergenic	-305237	NM_204182	374002	NM_204182	ENSGALG00010000042	CKMT1B	CKMT1|CKMT1A|U-MtCK|mia-CK	creatine kinase, mitochondrial 1B	protein-coding
chr3	39930002	39930472	+	91	Intergenic	81919	NM_001006404	421531	NM_001006404	ENSGALG00010007972	EXOC8	-	exocyst complex component 8	protein-coding
chr12	267393	267876	+	91	Intergenic	-374321	NM_001318409	415891	NM_001318409	ENSGALG00010028015	DUSP7	-	dual specificity phosphatase 7	protein-coding
chr1	101258384	101258705	+	91	Intergenic	-491536	NM_204737	395489	NM_204737	ENSGALG00010007429	C21orf91	C1H21ORF91	C21orf91 homolog	protein-coding
chr27	515501	517870	+	91	Intergenic	-1759326	NM_001007473	395343	NM_001007473		DAD1	-	defender against cell death 1	protein-coding
NW_020110125.1	13830	14075	+	91
chr18	2809964	2810521	+	91	Intergenic	-118779	NM_001030700	417329	NM_001030700	ENSGALG00010029941	COX10	-	COX10, heme A:farnesyltransferase cytochrome c oxidase assembly factor	protein-coding
chr1	24967675	24967972	+	91	intron	27361	NM_001105672	417770	NM_001105672	ENSGALG00010002280	ST7	-	suppression of tumorigenicity 7	protein-coding
chr25	1250456	1250762	+	91	Intergenic	299876	NM_001031373	426353	NM_001031373	ENSGALG00010028081	UBQLN4	ubiquilin-4	ubiquilin 4	protein-coding
NW_020110136.1	18892	19053	+	91
chr3	10977481	10978189	+	91	Intergenic	-106257	NM_001139477	395589	NM_001139477	ENSGALG00010017708	MEIS1	-	Meis homeobox 1	protein-coding
chr8	11905682	11905959	+	90	Intergenic	213528	NR_035097	100315961	NR_035097		MIR1610	gga-mir-1610	microRNA 1610	ncRNA
chr1	194482538	194482731	+	90	Intergenic	-25738	NM_001162372	419083	NM_001162372	ENSGALG00010002102	PAK1	-	p21 (RAC1) activated kinase 1	protein-coding
chr3	6308049	6308514	+	90	Intergenic	646299	NM_204732	395484	NM_204732	ENSGALG00010019275	CTAGE1	OTOR	cutaneous T-cell lymphoma-associated antigen 1	protein-coding
chr2	53694301	53694837	+	90	Intergenic	716960	NM_001006370	420785	NM_001006370	ENSGALG00010008340	PDIA4	-	protein disulfide isomerase family A member 4	protein-coding
chr3	63845088	63845486	+	90	Intergenic	-10564	NM_001031075	421741	NM_001031075	ENSGALG00010014812	RWDD1	-	RWD domain containing 1	protein-coding
chr1	31692590	31693187	+	90	Intergenic	129527	NM_001199554	417812	NM_001199554	ENSGALG00010014151	ATP23	XRCC6BP1	ATP23 metallopeptidase and ATP synthase assembly factor homolog	protein-coding
chr15	12989135	12989622	+	90	Intergenic	-122955	NM_001198643	417030	NM_001198643	ENSGALG00010000447	SDSL	-	serine dehydratase like	protein-coding
chr17	2968797	2969194	+	90	Intergenic	20465	NM_204409	378930	NM_204409	ENSGALG00010028899	TNFSF8	CD30L	tumor necrosis factor superfamily member 8	protein-coding
chr1	153955753	153956208	+	90	Intergenic	-99397	NM_204800	395584	NM_204800	ENSGALG00010000711	SPRY2	-	sprouty RTK signaling antagonist 2	protein-coding
chr2	119741497	119741886	+	90	Intergenic	-233771	NM_001008454	420192	NM_001008454	ENSGALG00010003261	PEX2	PXMP3	peroxisomal biogenesis factor 2	protein-coding
NW_020109742.1	13399	14100	+	90
chr15	233114	233553	+	90	Intergenic	154307	NM_001030652	416766	NM_001030652	ENSGALG00010024164	SNAP29	-	synaptosome associated protein 29	protein-coding
chrZ	76844837	76845015	+	90	Intergenic	1887174	NR_031499	777880	NR_031499	ENSGALG00010001394	MIR31	MIRN31|gga-mir-31	microRNA 31	ncRNA
NW_020109980.1	4914	6343	+	90
chr1	172272669	172273150	+	90	Intergenic	372646	NM_204328	374231	NM_204328	ENSGALG00010002646	FOXO1	FOXO1A	forkhead box O1	protein-coding
chr1	19865785	19866063	+	90	Intergenic	-517183	NM_001030732	417746	NM_001030732	ENSGALG00010001540	TRABD	-	TraB domain containing	protein-coding
chr3	64511901	64512942	+	90	Intergenic	-318510	NM_204831	395635	NM_204831	ENSGALG00010013392	HDAC2	-	histone deacetylase 2	protein-coding
chr2	102587721	102588097	+	90	Intergenic	-50289	NM_205420	396390	NM_205420	ENSGALG00010005127	GATA6	GATA-6	GATA binding protein 6	protein-coding
NW_020110167.1	739392	742904	+	90
chrZ	77822334	77822935	+	90	Intergenic	909466	NR_031499	777880	NR_031499	ENSGALG00010001394	MIR31	MIRN31|gga-mir-31	microRNA 31	ncRNA
chr33	4373441	4374266	+	90	Intergenic	247260	NM_001257372	425613	NM_001257372		MARS	-	methionyl-tRNA synthetase	protein-coding
chr2	86058917	86059566	+	90	Intergenic	-6099	NM_001001744	373974	NM_001001744	ENSGALG00010007564	IRX4	-	iroquois homeobox 4	protein-coding
chr8	11375703	11376370	+	90	Intergenic	73006	NR_003250	768251	NR_003250		AMY1AP	-	hepatic amylase pseudogene	pseudo
chr2	130703807	130704852	+	90	Intergenic	-124023	NM_204253	374101	NM_204253		SCX	SCXB	scleraxis bHLH transcription factor	protein-coding
chr3	77100823	77101268	+	90	Intergenic	-139636	NM_204453	395104	NM_204453	ENSGALG00010002774	TBX18	-	T-box transcription factor 18	protein-coding
chrZ	78010738	78011146	+	90	Intergenic	721158	NR_031499	777880	NR_031499	ENSGALG00010001394	MIR31	MIRN31|gga-mir-31	microRNA 31	ncRNA
chrZ	59603547	59604224	+	90	Intergenic	-288642	NM_001031414	427106	NM_001031414	ENSGALG00010013085	LYSMD3	-	LysM domain containing 3	protein-coding
chr2	30197601	30198945	+	90	Intergenic	-34293	NM_001198666	776034	NM_001198666	ENSGALG00010003079	SP8	-	Sp8 transcription factor	protein-coding
chr14	16152182	16152670	+	90	Intergenic	-788733	NM_001039098	427006	NM_001039098	ENSGALG00010017068	ZP2	ZPA	zona pellucida glycoprotein 2	protein-coding
NW_020110134.1	6334	6670	+	90
NW_020110167.1	743601	744489	+	90
chr12	86471	86954	+	90	Intergenic	-555243	NM_001318409	415891	NM_001318409	ENSGALG00010028015	DUSP7	-	dual specificity phosphatase 7	protein-coding
chr1	151170895	151171274	+	90	Intergenic	-1730441	NR_031408	777938	NR_031408	ENSGALG00010006322	MIR17	MIRN17|gga-mir-17|mir-17	microRNA 17	ncRNA
NW_020110042.1	135	797	+	90
chrZ	30758724	30759005	+	90	Intergenic	74958	NM_205045	395913	NM_205045	ENSGALG00010014092	TYRP1	TRP-1|TRP1	tyrosinase related protein 1	protein-coding
chr11	17362260	17362953	+	90	promoter-TSS	-970	NM_205138	396039	NM_205138	ENSGALG00010007175	FOXC2	-	forkhead box C2	protein-coding
chrZ	55895259	55895766	+	90	Intergenic	305787	NR_105431	102465326	NR_105431		MIR6565	gga-mir-6565	microRNA 6565	ncRNA
chr2	148921521	148921828	+	90	Intergenic	-13487	NM_001277760	769491	NM_001277760	ENSGALG00010009598	LOC769491	FK1L|FK2	feather keratin 1-like	protein-coding
chr1	125769326	125770624	+	90	Intergenic	-233720	NM_204129	373920	NM_204129	ENSGALG00010002012	MID1	-	midline 1	protein-coding
NW_020109908.1	12	2636	+	90
chr2	142766241	142766872	+	90	Intergenic	-118755	NR_031422	777802	NR_031422		MIR30D	MIRN30D|gga-mir-30d|mir-30d	microRNA 30d	ncRNA
chrZ	41116457	41117308	+	90	Intergenic	-175343	NM_001031613	431670	NM_001031613	ENSGALG00010009744	DAPK1	-	death-associated protein kinase 1	protein-coding
chr1	181493341	181493707	+	90	Intergenic	-6365	NM_001079725	418965	NM_001079725	ENSGALG00010004939	DDX10	-	DEAD-box helicase 10	protein-coding
chr2	141075189	141075420	+	90	Intergenic	593139	NM_001277456	420324	NM_001277456	ENSGALG00010008350	LRRC6	-	leucine rich repeat containing 6	protein-coding
NW_020110160.1	98824	99388	+	90
chr28	45327	46391	+	89	Intergenic	-72591	NM_001006336	420049	NM_001006336	ENSGALG00010028247	MVP	-	major vault protein	protein-coding
chr2	135874063	135874284	+	89	Intergenic	40963	NR_105594	100315949	NR_035033		MIR1467	MIR1467-1|MIR1467-2|gga-mir-1467|gga-mir-1467-1|gga-mir-1467-2	microRNA 1467	ncRNA
chr3	77230508	77230870	+	89	Intergenic	-9992	NM_204453	395104	NM_204453	ENSGALG00010002774	TBX18	-	T-box transcription factor 18	protein-coding
chr12	114964	115598	+	89	Intergenic	-526674	NM_001318409	415891	NM_001318409	ENSGALG00010028015	DUSP7	-	dual specificity phosphatase 7	protein-coding
chrZ	1422216	1422806	+	89	Intergenic	-93258	NM_204561	395247	NM_204561	ENSGALG00010010623	SMAD2	MADH2|SMAD2Z	SMAD family member 2	protein-coding
chr1	90863263	90865540	+	89	Intergenic	446390	NM_205430	396402	NM_205430	ENSGALG00010006244	EPHA3	CEK4|ETK1	EPH receptor A3	protein-coding
chr12	297503	297887	+	89	Intergenic	-344260	NM_001318409	415891	NM_001318409	ENSGALG00010028015	DUSP7	-	dual specificity phosphatase 7	protein-coding
chr9	10313750	10314343	+	89	Intergenic	-53592	NM_001012929	424782	NM_001012929	ENSGALG00010023887	RASA2	-	RAS p21 protein activator 2	protein-coding
chr6	36374220	36374444	+	89	Intergenic	110945	NM_001310087	100857412	NM_001310087	ENSGALG00010001661	TCTN3	tectonic-3|tectonic-3-like	tectonic family member 3	protein-coding
chr1	182529005	182529345	+	89	intron	-91993	NM_001278088	418975	NM_001278088	ENSGALG00010005177	AASDHPPT	-	aminoadipate-semialdehyde dehydrogenase-phosphopantetheinyl transferase	protein-coding
chr1	83095968	83096702	+	89	Intergenic	-16424	NM_001305054	427955	NM_001305054	ENSGALG00010006492	GAP43	GAP-43	growth associated protein 43	protein-coding
chr13	540613	542646	+	89	Intergenic	837325	NM_001111131	497224	NM_001111131	ENSGALG00010010992	PCDHAC2	CNRC02|PCHD	protocadherin alpha subfamily C, 2	protein-coding
chr3	3293	7375	+	89	Intergenic	-69487	NM_001287205	395796	NM_001287205	ENSGALG00010016773	RPS27A	UBA80	ribosomal protein S27a	protein-coding
chr14	348042	348225	+	89	Intergenic	152902	NM_001277156	416414	NM_001277156	ENSGALG00010020171	RRN3	-	RRN3 homolog, RNA polymerase I transcription factor	protein-coding
chr31	2765871	2766584	+	89	Intergenic	139623	NM_001184759	100431102	NM_001184759		APEX1	-	apurinic/apyrimidinic endodeoxyribonuclease 1	protein-coding
chr1	149275669	149276047	+	89	Intergenic	164067	NR_031403	777933	NR_031403	ENSGALG00010006315	MIR92A1	MIR92|MIR92-1|MIR92B|MIRN92|gga-mir-92|gga-mir-92-1|mir-92-1	microRNA 92a-1	ncRNA
chr1	96815554	96816376	+	89	Intergenic	-1581589	NR_035309	100315900	NR_035309	ENSGALG00010008993	MIR1806	gga-mir-1806	microRNA 1806	ncRNA
NW_020109825.1	11174	12668	+	89
chr25	542076	542401	+	89	Intergenic	-75526	NM_205506	396506	NM_205506	ENSGALG00010028048	S100A10	P11	S100 calcium binding protein A10	protein-coding
chr5	20959511	20959997	+	89	Intergenic	-685260	NM_001006474	423168	NM_001006474	ENSGALG00010021048	API5	-	apoptosis inhibitor 5	protein-coding
chr11	2270138	2270594	+	89	intron	66194	NM_001277550	415698	NM_001277550	ENSGALG00010021247	GNAO1	-	G protein subunit alpha o1	protein-coding
chr1	170066169	170066516	+	89	Intergenic	-6623	NM_204419	386582	NM_204419	ENSGALG00010003900	RB1	-	RB transcriptional corepressor 1	protein-coding
chr7	757356	757606	+	89	Intergenic	-88707	NM_205380	396340	NM_205380	ENSGALG00010013170	COL3A1	collagen	collagen type III alpha 1 chain	protein-coding
NW_020110165.1	886840	888885	+	89
chr2	122255643	122255841	+	89	Intergenic	-135711	NM_001199478	420203	NM_001199478	ENSGALG00010013199	RALYL	-	RALY RNA binding protein-like	protein-coding
chr4	1135673	1136832	+	89	Intergenic	59539	NR_105527	102465386	NR_105527	ENSGALG00010019952	MIR6658	gga-mir-6658	microRNA 6658	ncRNA
chr2	80628073	80628319	+	89	Intergenic	-43741	NM_205088	395974	NM_205088	ENSGALG00010000687	IKZF1	IKAROS|ZNFN1A1	IKAROS family zinc finger 1	protein-coding
chr1	71528128	71528307	+	89	intron	58681	NR_035223	100315924	NR_035223	ENSGALG00010026054	MIR1727-1	MIR1727|gga-mir-1727|gga-mir-1727-1	microRNA 1727-1	ncRNA
chr3	67507083	67507485	+	89	Intergenic	-1928	NM_205170	396082	NM_205170	ENSGALG00010014453	NR2E1	TLX	nuclear receptor subfamily 2 group E member 1	protein-coding
NW_020110154.1	13738	15077	+	89
chr2	82389424	82390345	+	89	Intergenic	-1123254	NM_001031005	420953	NM_001031005	ENSGALG00010008366	RPRD1A	P15RS	regulation of nuclear pre-mRNA domain containing 1A	protein-coding
chr33	7568418	7568924	+	89	Intergenic	-17282	NM_001305260	770471	NM_001305260	ENSGALG00010025964	HOXC10	-	homeobox C10	protein-coding
chr3	77416959	77417242	+	89	Intergenic	113525	NM_001320907	421836	NM_001320907	ENSGALG00010002873	MRAP2	C6orf117	melanocortin 2 receptor accessory protein 2	protein-coding
chr2	7927564	7928481	+	89	Intergenic	17654	NM_001030966	420442	NM_001030966	ENSGALG00010024834	INSIG1	-	insulin induced gene 1	protein-coding
chr3	107899985	107900363	+	89	Intergenic	-312501	NR_031431	777811	NR_031431	ENSGALG00010011852	MIR206	MIRN206|gga-mir-206|mir-206	microRNA 206	ncRNA
chr25	1999962	2001131	+	89	Intergenic	-149575	NM_001277808	100859191	NM_001277808		LOC100859191	-	feather keratin 3-like	protein-coding
chr4	62568239	62568586	+	89	Intergenic	-208297	NM_001006453	422727	NM_001006453	ENSGALG00010015695	ASAH1	-	N-acylsphingosine amidohydrolase (acid ceramidase) 1	protein-coding
chr2	134596524	134596879	+	89	Intergenic	902940	NM_001030951	420288	NM_001030951	ENSGALG00010007984	EIF3H	EIF3S3	eukaryotic translation initiation factor 3 subunit H	protein-coding
chr2	114377289	114377869	+	89	Intergenic	-3853	NM_204503	395164	NM_204503		BHLHE22	BETA3	basic helix-loop-helix family member e22	protein-coding
chr21	6822765	6825242	+	89	Intergenic	50825	NM_001168008	425542	NM_001168008	ENSGALG00010021156	DDOST	OST48	dolichyl-diphosphooligosaccharide--protein glycosyltransferase non-catalytic subunit	protein-coding
NW_020110167.1	58379	59095	+	89
NW_020110167.1	755737	756244	+	89
NW_020110167.1	66832	67413	+	89
chr8	11388119	11388642	+	89	Intergenic	60662	NR_003250	768251	NR_003250		AMY1AP	-	hepatic amylase pseudogene	pseudo
chr1	114677302	114677595	+	89	Intergenic	-68139	NM_001277736	418582	NM_001277736	ENSGALG00010002310	PRRG1	-	proline rich and Gla domain 1	protein-coding
chr3	3542592	3542874	+	88	Intergenic	19405	NM_001277718	428549	NM_001277718	ENSGALG00010018111	NKX2-2	NKX-2.2|Nkx2.2	NK2 homeobox 2	protein-coding
chr1	41288660	41289549	+	88	Intergenic	-918449	NM_001277360	417883	NM_001277360	ENSGALG00010011352	NTS	NT	neurotensin	protein-coding
chr1	145438188	145438706	+	88	Intergenic	642064	NM_001006268	418778	NM_001006268	ENSGALG00010005660	UBAC2	PHGDHL1	UBA domain containing 2	protein-coding
NW_020109797.1	2421	3236	+	88
NW_020110160.1	79603	80698	+	88
chr3	61443319	61443713	+	88	Intergenic	-34543	NM_001167764	421724	NM_001167764	ENSGALG00010012875	HSF2	HSF3B|HSTF3B	heat shock transcription factor 2	protein-coding
NW_020110057.1	7954	10542	+	88
chr1	90973448	90974177	+	88	Intergenic	555801	NM_205430	396402	NM_205430	ENSGALG00010006244	EPHA3	CEK4|ETK1	EPH receptor A3	protein-coding
chr27	1047408	1048153	+	88	Intergenic	-1228231	NM_001007473	395343	NM_001007473		DAD1	-	defender against cell death 1	protein-coding
NW_020109842.1	13857	14098	+	88
chr25	504809	506335	+	88	Intergenic	-38860	NM_205506	396506	NM_205506	ENSGALG00010028048	S100A10	P11	S100 calcium binding protein A10	protein-coding
NW_020110161.1	307202	307553	+	88
chr1	172800808	172801065	+	88	Intergenic	105565	NM_001030827	418894	NM_001030827		UFM1	UBFM1	ubiquitin fold modifier 1	protein-coding
chr9	20336232	20336453	+	88	Intergenic	220539	NR_001594	379037	NR_001594		TERC	-	telomerase RNA component	ncRNA
NW_020109822.1	14162	16415	+	88
NW_020109764.1	11408	11721	+	88
chr26	3435501	3436215	+	88	Intergenic	-48579	NM_204326	374228	NM_204326	ENSGALG00010027277	KCND3	KCND1	potassium voltage-gated channel subfamily D member 3	protein-coding
chr2	69774246	69774567	+	88	Intergenic	-410526	NM_001001758	414842	NM_001001758	ENSGALG00010011040	CDH6	c-cad6B|cadherin-6|cadherin-6B	cadherin 6	protein-coding
chr10	20912693	20912887	+	88	Intergenic	-318553	NM_204182	374002	NM_204182	ENSGALG00010000042	CKMT1B	CKMT1|CKMT1A|U-MtCK|mia-CK	creatine kinase, mitochondrial 1B	protein-coding
chr2	95098645	95098953	+	88	Intergenic	-60468	NM_001100287	421029	NM_001100287	ENSGALG00010001487	CDH19	cad19|cadherin-19|cadherin19	cadherin 19	protein-coding
chr33	4154978	4155270	+	88	Intergenic	28531	NM_001257372	425613	NM_001257372		MARS	-	methionyl-tRNA synthetase	protein-coding
chr8	11403590	11403978	+	88	Intergenic	45258	NR_003250	768251	NR_003250		AMY1AP	-	hepatic amylase pseudogene	pseudo
NW_020110129.1	20580	20778	+	88
chr14	232953	233430	+	88	Intergenic	267844	NM_001277156	416414	NM_001277156	ENSGALG00010020171	RRN3	-	RRN3 homolog, RNA polymerase I transcription factor	protein-coding
chr27	6247332	6247920	+	88	intron	4081	NM_205293	396230	NM_205293	ENSGALG00010023415	HOXB4	Chox-Z	homeobox B4	protein-coding
NW_020110152.1	4430	5002	+	88
chr6	1152521	1159970	+	88	Intergenic	52209	NR_105645	102465743	NR_105645	ENSGALG00010025287	MIR7478	gga-mir-7478	microRNA 7478	ncRNA
NW_020110148.1	6198	6610	+	88
NW_020110161.1	660542	660754	+	88
NW_020109779.1	1282	4945	+	88
chr2	2736483	2737007	+	88	Intergenic	70663	NM_204981	395829	NM_204981	ENSGALG00010026166	WNT9A	WNT-14|WNT14	Wnt family member 9A	protein-coding
chr2	26195245	26195535	+	88	Intergenic	156502	NM_001012856	420583	NM_001012856	ENSGALG00010003851	PHF14	-	PHD finger protein 14	protein-coding
chr1	67933080	67933611	+	88	Intergenic	-50107	NM_001007855	418214	NM_001007855	ENSGALG00010014748	FGFR1OP2	-	FGFR1 oncogene partner 2	protein-coding
chr27	6248608	6249993	+	88	TTS	5755	NM_205293	396230	NM_205293	ENSGALG00010023415	HOXB4	Chox-Z	homeobox B4	protein-coding
NW_020109780.1	230	1108	+	88
chrZ	29442268	29442814	+	88	Intergenic	-1374472	NM_204322	374222	NM_204322	ENSGALG00010012973	GLDC	GDC|P-protein	glycine decarboxylase	protein-coding
NW_020110026.1	1933	2711	+	88
NW_020110160.1	90496	91412	+	88
NW_020110160.1	658633	659463	+	88
NW_020109799.1	515	1632	+	88
NW_020110164.1	1402638	1403326	+	88
chr11	19998325	19999382	+	88	Intergenic	78752	NM_001282522	770257	NM_001282522	ENSGALG00010008997	CHST6	CHST5	carbohydrate sulfotransferase 6	protein-coding
chr2	67486360	67486764	+	88	Intergenic	153705	NM_001006377	420895	NM_001006377	ENSGALG00010011651	SERPINB6	SERPINB6L	serpin peptidase inhibitor, clade B (ovalbumin), member 6	protein-coding
chr2	23347715	23349717	+	88	Intergenic	38650	NM_001278047	771999	NM_001278047		GNG11	-	G protein subunit gamma 11	protein-coding
chr14	361104	363780	+	88	Intergenic	138593	NM_001277156	416414	NM_001277156	ENSGALG00010020171	RRN3	-	RRN3 homolog, RNA polymerase I transcription factor	protein-coding
NW_020110164.1	1473888	1474261	+	88
chr3	5730908	5731077	+	88	Intergenic	69010	NM_204732	395484	NM_204732	ENSGALG00010019275	CTAGE1	OTOR	cutaneous T-cell lymphoma-associated antigen 1	protein-coding
chr11	340723	340963	+	88	Intergenic	-5208	NM_001030558	415623	NM_001030558	ENSGALG00010023066	TLR21	-	toll like receptor 21	protein-coding
NW_020110164.1	1427780	1428382	+	88
chr2	3633326	3633815	+	88	Intergenic	-19135	NM_001177575	420401	NM_001177575	ENSGALG00010025577	PTH2R	PTH1R|PTHR1	parathyroid hormone 2 receptor	protein-coding
chr12	251510	252150	+	88	Intergenic	-390125	NM_001318409	415891	NM_001318409	ENSGALG00010028015	DUSP7	-	dual specificity phosphatase 7	protein-coding
chr3	29532	30076	+	88	Intergenic	-45017	NM_001287205	395796	NM_001287205	ENSGALG00010016773	RPS27A	UBA80	ribosomal protein S27a	protein-coding
chr27	1766010	1768177	+	88	Intergenic	-508918	NM_001007473	395343	NM_001007473		DAD1	-	defender against cell death 1	protein-coding
chr1	27719966	27720219	+	88	intron	291894	NM_001277357	417780	NM_001277356	ENSGALG00010001367	IMMP2L	-	inner mitochondrial membrane peptidase subunit 2	protein-coding
chr8	11368920	11369664	+	88	Intergenic	79750	NR_003250	768251	NR_003250		AMY1AP	-	hepatic amylase pseudogene	pseudo
chr1	146980330	146980686	+	88	Intergenic	-146950	NM_001163376	418784	NM_001081700	ENSGALG00010005272	MBNL2	-	muscleblind like splicing regulator 2	protein-coding
chr15	12973606	12974132	+	88	Intergenic	-107446	NM_001198643	417030	NM_001198643	ENSGALG00010000447	SDSL	-	serine dehydratase like	protein-coding
chr33	41601	41806	+	88	Intergenic	-3593996	NM_001319014	776487	NM_001319014		GR42L6	-	G-protein coupled receptor 42-like 6	protein-coding
chr1	73521176	73521508	+	88	Intergenic	-7195	NM_204213	374047	NM_204213	ENSGALG00010024285	CCND2	-	cyclin D2	protein-coding
NW_020110157.1	65617	66391	+	88
chr31	2963456	2965665	+	87	Intergenic	232793	NM_001146137	768447	NM_001146137		CHIR4B2	CHIR-AB1|CHIR-B2|CHIR-B4	cluster homolog of immunoglobulin like receptor 4B 2	protein-coding
[truncated: 13,974 more rows]

## Sheet: 3. ChIP-seq + scATAC peaks
ChIP-seq peaks overlapping with scATAC-seq peaks in the chicken dataset (HH22)
Chr	Start	End	Strand	Peak Score	Annotation	Distance to TSS	Nearest PromoterID	Entrez ID	Nearest Refseq	Nearest Ensembl	Gene Name	Gene Alias	Gene Description	Gene Type
chr1	26900	27400	+	835.197	Intergenic	44460	NM_001277125	426247	NM_001277125	ENSGALG00010005420	DHRS4	DHRS2	dehydrogenase/reductase 4	protein-coding
chr12	13519596	13520096	+	600.156	Intergenic	268402	NR_035034	100315869	NR_035034		MIR1550	gga-mir-1550	microRNA 1550	ncRNA
chr5	22142911	22143185	+	481.75	Intergenic	-68425	NM_001008470	423172	NM_001008470	ENSGALG00010021703	CD82	-	CD82 molecule	protein-coding
chr32	643553	643752	+	452.822	Intergenic	-259681	NM_205059	395932	NM_205059	ENSGALG00010008408	SMARCA4	BRG|BRG1	SWI/SNF related, matrix associated, actin dependent regulator of chromatin, subfamily a, member 4	protein-coding
chr1	170447726	170447804	+	447.479	Intergenic	14938	NM_001127313	428072	NM_001127313	ENSGALG00010003995	MLNR	-	motilin receptor	protein-coding
chr1	41785426	41785535	+	445.778	Intergenic	-422073	NM_001277360	417883	NM_001277360	ENSGALG00010011352	NTS	NT	neurotensin	protein-coding
chr30	755597	755708	+	380.98	TTS	7973	NM_001329637	100859277	NM_001329637	ENSGALG00010003634	CYP4F11	CYP4F22|CYP4F49	cytochrome P450 family 4 subfamily F member 11	protein-coding
chr1	46660475	46660598	+	364.024	Intergenic	-8447	NM_001006235	417923	NM_001006235	ENSGALG00010014294	TMPO	-	thymopoietin	protein-coding
chr4	2950116	2950178	+	354.24	promoter-TSS	-334	NM_001006431	422222	NM_001006431	ENSGALG00010018752	PLS3	plastin-3	plastin 3	protein-coding
chr25	2809014	2809084	+	353.673	Intergenic	4972	NR_105531	102465388	NR_105531		MIR6662	gga-mir-6662	microRNA 6662	ncRNA
chr32	436562	436827	+	333.537	Intergenic	-52723	NM_205059	395932	NM_205059	ENSGALG00010008408	SMARCA4	BRG|BRG1	SWI/SNF related, matrix associated, actin dependent regulator of chromatin, subfamily a, member 4	protein-coding
chr7	28030014	28030114	+	331.775	Intergenic	-117293	NM_204483	395142	NM_204483	ENSGALG00010019996	ITGB5	-	integrin subunit beta 5	protein-coding
chr5	28559776	28559908	+	317.233	Intergenic	6522	NM_001319031	101751828	NM_001319031	ENSGALG00010020554	ZFP36L1	-	ZFP36 ring finger protein like 1	protein-coding
chr1	13903186	13903224	+	315.643	Intergenic	-215659	NM_001199539	417709	NM_001199539	ENSGALG00010010167	PUS7	-	pseudouridine synthase 7	protein-coding
chr1	34116337	34116351	+	310.882	intron	5487	NM_001199578	417833	NM_001199578	ENSGALG00010012405	MSRB3	MSRB2	methionine sulfoxide reductase B3	protein-coding
chr1	42724	42743	+	310.152	Intergenic	28877	NM_001277125	426247	NM_001277125	ENSGALG00010005420	DHRS4	DHRS2	dehydrogenase/reductase 4	protein-coding
chr2	5236901	5236940	+	302.978	Intergenic	-110277	NM_001030963	420426	NM_001030963	ENSGALG00010026707	GORASP1	-	golgi reassembly stacking protein 1	protein-coding
chr4	91087451	91087640	+	301.911	Intergenic	-22488	NM_001271144	776932	NM_001271144	ENSGALG00010017502	NAT8B	-	N-acetyltransferase 8B (putative, gene/pseudogene)	protein-coding
chr2	108198742	108198900	+	285.736	Intergenic	163484	NM_001031018	421109	NM_001031018	ENSGALG00010005441	UBE2V2	-	ubiquitin conjugating enzyme E2 V2	protein-coding
chr11	17362260	17362295	+	281.069	promoter-TSS	-641	NM_205138	396039	NM_205138	ENSGALG00010007175	FOXC2	-	forkhead box C2	protein-coding
chr6	35224034	35224059	+	277.456	Intergenic	-46622	NM_001277384	423968	NM_001277384	ENSGALG00010001353	GLRX3	TXNL2	glutaredoxin 3	protein-coding
chr26	3136680	3136710	+	272.931	Intergenic	-3884	NM_001190924	419860	NM_001190924	ENSGALG00010027200	G0S2	GOS2	G0/G1 switch 2	protein-coding
chr2	132171213	132171534	+	271.783	intron	601	NM_001319024	420271	NM_001319024		RSPO2	-	R-spondin 2	protein-coding
chr5	11727783	11727925	+	270.241	Intergenic	-37272	NM_204758	395520	NM_204758	ENSGALG00010023144	C11orf58	C5H11orf58|SMAP	C11orf58 homolog	protein-coding
chr1	4967081	4967119	+	270.241	Intergenic	-2328	NM_001008444	419106	NM_001008444	ENSGALG00010005232	GATA3	cGATA-3	GATA binding protein 3	protein-coding
chr5	487514	487544	+	269.385	promoter-TSS	185	NM_001006464	422964	NM_001006464	ENSGALG00010021199	TMEM258	C11orf10|C5H11ORF10|NEF1	transmembrane protein 258	protein-coding
chr1	10510657	10510661	+	267.164	intron	134682	NM_001177322	768444	NM_001177322	ENSGALG00010010410	CACNA2D1	-	calcium voltage-gated channel auxiliary subunit alpha2delta 1	protein-coding
chrZ	67708911	67708915	+	265.628	Intergenic	-651242	NM_001115082	427339	NM_001115082	ENSGALG00010005828	LPAR1	EDG2	lysophosphatidic acid receptor 1	protein-coding
chr2	106631987	106632071	+	265.628	intron	5478	NM_001012866	421100	NM_001012866	ENSGALG00010005252	KLHL14	-	kelch like family member 14	protein-coding
chr3	104547933	104547986	+	264.581	Intergenic	36320	NM_001024832	421991	NM_001024832	ENSGALG00010009469	DNMT3A	-	DNA methyltransferase 3 alpha	protein-coding
chr4	641606	641724	+	255.961	Intergenic	44835	NR_105463	102465346	NR_105463	ENSGALG00010019913	MIR6594	gga-mir-6594	microRNA 6594	ncRNA
chr7	21555548	21555721	+	254.927	Intergenic	-70901	NM_205024	395880	NM_205024	ENSGALG00010021103	RBMS1	-	RNA binding motif single stranded interacting protein 1	protein-coding
chr10	13590402	13590418	+	252.625	Intergenic	-14372	NR_031450	777830	NR_031450		MIR7-2	MIRN7-2|gga-mir-7-2|mir-7-2	microRNA 7-2	ncRNA
chr18	7291122	7291181	+	247.339	Intergenic	-18449	NM_204132	373924	NM_204132		CACNG4	VDCCG4	calcium voltage-gated channel auxiliary subunit gamma 4	protein-coding
chr20	5465664	5465755	+	247.339	Intergenic	-27398	NM_001029981	419203	NM_001029981	ENSGALG00010023377	OSER1	C20H20ORF111|C20orf111|HSPC207|Osr1|Perit1|dJ1183I21.1	oxidative stress responsive serine rich 1	protein-coding
chr1	196655475	196655524	+	245.828	promoter-TSS	-381	NM_205291	396228	NM_205291	ENSGALG00010002923	SERPINH1	HSP47	serpin family H member 1	protein-coding
chr2	67439394	67439866	+	244.324	Intergenic	200637	NM_001006377	420895	NM_001006377	ENSGALG00010011651	SERPINB6	SERPINB6L	serpin peptidase inhibitor, clade B (ovalbumin), member 6	protein-coding
chr14	14804944	14805080	+	243.924	Intergenic	-6959	NM_001128665	431416	NM_001128665	ENSGALG00010016380	MCHR2	GPR151	melanin-concentrating hormone receptor 2	protein-coding
chr1	78750842	78751069	+	232.941	Intergenic	-18596	NM_001004387	418308	NM_001004387	ENSGALG00010023182	EPHB6	CEK9|EPHB5	EPH receptor A7	protein-coding
chr1	195914662	195914722	+	232.31	Intergenic	35564	NM_001006284	419053	NM_001006284	ENSGALG00010001829	POLD3	-	DNA polymerase delta 3, accessory subunit	protein-coding
chr20	7960932	7961076	+	229.822	Intergenic	69013	NM_205421	396391	NM_205421	ENSGALG00010022343	GATA5	GATA-5	GATA binding protein 5	protein-coding
chr6	22995434	22995653	+	223.387	TTS	-1519	NM_001277254	769143	NM_001277254	ENSGALG00010022154	CPN1	-	carboxypeptidase N subunit 1	protein-coding
chr20	5003950	5003954	+	222.062	Intergenic	-15783	NM_001006288	419177	NM_001006288	ENSGALG00010022438	RPN2	RPN-II	ribophorin II	protein-coding
chr15	5760810	5760884	+	220.429	promoter-TSS	-256	NM_001006187	416842	NM_001006187	ENSGALG00010025256	ANAPC5	-	anaphase promoting complex subunit 5	protein-coding
chr24	1360686	1360988	+	220.429	Intergenic	-14451	NM_204896	395714	NM_204896	ENSGALG00010023485	BARX2	BARX2B	BARX homeobox 2	protein-coding
chr4	88618347	88618359	+	219.747	intron	-25769	NM_001039913	426561	NM_001039913	ENSGALG00010016576	MRPS26	GNRH2|GnRHII	mitochondrial ribosomal protein S26	protein-coding
chr31	2219957	2220043	+	218.045	Intergenic	-406604	NM_001184759	100431102	NM_001184759		APEX1	-	apurinic/apyrimidinic endodeoxyribonuclease 1	protein-coding
chr1	186215731	186215848	+	214.539	Intergenic	-101514	NR_105437	102465330	NR_105437	ENSGALG00010009429	MIR6570	gga-mir-6570	microRNA 6570	ncRNA
chr2	3303525	3303531	+	213.071	promoter-TSS	-285	NM_001030959	420400	NM_001030959	ENSGALG00010024874	JMJD4	-	jumonji domain containing 4	protein-coding
chr23	110288	110484	+	211.29	Intergenic	-76460	NR_105645	102465743	NR_105645	ENSGALG00010025287	MIR7478	gga-mir-7478	microRNA 7478	ncRNA
chr1	51155203	51155462	+	210.06	Intergenic	14306	NM_205495	396491	NM_205495	ENSGALG00010010935	LGALS1A	CG-1B|LGALS1	galectin 1A	protein-coding
chr9	16174038	16174201	+	210.06	Intergenic	-68440	NM_001277468	424954	NM_001277465	ENSGALG00010015987	POLR2H	-	RNA polymerase II subunit H	protein-coding
chr2	132483107	132483124	+	206.721	promoter-TSS	-659	NM_204930	395770	NM_204930		TRHR	-	thyrotropin releasing hormone receptor	protein-coding
chr1	119669308	119669344	+	204.312	promoter-TSS	-801	NM_001030802	418598	NM_001030802	ENSGALG00010003101	KLHL15	-	kelch like protein 15	protein-coding
chr30	905117	905166	+	203.508	Intergenic	30879	NM_001257204	112530988	NM_001257204		CSNK2B	-	Casein kinase II subunit beta	protein-coding
chr4	50022743	50022769	+	198.517	Intergenic	-4716	NM_204263	374117	NM_204263	ENSGALG00010004158	JCHAIN	IGJ	joining chain of multimeric IgA and IgM	protein-coding
chr13	11083517	11083641	+	198.517	Intergenic	-1977	NR_105628	102465732	NR_105628	ENSGALG00010012951	MIR7460	gga-mir-7460	microRNA 7460	ncRNA
chr7	6782157	6782249	+	197.283	promoter-TSS	-264	NM_205348	396292	NM_205348	ENSGALG00010014389	COL6A2	colVIA2	collagen type VI alpha 2 chain	protein-coding
chr1	97275357	97275764	+	189.891	Intergenic	-2041184	NR_035309	100315900	NR_035309	ENSGALG00010008993	MIR1806	gga-mir-1806	microRNA 1806	ncRNA
chr4	85994507	85994509	+	188.588	Intergenic	-8473	NM_204192	374015	NM_204192		FABP1	L-FABP|LFABP	fatty acid binding protein 1	protein-coding
chr2	113185009	113185196	+	188.461	Intergenic	269759	NM_001077586	421140	NM_001077586	ENSGALG00010002626	CHD7	CHD-7	chromodomain helicase DNA binding protein 7	protein-coding
chr24	986256	986469	+	187.094	Intergenic	-32517	NM_001030908	419723	NM_001030908	ENSGALG00010023337	FLI1	-	Fli-1 proto-oncogene, ETS transcription factor	protein-coding
chr1	193510951	193511012	+	187.034	intron	302794	NM_001354731	395406	NM_001354731	ENSGALG00010009135	TENM4	ODZ4|TEN4	teneurin transmembrane protein 4	protein-coding
chr2	31547459	31547465	+	182.766	Intergenic	83323	NM_205473	396464	NM_205473	ENSGALG00010002375	NPY	-	neuropeptide Y	protein-coding
chr9	4590457	4590464	+	172.29	Intergenic	24537	NM_204678	395403	NM_204678	ENSGALG00010024641	TRA2B	SFRS10	transformer 2 beta homolog	protein-coding
chr28	311393	311613	+	169.143	Intergenic	193053	NM_001006336	420049	NM_001006336	ENSGALG00010028247	MVP	-	major vault protein	protein-coding
chr23	570007	570473	+	166.442	Intergenic	-1684	NM_205383	396343	NM_205383	ENSGALG00010013435	SDC3	syndecan-3	syndecan 3	protein-coding
chr1	196015841	196016137	+	161.755	Intergenic	7013	NM_001319017	430542	NM_001319017	ENSGALG00010001886	NEU3	-	neuraminidase 3	protein-coding
chr7	20611031	20611200	+	160.374	Intergenic	-433233	NM_001193638	424185	NM_001193638	ENSGALG00010020999	IFIH1	MDA5	interferon induced with helicase C domain 1	protein-coding
chr19	5292217	5292314	+	159.964	Intergenic	16262	NM_001012805	417552	NM_001012805	ENSGALG00010029326	NCBP3	C17orf85|C19H17ORF85|ELG|HSA277841	nuclear cap binding subunit 3	protein-coding
chr13	11424200	11424392	+	156.311	intron	34082	NM_204752	395512	NM_204752	ENSGALG00010012921	EBF1	EBF	EBF transcription factor 1	protein-coding
chr5	39312067	39312239	+	154.878	Intergenic	-27548	NR_105512	102465971	NR_105512		MIR6645	gga-mir-6645	microRNA 6645	ncRNA
chr4	944606	944728	+	153.553	Intergenic	126212	NM_205035	395896	NM_205035	ENSGALG00010014340	EFNB1	-	ephrin B1	protein-coding
chr28	3626133	3626179	+	153.442	exon	7517	NM_001195551	428349	NM_001195551	ENSGALG00010028523	SUGP1	SF4	SURP and G-patch domain containing 1	protein-coding
chr26	3060102	3060416	+	150.529	Intergenic	-16166	NR_031491	777871	NR_031491	ENSGALG00010027858	MIR205	MIR205A|MIRN205A|gga-mir-205a	microRNA 205	ncRNA
chr33	3258362	3258413	+	149.424	Intergenic	-377312	NM_001319014	776487	NM_001319014		GR42L6	-	G-protein coupled receptor 42-like 6	protein-coding
chr17	5312278	5312377	+	149.424	Intergenic	-7259	NR_031470	777850	NR_031470		MIR219	MIR219A|MIRN219|gga-mir-219|gga-mir-219a	microRNA 219	ncRNA
chr4	38209011	38209252	+	149.424	Intergenic	-205038	NM_001277826	422529	NM_001277826	ENSGALG00010005670	SGMS2	-	sphingomyelin synthase 2	protein-coding
chr15	709487	709629	+	149.424	Intergenic	-5917	NR_031465	777845	NR_031465	ENSGALG00010026911	MIR130A	MIRN130A|gga-mir-130a|mir-130a	microRNA 130a	ncRNA
chr1	48128945	48128959	+	149.05	TTS	1327	NM_001305385	100858354	NM_001305385		H1-03	HIST1H103|HIST1H1B	H1.03 linker histone, cluster member	protein-coding
chr1	71100967	71101080	+	147.892	Intergenic	-97804	NR_031396	777925	NR_031396	ENSGALG00010026067	MIRLET7A3	MIRLET7A-3|MIRNLET7A-3|gga-let-7a-3|let-7a-3	microRNA let-7a-3	ncRNA
chr2	28123812	28123838	+	147.738	Intergenic	-31661	NM_001005427	374137	NM_001005427	ENSGALG00010004247	MEOX2	-	mesenchyme homeobox 2	protein-coding
chr1	1752771	1752778	+	146.319	promoter-TSS	-248	NM_001199294	416691	NM_001199294	ENSGALG00010006838	ASB13	-	ankyrin repeat and SOCS box containing 13	protein-coding
chr9	4390218	4390382	+	146.319	Intergenic	-12151	NM_204761	395526	NM_204761	ENSGALG00010026014	SOX14	CH60	SRY-box 14	protein-coding
chr3	27512668	27512712	+	145.363	Intergenic	-1811	NM_001045836	421416	NM_001045836	ENSGALG00010020023	FOSL2	fra-2	FOS like 2, AP-1 transcription factor subunit	protein-coding
chr7	5567845	5567916	+	145.363	Intergenic	-36175	NM_001007082	424025	NM_001007082	ENSGALG00010012680	TRPM8	-	transient receptor potential cation channel subfamily M member 8	protein-coding
chr11	2324848	2324916	+	144.905	Intergenic	-19502	NM_204570	395257	NM_204570	ENSGALG00010021264	CBFB	-	core-binding factor beta subunit	protein-coding
chr28	1899624	1899846	+	144.905	Intergenic	-12227	NM_001321556	420086	NM_001321556	ENSGALG00010028550	ZAP70	-	zeta chain of T cell receptor associated protein kinase	protein-coding
chr14	4571758	4571938	+	144.904	Intergenic	-2741	NM_001012786	416484	NM_001012786	ENSGALG00010021214	FBXL18	-	F-box and leucine rich repeat protein 18	protein-coding
chr3	43094515	43094619	+	144.014	Intergenic	46990	NM_204940	395782	NM_204940	ENSGALG00010005911	TBXT	CH-T	T-box transcription factor T	protein-coding
chr9	3609144	3609563	+	143.81	promoter-TSS	-112	NM_001277715	100857200	NM_001277715	ENSGALG00010024460	IMP4	-	IMP4 homolog, U3 small nucleolar ribonucleoprotein	protein-coding
chr3	80803920	80804037	+	143.416	promoter-TSS	-867	NM_205021	395875	NM_205021	ENSGALG00010004096	COL12A1	-	collagen type XII alpha 1 chain	protein-coding
chr7	505463	505623	+	143.024	Intergenic	117427	NM_001012913	423984	NM_001012913	ENSGALG00010013005	SLC40A1	-	solute carrier family 40 member 1	protein-coding
chr4	737566	738063	+	142.081	Intergenic	140984	NR_105463	102465346	NR_105463	ENSGALG00010019913	MIR6594	gga-mir-6594	microRNA 6594	ncRNA
chr28	3248384	3248477	+	141.931	Intergenic	-10563	NM_001282239	425514	NM_001282239	ENSGALG00010028034	MUM1L1	MUM1	MUM1 like 1	protein-coding
chr2	54231825	54232132	+	139.986	Intergenic	179551	NM_001006370	420785	NM_001006370	ENSGALG00010008340	PDIA4	-	protein disulfide isomerase family A member 4	protein-coding
chr1	27605	28105	+	139.319	Intergenic	43755	NM_001277125	426247	NM_001277125	ENSGALG00010005420	DHRS4	DHRS2	dehydrogenase/reductase 4	protein-coding
chr2	58037869	58037969	+	138.969	Intergenic	291314	NR_105627	102465731	NR_105627	ENSGALG00010008930	MIR7459	gga-mir-7459	microRNA 7459	ncRNA
chr2	58717141	58717594	+	138.65	Intergenic	146139	NM_205466	396453	NM_205466	ENSGALG00010008082	PRL	-	prolactin	protein-coding
chr1	32039728	32039729	+	138.65	Intergenic	-153216	NM_001199555	417813	NM_001199555	ENSGALG00010014194	LRIG3	-	leucine rich repeats and immunoglobulin like domains 3	protein-coding
chr1	30796247	30796526	+	138.561	Intergenic	-114774	NM_001276354	417801	NM_001276354	ENSGALG00010013775	DBX2	CHoxE	developing brain homeobox 2	protein-coding
chr15	8007697	8007741	+	137.71	Intergenic	-3250	NM_001006192	416918	NM_001006192	ENSGALG00010023937	XBP1	-	X-box binding protein 1	protein-coding
chr15	11100064	11100228	+	137.494	Intergenic	-11945	NM_001031472	427717	NM_001031472	ENSGALG00010000215	SF3A1	-	splicing factor 3a subunit 1	protein-coding
chr4	3969837	3970095	+	137.315	Intergenic	-1947	NR_031434	777814	NR_031434	ENSGALG00010019907	MIR106A	MIR106|MIRN106|gga-mir-106|mir-106	microRNA 106a	ncRNA
chr13	2624591	2624901	+	136.472	intron	27971	NM_214674	408051	NM_214674	ENSGALG00010011329	PCDHGC3	PCDH2|PCDHGA11|PCDHGC5	protocadherin gamma subfamily C, 3	protein-coding
chr15	6337285	6337423	+	136.021	Intergenic	-3077	NM_001271929	416874	NM_001271929		MYL2	G2|MLC-2A|MLC2	myosin, light chain 2, regulatory, cardiac, slow	protein-coding
chr2	113023534	113023644	+	135.984	Intergenic	108246	NM_001077586	421140	NM_001077586	ENSGALG00010002626	CHD7	CHD-7	chromodomain helicase DNA binding protein 7	protein-coding
chr5	48740052	48740109	+	135.602	Intergenic	40085	NM_001031210	423455	NM_001031210	ENSGALG00010016569	YY2	NF-E1|YY-1|YY1	YY2 transcription factor	protein-coding
chr2	60729221	60729251	+	134.552	Intergenic	216738	NM_001276364	420834	NM_001276364		SIRT5	-	sirtuin 5	protein-coding
chr3	105889478	105889978	+	134.552	Intergenic	55572	NM_001271941	395572	NM_001271940	ENSGALG00010010949	FZD3	FZ-3	frizzled class receptor 3	protein-coding
chr25	1469266	1469302	+	133.686	Intergenic	81201	NM_001031373	426353	NM_001031373	ENSGALG00010028081	UBQLN4	ubiquilin-4	ubiquilin 4	protein-coding
chr9	4373938	4374129	+	132.906	Intergenic	4116	NM_204761	395526	NM_204761	ENSGALG00010026014	SOX14	CH60	SRY-box 14	protein-coding
chr20	4822547	4822623	+	132.298	Intergenic	-12729	NM_205110	396004	NM_205110	ENSGALG00010022623	TOP1	-	DNA topoisomerase I	protein-coding
chrZ	1380449	1380809	+	131.312	Intergenic	-135140	NM_204561	395247	NM_204561	ENSGALG00010010623	SMAD2	MADH2|SMAD2Z	SMAD family member 2	protein-coding
chr33	7266974	7267141	+	130.913	promoter-TSS	-791	NM_204223	374064	NM_204223	ENSGALG00010024547	PFKM	-	phosphofructokinase, muscle	protein-coding
chr4	37784625	37784726	+	130.689	Intergenic	-72981	NM_001281500	422526	NM_001281500	ENSGALG00010005545	RPL34	-	ribosomal protein L34	protein-coding
chr4	1513195	1513681	+	130.689	Intergenic	8219	NM_204106	373895	NM_204106	ENSGALG00010014222	TBX22	-	T-box 22	protein-coding
chr5	52143569	52143601	+	130.689	Intergenic	-1248	NM_001031212	423500	NM_001031212	ENSGALG00010016885	CDCA4	-	cell division cycle associated 4	protein-coding
chr1	97669006	97669057	+	127.257	Intergenic	1797470	NM_001030793	418469	NM_001030793	ENSGALG00010007751	HSPA13	STCH	heat shock protein family A (Hsp70) member 13	protein-coding
chr4	57429461	57429462	+	126.807	Intergenic	303807	NM_204796	395577	NM_204796	ENSGALG00010005569	NEUROG2	NGN2/ATH4A|neurogenin-2	neurogenin 2	protein-coding
chr15	12233664	12233876	+	126.749	Intergenic	-261552	NM_001270878	374202	NM_001270878	ENSGALG00010000443	TBX3	-	T-box transcription factor 3	protein-coding
chr1	1727732	1727806	+	126.749	Intergenic	-25253	NM_001199294	416691	NM_001199294	ENSGALG00010006838	ASB13	-	ankyrin repeat and SOCS box containing 13	protein-coding
chr27	3898020	3898100	+	125.467	Intergenic	7915	NM_204222	374061	NM_204222	ENSGALG00010026346	FZD2	cFz-2|fz-2	frizzled class receptor 2	protein-coding
chr8	22257957	22258125	+	125.442	Intergenic	-6670	NM_001277593	424619	NM_001277593	ENSGALG00010022948	PDZK1IP1	-	PDZK1 interacting protein 1	protein-coding
chr2	62377468	62377640	+	125.405	Intergenic	-67635	NM_204446	395093	NM_204446	ENSGALG00010010146	PHACTR1	DDSG1	phosphatase and actin regulator 1	protein-coding
chr27	3653951	3654062	+	124.364	Intergenic	9458	NM_205503	396501	NM_205503	ENSGALG00010021869	GJC3	GJA7|GJC1	gap junction protein gamma 3	protein-coding
chr4	76103243	76103356	+	124.364	Intergenic	-71287	NM_204829	395631	NM_204829	ENSGALG00010011096	LDB2	CLIM-1	LIM domain binding 2	protein-coding
chr32	450994	451039	+	122.922	Intergenic	-67045	NM_205059	395932	NM_205059	ENSGALG00010008408	SMARCA4	BRG|BRG1	SWI/SNF related, matrix associated, actin dependent regulator of chromatin, subfamily a, member 4	protein-coding
chr3	108927627	108927734	+	122.922	Intergenic	-102029	NM_001162892	422050	NM_001162892	ENSGALG00010008109	OPN5L2	COPN5L2	opsin 5-like 2	protein-coding
chr8	22459801	22459802	+	122.837	Intergenic	67783	NR_105586	102466717	NR_105586	ENSGALG00010027072	MIR6622	gga-mir-6622	microRNA 6622	ncRNA
chr17	7907674	7907754	+	122.671	promoter-TSS	-510	NM_204767	395535	NM_204767	ENSGALG00010028447	OLFM1	NOEL|NOEL1|NOELIN-1|olfactomedin-1	olfactomedin 1	protein-coding
chr1	20898098	20898367	+	121.853	Intergenic	-124193	NM_001199499	417747	NM_001199499	ENSGALG00010001222	ZNF800	-	zinc finger protein 800	protein-coding
chr33	6601348	6601365	+	121.831	Intergenic	-5475	NM_001044672	693249	NM_001044672	ENSGALG00010001351	CAPN1	calpain	calpain 1	protein-coding
chr2	119285642	119285975	+	121.539	Intergenic	222112	NM_001008454	420192	NM_001008454	ENSGALG00010003261	PEX2	PXMP3	peroxisomal biogenesis factor 2	protein-coding
chr3	39514068	39514301	+	120.265	Intergenic	261845	NM_001006403	421526	NM_001006403	ENSGALG00010007960	TSNAX	-	translin associated factor X	protein-coding
chr10	1336009	1336133	+	120.265	Intergenic	-19980	NR_035163	100315973	NR_035163	ENSGALG00010025307	MIR1670	gga-mir-1670	microRNA 1670	ncRNA
chr3	10302028	10302239	+	120.244	Intergenic	-36078	NM_001008456	421278	NM_001008456	ENSGALG00010017115	LGALSL	GRP|HSPC159	galectin like	protein-coding
chr1	70075870	70076143	+	119.95	Intergenic	-126947	NM_001012541	418240	NM_001012541	ENSGALG00010012043	NUP50	-	nucleoporin 50	protein-coding
chr15	1367864	1368091	+	118.703	intron	-40766	NM_001122691	416782	NM_001122691		TXNRD2	-	thioredoxin reductase 2	protein-coding
chr33	5920635	5921062	+	118.62	Intergenic	-4113	NM_001103214	426886	NM_001103214	ENSGALG00010023275	TWIST3	-	Twist homlog 3	protein-coding
chr8	6179430	6179501	+	118.594	Intergenic	-10342	NM_001006531	424413	NM_001006531	ENSGALG00010009765	STX10	STX6|syntaxin-6	syntaxin 10	protein-coding
chr31	2232830	2233330	+	118.594	Intergenic	-393524	NM_001184759	100431102	NM_001184759		APEX1	-	apurinic/apyrimidinic endodeoxyribonuclease 1	protein-coding
chr10	4902965	4903041	+	117.664	Intergenic	-184511	NR_031448	777828	NR_031448	ENSGALG00010025306	MIR190A	MIR190|MIRN190|gga-mir-190|gga-mir-190a|mir-190a	microRNA 190a	ncRNA
chrZ	61418985	61419179	+	117.664	Intergenic	-368316	NR_105648	102465745	NR_105648	ENSGALG00010007745	MIR7479-3	gga-mir-7479-3	microRNA 7479-3	ncRNA
chr3	3336874	3337067	+	117.193	Intergenic	5311	NM_001031518	428547	NM_001031518	ENSGALG00010018057	SSTR4	SS4R	somatostatin receptor 4	protein-coding
chr1	72070	72241	+	115.592	promoter-TSS	-545	NM_001277125	426247	NM_001277125	ENSGALG00010005420	DHRS4	DHRS2	dehydrogenase/reductase 4	protein-coding
chr2	48633323	48633388	+	114.35	Intergenic	235468	NM_001012858	420757	NM_001012858	ENSGALG00010017647	ITGA9	-	integrin subunit alpha 9	protein-coding
chr15	11797178	11797678	+	114.35	Intergenic	74779	NR_035030	100315705	NR_035030		MIR1464	gga-mir-1464	microRNA 1464	ncRNA
chr10	4903068	4903155	+	114.043	Intergenic	-184619	NR_031448	777828	NR_031448	ENSGALG00010025306	MIR190A	MIR190|MIRN190|gga-mir-190|gga-mir-190a|mir-190a	microRNA 190a	ncRNA
chr15	319222	319245	+	113.208	Intergenic	68407	NM_001030652	416766	NM_001030652	ENSGALG00010024164	SNAP29	-	synaptosome associated protein 29	protein-coding
chr13	616515	616535	+	112.9	Intergenic	762429	NM_001111131	497224	NM_001111131	ENSGALG00010010992	PCDHAC2	CNRC02|PCHD	protocadherin alpha subfamily C, 2	protein-coding
chr4	61799629	61799685	+	112.9	Intergenic	-131285	NM_205362	396319	NM_205362	ENSGALG00010013336	MTNR1A	CKA|Mel1a|mel-1A-R	melatonin receptor 1A	protein-coding
chr33	5396930	5396988	+	112.498	Intergenic	-90591	NM_204713	395452	NM_204713	ENSGALG00010022931	RDH5	-	retinol dehydrogenase 5	protein-coding
chr26	4793336	4793336	+	112.435	intron	-31939	NM_001080870	768582	NM_001080868	ENSGALG00010027695	TREMB2	TREM-B2|TREM-B2V1|TREM-B2V2|TREM-B2v3|TREML2	triggering receptor expressed on myeloid cells B2	protein-coding
chrZ	59000000	59000185	+	112.435	Intergenic	703688	NM_001006574	427109	NM_001006574	ENSGALG00010013497	FAM172A	ARB2A|C5orf21	family with sequence similarity 172 member A	protein-coding
chr5	14168865	14169067	+	111.523	Intergenic	37037	NM_001199385	374255	NM_001199385		MRPL23	-	mitochondrial ribosomal protein L23	protein-coding
chr21	4964927	4965427	+	111.019	Intergenic	-31682	NM_001277917	430670	NM_001277917	ENSGALG00010020939	CTRC	-	chymotrypsin C	protein-coding
chr1	54006446	54006571	+	110.957	Intergenic	-111714	NM_001001897	425052	NM_001001897	ENSGALG00010011912	TCP11X2	TCP11L2	t-complex 11 family X2	protein-coding
chr4	641817	641844	+	110.115	Intergenic	45000	NR_105463	102465346	NR_105463	ENSGALG00010019913	MIR6594	gga-mir-6594	microRNA 6594	ncRNA
chr32	451464	451508	+	110.115	Intergenic	-67515	NM_205059	395932	NM_205059	ENSGALG00010008408	SMARCA4	BRG|BRG1	SWI/SNF related, matrix associated, actin dependent regulator of chromatin, subfamily a, member 4	protein-coding
chr5	29588050	29588138	+	109.205	Intergenic	-22595	NM_001113292	769140	NM_001113292	ENSGALG00010023429	BMF	-	Bcl2 modifying factor	protein-coding
chr5	11728213	11728457	+	108.738	Intergenic	-36791	NM_204758	395520	NM_204758	ENSGALG00010023144	C11orf58	C5H11orf58|SMAP	C11orf58 homolog	protein-coding
chr2	8170468	8170514	+	108.738	intron	5359	NM_204821	395615	NM_204821		SHH	ShhNC	sonic hedgehog	protein-coding
chr1	93003835	93003851	+	108.738	Intergenic	-1702	NM_001305064	768680	NM_001305064	ENSGALG00010008133	CREG1	-	cellular repressor of E1A stimulated genes 1	protein-coding
chr11	17483951	17483988	+	108.711	Intergenic	112486	NM_205416	396385	NM_205416	ENSGALG00010006715	IRF8	ICSBP|ICSBP1	interferon regulatory factor 8	protein-coding
chr14	5290866	5290907	+	107.889	Intergenic	27727	NM_204126	373915	NM_204126	ENSGALG00010017541	SREBF1	SREBP-1|SREBP1	sterol regulatory element binding transcription factor 1	protein-coding
chr14	14490059	14490333	+	107.878	Intergenic	-21849	NR_035074	100315728	NR_035074	ENSGALG00010019565	MIR1588	gga-mir-1588	microRNA 1588	ncRNA
chr4	90297910	90298133	+	107.878	Intergenic	-568101	NM_205198	396117	NM_205198	ENSGALG00010018266	GNOT2	-	Gnot2 homeodomain protein	protein-coding
chr1	172325683	172325726	+	107.476	Intergenic	425441	NM_204328	374231	NM_204328	ENSGALG00010002646	FOXO1	FOXO1A	forkhead box O1	protein-coding
chr25	681225	681265	+	105.915	intron	21462	NM_205287	396224	NM_205287		LMNA	lamin-A	lamin A/C	protein-coding
chr1	48637	48690	+	105.235	Intergenic	22947	NM_001277125	426247	NM_001277125	ENSGALG00010005420	DHRS4	DHRS2	dehydrogenase/reductase 4	protein-coding
chr23	722080	722226	+	105.235	promoter-TSS	-209	NM_001030890	419558	NM_001030890	ENSGALG00010012995	SERINC2	TDE2L	serine incorporator 2	protein-coding
chr23	728985	729485	+	104.838	TTS	6873	NM_001030890	419558	NM_001030890	ENSGALG00010012995	SERINC2	TDE2L	serine incorporator 2	protein-coding
chr1	84778304	84778328	+	104.078	Intergenic	76998	NM_001278070	418369	NM_001278070	ENSGALG00010005261	ATG3	APG3L	autophagy related 3	protein-coding
chrZ	63528881	63529133	+	103.134	Intergenic	355442	NM_001113454	770790	NM_001113454		TMEM167A	TMEM167	transmembrane protein 167A	protein-coding
chr33	5905325	5905401	+	102.464	intron	11372	NM_001103214	426886	NM_001103214	ENSGALG00010023275	TWIST3	-	Twist homlog 3	protein-coding
chr2	119285044	119285070	+	102.464	Intergenic	222863	NM_001008454	420192	NM_001008454	ENSGALG00010003261	PEX2	PXMP3	peroxisomal biogenesis factor 2	protein-coding
chr28	1052459	1052606	+	101.75	Intergenic	-2011	NM_204833	395637	NM_204833	ENSGALG00010028083	ELAVL1	HUA	ELAV like RNA binding protein 1	protein-coding
chr2	4712089	4712361	+	101.219	Intergenic	83130	NR_031411	777941	NR_031411	ENSGALG00010027681	MIR26A1	MIR26A|MIRN26A|gga-mir-26a|mir-26a	microRNA 26a-1	ncRNA
chr7	35630235	35630264	+	100.37	Intergenic	-105661	NM_205404	396369	NM_205404	ENSGALG00010010471	KCNJ3	GIRK1	Potassium inwardly rectifying channel subfamily J member 3	protein-coding
chr18	9331146	9331219	+	100.297	Intergenic	10445	NM_001031529	428673	NM_001031529	ENSGALG00010029550	CHMP6	-	charged multivesicular body protein 6	protein-coding
chr30	1442279	1442352	+	100.297	Intergenic	-307666	NM_001115081	426086	NM_001115081	ENSGALG00010002533	LPAR2	EDG4	lysophosphatidic acid receptor 2	protein-coding
chr2	32088904	32089109	+	99.9786	Intergenic	31712	NR_031413	777943	NR_031413	ENSGALG00010002988	MIR148A	MIRN148A|gga-mir-148a|mir-148a	microRNA 148a	ncRNA
chr10	6629631	6629820	+	99.9786	Intergenic	-34812	NM_001293222	415389	NM_001293222	ENSGALG00010024859	TARSL2	-	threonyl-tRNA synthetase like 2	protein-coding
chr9	15479018	15479090	+	99.8307	Intergenic	-32891	NM_001318436	429150	NM_001318436	ENSGALG00010015657	NMUR1	-	neuromedin U receptor 1	protein-coding
chr1	42190033	42190446	+	98.7921	Intergenic	-17314	NM_001277360	417883	NM_001277360	ENSGALG00010011352	NTS	NT	neurotensin	protein-coding
chr1	51162903	51162983	+	98.6937	Intergenic	6695	NM_205495	396491	NM_205495	ENSGALG00010010935	LGALS1A	CG-1B|LGALS1	galectin 1A	protein-coding
chr1	240173	240450	+	98.4508	Intergenic	-61124	NM_001277858	425783	NM_001277858		CLC2DL3	-	C-type lectin domain family 2 member D-like 3	protein-coding
chr26	4764906	4765114	+	97.6231	intron	-3613	NM_001080870	768582	NM_001080868	ENSGALG00010027695	TREMB2	TREM-B2|TREM-B2V1|TREM-B2V2|TREM-B2v3|TREML2	triggering receptor expressed on myeloid cells B2	protein-coding
chr1	75677080	75677201	+	97.5079	Intergenic	-39311	NM_001243222	418257	NM_001243222	ENSGALG00010022690	AICDA	AID	activation induced cytidine deaminase	protein-coding
chr1	86728	86844	+	97.3969	Intergenic	-15176	NM_001277125	426247	NM_001277125	ENSGALG00010005420	DHRS4	DHRS2	dehydrogenase/reductase 4	protein-coding
chr1	98456684	98456720	+	96.278	Intergenic	1009799	NM_001030793	418469	NM_001030793	ENSGALG00010007751	HSPA13	STCH	heat shock protein family A (Hsp70) member 13	protein-coding
chr4	19743258	19743425	+	96.2557	Intergenic	-89243	NM_001257314	100857562	NM_001257314	ENSGALG00010014102	TRIM2	-	tripartite motif containing 2	protein-coding
chr13	13895496	13895540	+	96.1041	Intergenic	-1350	NM_204295	374175	NM_204295	ENSGALG00010013576	CAMK2A	-	calcium/calmodulin dependent protein kinase II alpha	protein-coding
chr15	6398551	6398715	+	96.1041	Intergenic	-64356	NM_001271929	416874	NM_001271929		MYL2	G2|MLC-2A|MLC2	myosin, light chain 2, regulatory, cardiac, slow	protein-coding
chr8	23074334	23074735	+	96.1041	Intergenic	-34435	NR_035312	100315853	NR_035312	ENSGALG00010027071	MIR1809	gga-mir-1809	microRNA 1809	ncRNA
chr2	35475545	35475699	+	95.0518	Intergenic	-236796	NM_001199644	420647	NM_001199644	ENSGALG00010001741	SATB1	-	SATB homeobox 1	protein-coding
chrZ	42111914	42112230	+	94.8926	Intergenic	-79293	NM_204705	395444	NM_204705	ENSGALG00010008879	HABP4	-	hyaluronan binding protein 4	protein-coding
chr3	24792233	24792600	+	94.8926	Intergenic	302032	NM_001319032	107052930	NM_001319032	ENSGALG00010020304	ZFP36L2	-	ZFP36 ring finger protein like 2	protein-coding
chr1	195696845	195697169	+	94.8153	Intergenic	64794	NM_001282081	100857436	NM_001282081		LRTOMT	TOMT	leucine rich transmembrane and O-methyltransferase domain containing	protein-coding
chr1	141314391	141314587	+	94.3068	Intergenic	125638	NR_035121	100315752	NR_035121	ENSGALG00010016443	MIR1632	gga-mir-1632	microRNA 1632	ncRNA
chr6	12256723	12257223	+	93.5339	Intergenic	17493	NM_204109	373898	NM_204109	ENSGALG00010020588	PALD1	PALD	phosphatase domain containing, paladin 1	protein-coding
chr5	48125280	48125439	+	92.8215	Intergenic	72050	NM_001006486	423445	NM_001006486	ENSGALG00010016339	SETD3	-	SET domain containing 3, actin histidine methyltransferase	protein-coding
chr1	106531876	106531920	+	91.9475	Intergenic	9157	NM_001031526	428612	NM_001031526	ENSGALG00010010227	OLIG2	-	oligodendrocyte lineage transcription factor 2	protein-coding
chr17	3437966	3438208	+	90.8294	Intergenic	-357490	NM_205456	396440	NM_205456	ENSGALG00010028900	TNC	GMEM|JI|TN|TN-C	tenascin C	protein-coding
chr23	1347440	1347590	+	90.1848	Intergenic	-159022	NM_204718	395465	NM_204718	ENSGALG00010013227	CITED4	CITED3|cCITED3	Cbp/p300 interacting transactivator with Glu/Asp rich carboxy-terminal domain 4	protein-coding
chr10	16281398	16281496	+	89.4838	Intergenic	10844	NM_204421	386585	NM_204421	ENSGALG00010016558	NR2F2	COUP-TFII|TFCOUP2	nuclear receptor subfamily 2 group F member 2	protein-coding
chr1	181057705	181057857	+	89.4838	Intergenic	121447	NM_204751	395511	NM_204751	ENSGALG00010005363	RDX	-	radixin	protein-coding
chr9	8098870	8099370	+	88.9775	Intergenic	-2915	NM_204269	374127	NM_204269	ENSGALG00010025378	PAX3	-	paired box 3	protein-coding
chr19	2906567	2906620	+	88.9775	Intergenic	-91626	NM_205530	396542	NM_205530	ENSGALG00010029419	RFC2	RFC40	replication factor C subunit 2	protein-coding
chr13	17598675	17598714	+	88.9775	Intergenic	-1528	NM_205415	396384	NM_205415		IRF1	-	interferon regulatory factor 1	protein-coding
chr21	4438509	4438702	+	88.4318	Intergenic	-7654	NM_001030881	419466	NM_001030881	ENSGALG00010020399	ATP13A2	-	ATPase 13A2	protein-coding
chr6	23115362	23115630	+	87.7741	Intergenic	15551	NM_205321	396261	NM_205321	ENSGALG00010018323	GOT1	cAspAT|cCAT	glutamic-oxaloacetic transaminase 1	protein-coding
chr18	7042463	7042539	+	87.7741	Intergenic	15212	NM_001006210	417423	NM_001006210	ENSGALG00010029323	NOL11	-	nucleolar protein 11	protein-coding
chr3	105358104	105358119	+	87.1676	Intergenic	-28249	NM_001031098	422011	NM_001031098	ENSGALG00010010556	POMC	ACTH	proopiomelanocortin	protein-coding
chr31	4760089	4760109	+	86.9305	Intergenic	169192	NM_207180	395364	NM_207180	ENSGALG00010004995	PIT54	PIT 54	PIT54 protein	protein-coding
chr2	29561564	29561893	+	86.5746	Intergenic	5872	NM_204739	395491	NM_204739	ENSGALG00010003808	TWIST1	cTwist|twist	twist family bHLH transcription factor 1	protein-coding
chr1	193208311	193208356	+	85.9077	5' UTR	146	NM_001354731	395406	NM_001354731	ENSGALG00010009135	TENM4	ODZ4|TEN4	teneurin transmembrane protein 4	protein-coding
chr1	41075	41502	+	85.4743	Intergenic	30322	NM_001277125	426247	NM_001277125	ENSGALG00010005420	DHRS4	DHRS2	dehydrogenase/reductase 4	protein-coding
chr2	148813217	148813290	+	84.1877	intron	195	NM_001031585	430349	NM_001031585	ENSGALG00010008360	ZC3H3	-	zinc finger CCCH-type containing 3	protein-coding
chr1	35810607	35810722	+	84.1877	Intergenic	-31195	NM_001012808	417851	NM_001012808	ENSGALG00010012172	CNOT2	-	CCR4-NOT transcription complex subunit 2	protein-coding
chr2	88651727	88651772	+	84.1471	Intergenic	-99419	NM_001006383	420983	NM_001006383	ENSGALG00010007671	FAM206A	ABITRAM|C2H9orf6|C9orf6	family with sequence similarity 206 member A	protein-coding
chr13	13812074	13812358	+	84.1471	Intergenic	29637	NM_001006151	416270	NM_001006151	ENSGALG00010016683	RBM22	-	RNA binding motif protein 22	protein-coding
chr28	1252540	1253040	+	84.1471	Intergenic	-11991	NM_205271	396208	NM_205271	ENSGALG00010028165	NFIC	CNFI-C	nuclear factor I C	protein-coding
chr7	4527449	4527559	+	84.1471	Intergenic	-44885	NM_001128496	770778	NM_001128496	ENSGALG00010012030	IFNL3A	IFN-lambda|IFNL|IFNL3|IL-28B|IL28B	interferon lambda 3	protein-coding
chr5	28680163	28680172	+	84.0162	Intergenic	126847	NM_001319031	101751828	NM_001319031	ENSGALG00010020554	ZFP36L1	-	ZFP36 ring finger protein like 1	protein-coding
chrZ	53324305	53324805	+	83.5622	Intergenic	-229867	NM_001006582	427293	NM_001006582	ENSGALG00010013431	TMEM175	-	transmembrane protein 175	protein-coding
chr21	6072463	6072470	+	83.4008	Intergenic	-18815	NM_206951	396513	NM_206951	ENSGALG00010016847	EPHB2	-	EPH receptor B2	protein-coding
chrZ	12411455	12411521	+	82.8247	Intergenic	-77816	NM_001031451	427448	NM_001031451	ENSGALG00010013396	FYB1	FYB	FYN binding protein 1	protein-coding
chr1	29485943	29485998	+	82.2361	Intergenic	134370	NM_001030736	417789	NM_001030736	ENSGALG00010002308	GXYLT1	GLT8D3	glucoside xylosyltransferase 1	protein-coding
chr16	2825981	2826203	+	81.1236	Intergenic	-80625	NM_205315	396254	NM_205315		TUBB	-	tubulin beta class I	protein-coding
chr19	4257026	4257395	+	80.9149	Intergenic	-19991	NM_001006214	417508	NM_001006214	ENSGALG00010029299	PRKRIP1	-	PRKR interacting protein 1 (IL11 inducible)	protein-coding
chr16	2497053	2497535	+	80.9114	Intergenic	-3119	NM_204521	395192	NM_204521	ENSGALG00010002739	HEP21	SLURP1	HEP21 secreted LY6/PLAUR domain containing, MHCB region	protein-coding
chr26	4911889	4911931	+	80.194	intron	28030	NM_001030922	419922	NM_001030922	ENSGALG00010026402	TFEB	-	transcription factor EB	protein-coding
chr31	2776124	2776126	+	79.6733	Intergenic	149521	NM_001184759	100431102	NM_001184759		APEX1	-	apurinic/apyrimidinic endodeoxyribonuclease 1	protein-coding
chr23	2104294	2104386	+	78.2915	Intergenic	66629	NM_001080889	771987	NM_001080889	ENSGALG00010016809	SYTL1	-	synaptotagmin like 1	protein-coding
chrZ	4151284	4151514	+	77.2109	Intergenic	2000055	NM_204286	374159	NM_204286	ENSGALG00010012088	ATP5F1AZ	ATP5A1|ATP5A1Z	ATP synthase F1 subunit alpha Z chromosome	protein-coding
chr28	1051798	1051807	+	76.8254	Intergenic	-1281	NM_204833	395637	NM_204833	ENSGALG00010028083	ELAVL1	HUA	ELAV like RNA binding protein 1	protein-coding
chr4	1136716	1136832	+	76.8254	Intergenic	59017	NR_105527	102465386	NR_105527	ENSGALG00010019952	MIR6658	gga-mir-6658	microRNA 6658	ncRNA
chr28	1604142	1604193	+	76.2845	Intergenic	32521	NM_001081504	428340	NM_001081504	ENSGALG00010027847	NRTN	-	neurturin	protein-coding
chr2	3651194	3651694	+	75.9626	Intergenic	-1261	NM_001177575	420401	NM_001177575	ENSGALG00010025577	PTH2R	PTH1R|PTHR1	parathyroid hormone 2 receptor	protein-coding
chr1	193207793	193208293	+	75.9626	promoter-TSS	-144	NM_001354731	395406	NM_001354731	ENSGALG00010009135	TENM4	ODZ4|TEN4	teneurin transmembrane protein 4	protein-coding
chr11	17737913	17738413	+	75.9626	Intergenic	-58218	NM_001031461	427559	NM_001031461		MAP1LC3B	MAP1LC3B2	microtubule associated protein 1 light chain 3 beta	protein-coding
chr1	19069366	19069523	+	75.4039	Intergenic	24371	NM_001199497	417735	NM_001199497	ENSGALG00010009040	CRELD2	-	cysteine rich with EGF like domains 2	protein-coding
chrZ	10597182	10597212	+	74.9913	Intergenic	8829	NR_105481	102465357	NR_105481	ENSGALG00010015607	MIR6613	gga-mir-6613	microRNA 6613	ncRNA
chr4	88618201	88618282	+	74.7666	intron	-25881	NM_001039913	426561	NM_001039913	ENSGALG00010016576	MRPS26	GNRH2|GnRHII	mitochondrial ribosomal protein S26	protein-coding
chr7	15199583	15199818	+	74.3831	Intergenic	-148483	NR_105642	102465988	NR_105642	ENSGALG00010026655	MIR7474	gga-mir-7474	microRNA 7474	ncRNA
chr15	6839954	6840025	+	74.3831	intron	22431	NM_001277869	416893	NM_001039265	ENSGALG00010022497	CORO1C	coronin-1C	coronin 1C	protein-coding
chr4	78797607	78797809	+	74.3831	Intergenic	-7926	NM_205488	396484	NM_205488	ENSGALG00010011141	MSX1	CHOX-7|GHOX-7|HOX-7	msh homeobox 1	protein-coding
chr3	59949002	59949180	+	73.9884	Intergenic	-46270	NM_001012878	421717	NM_001012878	ENSGALG00010004087	NCOA7	-	nuclear receptor coactivator 7	protein-coding
chr8	22398442	22398691	+	73.6509	Intergenic	60764	NM_204952	395795	NM_204952		FOXD2	-	forkhead box D2	protein-coding
chr20	11459881	11460016	+	73.6509	Intergenic	-39527	NM_001031492	428166	NM_001031492	ENSGALG00010014942	PMEPA1	TMEPAI	prostate transmembrane protein, androgen induced 1	protein-coding
chr1	156369431	156369548	+	73.5515	Intergenic	47825	NM_204825	395626	NM_204825	ENSGALG00010000810	UCHL3	UCH-6	ubiquitin C-terminal hydrolase L3	protein-coding
chr1	195654180	195654214	+	72.4201	Intergenic	21984	NM_001282081	100857436	NM_001282081		LRTOMT	TOMT	leucine rich transmembrane and O-methyltransferase domain containing	protein-coding
chr1	62388	62888	+	72.3412	Intergenic	8972	NM_001277125	426247	NM_001277125	ENSGALG00010005420	DHRS4	DHRS2	dehydrogenase/reductase 4	protein-coding
chr13	618095	618227	+	72.0583	Intergenic	760793	NM_001111131	497224	NM_001111131	ENSGALG00010010992	PCDHAC2	CNRC02|PCHD	protocadherin alpha subfamily C, 2	protein-coding
chr11	751077	751577	+	71.5076	promoter-TSS	-32	NM_001007970	426495	NM_001007970		ARL2BP	-	ADP ribosylation factor like GTPase 2 binding protein	protein-coding
chr28	2460316	2460595	+	71.3569	Intergenic	-2265	NM_204486	395146	NM_204486	ENSGALG00010027700	TCF3	G12	transcription factor 3	protein-coding
chr4	920126	920333	+	71.3569	Intergenic	150650	NM_205035	395896	NM_205035	ENSGALG00010014340	EFNB1	-	ephrin B1	protein-coding
chr27	7058000	7058075	+	71.1747	Intergenic	5242	NR_105412	102465314	NR_105412	ENSGALG00010026676	MIR6547	gga-mir-6547	microRNA 6547	ncRNA
chr12	3576391	3576488	+	71.1747	Intergenic	-5928	NM_204258	374109	NM_204258	ENSGALG00010027590	SEMA3F	semaphorin-3F	semaphorin 3F	protein-coding
chr11	15656981	15657243	+	71.1747	Intergenic	-125992	NM_001004373	415809	NM_001004373	ENSGALG00010007436	PNAT3	-	N-acetyltransferase, pineal gland isozyme NAT-3	protein-coding
chr4	90143953	90144184	+	71.1423	Intergenic	-414148	NM_205198	396117	NM_205198	ENSGALG00010018266	GNOT2	-	Gnot2 homeodomain protein	protein-coding
chr4	81403615	81403861	+	70.5255	promoter-TSS	-212	NM_205386	396346	NM_205386	ENSGALG00010016057	SOHO1	SOHO-1	sensory organ homeobox	protein-coding
chrZ	25417951	25418088	+	70.5255	Intergenic	297018	NM_001031436	427347	NM_001031436	ENSGALG00010011287	CBWD1	CBWD2	COBW domain containing 1	protein-coding
chr1	7544840	7544993	+	70.2166	Intergenic	-56786	NR_035026	100315704	NR_035026	ENSGALG00010007843	MIR1460	gga-mir-1460	microRNA 1460	ncRNA
chr14	4867683	4867865	+	69.7768	Intergenic	40118	NM_001012787	416496	NM_001012787	ENSGALG00010021550	MAP2K3	-	mitogen-activated protein kinase kinase 3	protein-coding
chr10	16265481	16265576	+	69.7768	Intergenic	-5075	NM_204421	386585	NM_204421	ENSGALG00010016558	NR2F2	COUP-TFII|TFCOUP2	nuclear receptor subfamily 2 group F member 2	protein-coding
chr31	2251697	2252005	+	69.428	Intergenic	-374753	NM_001184759	100431102	NM_001184759		APEX1	-	apurinic/apyrimidinic endodeoxyribonuclease 1	protein-coding
chr1	74334326	74334433	+	69.2502	Intergenic	49781	NM_001031488	428099	NM_001031488	ENSGALG00010024492	NTF3	HDNF|NGF-2|NGF2|NT-3|NT3|neurotrophin-3	neurotrophin 3	protein-coding
chr19	4404185	4404485	+	69.2502	intron	850	NM_205290	396227	NM_205290		HSPB1	cHsp25|hsp25	heat shock protein family B (small) member 1	protein-coding
chrZ	35606791	35606825	+	69.0808	Intergenic	23686	NM_001031423	427252	NM_001031423	ENSGALG00010014176	ABHD17B	FAM108B1	abhydrolase domain containing 17B	protein-coding
chr5	54034978	54034988	+	68.7393	Intergenic	157110	NM_204297	374177	NM_204297	ENSGALG00010017810	HIF1A	-	hypoxia inducible factor 1 alpha subunit	protein-coding
chr21	6496423	6496923	+	68.7393	Intergenic	-21351	NM_205209	396130	NM_205209		SLC2A1	GLUT1	solute carrier family 2 member 1	protein-coding
chr6	17360577	17360720	+	68.6025	Intergenic	35589	NM_204879	395692	NM_204879	ENSGALG00010021757	ZP4	ZBP|ZPB	zona pellucida glycoprotein 4	protein-coding
chr18	9726431	9726751	+	68.3849	Intergenic	4094	NR_105611	102465721	NR_105611	ENSGALG00010030090	MIR7443	gga-mir-7443	microRNA 7443	ncRNA
chr1	172288312	172288339	+	67.9496	Intergenic	388062	NM_204328	374231	NM_204328	ENSGALG00010002646	FOXO1	FOXO1A	forkhead box O1	protein-coding
chr1	194560885	194561096	+	67.9496	Intergenic	52618	NM_001162372	419083	NM_001162372	ENSGALG00010002102	PAK1	-	p21 (RAC1) activated kinase 1	protein-coding
chr1	51044081	51044083	+	67.9496	Intergenic	-11156	NM_204792	395573	NM_204792	ENSGALG00010010407	SOX10	SOX-10	SRY-box 10	protein-coding
chr4	69465833	69465957	+	66.9992	Intergenic	40136	NM_001272017	426196	NM_001272017	ENSGALG00010015039	FAM114A1	-	family with sequence similarity 114 member A1	protein-coding
chr21	3908825	3908850	+	66.9734	Intergenic	-162314	NM_001030878	419453	NM_001030878	ENSGALG00010021644	TARDBP	TDP43	TAR DNA binding protein	protein-coding
chr3	23075409	23075453	+	66.9734	Intergenic	75895	NM_205038	395899	NM_205038	ENSGALG00010018541	PRPH2	CRDS1|RDS|peripherin-2	peripherin 2	protein-coding
chr1	82842617	82843058	+	66.7157	intron	123440	NM_204874	395687	NM_204874	ENSGALG00010006446	LSAMP	chLAMP	limbic system-associated membrane protein	protein-coding
chrZ	7289966	7289993	+	66.3628	Intergenic	-14069	NM_001031411	427021	NM_001031411	ENSGALG00010011406	UBE2R2	-	ubiquitin conjugating enzyme E2 R2	protein-coding
chr2	3650593	3650897	+	65.7011	Intergenic	-1960	NM_001177575	420401	NM_001177575	ENSGALG00010025577	PTH2R	PTH1R|PTHR1	parathyroid hormone 2 receptor	protein-coding
chr1	31648	32087	+	65.6249	Intergenic	39743	NM_001277125	426247	NM_001277125	ENSGALG00010005420	DHRS4	DHRS2	dehydrogenase/reductase 4	protein-coding
chr6	28303775	28304041	+	65.4566	Intergenic	-84119	NM_001277379	423898	NM_001277379	ENSGALG00010018945	HABP2	-	hyaluronan binding protein 2	protein-coding
chr15	6310916	6310952	+	65.3641	5' UTR	162	NM_001006190	416872	NM_001006190	ENSGALG00010025621	PPP1CC	-	protein phosphatase 1 catalytic subunit gamma	protein-coding
chr3	23174534	23175034	+	64.8334	Intergenic	-23458	NM_205038	395899	NM_205038	ENSGALG00010018541	PRPH2	CRDS1|RDS|peripherin-2	peripherin 2	protein-coding
chr27	5190640	5190726	+	64.8334	promoter-TSS	70	NM_001006330	419955	NM_001006330	ENSGALG00010021632	LIMD2	-	LIM domain containing 2	protein-coding
chr5	38461278	38461394	+	64.2032	Intergenic	-14793	NM_001277887	423363	NM_001277887	ENSGALG00010004473	JDP2	JUNDM2	Jun dimerization protein 2	protein-coding
chr19	4430933	4430939	+	64.2032	Intergenic	-25751	NM_205290	396227	NM_205290		HSPB1	cHsp25|hsp25	heat shock protein family B (small) member 1	protein-coding
chr1	177362861	177362986	+	63.7627	Intergenic	-32853	NM_204311	374205	NM_204311	ENSGALG00010004589	CDX2	-	caudal type homeobox 2	protein-coding
chr2	126504047	126504083	+	62.9556	Intergenic	155566	NM_001030947	420234	NM_001030947	ENSGALG00010012760	PLEKHF2	-	pleckstrin homology and FYVE domain containing 2	protein-coding
chr2	437576	437637	+	62.8365	Intergenic	-19486	NM_001277476	420366	NM_001277476	ENSGALG00010027224	RARRES2	chemerin	retinoic acid receptor responder (tazarotene induced) 2	protein-coding
chr18	10292048	10292124	+	62.3643	Intergenic	-36343	NR_035126	100315755	NR_035126		MIR1637	gga-mir-1637	microRNA 1637	ncRNA
chr33	7300980	7301109	+	62.3489	intron	8474	NM_204426	395069	NM_204426		COL2A1	-	collagen type II alpha 1 chain	protein-coding
chr20	13626983	13627126	+	62.3489	Intergenic	-50596	NM_204875	395688	NM_204875	ENSGALG00010014474	PTPN1	CPTP1|PTP-1B|PTP1B	protein tyrosine phosphatase non-receptor type 1	protein-coding
chr2	107592979	107593140	+	62.1692	Intergenic	-7651	NM_001031017	421105	NM_001031017	ENSGALG00010005384	MAPRE2	-	microtubule associated protein RP/EB family member 2	protein-coding
chr32	688290	688373	+	61.1152	Intergenic	-304360	NM_205059	395932	NM_205059	ENSGALG00010008408	SMARCA4	BRG|BRG1	SWI/SNF related, matrix associated, actin dependent regulator of chromatin, subfamily a, member 4	protein-coding
chr15	8007901	8008050	+	61.1152	Intergenic	-3506	NM_001006192	416918	NM_001006192	ENSGALG00010023937	XBP1	-	X-box binding protein 1	protein-coding
chr10	3024829	3025053	+	60.5838	Intergenic	10651	NM_001001756	414838	NM_001001756	ENSGALG00010021194	CYP11A1	-	cytochrome P450 family 11 subfamily A member 1	protein-coding
chr1	79424177	79424462	+	60.1658	Intergenic	-102231	NM_205118	396015	NM_205118	ENSGALG00010024057	HSD3B1	HSD3B2	hydroxy-delta-5-steroid dehydrogenase, 3 beta- and steroid delta-isomerase 1	protein-coding
chr33	6357935	6358019	+	59.9093	Intergenic	140334	NM_205129	396027	NM_204850	ENSGALG00010001277	RELA	GC-rich|RELB	RELA proto-oncogene, NF-kB subunit	protein-coding
chr5	51038858	51038916	+	59.8873	Intergenic	155839	NR_031438	777818	NR_031438	ENSGALG00010018477	MIR203A	MIR203|MIRN203|gga-mir-203|gga-mir-203a|mir-203a	microRNA 203a	ncRNA
chr2	31891936	31892052	+	58.6653	Intergenic	-87781	NM_204363	378785	NM_204363	ENSGALG00010001348	NPVF	RFRP	neuropeptide VF precursor	protein-coding
chr5	1224840	1224973	+	58.2093	promoter-TSS	-255	NM_001199522	423003	NM_001199522	ENSGALG00010024200	GCHFR	-	GTP cyclohydrolase I feedback regulator	protein-coding
chr27	6378118	6378611	+	58.2093	Intergenic	-90263	NM_204332	374237	NM_204332	ENSGALG00010021565	CBX1	-	chromobox 1	protein-coding
chr21	4979942	4979945	+	58.2093	Intergenic	-46448	NM_001277917	430670	NM_001277917	ENSGALG00010020939	CTRC	-	chymotrypsin C	protein-coding
chr2	4467512	4467645	+	58.2093	Intergenic	-17436	NM_001031510	428403	NM_001031510	ENSGALG00010026268	GARS	-	glycyl-tRNA synthetase	protein-coding
chr33	5527243	5527459	+	57.4493	intron	10646	NM_001031324	425058	NM_001031324	ENSGALG00010025585	SARNP	CIP29	SAP domain containing ribonucleoprotein	protein-coding
chr4	9164078	9164282	+	57.4493	Intergenic	209296	NM_001012574	422277	NM_001012574	ENSGALG00010019018	SH3BGRL	f6j	SH3 domain binding glutamate rich protein like	protein-coding
chr23	1996147	1996185	+	57.0662	Intergenic	-2030	NM_001044643	419580	NM_001044643	ENSGALG00010016793	SLC9A1	-	solute carrier family 9 member A1	protein-coding
chr1	176591534	176591688	+	57.0662	Intergenic	-52351	NR_035137	100315968	NR_035137	ENSGALG00010007512	MIR1646	gga-mir-1646	microRNA 1646	ncRNA
chr2	90804365	90804702	+	56.9016	Intergenic	246479	NM_205280	396217	NM_205280	ENSGALG00010007781	MBP	-	myelin basic protein	protein-coding
chr20	5623958	5623995	+	56.9016	Intergenic	-44156	NM_204915	395745	NM_204915	ENSGALG00010023863	EYA2	-	EYA transcriptional coactivator and phosphatase 2	protein-coding
chr1	145435723	145435823	+	56.2394	Intergenic	644738	NM_001006268	418778	NM_001006268	ENSGALG00010005660	UBAC2	PHGDHL1	UBA domain containing 2	protein-coding
chr1	29674483	29674588	+	56.1464	Intergenic	-14059	NM_001007850	417790	NM_001007850	ENSGALG00010002295	YAF2	-	YY1 associated factor 2	protein-coding
chr4	5206012	5206421	+	56.1464	Intergenic	-2223	NM_001098607	422263	NM_001098607	ENSGALG00010015758	PCDH19	protocadherin-19	protocadherin 19	protein-coding
chr20	756814	757040	+	56.1464	Intergenic	73318	NM_001030846	419128	NM_001030846	ENSGALG00010021770	RALGAPB	-	Ral GTPase activating protein non-catalytic beta subunit	protein-coding
chr3	65907998	65908152	+	55.9286	Intergenic	-38921	NM_205349	396294	NM_205349	ENSGALG00010013604	FYN	-	FYN proto-oncogene, Src family tyrosine kinase	protein-coding
chr3	53911133	53911361	+	55.8784	Intergenic	-148420	NM_206844	395399	NM_206844	ENSGALG00010005905	CITED2	-	Cbp/p300 interacting transactivator with Glu/Asp rich carboxy-terminal domain 2	protein-coding
chr2	5715104	5715194	+	55.8244	Intergenic	166130	NR_105468	102466909	NR_105468	ENSGALG00010027683	MIR6600	gga-mir-6600	microRNA 6600	ncRNA
chr1	60297242	60297434	+	55.8244	Intergenic	248438	NM_001167758	418152	NM_001167758	ENSGALG00010012367	RAD52	-	RAD52 homolog, DNA repair protein	protein-coding
chr9	15017818	15018033	+	55.8244	promoter-TSS	-71	NM_213586	407088	NM_213586	ENSGALG00010013820	MASP1	-	mannan binding lectin serine peptidase 1	protein-coding
chr13	16232959	16232998	+	55.5938	Intergenic	-74484	NM_001167685	374201	NM_001167684	ENSGALG00010012790	PITX1	PTX1	paired like homeodomain 1	protein-coding
chr28	1733664	1733716	+	55.3758	Intergenic	-13047	NM_001012846	420090	NM_001012846	ENSGALG00010028562	ACSBG2	-	acyl-CoA synthetase bubblegum family member 2	protein-coding
chr21	4559996	4560061	+	55.0356	promoter-TSS	-244	NM_001252104	419467	NM_001252104	ENSGALG00010020467	ALDH4A1	-	aldehyde dehydrogenase 4 family member A1	protein-coding
chr5	35307420	35307566	+	55.0356	Intergenic	809423	NM_001302174	423318	NM_001302174		SPTSSA	C14orf147|C5H14orf147	serine palmitoyltransferase small subunit A	protein-coding
chr7	22353500	22353557	+	54.8205	promoter-TSS	-487	NR_035289	100315840	NR_035289	ENSGALG00010022197	MIR1788	gga-mir-1788	microRNA 1788	ncRNA
chr16	2340577	2340842	+	54.8205	intron	7447	NM_001081698	417037	NM_001081698	ENSGALG00010002599	KIFC1	HSET|KNSL2	kinesin family member C1	protein-coding
chr4	1206920	1207092	+	54.8205	Intergenic	4012	NM_001130744	100170842	NM_001130744	ENSGALG00010017584	WNT11B	cWnt11b	wingless-type MMTV integration site family, member 11b	protein-coding
chr11	2324320	2324350	+	54.7524	Intergenic	-20049	NM_204570	395257	NM_204570	ENSGALG00010021264	CBFB	-	core-binding factor beta subunit	protein-coding
chr4	89029958	89029981	+	54.7524	Intergenic	51019	NR_035177	100315782	NR_035177		MIR1684	MIR1684A|gga-mir-1684|gga-mir-1684a|mir-1684a	microRNA 1684	ncRNA
chr12	18819084	18819259	+	54.3884	intron	5622	NM_001174059	395412	NM_001174059	ENSGALG00010021688	ITPR1	-	inositol 1,4,5-trisphosphate receptor type 1	protein-coding
chr1	196150132	196150632	+	53.8381	promoter-TSS	20	NM_001030053	419062	NM_001030053	ENSGALG00010002577	MRPL48	-	mitochondrial ribosomal protein L48	protein-coding
chr12	903503	903679	+	53.6858	Intergenic	-63569	NM_001171677	770249	NM_001171677	ENSGALG00010028019	RPL29	-	ribosomal protein L29	protein-coding
chrZ	60659421	60659588	+	53.6706	Intergenic	-14125	NR_031505	777887	NR_031505	ENSGALG00010007754	MIR9-2	MIRN9-2|gga-mir-9-2|mir-9-2	microRNA 9-2	ncRNA
chr8	11936195	11936432	+	53.6706	Intergenic	183035	NR_035097	100315961	NR_035097		MIR1610	gga-mir-1610	microRNA 1610	ncRNA
chr22	4094270	4094301	+	53.6706	Intergenic	-16048	NM_001039310	426299	NM_001039310		MXD1	-	MAX dimerization protein 1	protein-coding
chr22	1103624	1103884	+	53.6706	promoter-TSS	-630	NM_001101730	396206	NM_001101730	ENSGALG00010018973	NEFM	NEF3	neurofilament, medium polypeptide	protein-coding
chr27	5847209	5847566	+	52.6244	Intergenic	-4287	NM_001146133	425805	NM_001146133	ENSGALG00010024218	NGFR	-	nerve growth factor receptor	protein-coding
chr2	65120621	65121121	+	52.6244	intron	4801	NM_001198731	420873	NM_001198731	ENSGALG00010010942	NRN1	neuritin	neuritin 1	protein-coding
chr33	3244185	3244288	+	52.5504	Intergenic	-391463	NM_001319014	776487	NM_001319014		GR42L6	-	G-protein coupled receptor 42-like 6	protein-coding
chr33	7448641	7449141	+	52.1907	Intergenic	-7202	NR_105644	102466833	NR_105644	ENSGALG00010025912	MIR7477	gga-mir-7477	microRNA 7477	ncRNA
chr1	123014635	123015135	+	51.9962	Intergenic	92448	NM_204407	378928	NM_204407	ENSGALG00010001488	GRPR	-	gastrin releasing peptide receptor	protein-coding
chr7	4527691	4527849	+	51.4621	Intergenic	-44619	NM_001128496	770778	NM_001128496	ENSGALG00010012030	IFNL3A	IFN-lambda|IFNL|IFNL3|IL-28B|IL28B	interferon lambda 3	protein-coding
chr20	9558781	9558829	+	51.4361	Intergenic	-6730	NM_001030858	419257	NM_001030858	ENSGALG00010024870	TPD52L2	-	tumor protein D52 like 2	protein-coding
chr2	16453990	16454090	+	50.5182	Intergenic	220446	NM_001257299	100859400	NM_001257299	ENSGALG00010004996	GPR158	-	G protein-coupled receptor 158	protein-coding
chr1	51332105	51332583	+	50.5182	Intergenic	72562	NM_001012815	418043	NM_001012815	ENSGALG00010014505	CYTH4	PSCD4|cytohesin-4	cytohesin 4	protein-coding
chr1	36009370	36009374	+	50.3279	Intergenic	71394	NM_001199630	417852	NM_001199630	ENSGALG00010011841	KCNMB4	-	potassium calcium-activated channel subfamily M regulatory beta subunit 4	protein-coding
chr20	5055684	5055894	+	49.5908	Intergenic	-2180	NM_001302145	428138	NM_001302145	ENSGALG00010022593	MANBAL	-	mannosidase beta like	protein-coding
chr30	1698745	1698872	+	49.5038	Intergenic	-564159	NM_001115081	426086	NM_001115081	ENSGALG00010002533	LPAR2	EDG4	lysophosphatidic acid receptor 2	protein-coding
chr20	7742208	7742354	+	49.2257	promoter-TSS	-890	NM_204613	395318	NM_204613	ENSGALG00010022808	PSMA7	-	proteasome subunit alpha 7	protein-coding
chr18	4308602	4308727	+	49.2257	promoter-TSS	-126	NM_205233	396159	NM_205233	ENSGALG00010029388	ST6GALNAC2	-	ST6 N-acetylgalactosaminide alpha-2,6-sialyltransferase 2	protein-coding
chr11	18302814	18302859	+	49.1122	Intergenic	69512	NM_001277678	100859733	NM_001277678	ENSGALG00010009557	CIDEC	-	cell death inducing DFFA like effector c	protein-coding
chr11	2270327	2270594	+	48.4344	intron	66288	NM_001277550	415698	NM_001277550	ENSGALG00010021247	GNAO1	-	G protein subunit alpha o1	protein-coding
chr2	108268882	108268942	+	48.4344	Intergenic	-225933	NM_001302199	425711	NM_001302199	ENSGALG00010005494	C8orf22	C2H8ORF22	C8orf22 homolog	protein-coding
chr22	1250964	1251183	+	48.3026	Intergenic	-56202	NM_205137	396037	NM_205137	ENSGALG00010020189	NKX2-6	NKX2.8	NK2 homeobox 6	protein-coding
chr1	184078251	184078324	+	48.3026	Intergenic	-1137	NM_001277812	418985	NM_001277812	ENSGALG00010007928	C11orf70	C1H11ORF70	C11orf70 homolog	protein-coding
chr3	104859526	104859628	+	48.1296	Intergenic	-6424	NM_001031097	421994	NM_001031097	ENSGALG00010009540	RAB10	-	RAB10, member RAS oncogene family	protein-coding
chr19	4258177	4258204	+	48.1296	Intergenic	-19011	NM_001006214	417508	NM_001006214	ENSGALG00010029299	PRKRIP1	-	PRKR interacting protein 1 (IL11 inducible)	protein-coding
chr9	20139403	20139506	+	48.1296	Intergenic	23651	NR_001594	379037	NR_001594		TERC	-	telomerase RNA component	ncRNA
chr3	104489562	104489770	+	48.0432	Intergenic	-9755	NM_001319023	100858986	NM_001319023	ENSGALG00010009186	PREB	-	prolactin regulatory element binding	protein-coding
chr3	95515488	95515595	+	47.9474	Intergenic	-338398	NM_205002	395852	NM_205002	ENSGALG00010003117	ID2	-	inhibitor of DNA binding 2, HLH protein	protein-coding
chr3	3337074	3337230	+	47.9474	Intergenic	5129	NM_001031518	428547	NM_001031518	ENSGALG00010018057	SSTR4	SS4R	somatostatin receptor 4	protein-coding
chr13	618319	618406	+	47.4728	Intergenic	760592	NM_001111131	497224	NM_001111131	ENSGALG00010010992	PCDHAC2	CNRC02|PCHD	protocadherin alpha subfamily C, 2	protein-coding
chr4	78805316	78805375	+	47.4728	promoter-TSS	-289	NM_205488	396484	NM_205488	ENSGALG00010011141	MSX1	CHOX-7|GHOX-7|HOX-7	msh homeobox 1	protein-coding
chr1	51224991	51225482	+	47.401	Intergenic	-55598	NM_205495	396491	NM_205495	ENSGALG00010010935	LGALS1A	CG-1B|LGALS1	galectin 1A	protein-coding
chr3	71396643	71396697	+	47.401	Intergenic	-8478	NM_001167765	421791	NM_001167765	ENSGALG00010004238	CCNC	cyclin-C	cyclin C	protein-coding
chr2	64858769	64858899	+	47.2918	Intergenic	55070	NM_001004399	420872	NM_001004399	ENSGALG00010010896	LY86	MD1	lymphocyte antigen 86	protein-coding
chr8	29458864	29459054	+	46.3735	intron	1170	NM_001040468	429116	NM_001040468	ENSGALG00010023902	PTGER3	-	prostaglandin E receptor 3	protein-coding
chr9	22197500	22197775	+	46.3735	Intergenic	-78804	NM_001007963	425012	NM_001007963	ENSGALG00010001164	KPNA4	-	karyopherin subunit alpha 4	protein-coding
chr25	654016	654176	+	46.1896	promoter-TSS	-660	NM_204640	395352	NM_204640		DPF1	-	D4, zinc and double PHD fingers family 1	protein-coding
chr7	23231385	23231476	+	46.1329	Intergenic	76361	NM_205359	396315	NM_205359	ENSGALG00010019282	IGFBP2	IGFBP-2	insulin like growth factor binding protein 2	protein-coding
chr2	1814611	1814628	+	46.1329	promoter-TSS	-468	NM_001097523	395329	NM_001097523	ENSGALG00010027363	VIPR1	CVIPR	vasoactive intestinal peptide receptor 1	protein-coding
chr3	85580606	85580842	+	46.1329	Intergenic	80485	NM_001008461	421877	NM_001008461	ENSGALG00010001496	PTP4A1	-	protein tyrosine phosphatase type IVA, member 1	protein-coding
chr18	2033812	2033918	+	45.7495	promoter-TSS	-250	NM_001030697	417319	NM_001030697	ENSGALG00010029365	PIK3R5	-	phosphoinositide-3-kinase regulatory subunit 5	protein-coding
chr2	5498085	5498092	+	45.7495	Intergenic	-40780	NM_001318446	395947	NM_001318446	ENSGALG00010027095	SCN5A	-	sodium voltage-gated channel alpha subunit 5	protein-coding
chr21	6416575	6416795	+	45.7166	promoter-TSS	-201	NM_001277912	419507	NM_001277912	ENSGALG00010017634	PPIH	-	peptidylprolyl isomerase H	protein-coding
chr1	83606718	83607217	+	45.6382	Intergenic	175761	NM_001030781	418351	NM_001030781	ENSGALG00010007333	QTRT2	-	queuine tRNA-ribosyltransferase accessory subunit 2	protein-coding
chr4	49365950	49366199	+	45.6382	Intergenic	-1897	NM_204838	395642	NM_204838	ENSGALG00010002994	DUSP4	MKP-2	dual specificity phosphatase 4	protein-coding
chr1	93775553	93775870	+	45.3519	Intergenic	10077	NR_105484	102465359	NR_105484	ENSGALG00010009005	MIR6616	gga-mir-6616	microRNA 6616	ncRNA
chr20	10222632	10222698	+	45.3519	Intergenic	22758	NM_001278013	419286	NM_001278013	ENSGALG00010013412	COMMD7	-	COMM domain containing 7	protein-coding
chr1	154156052	154156200	+	45.3519	Intergenic	100749	NM_204800	395584	NM_204800	ENSGALG00010000711	SPRY2	-	sprouty RTK signaling antagonist 2	protein-coding
chr1	71101852	71101949	+	45.3519	Intergenic	-96927	NR_031396	777925	NR_031396	ENSGALG00010026067	MIRLET7A3	MIRLET7A-3|MIRNLET7A-3|gga-let-7a-3|let-7a-3	microRNA let-7a-3	ncRNA
chr12	17854720	17854759	+	45.2114	Intergenic	648972	NM_001256152	771801	NM_001256152	ENSGALG00010020457	IL5RA	-	interleukin 5 receptor subunit alpha	protein-coding
chr2	13893673	13893757	+	44.981	Intergenic	-4588	NM_204782	395560	NM_204782	ENSGALG00010005629	NRP1	neuropilin-1	neuropilin 1	protein-coding
chr1	110765336	110765836	+	44.981	Intergenic	36587	NM_001321557	418535	NM_001321557	ENSGALG00010011139	UBASH3A	-	ubiquitin associated and SH3 domain containing A	protein-coding
chr2	127749662	127749691	+	44.8015	Intergenic	37632	NM_001170344	771523	NM_001170344	ENSGALG00010011297	OSR2	-	odd-skipped related transciption factor 2	protein-coding
chr10	16281154	16281238	+	44.4942	Intergenic	10593	NM_204421	386585	NM_204421	ENSGALG00010016558	NR2F2	COUP-TFII|TFCOUP2	nuclear receptor subfamily 2 group F member 2	protein-coding
chr27	6820520	6821020	+	44.4942	promoter-TSS	-622	NM_001281515	425919	NM_001281515		PCGF2	-	polycomb group ring finger 2	protein-coding
chr4	1013816	1014041	+	44.4851	Intergenic	56951	NM_205035	395896	NM_205035	ENSGALG00010014340	EFNB1	-	ephrin B1	protein-coding
chrZ	2499625	2500046	+	44.3363	Intergenic	348491	NM_204286	374159	NM_204286	ENSGALG00010012088	ATP5F1AZ	ATP5A1|ATP5A1Z	ATP synthase F1 subunit alpha Z chromosome	protein-coding
chr4	1791932	1792105	+	44.3363	promoter-TSS	-539	NM_001077234	768091	NM_001077234	ENSGALG00010014603	TSC22D4	GILZ|TSC22D3	TSC22 domain family member 4	protein-coding
chr18	90521	90634	+	43.9718	Intergenic	-28411	NM_001277995	417304	NM_001277995	ENSGALG00010029190	DHRS7C	-	dehydrogenase/reductase (SDR family) member 7C	protein-coding
chr2	47059459	47059673	+	43.8363	Intergenic	-117470	NM_204144	373943	NM_204144	ENSGALG00010019019	TBX20	-	T-box 20	protein-coding
chr3	10153931	10154095	+	43.8089	Intergenic	-10387	NM_204111	373900	NM_204111	ENSGALG00010018904	UGP2	-	UDP-glucose pyrophosphorylase 2	protein-coding
chr2	67486583	67486764	+	43.5402	Intergenic	153594	NM_001006377	420895	NM_001006377	ENSGALG00010011651	SERPINB6	SERPINB6L	serpin peptidase inhibitor, clade B (ovalbumin), member 6	protein-coding
chr1	82740483	82740697	+	43.3268	intron	21193	NM_204874	395687	NM_204874	ENSGALG00010006446	LSAMP	chLAMP	limbic system-associated membrane protein	protein-coding
chr27	6758374	6758727	+	43.2289	TTS	3099	NM_001347635	107055293	NM_001347635		LOC107055293	-	SKI/DACH domain-containing protein 1-like	protein-coding
chr1	81495256	81495505	+	42.7452	Intergenic	-50656	NR_035354	100498698	NR_035354	ENSGALG00010026057	MIR3539	gga-mir-3539	microRNA 3539	ncRNA
chr33	6609939	6610439	+	42.5145	Intergenic	-14308	NM_001044672	693249	NM_001044672	ENSGALG00010001351	CAPN1	calpain	calpain 1	protein-coding
chr15	6824763	6824790	+	42.5145	Intergenic	37644	NM_001277869	416893	NM_001039265	ENSGALG00010022497	CORO1C	coronin-1C	coronin 1C	protein-coding
chr1	8020929	8020977	+	42.3235	Intergenic	17134	NM_001302114	769589	NM_001302114	ENSGALG00010006032	MEIG1	-	meiosis/spermiogenesis associated 1	protein-coding
chr5	28992665	28992841	+	42.3235	Intergenic	-29041	NM_001012585
chr1	111156744	111156880	+	42.2517	Intergenic	66175	NM_204682	395417	NM_204682	ENSGALG00010011896	SIK1	SIK2|SNF1LK	salt inducible kinase 1	protein-coding
chr26	4781614	4782012	+	42.2376	intron	-20416	NM_001080870	768582	NM_001080868	ENSGALG00010027695	TREMB2	TREM-B2|TREM-B2V1|TREM-B2V2|TREM-B2v3|TREML2	triggering receptor expressed on myeloid cells B2	protein-coding
chr1	44737045	44737087	+	42.2278	Intergenic	154326	NM_001012810	417898	NM_001012810	ENSGALG00010013551	UBE2N	-	ubiquitin conjugating enzyme E2 N	protein-coding
chr30	335088	335181	+	42.2278	intron	49677	NM_204832	395636	NM_204832		HUC	-	RNA-binding protein HuC	protein-coding
chr1	186770067	186770130	+	41.9811	Intergenic	-11064	NM_001277823	418996	NM_001277823	ENSGALG00010008409	CWC15	-	CWC15 spliceosome associated protein homolog	protein-coding
chr3	62385713	62385947	+	41.9811	Intergenic	-437760	NM_001305089	100857742	NM_001305089	ENSGALG00010015028	MCM9	-	minichromosome maintenance 9 homologous recombination repair factor	protein-coding
chr1	130467406	130467548	+	41.6881	Intergenic	14022	NM_204231	374072	NM_204231	ENSGALG00010001817	SLC25A6	SLC25A5	solute carrier family 25 member 6	protein-coding
chr28	2658395	2658534	+	41.6881	Intergenic	-2647	NM_001319026	428330	NM_001319026	ENSGALG00010027217	SEMA6B	semaphorin-6B	semaphorin 6B	protein-coding
chr8	28135982	28135994	+	41.5688	Intergenic	3329	NM_204951	395794	NM_204951		FOXD3	-	forkhead box D3	protein-coding
chr1	82741400	82741504	+	41.5688	intron	22055	NM_204874	395687	NM_204874	ENSGALG00010006446	LSAMP	chLAMP	limbic system-associated membrane protein	protein-coding
chr13	10500492	10500652	+	41.3264	Intergenic	-14419	NM_204559	395245	NM_204559	ENSGALG00010008416	MSX2	HOX-8|HOX8|Msx-2	msh homeobox 2	protein-coding
chr1	22608722	22608745	+	41.3264	Intergenic	123482	NM_001252611	427854	NM_001252611	ENSGALG00010001712	ATP6AP1	-	ATPase H+ transporting accessory protein 1	protein-coding
chr1	51494141	51494641	+	41.1056	Intergenic	17076	NM_001277377	418048	NM_001277377	ENSGALG00010014801	MPST	-	mercaptopyruvate sulfurtransferase	protein-coding
chr21	4962676	4962833	+	41.1056	Intergenic	-29259	NM_001277917	430670	NM_001277917	ENSGALG00010020939	CTRC	-	chymotrypsin C	protein-coding
chr5	52362197	52362368	+	41.1056	Intergenic	82933	NM_001006490	423501	NM_001006490	ENSGALG00010019713	NUDT14	-	nudix hydrolase 14	protein-coding
chr10	6329053	6329107	+	40.7876	Intergenic	83385	NM_001293217	415385	NM_001293217	ENSGALG00010024785	MCEE	-	methylmalonyl-CoA epimerase	protein-coding
chr1	68774447	68774731	+	40.7876	Intergenic	-222064	NM_001012540	418227	NM_001012540	ENSGALG00010011943	TTLL12	-	tubulin tyrosine ligase like 12	protein-coding
chr7	22398215	22398285	+	40.742	promoter-TSS	-885	NM_001006590	429040	NM_001006590	ENSGALG00010021151	WNT10A	-	Wnt family member 10A	protein-coding
chr1	3634939	3635068	+	40.638	Intergenic	-53053	NM_001271894	395755	NM_001271894	ENSGALG00010006076	PODXL	MEP21|PC|PCLP-1	podocalyxin like	protein-coding
chr4	1504981	1505164	+	40.638	promoter-TSS	-147	NM_204106	373895	NM_204106	ENSGALG00010014222	TBX22	-	T-box 22	protein-coding
chr2	132360403	132360824	+	40.3355	Intergenic	68924	NM_001198680	420273	NM_001198680	ENSGALG00010007952	EMC2	TTC35	ER membrane protein complex subunit 2	protein-coding
chrZ	18173073	18173168	+	40.3355	Intergenic	701516	NM_001006576	427152	NM_001006576	ENSGALG00010013468	DEPDC1B	-	DEP domain containing 1B	protein-coding
chr1	158618422	158618641	+	40.3355	Intergenic	561424	NR_035241	100315815	NR_035241	ENSGALG00010001110	MIR1743	gga-mir-1743	microRNA 1743	ncRNA
chr33	5813731	5813994	+	39.991	promoter-TSS	-740	NM_001040467	426883	NM_001040467	ENSGALG00010023231	ASIC1	ACCN2	acid sensing ion channel subunit 1	protein-coding
chr1	77933638	77933675	+	39.991	Intergenic	-7034	NM_205451	396435	NM_205451	ENSGALG00010023392	TPI1	TIM	triosephosphate isomerase 1	protein-coding
chr7	21882114	21882256	+	39.7683	promoter-TSS	-308	NM_001037836	424192	NM_001037836	ENSGALG00010021125	LY75	DEC205	lymphocyte antigen 75	protein-coding
chr20	8846484	8846713	+	39.5117	intron	24215	NM_001004392	419243	NM_001004392	ENSGALG00010023125	COL20A1	-	collagen type XX alpha 1 chain	protein-coding
chr3	25948498	25948509	+	39.5117	Intergenic	5286	NM_204364	378786	NM_204364	ENSGALG00010020532	SIX3	CSIX3	SIX homeobox 3	protein-coding
chr3	108237701	108237716	+	39.5117	intron	8893	NM_204895	395713	NM_204895	ENSGALG00010007845	TFAP2B	-	transcription factor AP-2 beta	protein-coding
chr1	293042	293286	+	39.5117	Intergenic	-8271	NM_001277858	425783	NM_001277858		CLC2DL3	-	C-type lectin domain family 2 member D-like 3	protein-coding
chrZ	14090429	14090441	+	39.3344	Intergenic	-57847	NM_204696	395432	NM_204696	ENSGALG00010013792	FGF10	FGF	fibroblast growth factor 10	protein-coding
chr14	4892100	4892159	+	38.9035	TTS	15763	NM_001012787	416496	NM_001012787	ENSGALG00010021550	MAP2K3	-	mitogen-activated protein kinase kinase 3	protein-coding
chr5	27286701	27286926	+	38.8842	Intergenic	-41895	NM_001199690	423255	NM_001199690	ENSGALG00010021265	SIPA1L1	-	signal induced proliferation associated 1 like 1	protein-coding
chr2	144783491	144783602	+	38.8842	promoter-TSS	-349	NM_001139439	420315	NM_001139439	ENSGALG00010008946	COL22A1	-	collagen type XXII alpha 1 chain	protein-coding
chr3	30518103	30518565	+	38.8038	Intergenic	-51855	NR_105489	102465362	NR_105489	ENSGALG00010021589	MIR4732	gga-mir-4732	microRNA 4732	ncRNA
chr20	13240720	13240733	+	38.5586	Intergenic	153101	NM_001080872	769286	NM_001080872	ENSGALG00010015318	SALL4	-	spalt like transcription factor 4	protein-coding
chr6	8666313	8666541	+	38.5586	Intergenic	18344	NM_001199533	423656	NM_001199533	ENSGALG00010009462	NRBF2	RBF-2	nuclear receptor binding factor 2	protein-coding
chrZ	8320738	8320813	+	38.5586	Intergenic	-7767	NM_001044674	693251	NM_001044674	ENSGALG00010009503	IL11RA	-	interleukin 11 receptor subunit alpha	protein-coding
chr3	97892814	97893016	+	38.3732	Intergenic	33678	NM_204401	378919	NM_204401	ENSGALG00010002848	TRIB2	TRB2	tribbles pseudokinase 2	protein-coding
chr5	22069962	22070124	+	38.3732	intron	1168	NM_204162	373976	NM_204162	ENSGALG00010019838	ALX4	-	ALX homeobox 4	protein-coding
chr1	186292155	186292288	+	38.3732	Intergenic	-25082	NR_105437	102465330	NR_105437	ENSGALG00010009429	MIR6570	gga-mir-6570	microRNA 6570	ncRNA
chr24	5490286	5490367	+	38.2985	promoter-TSS	-294	NM_001303453	395275	NM_204583	ENSGALG00010023760	ZW10	-	zw10 kinetochore protein	protein-coding
chr21	4512524	4512587	+	38.2904	intron	47229	NM_001252104	419467	NM_001252104	ENSGALG00010020467	ALDH4A1	-	aldehyde dehydrogenase 4 family member A1	protein-coding
chr7	13390698	13391198	+	38.2904	Intergenic	-2669	NM_001100288	424105	NM_001100288	ENSGALG00010021971	ICOS	-	inducible T-cell costimulator	protein-coding
chr22	752134	752214	+	38.2771	5' UTR	101	NM_001164536	395176	NM_001164536	ENSGALG00010018726	EBF2	-	EBF transcription factor 2	protein-coding
chr5	13963258	13963397	+	37.8922	Intergenic	-8459	NM_001030342	395097	NM_001030342	ENSGALG00010024580	IGF2	IGF-II	insulin like growth factor 2	protein-coding
chr1	21375	21429	+	37.7852	Intergenic	50208	NM_001277125	426247	NM_001277125	ENSGALG00010005420	DHRS4	DHRS2	dehydrogenase/reductase 4	protein-coding
chr7	6734138	6734335	+	37.7852	Intergenic	-6889	NM_205107	396000	NM_205107	ENSGALG00010014310	COL6A1	-	collagen type VI alpha 1 chain	protein-coding
chr2	19819602	19819864	+	37.7852	intron	2917	NM_001024831	420520	NM_001024831	ENSGALG00010004323	TRDMT1	DNMT2	tRNA aspartic acid methyltransferase 1	protein-coding
chr1	134569868	134570079	+	37.5297	Intergenic	-49482	NM_001030542	395433	NM_001030542	ENSGALG00010013436	NPAS2	MOP4	neuronal PAS domain protein 2	protein-coding
chr11	1073509	1073603	+	37.5297	promoter-TSS	-436	NM_001277118	415664	NM_001277118	ENSGALG00010025870	LOC415664	NADB-LER5	uncharacterized oxidoreductase-like	protein-coding
chrZ	18027131	18027252	+	37.4019	Intergenic	847445	NM_001006576	427152	NM_001006576	ENSGALG00010013468	DEPDC1B	-	DEP domain containing 1B	protein-coding
chr5	39508988	39509338	+	37.1261	intron	22776	NM_001006483	423379	NM_001006483	ENSGALG00010004933	SPTLC2	-	serine palmitoyltransferase long chain base subunit 2	protein-coding
chr22	4063779	4064029	+	37.1261	intron	2976	NM_204212	374044	NM_204212	ENSGALG00010019264	HK2	hexokinase-2	hexokinase 2	protein-coding
chr1	56020780	56021095	+	36.4614	Intergenic	-308246	NM_001080102	418104	NM_001080102	ENSGALG00010013224	ATP6V0A4	-	ATPase H+ transporting V0 subunit a4	protein-coding
chr2	58315140	58315387	+	36.4614	Intergenic	-255965	NM_205466	396453	NM_205466	ENSGALG00010008082	PRL	-	prolactin	protein-coding
chr3	104579905	104580135	+	36.4614	intron	4259	NM_001024832	421991	NM_001024832	ENSGALG00010009469	DNMT3A	-	DNA methyltransferase 3 alpha	protein-coding
chr8	22113254	22113457	+	36.4614	Intergenic	108562	NM_001277774	424617	NM_001277774	ENSGALG00010022874	EFCAB14	-	EF-hand calcium binding domain 14	protein-coding
chr15	707729	707804	+	36.4614	Intergenic	-4125	NR_031465	777845	NR_031465	ENSGALG00010026911	MIR130A	MIRN130A|gga-mir-130a|mir-130a	microRNA 130a	ncRNA
chr25	3932427	3932927	+	36.4548	Intergenic	11105	NM_204702	395439	NM_204702	ENSGALG00010027496	NR1I3	CXR	nuclear receptor subfamily 1 group I member 3	protein-coding
chr3	50039020	50039414	+	36.4372	Intergenic	-247379	NM_204841	395645	NM_204841	ENSGALG00010006411	RGS17	-	regulator of G-protein signaling 17	protein-coding
chr1	197524770	197525131	+	36.4372	Intergenic	-39235	NR_035086	100315959	NR_035086		MIR1600	gga-mir-1600	microRNA 1600	ncRNA
chr3	71388590	71388798	+	36.4372	Intergenic	-16454	NM_001167765	421791	NM_001167765	ENSGALG00010004238	CCNC	cyclin-C	cyclin C	protein-coding
chr6	28170305	28170424	+	36.0354	intron	163620	NM_001206510	395508	NM_001206510	ENSGALG00010018901	TCF7L2	TCF4	transcription factor 7-like 2 (T-cell specific, HMG-box)	protein-coding
chr4	15742626	15742791	+	36.0354	TTS	-70452	NM_204588	395280	NM_204588	ENSGALG00010013281	BIRC8	BIRC4|IAP3|XIAP	baculoviral IAP repeat containing 8	protein-coding
chr2	131165528	131165648	+	35.8752	Intergenic	275638	NM_001305256	420362	NM_001305256	ENSGALG00010009352	HSF1	HSF 1|HSF 3A|HSTF 1|HSTF 3A	heat shock transcription factor 1	protein-coding
chr16	1777710	1778210	+	35.8752	Intergenic	97045	NR_105432	102465327	NR_105432	ENSGALG00010003657	MIR6566	gga-mir-6566	microRNA 6566	ncRNA
chr28	3191174	3191230	+	35.6109	Intergenic	-11519	NM_204983	395831	NM_204983	ENSGALG00010028029	EFNA2	ELF-1	ephrin A2	protein-coding
chr2	4080312	4080603	+	35.4939	promoter-TSS	-287	NM_001001605	414337	NM_001001605	ENSGALG00010025943	CATH1	CATH-1|CATH-3|CATHL1	cathelicidin-1	protein-coding
chr22	2882444	2882547	+	35.4939	intron	6347	NM_204553	395237	NM_204553	ENSGALG00010017467	SFRP1	CSFRP1	secreted frizzled related protein 1	protein-coding
chr1	172288200	172288263	+	35.4794	Intergenic	387968	NM_204328	374231	NM_204328	ENSGALG00010002646	FOXO1	FOXO1A	forkhead box O1	protein-coding
chr1	149276014	149276047	+	35.4794	Intergenic	163895	NR_031403	777933	NR_031403	ENSGALG00010006315	MIR92A1	MIR92|MIR92-1|MIR92B|MIRN92|gga-mir-92|gga-mir-92-1|mir-92-1	microRNA 92a-1	ncRNA
chr1	81897305	81897449	+	35.4794	Intergenic	272251	NM_001318422	418346	NM_001318422	ENSGALG00010025653	IGSF11	-	immunoglobulin superfamily member 11	protein-coding
chr25	3112930	3113408	+	35.4219	Intergenic	7478	NM_001277929	769121	NM_001277929		LOC769121	-	feather keratin 1-like	protein-coding
chr28	2028785	2028938	+	35.0427	Intergenic	57194	NM_204916	395746	NM_204916	ENSGALG00010027877	OAZ1	OAZ	ornithine decarboxylase antizyme 1	protein-coding
chr33	6249479	6249979	+	35.0427	Intergenic	-203410	NM_001031339	425499	NM_001031339	ENSGALG00010025685	NCKAP1L	-	NCK associated protein 1 like	protein-coding
chr13	9761967	9761971	+	34.953	Intergenic	10605	NR_035337	100498680	NR_035337	ENSGALG00010012937	MIR3523	gga-mir-3523	microRNA 3523	ncRNA
chr28	1002184	1002260	+	34.953	Intergenic	-6134	NM_204822	395622	NM_204822	ENSGALG00010028497	ADMP	-	anti-dorsalizing morphogenetic protein	protein-coding
chr1	193325785	193326285	+	34.6818	intron	117848	NM_001354731	395406	NM_001354731	ENSGALG00010009135	TENM4	ODZ4|TEN4	teneurin transmembrane protein 4	protein-coding
chr4	5281900	5282156	+	34.6818	Intergenic	73589	NM_001098607	422263	NM_001098607	ENSGALG00010015758	PCDH19	protocadherin-19	protocadherin 19	protein-coding
chr13	9761789	9761881	+	34.6818	Intergenic	10739	NR_035337	100498680	NR_035337	ENSGALG00010012937	MIR3523	gga-mir-3523	microRNA 3523	ncRNA
chr24	5635756	5635975	+	34.6818	Intergenic	-29953	NM_001006320	419788	NM_001006320		TRAPPC4	-	trafficking protein particle complex 4	protein-coding
chr24	251346	251592	+	34.6818	Intergenic	-45796	NM_001109786	768763	NM_001109786	ENSGALG00010024620	MSANTD2	C11ORF61|C24H11orf61	Myb/SANT DNA binding domain containing 2	protein-coding
chr14	15412291	15412791	+	34.6485	Intergenic	-48848	NM_001039098	427006	NM_001039098	ENSGALG00010017068	ZP2	ZPA	zona pellucida glycoprotein 2	protein-coding
chr1	7200633	7201133	+	34.5361	Intergenic	-26411	NM_204236	374079	NM_204236	ENSGALG00010005383	OPTN	-	optineurin	protein-coding
chr2	90772248	90772558	+	34.5361	Intergenic	214349	NM_205280	396217	NM_205280	ENSGALG00010007781	MBP	-	myelin basic protein	protein-coding
chr28	2488729	2489229	+	34.5361	intron	26259	NM_204486	395146	NM_204486	ENSGALG00010027700	TCF3	G12	transcription factor 3	protein-coding
chr18	7973477	7973638	+	34.5286	Intergenic	120477	NM_001007845	417438	NM_001007845	ENSGALG00010029399	PRKAR1A	-	protein kinase cAMP-dependent type I regulatory subunit alpha	protein-coding
chr30	1056382	1056585	+	34.4873	Intergenic	-7289	NM_205484	396477	NM_205484		LOC396477	-	hepatic lectin	protein-coding
chr4	1606216	1606390	+	34.4873	Intergenic	29531	NM_001007490	428688	NM_001007490	ENSGALG00010016598	AIFM1	PDCD8	apoptosis inducing factor, mitochondria associated 1	protein-coding
chr4	89676317	89676479	+	34.4873	Intergenic	26983	NM_001031541	428806	NM_001031541	ENSGALG00010018163	CCT7	-	chaperonin containing TCP1 subunit 7	protein-coding
chrZ	57383079	57383164	+	33.753	Intergenic	-104596	NM_001137650
chr20	9139566	9139752	+	33.753	Intergenic	-102054	NM_001327794	771598	NM_001327794	ENSGALG00010023256	NPBWR2	-	neuropeptides B and W receptor 2	protein-coding
chr1	81958103	81958466	+	33.6361	Intergenic	333158	NM_001318422	418346	NM_001318422	ENSGALG00010025653	IGSF11	-	immunoglobulin superfamily member 11	protein-coding
chr3	82149447	82149640	+	33.6361	Intergenic	-195887	NR_031428	777808	NR_031428	ENSGALG00010002759	MIR30A	MIRN30A|gga-mir-30a|mir-30a	microRNA 30a	ncRNA
chr3	44089188	44089629	+	33.6361	Intergenic	257383	NM_204310	374204	NM_204310	ENSGALG00010006041	QKI	-	QKI, KH domain containing RNA binding	protein-coding
chr2	1616150	1616178	+	33.5889	Intergenic	152661	NM_001098606	420386	NM_001098606	ENSGALG00010027355	ADCYAP1R1	PAC1	ADCYAP receptor type I	protein-coding
chr3	25942253	25942595	+	33.4982	promoter-TSS	-793	NM_204364	378786	NM_204364	ENSGALG00010020532	SIX3	CSIX3	SIX homeobox 3	protein-coding
chr18	7602913	7602972	+	33.4982	Intergenic	-10265	NM_204491	395152	NM_204491	ENSGALG00010029221	AXIN2	axin-2	axin 2	protein-coding
chr21	3764323	3764508	+	33.4982	Intergenic	28810	NM_001204932	771417	NM_001204932	ENSGALG00010016736	CENPS	APITD1|CENP-S	centromere protein S	protein-coding
chr22	4171465	4171809	+	33.4883	intron	801	NM_001001614	414743	NM_001001614	ENSGALG00010018590	TGFA	-	transforming growth factor alpha	protein-coding
chr33	7290746	7290920	+	33.4697	Intergenic	-1737	NM_204426	395069	NM_204426		COL2A1	-	collagen type II alpha 1 chain	protein-coding
chr20	2743073	2743265	+	33.4697	Intergenic	-126672	NM_204587	395279	NM_204587	ENSGALG00010022684	MYH7B	SM2|SSMHC|myosin|myosin-7B	myosin, heavy chain 7B, cardiac muscle, beta	protein-coding
chr2	93469394	93469473	+	33.4697	Intergenic	65480	NR_105453	102465340	NR_105453	ENSGALG00010002317	MIR6584	gga-mir-6584	microRNA 6584	ncRNA
chr1	195288382	195288458	+	33.4697	Intergenic	-26749	NM_204784	395562	NM_204784	ENSGALG00010002356	WNT11	WNT-11	Wnt family member 11	protein-coding
chr8	12699659	12699825	+	33.4697	Intergenic	-142761	NM_001277552	424475	NM_001277552	ENSGALG00010024083	PALMD	-	palmdelphin	protein-coding
chr13	11438077	11438198	+	33.4697	intron	47923	NM_204752	395512	NM_204752	ENSGALG00010012921	EBF1	EBF	EBF transcription factor 1	protein-coding
chr8	21143931	21144400	+	33.1718	Intergenic	-14090	NM_001252125	771694	NM_001252125	ENSGALG00010025688	BEST4	-	bestrophin 4	protein-coding
chr4	81428613	81428662	+	32.6481	Intergenic	-16006	NM_205533	396546	NM_205533	ENSGALG00010016091	HMX1	GH6	H6 family homeobox 1	protein-coding
chr17	6541006	6541067	+	32.6481	Intergenic	21073	NM_001030685	417175	NM_001030685	ENSGALG00010028175	POMT1	-	protein O-mannosyltransferase 1	protein-coding
chr4	45317254	45317279	+	32.6481	Intergenic	-140071	NM_001034819	422581	NM_001034819	ENSGALG00010002819	BMP3	-	bone morphogenetic protein 3	protein-coding
chr1	151712471	151712532	+	32.6481	Intergenic	-2271858	NR_031408	777938	NR_031408	ENSGALG00010006322	MIR17	MIRN17|gga-mir-17|mir-17	microRNA 17	ncRNA
chr27	6204166	6204333	+	32.4972	intron	511	NM_204911	395737	NM_204911	ENSGALG00010021446	HOXB8	CHOX-2.4|Hoxb-8|OX2.4	homeobox B8	protein-coding
chr10	19112578	19112640	+	32.4121	Intergenic	-1517	NM_204248	374096	NM_204248	ENSGALG00010018054	SMAD6	MADH6	SMAD family member 6	protein-coding
chr4	64442273	64442362	+	32.4121	Intergenic	298871	NM_205524	396534	NM_205524	ENSGALG00010014847	PAICS	AIRC|AS	phosphoribosylaminoimidazole carboxylase and phosphoribosylaminoimidazolesuccinocarboxamide synthase	protein-coding
chr8	21008383	21008469	+	32.3246	intron	-23428	NM_001012599	424580	NM_001012599	ENSGALG00010027101	RNF220	C1orf164	ring finger protein 220	protein-coding
chr27	6813586	6813749	+	32.2421	Intergenic	6481	NM_001281515	425919	NM_001281515		PCGF2	-	polycomb group ring finger 2	protein-coding
chr3	23639707	23639714	+	32.0993	Intergenic	372459	NM_001277588	421392	NM_001277587	ENSGALG00010020168	COX7A2L	-	cytochrome c oxidase subunit 7A2 like	protein-coding
chr1	197463290	197463294	+	31.7569	Intergenic	-4617	NM_204194	374018	NM_204194	ENSGALG00010001689	ILK	ILK-1|ILK-2|ILK1|ILK2|p59ILK	integrin linked kinase	protein-coding
chr33	3372691	3372855	+	31.7187	Intergenic	-262926	NM_001319014	776487	NM_001319014		GR42L6	-	G-protein coupled receptor 42-like 6	protein-coding
chr15	11094151	11094208	+	31.7187	Intergenic	-17912	NM_001031472	427717	NM_001031472	ENSGALG00010000215	SF3A1	-	splicing factor 3a subunit 1	protein-coding
chr1	4156879	4157379	+	31.4917	Intergenic	-62975	NM_204596	395294	NM_204596	ENSGALG00010006175	IL2RA	-	interleukin 2 receptor subunit alpha	protein-coding
chr7	16301308	16301340	+	31.3632	Intergenic	-8441	NM_207177	396301	NM_207177	ENSGALG00010024753	HOXD8	-	homeobox D8	protein-coding
chr5	8146931	8146950	+	31.161	Intergenic	-3413	NM_001199405	403089	NM_001199405	ENSGALG00010021812	TEAD1	-	TEA domain transcription factor 1	protein-coding
chr9	1461393	1461591	+	31.161	Intergenic	13983	NM_204441	395085	NM_204441	ENSGALG00010023116	PROC	-	protein C, inactivator of coagulation factors Va and VIIIa	protein-coding
chr1	195863986	195864080	+	31.0798	Intergenic	-15095	NM_001006284	419053	NM_001006284	ENSGALG00010001829	POLD3	-	DNA polymerase delta 3, accessory subunit	protein-coding
chr11	1491932	1492432	+	30.8613	promoter-TSS	-85	NM_205316	396255	NM_205316	ENSGALG00010022382	CALB2	-	calbindin 2	protein-coding
chr1	141226031	141226438	+	30.8613	Intergenic	37383	NR_035121	100315752	NR_035121	ENSGALG00010016443	MIR1632	gga-mir-1632	microRNA 1632	ncRNA
chr6	10910107	10910181	+	30.8613	Intergenic	260628	NR_035273	100316015	NR_035273	ENSGALG00010023804	MIR1772	gga-mir-1772	microRNA 1772	ncRNA
chr11	17364695	17364843	+	30.7637	Intergenic	-3133	NM_205138	396039	NM_205138	ENSGALG00010007175	FOXC2	-	forkhead box C2	protein-coding
chr28	1317355	1317696	+	30.7091	Intergenic	-36895	NM_204234	374077	NM_204234	ENSGALG00010027099	GNA11	-	G protein subunit alpha 11	protein-coding
chr5	568004	568024	+	30.539	Intergenic	-3132	NM_001277854	100857454	NM_001277854	ENSGALG00010021537	GPX2	-	glutathione peroxidase 2	protein-coding
chr10	18881211	18881292	+	30.5282	Intergenic	24099	NM_001012690	415548	NM_001012690	ENSGALG00010017956	TIPIN	-	TIMELESS interacting protein	protein-coding
chr5	14169609	14169628	+	30.4612	Intergenic	36385	NM_001199385	374255	NM_001199385		MRPL23	-	mitochondrial ribosomal protein L23	protein-coding
chr5	39233518	39233574	+	30.3232	Intergenic	-106155	NR_105512	102465971	NR_105512		MIR6645	gga-mir-6645	microRNA 6645	ncRNA
chr2	66888729	66888897	+	30.3232	Intergenic	-91889	NM_205006	395856	NM_205006		FOXC1	CFKH-1	forkhead box C1	protein-coding
chr1	38218506	38218547	+	30.3232	Intergenic	-32068	NM_001030745	417867	NM_001030745	ENSGALG00010013476	ZDHHC17	-	zinc finger DHHC-type containing 17	protein-coding
chrZ	57557200	57557306	+	30.0081	TTS	9008	NM_205160	396069	NM_205160	ENSGALG00010012918	GLRX	GRX	glutaredoxin	protein-coding
chr33	7487283	7487490	+	30.0081	Intergenic	-16544	NR_035334	100316005	NR_035334		MIR2130	gga-mir-2130	microRNA 2130	ncRNA
chr1	4968990	4969311	+	30.0081	promoter-TSS	-278	NM_001008444	419106	NM_001008444	ENSGALG00010005232	GATA3	cGATA-3	GATA binding protein 3	protein-coding
chr11	17650840	17650865	+	29.8821	Intergenic	-36208	NM_001030577	415826	NM_001030577		COX4I1	COX4I2	cytochrome c oxidase subunit 4I1	protein-coding
chr13	13138153	13138160	+	29.8821	intron	902	NM_001001774	414893	NM_001001774	ENSGALG00010016612	GRIA1	GluR1	glutamate ionotropic receptor AMPA type subunit 1	protein-coding
chr30	1039349	1039496	+	29.8821	Intergenic	-24350	NM_205484	396477	NM_205484		LOC396477	-	hepatic lectin	protein-coding
chr2	29429325	29429406	+	29.8821	intron	138235	NM_204739	395491	NM_204739	ENSGALG00010003808	TWIST1	cTwist|twist	twist family bHLH transcription factor 1	protein-coding
chr1	83079800	83079839	+	29.5723	promoter-TSS	92	NM_001305054	427955	NM_001305054	ENSGALG00010006492	GAP43	GAP-43	growth associated protein 43	protein-coding
chr26	4831084	4831335	+	29.5723	intron	-69812	NM_001080870	768582	NM_001080868	ENSGALG00010027695	TREMB2	TREM-B2|TREM-B2V1|TREM-B2V2|TREM-B2v3|TREML2	triggering receptor expressed on myeloid cells B2	protein-coding
chr26	2124152	2124230	+	29.4938	TTS	350	NR_031488	777868	NR_031488	ENSGALG00010027859	MIR135A-3	MIRN135A-3|gga-mir-135a-3|mir-135a-3	microRNA 135a-3	ncRNA
chr28	3715761	3715862	+	29.4938	Intergenic	7423	NR_031542	777892	NR_031542	ENSGALG00010028731	MIR9-1	MIRN9-1|gga-mir-9-1|mir-9-1	microRNA 9-1	ncRNA
chr2	95570555	95570649	+	29.2925	Intergenic	22168	NR_105521	102466182	NR_105521	ENSGALG00010002316	MIR3524B	gga-mir-3524b	microRNA 3524b	ncRNA
chr3	71562489	71562596	+	28.9752	Intergenic	76020	NM_001031080	421796	NM_001031080	ENSGALG00010004306	PNISR	SFRS18	PNN interacting serine and arginine rich protein	protein-coding
chr4	830224	830508	+	28.9752	Intergenic	233536	NR_105463	102465346	NR_105463	ENSGALG00010019913	MIR6594	gga-mir-6594	microRNA 6594	ncRNA
chr2	97435806	97435924	+	28.8659	intron	16638	NM_001008746	474379	NM_001008746	ENSGALG00010001395	GNAL	-	G protein subunit alpha L	protein-coding
chr1	93773545	93773563	+	28.8659	Intergenic	7920	NR_105484	102465359	NR_105484	ENSGALG00010009005	MIR6616	gga-mir-6616	microRNA 6616	ncRNA
chr2	66942579	66942792	+	28.8659	Intergenic	-38017	NM_205006	395856	NM_205006		FOXC1	CFKH-1	forkhead box C1	protein-coding
chr27	4159534	4159561	+	28.8386	Intergenic	39738	NM_001292069	428274	NM_001292069	ENSGALG00010026232	PSMC5	-	proteasome 26S subunit, ATPase 5	protein-coding
chr7	6165821	6166099	+	28.6413	intron	8519	NM_204679	395405	NM_204679	ENSGALG00010013612	TWIST2	CDERMO-1	twist family bHLH transcription factor 2	protein-coding
chr4	19799111	19799496	+	28.6413	Intergenic	-33281	NM_001257314	100857562	NM_001257314	ENSGALG00010014102	TRIM2	-	tripartite motif containing 2	protein-coding
chr2	20557209	20557286	+	28.2711	Intergenic	62366	NM_001199590	420530	NM_001199590	ENSGALG00010002608	RPP38	-	ribonuclease P/MRP subunit p38	protein-coding
chr8	21323780	21323918	+	28.2711	Intergenic	-53984	NM_001031280	424587	NM_001031280	ENSGALG00010025913	EIF2B3	-	eukaryotic translation initiation factor 2B subunit gamma	protein-coding
chr5	58261896	58262202	+	28.2711	Intergenic	-11082	NM_001083365	100034745	NM_001083365	ENSGALG00010017954	PTGER2	-	prostaglandin E receptor 2	protein-coding
chr2	66979960	66980046	+	28.1795	promoter-TSS	-699	NM_205006	395856	NM_205006		FOXC1	CFKH-1	forkhead box C1	protein-coding
chr2	60729474	60729603	+	28.1795	Intergenic	217040	NM_001276364	420834	NM_001276364		SIRT5	-	sirtuin 5	protein-coding
chr1	56000129	56000129	+	28.1795	Intergenic	-329054	NM_001080102	418104	NM_001080102	ENSGALG00010013224	ATP6V0A4	-	ATPase H+ transporting V0 subunit a4	protein-coding
chr5	31610215	31610368	+	28.1401	Intergenic	47472	NR_035214	100315888	NR_035214	ENSGALG00010007317	MIR1718	gga-mir-1718	microRNA 1718	ncRNA
chr2	1597583	1597701	+	28.1401	Intergenic	134139	NM_001098606	420386	NM_001098606	ENSGALG00010027355	ADCYAP1R1	PAC1	ADCYAP receptor type I	protein-coding
chr4	644209	644555	+	28.076	Intergenic	47552	NR_105463	102465346	NR_105463	ENSGALG00010019913	MIR6594	gga-mir-6594	microRNA 6594	ncRNA
chr18	2088480	2088483	+	28.076	intron	43085	NM_205419	396389	NM_205419	ENSGALG00010029907	NTN1	netrin-1	netrin 1	protein-coding
chr2	29559533	29559781	+	28.076	Intergenic	7943	NM_204739	395491	NM_204739	ENSGALG00010003808	TWIST1	cTwist|twist	twist family bHLH transcription factor 1	protein-coding
chr17	7518828	7518829	+	27.7348	Intergenic	22925	NM_001006198	417144	NM_001006198	ENSGALG00010028888	WDR5B	WDR5	WD repeat domain 5B	protein-coding
chr3	13562205	13562315	+	27.7348	Intergenic	154716	NM_001199412	416738	NM_001199412	ENSGALG00010018263	SLX4IP	C20orf94|C3H20ORF94|bA204H22.1|bA254M13.1|dJ1099D15.3	SLX4 interacting protein	protein-coding
chr12	20117558	20117560	+	27.7348	Intergenic	10405	NM_001030383	414344	NM_001030383	ENSGALG00010021890	TRH	Pro-TRH	thyrotropin releasing hormone	protein-coding
chr1	92996841	92997268	+	27.7348	promoter-TSS	30	NM_001030789	418443	NM_001030789	ENSGALG00010008130	RCSD1	-	RCSD domain containing 1	protein-coding
chr2	17245327	17245342	+	27.7348	Intergenic	-299152	NM_001030971	420504	NM_001030971	ENSGALG00010004265	PIP4K2A	PIP5K2A	phosphatidylinositol-5-phosphate 4-kinase type 2 alpha	protein-coding
chr21	2977244	2977371	+	27.6641	intron	2109	NM_001030877	419434	NM_001030877	ENSGALG00010017310	SAMD11	-	sterile alpha motif domain containing 11	protein-coding
chr1	191137102	191137262	+	27.6641	Intergenic	243342	NR_035157	100315972	NR_035157		MIR1664	gga-mir-1664	microRNA 1664	ncRNA
chr32	724994	725068	+	27.5813	Intergenic	-341060	NM_205059	395932	NM_205059	ENSGALG00010008408	SMARCA4	BRG|BRG1	SWI/SNF related, matrix associated, actin dependent regulator of chromatin, subfamily a, member 4	protein-coding
chr18	8767610	8767758	+	27.2591	Intergenic	4800	NR_035165	100315776	NR_035165		MIR1672	gga-mir-1672	microRNA 1672	ncRNA
chr10	4005832	4006217	+	27.2591	Intergenic	-49618	NM_204819	395613	NM_204819	ENSGALG00010024157	CHRNB4	-	cholinergic receptor nicotinic beta 4 subunit	protein-coding
chr1	33421976	33421985	+	27.2591	promoter-TSS	-339	NM_001110438	771773	NM_001110438	ENSGALG00010011713	AVPR1A	VT4|VT4R	arginine vasopressin receptor 1A	protein-coding
chr8	22343475	22343975	+	27.2591	Intergenic	5923	NM_204952	395795	NM_204952		FOXD2	-	forkhead box D2	protein-coding
chr5	39185283	39185446	+	27.2591	Intergenic	-80854	NM_001031205	423370	NM_001031205	ENSGALG00010005220	ANGEL1	-	angel homolog 1	protein-coding
chr4	89177543	89177817	+	27.1848	Intergenic	-20349	NR_035145	100315765	NR_035145	ENSGALG00010019167	MIR1654-1	MIR1654|gga-mir-1654|gga-mir-1654-1	microRNA 1654-1	ncRNA
chr1	20634144	20634209	+	26.8004	Intergenic	-39460	NM_001006227	417739	NM_001006227	ENSGALG00010001628	MAPK11	-	mitogen-activated protein kinase 11	protein-coding
chr22	1498604	1498610	+	26.7231	Intergenic	83032	NM_204115	373904	NM_204115	ENSGALG00010019652	TNFRSF10B	TVB	tumor necrosis factor receptor superfamily, member 10b	protein-coding
chr1	177589276	177589417	+	26.7229	intron	107	NM_001277800	418930	NM_001277799	ENSGALG00010005123	MTIF3	-	mitochondrial translational initiation factor 3	protein-coding
chr10	2791452	2791531	+	26.7229	Intergenic	46743	NR_105493	102466696	NR_105493	ENSGALG00010025302	MIR6625	gga-mir-6625	microRNA 6625	ncRNA
chr2	4451668	4451704	+	26.6149	Intergenic	-1544	NM_001031510	428403	NM_001031510	ENSGALG00010026268	GARS	-	glycyl-tRNA synthetase	protein-coding
chr4	20004823	20005323	+	26.6149	Intergenic	-16484	NM_204278
chr21	816553	816688	+	26.6149	Intergenic	107067	NM_204285	374158	NM_204285	ENSGALG00010021223	DFFB	-	DNA fragmentation factor subunit beta	protein-coding
chr2	460890	461030	+	26.5486	Intergenic	3868	NM_001277477	420366	NM_001277476	ENSGALG00010027224	RARRES2	chemerin	retinoic acid receptor responder (tazarotene induced) 2	protein-coding
chr25	461283	461340	+	26.5486	Intergenic	5401	NM_205506	396506	NM_205506	ENSGALG00010028048	S100A10	P11	S100 calcium binding protein A10	protein-coding
chr5	56128685	56128755	+	26.5486	Intergenic	142772	NM_204520	395191	NM_204520	ENSGALG00010019688	OTX2	-	orthodenticle homeobox 2	protein-coding
chr25	3467773	3467818	+	26.2569	Intergenic	73084	NM_001031326	425060	NM_001031326	ENSGALG00010027966	CLK2	-	CDC like kinase 2	protein-coding
chr3	40968657	40968821	+	26.2569	Intergenic	46503	NM_204973	395820	NM_204973	ENSGALG00010007927	DLL1	-	delta like canonical Notch ligand 1	protein-coding
chr11	1702105	1702285	+	26.2569	Intergenic	-48993	NM_001012775	415681	NM_001012775	ENSGALG00010023203	COG4	-	component of oligomeric golgi complex 4	protein-coding
chr26	2130441	2130612	+	25.8597	Intergenic	-5985	NR_031488	777868	NR_031488	ENSGALG00010027859	MIR135A-3	MIRN135A-3|gga-mir-135a-3|mir-135a-3	microRNA 135a-3	ncRNA
chr1	6507298	6507428	+	25.6118	intron	159818	NR_035082	100316008	NR_035082	ENSGALG00010007837	MIR1596	gga-mir-1596	microRNA 1596	ncRNA
chr3	10007463	10007515	+	25.5065	Intergenic	-124621	NM_001006395	421281	NM_001006395	ENSGALG00010016624	MDH1	-	malate dehydrogenase 1	protein-coding
chr19	4373819	4373887	+	25.5065	Intergenic	-8413	NM_001031477	427820	NM_001031477	ENSGALG00010029611	YWHAG	-	tyrosine 3-monooxygenase/tryptophan 5-monooxygenase activation protein gamma	protein-coding
chr7	28513563	28513613	+	25.4754	Intergenic	-21644	NM_204736	395488	NM_204736	ENSGALG00010020896	MARCO	COL22A1	macrophage receptor with collagenous structure	protein-coding
chr1	7760412	7760912	+	25.2647	Intergenic	-222401	NM_001031370	426314	NM_001031370	ENSGALG00010005979	SUV39H2	-	suppressor of variegation 3-9 homolog 2	protein-coding
chr14	9330127	9330352	+	25.2647	Intergenic	-11363	NM_001006174	416628	NM_001006174	ENSGALG00010019248	RMI2	BLAP18|C14H16orf75|C16orf75|hRMI2	RecQ mediated genome instability 2	protein-coding
chr1	3637903	3637949	+	25.2647	Intergenic	-50130	NM_001271894	395755	NM_001271894	ENSGALG00010006076	PODXL	MEP21|PC|PCLP-1	podocalyxin like	protein-coding
chr1	32725153	32725315	+	25.0471	Intergenic	-301145	NM_204840	395644	NM_204840	ENSGALG00010011682	USP15	UNP	ubiquitin specific peptidase 15	protein-coding
chr2	63298983	63299140	+	24.8681	intron	12767	NM_205094	395982	NM_205094	ENSGALG00010009668	TFAP2A	TFAP2	transcription factor AP-2 alpha	protein-coding
chr4	70697532	70697617	+	24.6221	Intergenic	862771	NM_001012582	422795	NM_001012582	ENSGALG00010015353	RELL1	-	RELT like 1	protein-coding
chr1	33344843	33344922	+	24.56	Intergenic	76759	NM_001110438	771773	NM_001110438	ENSGALG00010011713	AVPR1A	VT4|VT4R	arginine vasopressin receptor 1A	protein-coding
chr13	3014016	3014099	+	24.4099	Intergenic	-153978	NM_001025609	416189	NM_001025609	ENSGALG00010008276	DNAJC18	-	DnaJ heat shock protein family (Hsp40) member C18	protein-coding
chr9	23659663	23659725	+	24.4099	Intergenic	33182	NR_035294	100315843	NR_035294		MIR1793	gga-mir-1793	microRNA 1793	ncRNA
chr14	3868801	3868893	+	24.2827	intron	1176	NM_001006161	416476	NM_001006161	ENSGALG00010017184	CARD11	CARMA1	caspase recruitment domain family member 11	protein-coding
chr15	10386408	10386600	+	24.2827	Intergenic	-9927	NM_205040	395907	NM_205040	ENSGALG00010000442	DGCR6	DGCR6L	DGCR6 homolog	protein-coding
chr1	54986295	54986481	+	24.1658	Intergenic	81983	NM_204412	386573	NM_204412	ENSGALG00010011057	ASCL1	CASH1	achaete-scute family bHLH transcription factor 1	protein-coding
chr30	1343960	1343990	+	24.1596	Intergenic	-209326	NM_001115081	426086	NM_001115081	ENSGALG00010002533	LPAR2	EDG4	lysophosphatidic acid receptor 2	protein-coding
chr2	137386913	137386976	+	24.1245	Intergenic	-12554	NM_204806	395594	NM_204806	ENSGALG00010009506	HAS2	-	hyaluronan synthase 2	protein-coding
chr14	4537245	4537577	+	24.1245	Intergenic	31696	NM_001012786	416484	NM_001012786	ENSGALG00010021214	FBXL18	-	F-box and leucine rich repeat protein 18	protein-coding
chr14	5312098	5312293	+	24.1245	intron	6418	NM_204126	373915	NM_204126	ENSGALG00010017541	SREBF1	SREBP-1|SREBP1	sterol regulatory element binding transcription factor 1	protein-coding
chr22	1304422	1304512	+	24.0787	Intergenic	-2808	NM_205137	396037	NM_205137	ENSGALG00010020189	NKX2-6	NKX2.8	NK2 homeobox 6	protein-coding
chr33	7662437	7662521	+	23.9543	Intergenic	50193	NM_204893	395711	NM_204893		HOXC8	HOXC-8	homeobox C8	protein-coding
chr17	7487888	7488036	+	23.9543	Intergenic	-7941	NM_001006198	417144	NM_001006198	ENSGALG00010028888	WDR5B	WDR5	WD repeat domain 5B	protein-coding
chr24	4310536	4310727	+	23.9543	Intergenic	-23527	NM_204208	374038	NM_204208	ENSGALG00010024138	CBL	-	Cbl proto-oncogene	protein-coding
chr3	105037738	105037825	+	23.7019	Intergenic	-3195	NM_204815	395607	NM_204815	ENSGALG00010010053	CHRNA2	NACHRA2	cholinergic receptor nicotinic alpha 2 subunit	protein-coding
chr3	77341416	77341675	+	23.7019	Intergenic	100864	NM_204453	395104	NM_204453	ENSGALG00010002774	TBX18	-	T-box transcription factor 18	protein-coding
chr1	157470739	157470815	+	23.7019	Intergenic	170490	NM_001079741	769298	NM_001079741	ENSGALG00010000859	BORA	C13orf34|C1H13orf34	bora, aurora kinase A activator	protein-coding
chr13	13887949	13888175	+	23.4631	Intergenic	-8806	NM_204295	374175	NM_204295	ENSGALG00010013576	CAMK2A	-	calcium/calmodulin dependent protein kinase II alpha	protein-coding
chr25	3933093	3933167	+	23.3918	Intergenic	11558	NM_204702	395439	NM_204702	ENSGALG00010027496	NR1I3	CXR	nuclear receptor subfamily 1 group I member 3	protein-coding
chr4	1100427	1100517	+	23.3405	Intergenic	-29593	NM_205035	395896	NM_205035	ENSGALG00010014340	EFNB1	-	ephrin B1	protein-coding
chr17	5868315	5868815	+	23.3405	Intergenic	61166	NM_001031371	426329	NM_001031371	ENSGALG00010028658	PTPA	PPP2R4	protein phosphatase 2 phosphatase activator	protein-coding
chr33	6113132	6113152	+	23.3256	Intergenic	-66823	NM_001031339	425499	NM_001031339	ENSGALG00010025685	NCKAP1L	-	NCK associated protein 1 like	protein-coding
chr1	145724985	145725132	+	23.3256	Intergenic	355453	NM_001006268	418778	NM_001006268	ENSGALG00010005660	UBAC2	PHGDHL1	UBA domain containing 2	protein-coding
chr7	19576919	19577239	+	23.3111	Intergenic	71184	NM_001293282	395946	NM_001293282	ENSGALG00010025505	SCN9A	-	sodium voltage-gated channel alpha subunit 9	protein-coding
chr2	3427660	3427772	+	23.3111	Intergenic	-80531	NR_035130	100315879	NR_035130	ENSGALG00010027696	MIR1639	gga-mir-1639	microRNA 1639	ncRNA
chr25	668666	668846	+	23.0501	intron	14000	NM_204640	395352	NM_204640		DPF1	-	D4, zinc and double PHD fingers family 1	protein-coding
chr11	16702958	16703403	+	22.8719	Intergenic	-22759	NM_204554	395238	NM_204554	ENSGALG00010007577	WFDC1	PS20	WAP four-disulfide core domain 1	protein-coding
chr24	6155052	6155434	+	22.8719	Intergenic	-14789	NM_204608	395312	NM_204608	ENSGALG00010025073	IL18	ChIL-18|IL-18|interleukin-18	interleukin 18	protein-coding
chr5	48739852	48739975	+	22.8526	Intergenic	39918	NM_001031210	423455	NM_001031210	ENSGALG00010016569	YY2	NF-E1|YY-1|YY1	YY2 transcription factor	protein-coding
chr3	64758082	64758099	+	22.5291	Intergenic	-72841	NM_204831	395635	NM_204831	ENSGALG00010013392	HDAC2	-	histone deacetylase 2	protein-coding
chr6	3457743	3458243	+	22.5139	Intergenic	-13881	NM_204844	395648	NM_204844	ENSGALG00010010698	GPRIN2	IP6	G protein regulated inducer of neurite outgrowth 2	protein-coding
chr31	2232454	2232589	+	22.4814	Intergenic	-394083	NM_001184759	100431102	NM_001184759		APEX1	-	apurinic/apyrimidinic endodeoxyribonuclease 1	protein-coding
chr23	2362887	2363089	+	22.4814	Intergenic	5923	NM_204589	395281	NM_204589		ID3	-	inhibitor of DNA binding 3, HLH protein	protein-coding
chr17	5926796	5926940	+	22.3502	Intergenic	-15278	NM_001277688	425539	NM_001277688	ENSGALG00010028008	NTMT1	AD-003|C9orf32|HOMT1A|METTL11A|NRMT|NTM1A	N-terminal Xaa-Pro-Lys N-methyltransferase 1	protein-coding
chr17	2785811	2786311	+	22.2539	Intergenic	9748	NM_001277685	425778	NM_001277685	ENSGALG00010028891	SLC31A2	-	solute carrier family 31 member 2	protein-coding
chr1	145724085	145724585	+	22.2539	Intergenic	356176	NM_001006268	418778	NM_001006268	ENSGALG00010005660	UBAC2	PHGDHL1	UBA domain containing 2	protein-coding
chr2	102861626	102861850	+	22.2539	Intergenic	223540	NM_205420	396390	NM_205420	ENSGALG00010005127	GATA6	GATA-6	GATA binding protein 6	protein-coding
chr1	196868639	196868818	+	22.1557	Intergenic	60984	NM_204919	395753	NM_204919	ENSGALG00010003001	MAP6	NAU	microtubule associated protein 6	protein-coding
chr33	7120950	7121186	+	22.1557	3' UTR	3671	NM_001305272	429035	NM_001305272		TUBA1A	TUBA1|TUBA6	tubulin alpha 1a	protein-coding
chr20	1450430	1450693	+	22.0121	Intergenic	-27618	NR_035020	100315700	NR_035020	ENSGALG00010025395	MIR1453	gga-mir-1453	microRNA 1453	ncRNA
chr24	400642	400927	+	22.0121	Intergenic	9442	NM_204345	374260	NM_204345	ENSGALG00010023828	CHEK1	-	checkpoint kinase 1	protein-coding
chr5	16327256	16327511	+	21.7682	promoter-TSS	-180	NM_001006473	423111	NM_001006473	ENSGALG00010025610	RNH1	-	ribonuclease/angiogenin inhibitor 1	protein-coding
chr3	104573991	104574244	+	21.7682	intron	10162	NM_001024832	421991	NM_001024832	ENSGALG00010009469	DNMT3A	-	DNA methyltransferase 3 alpha	protein-coding
chr4	2319505	2319591	+	21.7576	promoter-TSS	-738	NM_204371	378797	NM_204371	ENSGALG00010017111	GJB1	CX32	gap junction protein beta 1	protein-coding
chr25	2426736	2427107	+	21.7165	promoter-TSS	-488	NM_204121	373910	NM_204121	ENSGALG00010027701	NHLH1	-	nescient helix-loop-helix 1	protein-coding
chrZ	54008345	54008387	+	21.5947	Intergenic	65558	NM_204430	395073	NM_204430	ENSGALG00010013751	FUT10	-	fucosyltransferase 10	protein-coding
chr7	12734802	12734957	+	21.4002	intron	9337	NM_204284	374157	NM_204284	ENSGALG00010026008	NRP2	neuropilin-2	neuropilin 2	protein-coding
chr27	6407092	6407202	+	21.4002	Intergenic	-61480	NM_204332	374237	NM_204332	ENSGALG00010021565	CBX1	-	chromobox 1	protein-coding
chr2	149431305	149431322	+	21.1951	Intergenic	33837	NM_001031380	426402	NM_001031380	ENSGALG00010008347	PUF60	-	poly(U) binding splicing factor 60	protein-coding
chr5	38751514	38751613	+	21.1951	Intergenic	-68345	NM_205454	396438	NM_205454	ENSGALG00010005146	TGFB3	TGF-beta-3|TGF-beta3	transforming growth factor beta 3	protein-coding
chr22	4183006	4183041	+	21.1807	Intergenic	-10585	NM_001001614	414743	NM_001001614	ENSGALG00010018590	TGFA	-	transforming growth factor alpha	protein-coding
chr22	5262909	5262973	+	21.1807	exon	913	NM_001044680	693257	NM_001044680		GNLY	-	granulysin	protein-coding
chr1	84422867	84423228	+	21.0003	Intergenic	-89324	NM_205483	396476	NM_205483	ENSGALG00010004359	APOV1	APO-II|APO-VLDL-II|APOVLDLII|apovitellenin-1	apovitellenin 1	protein-coding
chr1	114034120	114034620	+	20.925	Intergenic	13178	NM_213575	404752	NM_213575	ENSGALG00010002623	MID1IP1	-	MID1 interacting protein 1	protein-coding
chr1	184325894	184326019	+	20.925	Intergenic	-168459	NM_205262	396198	NM_205262	ENSGALG00010008178	PGR	NR3C3	progesterone receptor	protein-coding
chr3	25940850	25941140	+	20.925	Intergenic	-2222	NM_204364	378786	NM_204364	ENSGALG00010020532	SIX3	CSIX3	SIX homeobox 3	protein-coding
chr33	6519209	6519270	+	20.8291	Intergenic	-20928	NM_205129	396027	NM_204850	ENSGALG00010001277	RELA	GC-rich|RELB	RELA proto-oncogene, NF-kB subunit	protein-coding
chr16	503848	503906	+	20.8291	Intergenic	-344291	NM_001031606	431499	NM_001031606		ARHGAP33L2	-	Rho GTPase activating protein 33 like 2	pseudo
chr20	1450101	1450154	+	20.8291	Intergenic	-27184	NR_035020	100315700	NR_035020	ENSGALG00010025395	MIR1453	gga-mir-1453	microRNA 1453	ncRNA
chr17	7747512	7747548	+	20.7701	intron	13261	NM_204790	395568	NM_204790	ENSGALG00010028434	COL5A1	cha1V	collagen type V alpha 1 chain	protein-coding
chr1	20448499	20448700	+	20.4616	promoter-TSS	-859	NM_001115017	417745	NM_001115017	ENSGALG00010001545	SELENOO	SELO	selenoprotein O	protein-coding
chr4	30363512	30363683	+	20.4616	Intergenic	373587	NM_204571	395258	NM_204571	ENSGALG00010009362	IL15	interleukin-15	interleukin 15	protein-coding
chr33	5922179	5922185	+	20.4616	Intergenic	-5447	NM_001103214	426886	NM_001103214	ENSGALG00010023275	TWIST3	-	Twist homlog 3	protein-coding
chr12	3598583	3598621	+	20.3966	promoter-TSS	-376	NM_204691	395426	NM_204691	ENSGALG00010027595	GNAT1	-	G protein subunit alpha transducin 1	protein-coding
chr31	2758956	2759079	+	20.3966	Intergenic	132413	NM_001184759	100431102	NM_001184759		APEX1	-	apurinic/apyrimidinic endodeoxyribonuclease 1	protein-coding
chr11	17724287	17724476	+	20.3966	Intergenic	-72000	NM_001031461	427559	NM_001031461		MAP1LC3B	MAP1LC3B2	microtubule associated protein 1 light chain 3 beta	protein-coding
chr1	51358129	51358298	+	20.3966	Intergenic	46693	NM_001012815	418043	NM_001012815	ENSGALG00010014505	CYTH4	PSCD4|cytohesin-4	cytohesin 4	protein-coding
chr4	49365814	49365935	+	20.3586	Intergenic	-2097	NM_204838	395642	NM_204838	ENSGALG00010002994	DUSP4	MKP-2	dual specificity phosphatase 4	protein-coding
chr4	90189875	90190235	+	20.3586	Intergenic	-460135	NM_205198	396117	NM_205198	ENSGALG00010018266	GNOT2	-	Gnot2 homeodomain protein	protein-coding
chr17	1537585	1537640	+	20.3586	Intergenic	-140891	NM_206979	404296	NM_206979	ENSGALG00010028529	GRIN1	NR1	glutamate ionotropic receptor NMDA type subunit 1	protein-coding
chr1	37956105	37956275	+	20.3586	Intergenic	-56820	NM_001030744	417863	NM_001030744	ENSGALG00010012975	KRR1	HRB2	KRR1, small subunit processome component homolog	protein-coding
chr26	4450954	4451218	+	20.3586	Intergenic	-29782	NM_204369	378795	NM_204369	ENSGALG00010026300	HMGA1	-	high mobility group AT-hook 1	protein-coding
chr1	134108075	134108410	+	20.3586	Intergenic	-175621	NM_001030811	418703	NM_001030811	ENSGALG00010015877	REV1	REV1L	REV1, DNA directed polymerase	protein-coding
chr4	87880462	87880577	+	20.3342	intron	404	NM_205136	396035	NM_205136	ENSGALG00010016779	CTNNA2	-	catenin alpha 2	protein-coding
chr2	19362229	19362426	+	20.3342	Intergenic	99704	NM_001319010	428421	NM_001319010	ENSGALG00010006126	LOC428421	MMR1L2|MRC1L-E	macrophage mannose receptor 1-like	protein-coding
chr2	127752675	127752745	+	20.1496	Intergenic	40666	NM_001170344	771523	NM_001170344	ENSGALG00010011297	OSR2	-	odd-skipped related transciption factor 2	protein-coding
chr1	190070030	190070054	+	20.1469	Intergenic	57120	NM_204099	373887	NM_204099	ENSGALG00010007763	FZD4	FZ-4|FZ4	frizzled class receptor 4	protein-coding
chr14	13714012	13714285	+	20.1469	Intergenic	82346	NM_001079718	416398	NM_001079718	ENSGALG00010018555	UBN1	ubinuclein-1	ubinuclein 1	protein-coding
chrZ	81295284	81295334	+	19.5458	Intergenic	-87377	NM_205481
chr3	72678077	72678296	+	19.5458	Intergenic	129723	NM_001277723	421803	NM_001277723	ENSGALG00010002625	FHL5	-	four and a half LIM domains 5	protein-coding
chr3	67532241	67532286	+	19.5458	Intergenic	-10001	NM_001031077	421773	NM_001031077	ENSGALG00010014487	OSTM1	-	osteopetrosis associated transmembrane protein 1	protein-coding
chr4	57795301	57795646	+	19.5345	intron	644	NM_205010	395862	NM_205010	ENSGALG00010003740	PITX2	Ptx2	paired like homeodomain 2	protein-coding
chr14	5246468	5246695	+	19.5326	Intergenic	-18432	NM_001006164	416508	NM_001006164	ENSGALG00010017518	PEMT	-	phosphatidylethanolamine N-methyltransferase	protein-coding
chr12	12099739	12099868	+	19.5326	intron	747	NM_001199221	416061	NM_001199221	ENSGALG00010020732	ARIH2	-	ariadne RBR E3 ubiquitin protein ligase 2	protein-coding
chr1	55074419	55074599	+	19.3602	Intergenic	-4316	NM_001001298	408024	NM_001001298	ENSGALG00010010222	PAH	phenylalanine-4-hydroxylase	phenylalanine hydroxylase	protein-coding
chr1	196939080	196939375	+	19.202	Intergenic	-9515	NM_204919	395753	NM_204919	ENSGALG00010003001	MAP6	NAU	microtubule associated protein 6	protein-coding
chr1	68774377	68774444	+	19.0918	Intergenic	-221885	NM_001012540	418227	NM_001012540	ENSGALG00010011943	TTLL12	-	tubulin tyrosine ligase like 12	protein-coding
chr17	5250259	5250536	+	19.0918	intron	2052	NM_205109	396002	NM_205109	ENSGALG00010028082	AK1	-	adenylate kinase 1	protein-coding
chr21	2797843	2797884	+	19.0918	Intergenic	-8719	NM_001005848	395128	NM_204472	ENSGALG00010021466	HES4	HAIRY1|HES1|c-Hey1|c-hairy-1|c-hairy1A	hes family bHLH transcription factor 4	protein-coding
chr7	9368074	9368574	+	19.0918	Intergenic	432280	NM_001031249	424049	NM_001031249	ENSGALG00010010908	STK17B	-	serine/threonine kinase 17b	protein-coding
chr1	175128725	175128753	+	18.7426	Intergenic	111118	NM_001006276	418907	NM_001006276	ENSGALG00010006542	RFC3	-	replication factor C subunit 3	protein-coding
chr7	31055731	31055913	+	18.7426	Intergenic	-156883	NM_001318432	771456	NM_001318432	ENSGALG00010009112	LOC771456	HNMT-like	histamine N-methyltransferase-like	protein-coding
chr1	79491017	79491073	+	18.6888	Intergenic	-168957	NM_205118	396015	NM_205118	ENSGALG00010024057	HSD3B1	HSD3B2	hydroxy-delta-5-steroid dehydrogenase, 3 beta- and steroid delta-isomerase 1	protein-coding
chr2	124489443	124489508	+	18.6888	Intergenic	-67922	NM_001277413	420219	NM_001277413	ENSGALG00010011019	NECAB1	EFCBP1	N-terminal EF-hand calcium binding protein 1	protein-coding
chr5	31610557	31610825	+	18.6792	Intergenic	47072	NR_035214	100315888	NR_035214	ENSGALG00010007317	MIR1718	gga-mir-1718	microRNA 1718	ncRNA
chr2	108431590	108431792	+	18.6193	Intergenic	-63154	NM_001302199	425711	NM_001302199	ENSGALG00010005494	C8orf22	C2H8ORF22	C8orf22 homolog	protein-coding
chr27	7261439	7261534	+	18.5578	promoter-TSS	-554	NM_204353	374271	NM_204353	ENSGALG00010022511	IGFBP4	-	insulin like growth factor binding protein 4	protein-coding
chr20	315585	315745	+	18.5578	Intergenic	57547	NM_001030844	419118	NM_001030844	ENSGALG00010024639	AAR2	C20H20ORF4|C20orf4	AAR2 splicing factor homolog	protein-coding
chr28	3569292	3569313	+	18.1004	intron	14525	NM_001012552	420109	NM_001012552	ENSGALG00010028516	GATAD2A	-	GATA zinc finger domain containing 2A	protein-coding
chr1	84992224	84992277	+	18.1004	Intergenic	37188	NR_035183	100315785	NR_035183	ENSGALG00010007255	MIR1690	gga-mir-1690	microRNA 1690	ncRNA
chr9	13296423	13296782	+	18.1004	Intergenic	59252	NM_001031314	424901	NM_001031314	ENSGALG00010013759	ATP13A4	-	ATPase 13A4	protein-coding
chr1	61835779	61836246	+	18.1004	Intergenic	24369	NM_204552	395236	NM_204552	ENSGALG00010012415	BID	-	BH3 interacting domain death agonist	protein-coding
chr1	44737322	44737374	+	18.0101	Intergenic	154044	NM_001012810	417898	NM_001012810	ENSGALG00010013551	UBE2N	-	ubiquitin conjugating enzyme E2 N	protein-coding
chr4	4400187	4400316	+	18.0101	intron	3997	NM_001006432	422247	NM_001006432	ENSGALG00010015866	ARHGEF6	-	Rac/Cdc42 guanine nucleotide exchange factor 6	protein-coding
chr1	51642043	51642067	+	17.9493	Intergenic	15011	NM_001277381	418053	NM_001277380	ENSGALG00010014906	IFT27	RABL4	intraflagellar transport 27	protein-coding
chr22	3866366	3866402	+	17.9493	Intergenic	-1035	NM_001031360	426126	NM_001031360	ENSGALG00010020700	MTHFD2	-	methylenetetrahydrofolate dehydrogenase (NADP+ dependent) 2, methenyltetrahydrofolate cyclohydrolase	protein-coding
chr2	65116066	65116394	+	17.9493	5' UTR	160	NM_001198731	420873	NM_001198731	ENSGALG00010010942	NRN1	neuritin	neuritin 1	protein-coding
chr2	17754432	17754515	+	17.9493	Intergenic	-16486	NM_001007988	493647	NM_001007988	ENSGALG00010004188	BMI1	PCGF4	BMI1 proto-oncogene, polycomb ring finger	protein-coding
chr5	38461570	38462070	+	17.8678	Intergenic	-14309	NM_001277887	423363	NM_001277887	ENSGALG00010004473	JDP2	JUNDM2	Jun dimerization protein 2	protein-coding
chr11	17362751	17362953	+	17.8368	Intergenic	-1216	NM_205138	396039	NM_205138	ENSGALG00010007175	FOXC2	-	forkhead box C2	protein-coding
chr20	4687432	4687470	+	17.8368	Intergenic	5887	NM_001030852	419173	NM_001030852	ENSGALG00010021761	MAFB	-	MAF bZIP transcription factor B	protein-coding
chr30	1398211	1398409	+	17.8368	Intergenic	-263661	NM_001115081	426086	NM_001115081	ENSGALG00010002533	LPAR2	EDG4	lysophosphatidic acid receptor 2	protein-coding
chr18	8415891	8416391	+	17.8368	Intergenic	231329	NM_205370	396328	NM_205370	ENSGALG00010029768	KCNJ2	IRK1|Kir2.1	Potassium inwardly rectifying channel subfamily J member 2	protein-coding
chr18	8906497	8906979	+	17.8368	Intergenic	-62292	NM_001030345	395305	NM_001030345	ENSGALG00010029470	SSTR2	SS2R	somatostatin receptor 2	protein-coding
chr3	71274602	71274625	+	17.8189	Intergenic	-130535	NM_001167765	421791	NM_001167765	ENSGALG00010004238	CCNC	cyclin-C	cyclin C	protein-coding
chr14	2382244	2382565	+	17.8189	Intergenic	34146	NM_204306	374196	NM_204306	ENSGALG00010022164	PDGFA	PDGF-A	platelet derived growth factor subunit A	protein-coding
chr1	77846076	77846576	+	17.7162	Intergenic	-7617	NM_001030776	418284	NM_001030776	ENSGALG00010021530	MLF2	-	myeloid leukemia factor 2	protein-coding
chr28	954198	954332	+	17.6018	Intergenic	-13000	NM_001012551	420063	NM_001012551	ENSGALG00010027741	RAB11B	-	RAB11B, member RAS oncogene family	protein-coding
chr4	3986326	3986535	+	17.1853	Intergenic	-18411	NR_031434	777814	NR_031434	ENSGALG00010019907	MIR106A	MIR106|MIRN106|gga-mir-106|mir-106	microRNA 106a	ncRNA
chr5	58263799	58263823	+	17.1853	Intergenic	-9320	NM_001083365	100034745	NM_001083365	ENSGALG00010017954	PTGER2	-	prostaglandin E receptor 2	protein-coding
chr20	8179606	8179671	+	17.1853	promoter-TSS	-220	NM_001278151	419231	NM_001030856	ENSGALG00010022597	SLCO4A1	-	solute carrier organic anion transporter family member 4A1	protein-coding
chr21	4979780	4979873	+	17.1853	Intergenic	-46331	NM_001277917	430670	NM_001277917	ENSGALG00010020939	CTRC	-	chymotrypsin C	protein-coding
chr2	107622744	107622922	+	17.1661	intron	22123	NM_001031017	421105	NM_001031017	ENSGALG00010005384	MAPRE2	-	microtubule associated protein RP/EB family member 2	protein-coding
chrZ	65985573	65985800	+	17.1661	Intergenic	-38820	NM_001204217	100533110	NM_001204217	ENSGALG00010006957	PALM2AKAP2	AKAP2|PALM2|PALM2-AKAP2	PALM2-AKAP2 fusion	protein-coding
chr2	47059313	47059346	+	17.1034	Intergenic	-117707	NM_204144	373943	NM_204144	ENSGALG00010019019	TBX20	-	T-box 20	protein-coding
chr19	5970186	5970227	+	17.1034	Intergenic	-13564	NM_001305065	417575	NM_001305065	ENSGALG00010029219	TLCD1	-	TLC domain containing 1	protein-coding
chr25	2868905	2868915	+	17.1034	intron	11323	NM_001245927	770103	NM_001245927	ENSGALG00010027391	TPM3	-	tropomyosin 3	protein-coding
chr15	8786675	8786719	+	17.1034	Intergenic	-67229	NM_001007838	416947	NM_001007838	ENSGALG00010026388	SNRPD3	-	small nuclear ribonucleoprotein D3 polypeptide	protein-coding
chr3	52873144	52873181	+	17.0975	Intergenic	193581	NM_001031071	421673	NM_001031071	ENSGALG00010005792	ADGRG6	GPR126	adhesion G protein-coupled receptor G6	protein-coding
chr15	12503149	12503164	+	17.0056	intron	7834	NM_001270878	374202	NM_001270878	ENSGALG00010000443	TBX3	-	T-box transcription factor 3	protein-coding
chr12	3598425	3598469	+	16.9929	promoter-TSS	-531	NM_204691	395426	NM_204691	ENSGALG00010027595	GNAT1	-	G protein subunit alpha transducin 1	protein-coding
chr31	2271749	2271828	+	16.8256	Intergenic	-354816	NM_001184759	100431102	NM_001184759		APEX1	-	apurinic/apyrimidinic endodeoxyribonuclease 1	protein-coding
chr20	1453540	1453987	+	16.8256	Intergenic	-30820	NR_035020	100315700	NR_035020	ENSGALG00010025395	MIR1453	gga-mir-1453	microRNA 1453	ncRNA
chr21	3932802	3932856	+	16.8256	Intergenic	-138322	NM_001030878	419453	NM_001030878	ENSGALG00010021644	TARDBP	TDP43	TAR DNA binding protein	protein-coding
chr17	3551996	3552166	+	16.8256	Intergenic	-386929	NM_001030693	417241	NM_001030693	ENSGALG00010028914	TLR4	-	toll like receptor 4	protein-coding
chr17	5908138	5908372	+	16.6628	Intergenic	-33891	NM_001277688	425539	NM_001277688	ENSGALG00010028008	NTMT1	AD-003|C9orf32|HOMT1A|METTL11A|NRMT|NTM1A	N-terminal Xaa-Pro-Lys N-methyltransferase 1	protein-coding
chr13	10513048	10513151	+	16.6628	Intergenic	-1892	NM_204559	395245	NM_204559	ENSGALG00010008416	MSX2	HOX-8|HOX8|Msx-2	msh homeobox 2	protein-coding
chr27	3539669	3539894	+	16.6628	intron	-2393	NR_105565	102465409	NR_105565	ENSGALG00010026674	MIR6695	gga-mir-6695	microRNA 6695	ncRNA
chr6	28684598	28685028	+	16.6628	Intergenic	165322	NM_001006504	423903	NM_001006504	ENSGALG00010022400	NHLRC2	-	NHL repeat containing 2	protein-coding
chr4	46798961	46799016	+	16.6628	Intergenic	292586	NM_001031145	422610	NM_001031145	ENSGALG00010002614	GPAT3	AGPAT 10|AGPAT9|LPAAT-THETA	glycerol-3-phosphate acyltransferase 3	protein-coding
chr3	38401375	38401432	+	16.3933	Intergenic	-482644	NM_001031062	421511	NM_001031062	ENSGALG00010009289	GPR137B	TM7SF1	G protein-coupled receptor 137B	protein-coding
chr9	16116691	16116774	+	16.3933	Intergenic	-11053	NM_001277468	424954	NM_001277465	ENSGALG00010015987	POLR2H	-	RNA polymerase II subunit H	protein-coding
chr4	81451466	81451737	+	16.3933	Intergenic	-38970	NM_205533	396546	NM_205533	ENSGALG00010016091	HMX1	GH6	H6 family homeobox 1	protein-coding
chr10	16275268	16275399	+	16.3036	intron	4730	NM_204421	386585	NM_204421	ENSGALG00010016558	NR2F2	COUP-TFII|TFCOUP2	nuclear receptor subfamily 2 group F member 2	protein-coding
chr3	73553020	73553168	+	16.3036	Intergenic	-357910	NM_205083	395967	NM_205083	ENSGALG00010004127	EPHA7	CEPHA7	EPH receptor A7	protein-coding
chr15	11681154	11681305	+	16.3036	Intergenic	-40799	NM_001007841	417026	NM_001007841	ENSGALG00010000479	C12orf49	C15H12orf49|SPRING	C12orf49 homolog	protein-coding
chr33	4753050	4753168	+	16.1858	promoter-TSS	-594	NM_205242	396170	NM_205242	ENSGALG00010025368	LRP1	A2MR|LRP-1	LDL receptor related protein 1	protein-coding
chr2	7930186	7930346	+	16.1097	Intergenic	19898	NM_001030966	420442	NM_001030966	ENSGALG00010024834	INSIG1	-	insulin induced gene 1	protein-coding
chr23	1959438	1959442	+	16.1097	Intergenic	34696	NM_001044643	419580	NM_001044643	ENSGALG00010016793	SLC9A1	-	solute carrier family 9 member A1	protein-coding
chr3	17378133	17378205	+	16.1097	Intergenic	-15721	NM_204300	374180	NM_204300	ENSGALG00010015989	ENAH	-	ENAH actin regulator	protein-coding
chr26	4768079	4768110	+	16.1097	intron	-6697	NM_001080870	768582	NM_001080868	ENSGALG00010027695	TREMB2	TREM-B2|TREM-B2V1|TREM-B2V2|TREM-B2v3|TREML2	triggering receptor expressed on myeloid cells B2	protein-coding
chr18	842375	842375	+	16.1097	Intergenic	-1416	NM_001080715	427790	NM_001080715	ENSGALG00010029743	MYOCD	-	myocardin	protein-coding
chr26	4412226	4412264	+	16.0291	Intergenic	9059	NM_204369	378795	NM_204369	ENSGALG00010026300	HMGA1	-	high mobility group AT-hook 1	protein-coding
chr7	5220427	5220556	+	15.9479	TTS	2052	NM_205068	395950	NM_205068	ENSGALG00010012489	GBX2	GBX1	gastrulation brain homeobox 2	protein-coding
chr1	26817	26844	+	15.631	Intergenic	44780	NM_001277125	426247	NM_001277125	ENSGALG00010005420	DHRS4	DHRS2	dehydrogenase/reductase 4	protein-coding
chr18	10219333	10219411	+	15.631	Intergenic	36371	NR_035126	100315755	NR_035126		MIR1637	gga-mir-1637	microRNA 1637	ncRNA
chr13	10289364	10289409	+	15.4782	Intergenic	78069	NM_001326465	416212	NM_001326465	ENSGALG00010009415	HMP19	-	HMP19 protein	protein-coding
chrZ	79787584	79787688	+	15.4782	Intergenic	-925501	NM_204433	395076	NM_204433	ENSGALG00010001144	CDKN2B	CDKN2A	cyclin dependent kinase inhibitor 2B	protein-coding
chr10	1837738	1837822	+	15.4782	Intergenic	11440	NM_001193276	415324	NM_001193276	ENSGALG00010021035	LOC415324	-	epididymal protein-like	protein-coding
chr6	6552901	6552905	+	15.4782	Intergenic	-452172	NM_001044654	423644	NM_001044654	ENSGALG00010009210	PCDH15	protocadherin-15	protocadherin related 15	protein-coding
chr1	15468617	15468833	+	15.4553	Intergenic	60839	NM_001199395	417694	NM_001199395	ENSGALG00010008148	ABCD2	-	ATP binding cassette subfamily D member 2	protein-coding
chr33	7301624	7301715	+	15.4553	exon	9099	NM_204426	395069	NM_204426		COL2A1	-	collagen type II alpha 1 chain	protein-coding
chr7	23260163	23260205	+	15.4553	intron	47607	NM_205359	396315	NM_205359	ENSGALG00010019282	IGFBP2	IGFBP-2	insulin like growth factor binding protein 2	protein-coding
chr11	4695842	4695941	+	15.3777	intron	177796	NM_001185147	415718	NM_001185147	ENSGALG00010021200	FTO	-	FTO, alpha-ketoglutarate dependent dioxygenase	protein-coding
chr4	83034115	83034161	+	15.163	Intergenic	95513	NM_001293173	422894	NM_001293173	ENSGALG00010016731	C4orf48	C4H4ORF48	chromosome 4 open reading frame 48	protein-coding
chr5	17968879	17968911	+	15.163	Intergenic	-91276	NM_205327	396267	NM_205327	ENSGALG00010025487	FGF3	HBGF-3|INT-2	fibroblast growth factor 3	protein-coding
chr15	1215844	1216344	+	15.1377	Intergenic	57155	NM_001012793	416781	NM_001012793	ENSGALG00010024549	GNB1L	-	G protein subunit beta 1 like	protein-coding
chr5	54206288	54206485	+	15.1377	Intergenic	-14293	NM_204297	374177	NM_204297	ENSGALG00010017810	HIF1A	-	hypoxia inducible factor 1 alpha subunit	protein-coding
chr24	5753569	5753604	+	15.1377	Intergenic	-2665	NM_001113290	428252	NM_001113290	ENSGALG00010024922	DRD2	D(2)	dopamine receptor D2	protein-coding
chr4	81404082	81404300	+	15.1377	promoter-TSS	-665	NM_205386	396346	NM_205386	ENSGALG00010016057	SOHO1	SOHO-1	sensory organ homeobox	protein-coding
chr4	3279788	3279854	+	15.116	Intergenic	-11238	NM_001012884	422227	NM_001012884	ENSGALG00010014236	WDR44	-	WD repeat domain 44	protein-coding
chr3	110092461	110092580	+	15.116	promoter-TSS	-323	NM_001130743	428670	NM_001130743	ENSGALG00010008421	OPN5	GPR136|GRP136|Opn5m|PGR12|TMEM13|cOpn5m|neuropsin|opsin-5	opsin 5	protein-coding
chr20	5144863	5145063	+	15.116	Intergenic	17603	NM_001007869	419184	NM_001007869	ENSGALG00010021717	SDC4	syndecan-4	syndecan 4	protein-coding
chr33	5960008	5960182	+	15.116	Intergenic	-19960	NM_001031403	426887	NM_001031403	ENSGALG00010023285	SLC48A1	HRG1	solute carrier family 48 member 1	protein-coding
chr26	4836716	4837040	+	15.116	intron	-75481	NM_001080870	768582	NM_001080868	ENSGALG00010027695	TREMB2	TREM-B2|TREM-B2V1|TREM-B2V2|TREM-B2v3|TREML2	triggering receptor expressed on myeloid cells B2	protein-coding
chr1	6924194	6924554	+	14.8796	Intergenic	-61949	NM_001278107	426368	NM_001278105	ENSGALG00010005926	NUDT5	YSA1|YSA1H|YSAH1|hYSAH1	nudix hydrolase 5	protein-coding
chr5	36839258	36839650	+	14.8796	TTS	3186	NM_204616	395322	NM_204616	ENSGALG00010004654	NKX2-1	NKX2.1|TITF1	NK2 homeobox 1	protein-coding
chr1	170789257	170789363	+	14.8796	Intergenic	-71472	NR_031410	777940	NR_031410	ENSGALG00010004678	MIR15A	MIRN15A|gga-mir-15a|mir-15a	microRNA 15a	ncRNA
chr4	18752510	18752742	+	14.8796	Intergenic	669837	NR_105637	102466233	NR_105637	ENSGALG00010016357	MIR7469	gga-mir-7469	microRNA 7469	ncRNA
chr1	67254225	67254491	+	14.816	Intergenic	-45236	NM_001256162	418207	NM_001256162	ENSGALG00010014246	KRAS	-	KRAS proto-oncogene, GTPase	protein-coding
chr1	176506097	176506181	+	14.816	Intergenic	14692	NM_204902	395724	NM_204902	ENSGALG00010007011	HMGB1	HMG-1|HMG1	high mobility group box 1	protein-coding
chr21	4458602	4459102	+	14.5818	intron	9116	NM_205065	395942	NM_205065	ENSGALG00010020440	PAX7	PAX-7	paired box 7	protein-coding
chr2	146137027	146137090	+	14.4874	Intergenic	234951	NR_035271	100315831	NR_035271	ENSGALG00010010281	MIR1770	gga-mir-1770	microRNA 1770	ncRNA
chr22	581149	581453	+	14.4874	intron	556	NM_205465	396452	NM_205465	ENSGALG00010018261	PRNP	Prn-p|prp	prion protein	protein-coding
chr20	7867697	7867799	+	14.4874	Intergenic	43216	NM_204651	395365	NM_204651	ENSGALG00010022954	ADRM1	ARM-1	adhesion regulating molecule 1	protein-coding
chr3	4247648	4247791	+	14.4863	Intergenic	-10819	NM_001012871	421249	NM_001012871	ENSGALG00010018399	ABHD12	-	abhydrolase domain containing 12	protein-coding
chr1	63413081	63413377	+	14.3148	Intergenic	135783	NM_001135550	418178	NM_001135550	ENSGALG00010012732	MGST1	-	microsomal glutathione S-transferase 1	protein-coding
chr8	27394873	27395317	+	14.2575	Intergenic	-1790	NM_205273	396210	NM_205273	ENSGALG00010024816	NFIA	CNFI-A|cNFI-A3	nuclear factor I A	protein-coding
chr24	1017751	1018061	+	14.2326	promoter-TSS	-973	NM_001030908	419723	NM_001030908	ENSGALG00010023337	FLI1	-	Fli-1 proto-oncogene, ETS transcription factor	protein-coding
chr10	3553808	3553819	+	14.1821	Intergenic	-8259	NM_001257258	415348	NM_001257258	ENSGALG00010023991	TSPAN3	-	tetraspanin 3	protein-coding
chr21	4250157	4250284	+	14.1394	Intergenic	49592	NM_001030879	419456	NM_001030879		UBIAD1	-	UbiA prenyltransferase domain containing 1	protein-coding
chr8	17713930	17714120	+	14.1394	Intergenic	197881	NM_001190477	424545	NM_001190477	ENSGALG00010021575	ADGRL2	LPHN2	adhesion G protein-coupled receptor L2	protein-coding
chr2	14372100	14372318	+	14.1394	Intergenic	121949	NM_205131	396029	NM_205131	ENSGALG00010004855	ZEB1	TCF8	zinc finger E-box binding homeobox 1	protein-coding
chr26	4840201	4840352	+	13.9466	intron	-78879	NM_001080870	768582	NM_001080868	ENSGALG00010027695	TREMB2	TREM-B2|TREM-B2V1|TREM-B2V2|TREM-B2v3|TREML2	triggering receptor expressed on myeloid cells B2	protein-coding
chr4	78809083	78809154	+	13.9466	TTS	3484	NM_205488	396484	NM_205488	ENSGALG00010011141	MSX1	CHOX-7|GHOX-7|HOX-7	msh homeobox 1	protein-coding
chr3	10500515	10500622	+	13.7983	Intergenic	-60304	NM_001031037	421276	NM_001031037	ENSGALG00010019243	SERTAD2	-	SERTA domain containing 2	protein-coding
chr2	103929170	103929223	+	13.7983	Intergenic	-137108	NR_035083	100315958	NR_035083		MIR1597	gga-mir-1597	microRNA 1597	ncRNA
chr8	20748886	20749016	+	13.7983	promoter-TSS	-345	NM_001031279	424576	NM_001031279	ENSGALG00010023664	SLC6A9	-	solute carrier family 6 member 9	protein-coding
chr3	24738549	24738549	+	13.7983	Intergenic	355899	NM_001319032	107052930	NM_001319032	ENSGALG00010020304	ZFP36L2	-	ZFP36 ring finger protein like 2	protein-coding
chr23	93730	93762	+	13.7983	Intergenic	-59820	NR_105645	102465743	NR_105645	ENSGALG00010025287	MIR7478	gga-mir-7478	microRNA 7478	ncRNA
chr2	147555401	147555901	+	13.7098	Intergenic	445693	NM_204432	395075	NM_204432	ENSGALG00010007950	ARC	ARG3.1	activity regulated cytoskeleton associated protein	protein-coding
chr25	1891278	1891338	+	13.7098	Intergenic	-258813	NM_001277808	100859191	NM_001277808		LOC100859191	-	feather keratin 3-like	protein-coding
chr33	5940792	5940959	+	13.7098	promoter-TSS	-740	NM_001031403	426887	NM_001031403	ENSGALG00010023285	SLC48A1	HRG1	solute carrier family 48 member 1	protein-coding
chr21	4548844	4548908	+	13.396	Intergenic	10908	NM_001252104	419467	NM_001252104	ENSGALG00010020467	ALDH4A1	-	aldehyde dehydrogenase 4 family member A1	protein-coding
chr1	7569998	7570258	+	13.396	Intergenic	-81998	NR_035026	100315704	NR_035026	ENSGALG00010007843	MIR1460	gga-mir-1460	microRNA 1460	ncRNA
chr1	66989125	66989131	+	13.396	Intergenic	33021	NM_001293287	395973	NM_001293287	ENSGALG00010013173	KCNJ8	Kir6.1	Potassium inwardly rectifying channel subfamily J member 8	protein-coding
chr17	6934962	6935187	+	13.396	Intergenic	-79893	NM_001277708	772069	NM_001277707	ENSGALG00010028806	SPACA9	C17H9ORF9|C9ORF9	sperm acrosome associated 9	protein-coding
chr25	3467157	3467574	+	13.396	Intergenic	73514	NM_001031326	425060	NM_001031326	ENSGALG00010027966	CLK2	-	CDC like kinase 2	protein-coding
chr14	5273085	5273327	+	13.396	Intergenic	-45057	NM_001006164	416508	NM_001006164	ENSGALG00010017518	PEMT	-	phosphatidylethanolamine N-methyltransferase	protein-coding
chr31	2757986	2758277	+	13.396	Intergenic	131527	NM_001184759	100431102	NM_001184759		APEX1	-	apurinic/apyrimidinic endodeoxyribonuclease 1	protein-coding
chr23	2613419	2613511	+	13.396	intron	28204	NM_204492	395153	NM_204492	ENSGALG00010016338	PTPRU	-	protein tyrosine phosphatase, receptor type U	protein-coding
[truncated: 525 more rows]
