# Supplementary material for: Cis-regulatory evolution shapes facial diversity in birds and mammals
Source: Sci Adv. 2026 May 6;12(19):eaec2511. doi: 10.1126/sciadv.aec2511 (PMC13148318; doi:10.1126/sciadv.aec2511)
Supplement: Supplementary file 2 — Tables S3 to S7 [file sciadv.aec2511_tables_s3_to_s7.zip › aec2511_table_s6.xlsx]

## Sheet: 1. In vivo validated enhancers 
In vivo validated enhancers overlapping peaks in mouse scATAC-seq described in the main text.
cCRE (mouse)	Coordinates (mm10)	Coordinates (galGal6)	Activity in the face (mouse)	Reference	OPT accession number	Obs
mm384	chr14:45,943,843-45,945,127	chr5:58,582,185-58,582,795	LNP, MNP, oral ectoderm	Attanasio et al., 2013	FB00000187
mm387	chr14:46,610,674-46,611,777	chr5:58,814,995-58,815,483	LNP, MNP, MxP	Attanasio et al., 2014	FB00000169
mm1090	chr4:154,801,901-154,803,150	chr21:1,351,349-1,352,131	LNP, MNP, MxP	VISTA database (Kosicki et al., 2025), FaceBase (Samuels et al., 2020)	FB00001399
mm1165	chr5:38,085,380-38,086,670	chr4:78,631,169-78,631,603	LNP, MNP (ventral)	VISTA database (Kosicki et al., 2025), FaceBase (Samuels et al., 2020)	FB00001400
mm39	chr5:93,131,077-93,135,726	-	LNP, MNP	VISTA database (Kosicki et al., 2025), FaceBase (Samuels et al., 2020)	FB00000846
mm919	chr8:25,440,190-25,442,103	-	Mesenchyme posterior to nasal cavity	VISTA database (Kosicki et al., 2025), FaceBase (Samuels et al., 2020)	FB00000695.01
mm832	chr5:12,505,541-12,509,076	chr1:8920350-8924083	Surface and oral ectoderm	VISTA database (Kosicki et al., 2025), FaceBase (Samuels et al., 2020)	FB00000710.01
mm1416	chr1:12,509,176-12,511,893	-	Nasal pit	VISTA database (Kosicki et al., 2025)
mm1329	chr18:34,131,298-34,134,370	-	Olfactory epithelium	VISTA database (Kosicki et al., 2025)	-
CONS3	chr14:46,436,608-46,437,003	chr5:58734901-58735296	LNP, MNP, MxP, nasal pit, oral ectoderm	Jumlongras et al., 2012	-
CE60	chr19:45,586,504-45,587,289	chr6:23742017-23742238	LNP, MNP	Marinic et al., 2013	-
CE64	chr19:47,092,925-47,094,875	-	LNP, MNP	Marinic et al., 2014	-
mm2343	chr19:45,606,550-45,608,250	chr6:23,732,159-23,732,838	Surface and oral ectoderm	This study	-
mm2345	chr14:28,541,915-28,542,765	-	MNP	This study	-
mm2342	chr14:46,018,643-46,020,647	chr5:58,610,164-58,611,326	Mesenchyme around nasal pits	This study	-	Human ortholog: hs1629 (chr14:46,017,040-46,020,810)
mm2344	chr14:27,936,558-27,939,555	chr12:8,639,529-8,640,229	MNP	This study	-

## Sheet: 2. VISTA enhancers + all peaks
In vivo validated enhancers from VISTA database that intersect scATAC-seq peaks (E11.5)
seqnames	start	end	width	strand	vista_id	tissue	status	stage
chr1	9648223	9650965	2743	*	mm1546	mb;hb;nt;cn;drg;tri	positive	e11.5
chr1	12509176	12511893	2718	*	mm1416	nose;fb;mb	positive	e11.5
chr1	19290769	19294144	3376	*	mm1773	mb;hb;tri	positive	e11.5
chr1	19699462	19700530	1069	*	hs217	mb;hb	positive	e11.5
chr1	39945610	39950472	4863	*	mm1333	fb;cn;drg	positive	e11.5
chr1	41165839	41167312	1474	*	hs1093	mb	positive	e11.5
chr1	41274880	41276860	1981	*	hs1112	ba;lb;fb;mb;hb;other	positive	e11.5
chr1	41388600	41391399	2800	*	hs1555	mb;hb;nt;lv	positive	e11.5
chr1	41917498	41920605	3108	*	hs1303	fb	positive	e11.5
chr1	42242415	42244647	2233	*	hs1131	fb;mb	positive	e11.5
chr1	42255267	42258543	3277	*	hs1534	fb;mb;hb	positive	e11.5
chr1	42538720	42541030	2311	*	hs969	fb	positive	e11.5
chr1	42690175	42692709	2535	*	hs1553	fb;mb;nt	positive	e11.5
chr1	56286332	56287543	1212	*	mm613	ba;ear	positive	e11.5
chr1	57095048	57099601	4554	*	mm1775	lb	positive	e11.5
chr1	59333923	59335433	1511	*	mm1575	tail;som	positive	e11.5
chr1	59340862	59342046	1185	*	mm489	ba;mb;eye	positive	e11.5
chr1	61202202	61204582	2381	*	mm1601	fm	positive	e11.5
chr1	63993296	63996572	3277	*	mm997	fb	positive	e11.5
chr1	67794929	67796464	1536	*	mm148	hb;nt	positive	e11.5
chr1	68045929	68048127	2199	*	hs1578	fb;mb;hb	positive	e11.5
chr1	74030238	74032407	2170	*	hs1764	ba;ht;other	positive	e11.5
chr1	74031127	74031320	194	*	hs2932	ba;ht	positive	e11.5
chr1	74815064	74818307	3244	*	mm1017	ht	positive	e11.5
chr1	74815815	74817512	1698	*	hs2964	other	positive	e11.5
chr1	75288287	75291172	2886	*	mm1372	fb	positive	e11.5
chr1	75660753	75663254	2502	*	mm1045	ba;fm;mb;other	positive	e11.5
chr1	75800898	75805337	4440	*	mm1042	lb	positive	e11.5
chr1	75832718	75835169	2452	*	hs1635	fm;lb	positive	e11.5
chr1	75833365	75833719	355	*	hs2920	fm;lb	positive	e11.5
chr1	75882677	75886487	3811	*	mm1046	ba;lb	positive	e11.5
chr1	89713750	89714911	1162	*	hs521	ba;lb;ear;eye	positive	e11.5
chr1	91208181	91212308	4128	*	hs1968	drg	positive	e11.5
chr1	91962928	91965956	3029	*	mm901	ba	positive	e11.5
chr1	92718798	92721273	2476	*	hs1750	ht	positive	e11.5
chr1	92784979	92788131	3153	*	mm1823	ba;lb;mb;ht;som;other	positive	e11.5
chr1	92786480	92787813	1334	*	hs1937	ba;lb;ear;hb;drg;ht;other	positive	e11.5
chr1	92789106	92792922	3817	*	mm1063	ba;lb	positive	e11.5
chr1	98187843	98193249	5407	*	hs1649	fm;nose;lb;fb;mb;hb;nt;other	positive	e11.5
chr1	118776527	118778050	1524	*	hs522	fb;hb;other	positive	e11.5
chr1	118776661	118776958	298	*	hs2847	fb;hb	positive	e11.5
chr1	132332670	132334462	1793	*	mm505	fb;hb	positive	e11.5
chr1	133079894	133080923	1030	*	hs1368	fb;mb;hb;nt	positive	e11.5
chr1	133080372	133080584	213	*	hs2766	fb;mb;hb;nt	positive	e11.5
chr1	133180670	133184217	3548	*	mm971	fb;hb;nt	positive	e11.5
chr1	133185980	133189493	3514	*	mm1460	fb;mb;hb;nt;eye	positive	e11.5
chr1	133491869	133494057	2189	*	mm573	bv	positive	e11.5
chr1	134060554	134066172	5619	*	mm1445	fb;mb;hb;nt;cn;drg;tri;other	positive	e11.5
chr1	136140916	136143802	2887	*	hs2669	fb	positive	e11.5
chr1	138499160	138501332	2173	*	hs1322	ba;fb;mb;hb;drg	positive	e11.5
chr1	158265467	158268046	2580	*	mm1369	mb;hb;other	positive	e11.5
chr1	162074031	162077556	3526	*	mm712	lb;som	positive	e11.5
chr1	162830457	162833965	3509	*	mm713	lb;fb;mb;hb;nt;drg	positive	e11.5
chr1	163126796	163131273	4478	*	hs2740	fm	positive	e11.5
chr1	163355653	163360243	4591	*	mm1765	ba;lb;tail	positive	e11.5
chr1	163361439	163364192	2754	*	hs2516	lb	positive	e11.5
chr1	163897222	163899607	2386	*	hs1442	lb;gen	positive	e11.5
chr1	163898222	163898735	514	*	hs2891	gen	positive	e11.5
chr1	166047480	166050879	3400	*	mm757	lb;mb;hb;nt	positive	e11.5
chr1	168168620	168170074	1455	*	hs1191	fm;fb	positive	e11.5
chr1	168341598	168342834	1237	*	hs1235	hb	positive	e11.5
chr1	168357096	168358536	1441	*	hs1202	fb;hb	positive	e11.5
chr1	177150037	177151455	1419	*	hs545	fb;mb;hb;nt	positive	e11.5
chr1	182110495	182112053	1559	*	hs2374	ba	positive	e11.5
chr1	184041270	184042762	1493	*	mm134	eye;ht	positive	e11.5
chr1	187907532	187909056	1525	*	mm111	cn	positive	e11.5
chr1	192798097	192800700	2604	*	mm646	ba;fm;nose;lb;fb;som	positive	e11.5
chr1	192821977	192825953	3977	*	hs1617	ba	positive	e11.5
chr1	193141049	193141723	675	*	hs932	ba;nose;lb;eye	positive	e11.5
chr1	193449333	193450185	853	*	mm935	ba	positive	e11.5
chr2	4297327	4301453	4127	*	mm418	other	positive	e11.5
chr2	4339661	4341457	1797	*	mm28	ba;fm;nose;lb;other	positive	e11.5
chr2	4348338	4349350	1013	*	mm419	fb	positive	e11.5
chr2	4361912	4362689	778	*	mm420	ba	positive	e11.5
chr2	4556147	4557875	1729	*	mm422	lb;fb	positive	e11.5
chr2	4587587	4588762	1176	*	mm423	ba;fm;nose;lb	positive	e11.5
chr2	6260977	6262916	1940	*	hs1382	fb	positive	e11.5
chr2	12065187	12068019	2833	*	mm30	ba;fm;fb	positive	e11.5
chr2	21008806	21012242	3437	*	mm1447	mb;hb	positive	e11.5
chr2	25124845	25128090	3246	*	mm1454	fb;mb;hb;nt;eye	positive	e11.5
chr2	26132283	26133723	1441	*	mm561	hb	positive	e11.5
chr2	28524363	28526946	2584	*	mm337	som	positive	e11.5
chr2	31499311	31500827	1517	*	hs1328	fb;mb;hb;nt;cn;drg;tri	positive	e11.5
chr2	31640646	31641311	666	*	hs876	fb;mb;hb;nt	positive	e11.5
chr2	33788144	33790460	2317	*	hs186	mb	positive	e11.5
chr2	33875330	33878835	3506	*	mm716	lb;tri	positive	e11.5
chr2	34033023	34033764	742	*	hs1015	mb	positive	e11.5
chr2	34064833	34066528	1696	*	hs987	fb	positive	e11.5
chr2	38142558	38144874	2317	*	hs314	mb	positive	e11.5
chr2	45023631	45025444	1814	*	hs407	mb;hb;drg	positive	e11.5
chr2	45171144	45172951	1808	*	hs1802	mb	positive	e11.5
chr2	46669500	46670495	996	*	hs568	mb;hb	positive	e11.5
chr2	47183582	47185337	1756	*	hs609	lb;fb	positive	e11.5
chr2	50969347	50972435	3089	*	hs1386	fb;nt	positive	e11.5
chr2	59562345	59563132	788	*	hs1477	lb	positive	e11.5
chr2	59597936	59601445	3510	*	mm717	ba;lb	positive	e11.5
chr2	59668993	59672122	3130	*	hs2027	ht	positive	e11.5
chr2	59828773	59829361	589	*	mm282	ht	positive	e11.5
chr2	60785660	60787563	1904	*	mm1564	ba;lb	positive	e11.5
chr2	61656142	61656716	575	*	hs416	fb	positive	e11.5
chr2	61656313	61656601	289	*	hs2843	fb	positive	e11.5
chr2	61764033	61766483	2451	*	hs2337	fb	positive	e11.5
chr2	63962796	63964416	1621	*	hs170	fb	positive	e11.5
chr2	71418481	71422071	3591	*	mm55	fb	positive	e11.5
chr2	71516484	71518219	1736	*	hs553	fb;cn	positive	e11.5
chr2	73142675	73144272	1598	*	hs244	fb;mb;nt;other	positive	e11.5
chr2	75138220	75138763	544	*	hs248	nose	positive	e11.5
chr2	75422202	75424576	2375	*	mm515	lb;fb;hb;nt	positive	e11.5
chr2	84517965	84520803	2839	*	mm1324	other	positive	e11.5
chr2	93277888	93280895	3008	*	mm1603	lb	positive	e11.5
chr2	93670768	93674396	3629	*	hs2090	tri;eye	positive	e11.5
chr2	101589988	101594341	4354	*	mm1328	lb;fb;mb;other	positive	e11.5
chr2	103623986	103627532	3547	*	mm1312	fb;hb	positive	e11.5
chr2	103893479	103895661	2183	*	hs1858	ht;lv	positive	e11.5
chr2	105333716	105335146	1431	*	hs113	drg	positive	e11.5
chr2	105611042	105614025	2984	*	hs1531	fb;mb;nt	positive	e11.5
chr2	105689600	105691450	1851	*	hs1082	hb;nt	positive	e11.5
chr2	114807683	114808819	1137	*	mm1099	ht;other	positive	e11.5
chr2	115656962	115658248	1287	*	hs828	hb	positive	e11.5
chr2	118532227	118534856	2630	*	hs1611	fb;mb;hb;som	positive	e11.5
chr2	128712175	128715819	3645	*	mm1476	ba;fm;lb;drg	positive	e11.5
chr2	132426454	132429102	2649	*	mm1391	nose;fb;ht	positive	e11.5
chr2	133335883	133341047	5165	*	mm1047	lb	positive	e11.5
chr2	134212579	134217083	4505	*	mm1050	ba;lb	positive	e11.5
chr2	137247708	137248975	1268	*	hs1278	nose;lb;gen	positive	e11.5
chr2	137248075	137248528	454	*	hs2877	lb;gen	positive	e11.5
chr2	137852331	137854841	2511	*	mm671	lb	positive	e11.5
chr2	146324701	146325932	1232	*	hs688	hb;nt	positive	e11.5
chr2	146957766	146960813	3048	*	hs914	fb	positive	e11.5
chr2	147180290	147181581	1292	*	hs1205	mb;hb	positive	e11.5
chr2	147455174	147457257	2084	*	hs2579	ba;fm;nose;other	positive	e11.5
chr2	152399091	152399726	636	*	mm271	mb	positive	e11.5
chr2	152734877	152735572	696	*	hs480	fb;mb;hb;nt;eye	positive	e11.5
chr2	153481174	153484945	3772	*	hs2225	fb;mb;hb;drg;tri	positive	e11.5
chr2	153853644	153854369	726	*	hs2101	fm;fb;mb;hb;nt;cn;drg;tri;eye	positive	e11.5
chr2	154425426	154428462	3037	*	mm1461	fm;nose;fb;mb;hb;nt	positive	e11.5
chr2	156813201	156816143	2943	*	mm1377	som	positive	e11.5
chr2	158584549	158585289	741	*	hs2620	mb;hb	positive	e11.5
chr2	160530072	160531265	1194	*	hs2769	fb;hb;other	positive	e11.5
chr2	163188663	163191536	2874	*	mm1561	lb;fb;eye	positive	e11.5
chr2	166019657	166023462	3806	*	mm1346	mb	positive	e11.5
chr2	166215189	166217391	2203	*	mm1515	hb;nt	positive	e11.5
chr2	166426404	166428660	2257	*	mm1298	fm;fb;eye;ht	positive	e11.5
chr2	166440624	166443127	2504	*	mm673	lb;nt	positive	e11.5
chr2	168049064	168050870	1807	*	hs1860	mb	positive	e11.5
chr2	168206966	168208979	2014	*	hs2951	lb;fb;mb;hb;nt;eye;ht	positive	e11.5
chr2	168693119	168695892	2774	*	mm1375	hb;nt	positive	e11.5
chr2	169609093	169612595	3503	*	mm1064	lb	positive	e11.5
chr2	170836029	170839441	3413	*	mm1402	ht	positive	e11.5
chr2	171730381	171736633	6253	*	hs1448	lb;tail	positive	e11.5
chr2	172860272	172864132	3861	*	hs2565	ht	positive	e11.5
chr2	172861966	172864167	2202	*	mm75	ht	positive	e11.5
chr2	172862972	172863197	226	*	hs3087	ht	positive	e11.5
chr2	174856553	174860580	4028	*	mm38	fm;hb;nt	positive	e11.5
chr2	181764073	181765521	1449	*	hs2609	fb;mb;hb	positive	e11.5
chr3	5223534	5226222	2689	*	hs1318	fb;mb	positive	e11.5
chr3	5329676	5330756	1081	*	hs774	lb	positive	e11.5
chr3	5348379	5351461	3083	*	mm1577	ba;hb	positive	e11.5
chr3	5386841	5389926	3086	*	mm1541	fb;nt	positive	e11.5
chr3	5387054	5389713	2660	*	hs1681	ba;lb;tail;drg;tri;gen	positive	e11.5
chr3	6181861	6184107	2247	*	hs1422	lb	positive	e11.5
chr3	8865055	8867293	2239	*	hs1305	mb;hb;nt;cn	positive	e11.5
chr3	8866097	8866536	440	*	hs2879	fb;mb;nt	positive	e11.5
chr3	9346755	9348294	1540	*	mm551	tail;mb;hb	positive	e11.5
chr3	20144423	20146014	1592	*	mm86	ht	positive	e11.5
chr3	30104532	30109280	4749	*	hs1433	lb;tri	positive	e11.5
chr3	33905209	33906178	970	*	hs655	nose	positive	e11.5
chr3	34103627	34105807	2181	*	hs192	fb	positive	e11.5
chr3	35087536	35089765	2230	*	hs1332	fb;mb;hb;nt	positive	e11.5
chr3	35403698	35406710	3013	*	mm996	mb;hb;nt	positive	e11.5
chr3	37671900	37674076	2177	*	hs1582	fm;mb;hb	positive	e11.5
chr3	37894700	37898826	4127	*	hs1525	lb;ht	positive	e11.5
chr3	37934422	37937092	2671	*	mm1599	lb;fb;hb;eye	positive	e11.5
chr3	40119575	40120620	1046	*	mm554	mb	positive	e11.5
chr3	51738854	51739856	1003	*	mm1010	lb;nt;drg	positive	e11.5
chr3	51787852	51791869	4018	*	mm1452	mb;hb;nt	positive	e11.5
chr3	51907571	51910645	3075	*	mm1388	ba;nose;fb;mb;hb;eye;ht	positive	e11.5
chr3	55753972	55757760	3789	*	hs1333	nose;mb	positive	e11.5
chr3	66373217	66376355	3139	*	mm1843	ba	positive	e11.5
chr3	66478804	66481844	3041	*	mm1839	cn	positive	e11.5
chr3	66504602	66507425	2824	*	mm1846	fm	positive	e11.5
chr3	66535471	66538432	2962	*	mm1845	lb	positive	e11.5
chr3	66654695	66658676	3982	*	mm2323	ht	positive	e11.5
chr3	66654695	66657196	2502	*	mm2114	ht	positive	e11.5
chr3	66655648	66658676	3029	*	mm2106	ht	positive	e11.5
chr3	66797249	66799734	2486	*	mm1849	nt;cn	positive	e11.5
chr3	67212684	67213884	1201	*	hs1413	lb;fb	positive	e11.5
chr3	83006715	83007817	1103	*	hs1706	pan	positive	e11.5
chr3	86849164	86851976	2813	*	hs1614	ba;ht	positive	e11.5
chr3	86850262	86850705	444	*	hs2915	ba;nose;ht	positive	e11.5
chr3	87982680	87986876	4197	*	hs1891	ba;lb;ear;fb;mb;tri;eye;ht;som;bv	positive	e11.5
chr3	88509681	88514570	4890	*	hs2129	ht	positive	e11.5
chr3	90584033	90588912	4880	*	mm1435	lb;mb;drg;ht	positive	e11.5
chr3	97941911	97942885	975	*	mm576	hb;other	positive	e11.5
chr3	99259781	99263564	3784	*	mm888	ba	positive	e11.5
chr3	101394801	101399299	4499	*	mm1505	ba;fm;lb;som	positive	e11.5
chr3	104540534	104542671	2138	*	mm1537	nt	positive	e11.5
chr3	108409603	108412500	2898	*	hs2216	hb;cn;drg;tri	positive	e11.5
chr3	122047472	122049247	1776	*	mm435	fm;nose;fb	positive	e11.5
chr3	127626842	127627905	1064	*	hs981	fb;mb;hb	positive	e11.5
chr3	127705248	127707248	2001	*	mm1549	fb;nt	positive	e11.5
chr3	130961755	130964427	2673	*	hs1545	fb;mb	positive	e11.5
chr3	134302378	134303703	1326	*	hs260	mb;hb;nt	positive	e11.5
chr3	134302699	134303086	388	*	hs2792	mb;hb;nt	positive	e11.5
chr3	137783222	137786437	3216	*	mm4	ht	positive	e11.5
chr3	142237412	142239504	2093	*	hs1438	lb;mb	positive	e11.5
chr3	143100892	143102627	1736	*	hs327	fb;hb;nt	positive	e11.5
chr3	143913931	143915289	1359	*	hs1002	ht	positive	e11.5
chr3	143946947	143948486	1540	*	hs1217	nt	positive	e11.5
chr3	144203014	144204542	1529	*	hs809	ba;cn	positive	e11.5
chr3	145964099	145964929	831	*	mm311	mb	positive	e11.5
chr3	152303123	152305848	2726	*	mm72	ht;som	positive	e11.5
chr4	5796829	5800336	3508	*	mm718	other	positive	e11.5
chr4	5962001	5963794	1794	*	hs1364	nose;fb	positive	e11.5
chr4	6912470	6914779	2310	*	hs1326	fb	positive	e11.5
chr4	13786475	13789661	3187	*	hs1599	ba;fm;lb;fb	positive	e11.5
chr4	13831424	13834046	2623	*	hs1658	ba;ht;som	positive	e11.5
chr4	13833023	13833338	316	*	hs2924	ht	positive	e11.5
chr4	14273214	14278418	5205	*	hs1601	nose	positive	e11.5
chr4	14273699	14274134	436	*	hs2913	nose	positive	e11.5
chr4	22835084	22836758	1675	*	hs1085	fb;mb;nt	positive	e11.5
chr4	23049134	23051887	2754	*	hs1081	hb	positive	e11.5
chr4	23601772	23603173	1402	*	hs563	hb	positive	e11.5
chr4	23983453	23984308	856	*	hs282	mb;hb;cn;ht	positive	e11.5
chr4	24669207	24670331	1125	*	hs676	ba;ear;fb;hb	positive	e11.5
chr4	32301906	32305410	3505	*	mm720	hb;cn;drg;tri;som	positive	e11.5
chr4	32530396	32532759	2364	*	mm510	hb;nt	positive	e11.5
chr4	44851634	44852605	972	*	hs901	mb;hb	positive	e11.5
chr4	45505842	45507105	1264	*	hs2062	ht	positive	e11.5
chr4	46291489	46292507	1019	*	hs1595	fm;other	positive	e11.5
chr4	46352451	46353518	1068	*	hs1596	fm	positive	e11.5
chr4	46366954	46371368	4415	*	hs1717	fb	positive	e11.5
chr4	46366954	46368597	1644	*	hs1597	fb	positive	e11.5
chr4	46367559	46367940	382	*	hs2929	fb	positive	e11.5
chr4	46367605	46368002	398	*	hs2911	fb	positive	e11.5
chr4	57542381	57546353	3973	*	mm27	lb	positive	e11.5
chr4	57845561	57847767	2207	*	mm261	bv	positive	e11.5
chr4	58668274	58672430	4157	*	hs1447	lb	positive	e11.5
chr4	58670540	58670889	350	*	hs2892	lb	positive	e11.5
chr4	63056998	63058386	1389	*	hs641	lb;fb;other	positive	e11.5
chr4	64437751	64439209	1459	*	hs1625	ba;fb	positive	e11.5
chr4	64437857	64438287	431	*	hs2917	ba	positive	e11.5
chr4	65237235	65239737	2503	*	mm774	fb;mb;hb	positive	e11.5
chr4	66894392	66895290	899	*	mm279	fm	positive	e11.5
chr4	71130904	71132135	1232	*	hs974	other	positive	e11.5
chr4	71483746	71484988	1243	*	hs240	fb	positive	e11.5
chr4	72166327	72168960	2634	*	hs1359	fb;mb;hb;nt	positive	e11.5
chr4	72196487	72197365	879	*	hs556	mb;hb;nt	positive	e11.5
chr4	72799666	72800540	875	*	hs800	drg	positive	e11.5
chr4	81960420	81961865	1446	*	hs852	fm;fb	positive	e11.5
chr4	82915377	82918271	2895	*	mm56	fb	positive	e11.5
chr4	84986009	84988497	2489	*	hs529	hb	positive	e11.5
chr4	89426411	89429101	2691	*	mm10	ht	positive	e11.5
chr4	95317405	95319020	1616	*	hs1485	lb	positive	e11.5
chr4	95317529	95318734	1206	*	mm308	ht	positive	e11.5
chr4	98107609	98110094	2486	*	hs1309	ba;nose;fb;mb;hb;nt;ht	positive	e11.5
chr4	98221560	98224627	3068	*	hs1484	lb;fb	positive	e11.5
chr4	98242382	98245050	2669	*	hs1450	fb;mb;hb;nt	positive	e11.5
chr4	105100117	105101229	1113	*	mm1176	ht	positive	e11.5
chr4	105860014	105863947	3934	*	hs1622	ba;fm;lb	positive	e11.5
chr4	106864212	106867389	3178	*	hs1487	lb	positive	e11.5
chr4	107733326	107739200	5875	*	mm2300	tail;mb	positive	e11.5
chr4	107983303	107987253	3951	*	hs2585	lb;nt	positive	e11.5
chr4	108360297	108360543	247	*	hs2790	fb;mb;hb;nt	positive	e11.5
chr4	108361018	108364528	3511	*	mm1490	ba;fm;nose;lb;mb;hb;nt;som;gen	positive	e11.5
chr4	109762245	109763772	1528	*	hs200	fb	positive	e11.5
chr4	109858712	109860444	1733	*	hs194	mb	positive	e11.5
chr4	117390983	117392315	1333	*	hs280	ba;lb;tail	positive	e11.5
chr4	117828756	117831600	2845	*	hs1857	mb	positive	e11.5
chr4	119019153	119020076	924	*	mm165	eye;ht	positive	e11.5
chr4	123011391	123015475	4085	*	hs2670	fb;mb;nt	positive	e11.5
chr4	123990361	123991796	1436	*	hs1139	hb	positive	e11.5
chr4	123990820	123991164	345	*	hs2870	hb	positive	e11.5
chr4	124035338	124036862	1525	*	hs1031	nose	positive	e11.5
chr4	124477457	124479255	1799	*	hs1001	fb;mb;hb;nt;other	positive	e11.5
chr4	124477948	124478450	503	*	hs2858	fb;other	positive	e11.5
chr4	128714852	128716975	2124	*	hs1388	fb;mb;hb;nt;drg;tri;other	positive	e11.5
chr4	128715899	128716131	233	*	hs3086	fb;mb;hb;nt;drg;tri;other	positive	e11.5
chr4	128804347	128805790	1444	*	hs917	fm;ht;other	positive	e11.5
chr4	131483172	131485713	2542	*	mm1297	other	positive	e11.5
chr4	132075516	132079227	3712	*	mm80	bv	positive	e11.5
chr4	133729052	133730306	1255	*	hs569	ht	positive	e11.5
chr4	136754322	136758801	4480	*	mm1494	nose;mb	positive	e11.5
chr4	136755608	136755891	284	*	hs3006	fb;mb;nt	positive	e11.5
chr4	139597441	139601336	3896	*	mm1506	lb;bv	positive	e11.5
chr4	139830775	139832375	1601	*	hs1702	mb	positive	e11.5
chr4	148803726	148804982	1257	*	hs2789	eye;other	positive	e11.5
chr4	148855953	148860332	4380	*	hs2094	hb	positive	e11.5
chr4	148859471	148860956	1486	*	mm1532	hb;cn	positive	e11.5
chr4	148921505	148922573	1069	*	hs289	nt	positive	e11.5
chr4	148984734	148987251	2518	*	mm1566	nose	positive	e11.5
chr4	149892946	149894384	1439	*	hs1615	ba;fm;nose;fb;som	positive	e11.5
chr4	150824121	150825822	1702	*	hs1833	ba;fm;nose;lb;nt;eye	positive	e11.5
chr4	154393167	154397126	3960	*	hs1912	ht	positive	e11.5
chr4	154393475	154393739	265	*	hs2938	hb;ht	positive	e11.5
chr4	154471428	154474118	2691	*	mm1087	lb;fb;mb;hb;nt	positive	e11.5
chr4	154707415	154711162	3748	*	mm1492	fm;lb	positive	e11.5
chr4	154771105	154772345	1241	*	mm1088	ba;lb;fb	positive	e11.5
chr4	154801901	154803150	1250	*	mm1090	ba;fm;nose;lb	positive	e11.5
chr4	155234679	155236167	1489	*	mm318	ht	positive	e11.5
chr5	4833308	4835698	2391	*	hs1631	som	positive	e11.5
chr5	4875241	4879651	4411	*	hs1627	lb;ear;fb;mb;eye	positive	e11.5
chr5	12505541	12509076	3536	*	mm832	ba;nose;ear	positive	e11.5
chr5	16778223	16779671	1449	*	mm1576	lb	positive	e11.5
chr5	20079136	20082788	3653	*	mm43	ba;fm;lb	positive	e11.5
chr5	21731579	21734432	2854	*	mm1463	fb	positive	e11.5
chr5	24335725	24339256	3532	*	hs2192	ht	positive	e11.5
chr5	24494493	24495998	1506	*	mm1191	lb	positive	e11.5
chr5	24730558	24731843	1286	*	mm394	mb;eye	positive	e11.5
chr5	25005604	25008254	2651	*	hs2199	mb	positive	e11.5
chr5	25008595	25011541	2947	*	hs2200	mb	positive	e11.5
chr5	29314881	29315667	787	*	hs2496	lb	positive	e11.5
chr5	29314881	29315667	787	*	mm1189	lb	positive	e11.5
chr5	33720485	33722309	1825	*	hs2955	ht;other	positive	e11.5
chr5	35670025	35675031	5007	*	mm1760	ba;ear;ht	positive	e11.5
chr5	36710975	36715366	4392	*	mm1054	ht	positive	e11.5
chr5	37818652	37819644	993	*	mm425	nt	positive	e11.5
chr5	37826575	37829229	2655	*	mm426	ba;fm;nose;lb;ear;mb;hb;eye;som;gen	positive	e11.5
chr5	37892953	37894584	1632	*	mm1215	fm;nose;lb;mb	positive	e11.5
chr5	37901106	37902489	1384	*	mm427	fm;nose	positive	e11.5
chr5	37917742	37918591	850	*	mm428	ba;fm;lb;gen	positive	e11.5
chr5	37967625	37969196	1572	*	mm429	ba;fm;lb;gen	positive	e11.5
chr5	38060252	38061422	1171	*	hs746	ba	positive	e11.5
chr5	38060417	38060859	443	*	hs2851	ba	positive	e11.5
chr5	38085380	38086670	1291	*	mm1165	ba;fm;nose	positive	e11.5
chr5	51591179	51592760	1582	*	hs2346	fm;eye	positive	e11.5
chr5	65414975	65416572	1598	*	mm1569	other	positive	e11.5
chr5	67204114	67207330	3217	*	hs2690	hb	positive	e11.5
chr5	67214744	67217140	2397	*	hs2773	hb;other	positive	e11.5
chr5	74361269	74363561	2293	*	mm139	other	positive	e11.5
chr5	74361298	74363523	2226	*	hs1668	other	positive	e11.5
chr5	74431979	74435797	3819	*	hs1460	ba	positive	e11.5
chr5	76662343	76667209	4867	*	hs1651	hb;nt;cn	positive	e11.5
chr5	77486940	77489925	2986	*	mm1340	lb;fb;hb	positive	e11.5
chr5	78283386	78285474	2089	*	mm34	ba	positive	e11.5
chr5	92997270	92998294	1025	*	mm397	lb;bv	positive	e11.5
chr5	93127024	93130954	3931	*	hs2967	som	positive	e11.5
chr5	93131077	93135726	4650	*	mm39	nose	positive	e11.5
chr5	101031954	101033223	1270	*	hs712	mb	positive	e11.5
chr5	102373255	102375760	2506	*	mm680	lb	positive	e11.5
chr5	111394041	111395158	1118	*	hs1271	lb	positive	e11.5
chr5	111508634	111510489	1856	*	mm594	fb;mb;hb;bv	positive	e11.5
chr5	111577309	111578296	988	*	mm621	ba	positive	e11.5
chr5	111601266	111602739	1474	*	mm622	ba	positive	e11.5
chr5	111631496	111631961	466	*	hs2757	fb;mb;hb;nt;eye;other	positive	e11.5
chr5	111675077	111676405	1329	*	mm921	fm;other	positive	e11.5
chr5	112236129	112240520	4392	*	mm1451	fb;mb;hb;nt;cn	positive	e11.5
chr5	113151955	113154228	2274	*	mm329	lb;other	positive	e11.5
chr5	114298723	114301210	2488	*	mm1522	mb	positive	e11.5
chr5	119610929	119613436	2508	*	mm1177	lb	positive	e11.5
chr5	119667994	119668856	863	*	hs483	lb;tail;gen	positive	e11.5
chr5	119668161	119668472	312	*	hs2844	lb;tail;gen	positive	e11.5
chr5	120230309	120233176	2868	*	hs2679	fb;mb;hb;nt	positive	e11.5
chr5	120287383	120288927	1545	*	hs1571	fb;mb	positive	e11.5
chr5	125214963	125216753	1791	*	mm1533	fb;other	positive	e11.5
chr5	131580941	131582372	1432	*	hs925	lb;nt	positive	e11.5
chr5	131948422	131949774	1353	*	hs658	mb;nt	positive	e11.5
chr5	132032772	132035461	2690	*	hs1425	mb	positive	e11.5
chr5	132033835	132034188	354	*	hs2887	mb	positive	e11.5
chr5	132229143	132230346	1204	*	hs1660	ear	positive	e11.5
chr5	132229152	132230360	1209	*	mm131	ear;ht	positive	e11.5
chr5	137533115	137533951	837	*	hs2956	fb;mb;hb;nt;cn;drg;tri;ht;other	positive	e11.5
chr5	139536245	139537428	1184	*	hs293	fb;mb	positive	e11.5
chr5	143000635	143009825	9191	*	hs1623	ba;fm;mb;other	positive	e11.5
chr5	147155041	147156499	1459	*	hs1568	fb;hb	positive	e11.5
chr5	149320228	149322595	2368	*	hs1515	ba;nt;ht	positive	e11.5
chr6	4456170	4459324	3155	*	hs1626	ba;fm	positive	e11.5
chr6	4483466	4485322	1857	*	mm398	lb	positive	e11.5
chr6	6005995	6006609	615	*	hs2308	lb;gen	positive	e11.5
chr6	6058480	6059027	548	*	hs2313	ba;lb;ear;fb	positive	e11.5
chr6	6161750	6164755	3006	*	hs1642	fb;hb;nt	positive	e11.5
chr6	6163214	6163712	499	*	hs2922	fb	positive	e11.5
chr6	6363941	6364446	506	*	hs2311	ba	positive	e11.5
chr6	6861655	6862377	723	*	hs298	mb	positive	e11.5
chr6	15187323	15189118	1796	*	hs218	fb	positive	e11.5
chr6	15257106	15258522	1417	*	hs999	fm;mb	positive	e11.5
chr6	15411326	15413759	2434	*	hs956	fb;mb	positive	e11.5
chr6	17170073	17174872	4800	*	hs2071	other	positive	e11.5
chr6	23271302	23275344	4043	*	hs1809	fb;mb;hb;nt	positive	e11.5
chr6	28395025	28398247	3223	*	hs1308	fb;mb	positive	e11.5
chr6	36784611	36785369	759	*	mm2222	som	positive	e11.5
chr6	39239852	39243498	3647	*	hs2082	drg;tri	positive	e11.5
chr6	39541755	39546349	4595	*	mm1321	nose;ht;other	positive	e11.5
chr6	50821121	50823589	2469	*	mm402	ba;fb;mb;hb;nt;other	positive	e11.5
chr6	50889627	50892586	2960	*	hs1677	mb;hb;nt	positive	e11.5
chr6	50924552	50926237	1686	*	mm403	ba	positive	e11.5
chr6	50956959	50958238	1280	*	mm404	ba	positive	e11.5
chr6	50981071	50982328	1258	*	mm405	ba;fm;tri;other	positive	e11.5
chr6	50983970	50984810	841	*	mm406	fm;lb	positive	e11.5
chr6	51001488	51004105	2618	*	hs1600	ba;fm;nose;lb;fb	positive	e11.5
chr6	51002660	51003158	499	*	hs2912	ba;fm;nose	positive	e11.5
chr6	51076186	51078598	2413	*	hs1325	fb;mb;hb	positive	e11.5
chr6	51857239	51858614	1376	*	mm412	nt	positive	e11.5
chr6	52442621	52444529	1909	*	mm48	lb	positive	e11.5
chr6	55703699	55704797	1099	*	hs297	mel	positive	e11.5
chr6	61041987	61044404	2418	*	hs1374	hb;nt	positive	e11.5
chr6	65309702	65311689	1988	*	mm1557	fb;mb;nt	positive	e11.5
chr6	72215186	72218828	3643	*	mm123	nose;lb;nt;ht	positive	e11.5
chr6	72215201	72218761	3561	*	hs1652	other	positive	e11.5
chr6	72710179	72712952	2774	*	mm1474	ba;lb	positive	e11.5
chr6	88202707	88203819	1113	*	hs3110	ht	positive	e11.5
chr6	88218767	88225857	7091	*	hs2668	ear;hb;other	positive	e11.5
chr6	88218767	88220132	1366	*	hs2666	ear;hb;other	positive	e11.5
chr6	88224180	88226998	2819	*	hs2667	ear;mb;hb;other	positive	e11.5
chr6	88225858	88226998	1141	*	hs2664	mb;hb	positive	e11.5
chr6	89241345	89243919	2575	*	mm1516	fm;mb	positive	e11.5
chr6	90780495	90784241	3747	*	mm1470	hb;nt;drg;tri	positive	e11.5
chr6	93818356	93823383	5028	*	mm1316	fb;mb;hb	positive	e11.5
chr6	94753098	94757438	4341	*	mm878	fb	positive	e11.5
chr6	98112394	98114829	2436	*	mm60	ba	positive	e11.5
chr6	99189657	99191460	1804	*	hs630	nt	positive	e11.5
chr6	99201230	99203437	2208	*	hs187	fb	positive	e11.5
chr6	112808528	112813000	4473	*	mm1480	fb;mb	positive	e11.5
chr6	113075817	113077732	1916	*	hs2961	ht;other	positive	e11.5
chr6	117278950	117280887	1938	*	hs2509	lb	positive	e11.5
chr6	117279209	117280406	1198	*	mm247	other	positive	e11.5
chr6	118300299	118301836	1538	*	hs2497	mb	positive	e11.5
chr6	121087146	121088146	1001	*	mm580	lb	positive	e11.5
chr6	125008064	125010477	2414	*	hs2788	other	positive	e11.5
chr6	134535444	134538618	3175	*	hs2680	fb;mb;cn;drg;tri	positive	e11.5
chr6	138419676	138421159	1484	*	mm1199	fb;mb;nt	positive	e11.5
chr6	138581719	138583348	1630	*	hs661	mb	positive	e11.5
chr6	141495479	141496423	945	*	mm2301	fb;mb;hb	positive	e11.5
chr6	143437343	143439026	1684	*	mm451	lb;nt	positive	e11.5
chr6	143497298	143500849	3552	*	hs1603	ba;nose;lb	positive	e11.5
chr6	144312294	144314017	1724	*	hs895	lb;hb;tri	positive	e11.5
chr6	145855046	145857046	2001	*	mm1548	fb;other	positive	e11.5
chr7	16738123	16738471	349	*	hs2953	other	positive	e11.5
chr7	19319411	19320266	856	*	mm567	ht	positive	e11.5
chr7	30216888	30217065	178	*	hs3015	nt	positive	e11.5
chr7	36133667	36134870	1204	*	hs536	other	positive	e11.5
chr7	46122395	46124706	2312	*	hs1977	pan	positive	e11.5
chr7	48749001	48750980	1980	*	mm1586	hb;tri	positive	e11.5
chr7	51770962	51773461	2500	*	mm683	fb;mb;hb;eye	positive	e11.5
chr7	63956077	63960127	4051	*	hs2231	fb;mb;hb;nt	positive	e11.5
chr7	70117149	70119433	2285	*	hs1320	fb	positive	e11.5
chr7	75909983	75910682	700	*	mm485	hb	positive	e11.5
chr7	82713868	82717092	3225	*	mm1514	lb	positive	e11.5
chr7	83811919	83815428	3510	*	mm729	ba;fm;lb;other	positive	e11.5
chr7	93060869	93063626	2758	*	mm1534	lb;fb;hb;nt	positive	e11.5
chr7	96650860	96653624	2765	*	mm2003	tail;cn;som	positive	e11.5
chr7	98956509	98958634	2126	*	hs1435	nose;lb	positive	e11.5
chr7	99359662	99361402	1741	*	hs1748	ht	positive	e11.5
chr7	101771650	101774130	2481	*	hs2678	mb;hb;cn;tri	positive	e11.5
chr7	108796607	108799111	2505	*	mm686	ba;fm;lb;fb	positive	e11.5
chr7	109706812	109711678	4867	*	mm1407	ht;som	positive	e11.5
chr7	110162809	110166318	3510	*	mm725	drg;ht	positive	e11.5
chr7	110164070	110164410	341	*	hs3007	ht;other	positive	e11.5
chr7	112824612	112827409	2798	*	hs1314	ba;lb;fb;mb;drg	positive	e11.5
chr7	113047466	113049937	2472	*	hs2677	tri	positive	e11.5
chr7	115131420	115132739	1320	*	hs692	fb	positive	e11.5
chr7	115644909	115646551	1643	*	hs1720	ba	positive	e11.5
chr7	115645656	115645988	333	*	hs2930	ba	positive	e11.5
chr7	115749544	115750857	1314	*	hs236	mel	positive	e11.5
chr7	115824529	115825832	1304	*	hs717	cn;drg;tri	positive	e11.5
chr7	115864594	115867473	2880	*	hs1301	fb	positive	e11.5
chr7	116206012	116209469	3458	*	hs2096	other	positive	e11.5
chr7	117685707	117687616	1910	*	mm1558	lb;fb;mb;hb;nt	positive	e11.5
chr7	123096694	123099867	3174	*	mm1484	fm;lb;eye;ht	positive	e11.5
chr7	124038358	124040863	2506	*	mm687	lb	positive	e11.5
chr7	129743445	129744988	1544	*	mm607	nt	positive	e11.5
chr7	130425767	130427321	1555	*	mm938	lb;tail;eye;other	positive	e11.5
chr7	131777679	131778766	1088	*	hs578	nt	positive	e11.5
chr7	136037915	136040176	2262	*	mm2007	ht	positive	e11.5
chr7	136083205	136084349	1145	*	hs737	mb;hb;cn;tri	positive	e11.5
chr7	140056813	140059080	2268	*	mm1489	mb;hb;nt	positive	e11.5
chr7	142547513	142549546	2034	*	hs1488	lb;mb;hb;eye	positive	e11.5
chr7	142551568	142554813	3246	*	mm50	nose;lb;ht;som;other	positive	e11.5
chr7	142568916	142573912	4997	*	mm47	ba;lb;som;lv	positive	e11.5
chr7	143121830	143123201	1372	*	hs2990	other	positive	e11.5
chr7	145204877	145207696	2820	*	mm1497	lb;fb;mb;hb;nt;ht	positive	e11.5
chr8	7439760	7441123	1364	*	hs759	hb;nt	positive	e11.5
chr8	8488054	8491336	3283	*	mm985	mb	positive	e11.5
chr8	25068325	25072269	3945	*	hs2694	lb	positive	e11.5
chr8	25342691	25344335	1645	*	mm610	ba;fm;lb;other	positive	e11.5
chr8	25439932	25441453	1522	*	mm595	fm;lb	positive	e11.5
chr8	25440190	25442103	1914	*	mm919	fm;lb	positive	e11.5
chr8	25543015	25545762	2748	*	mm612	ba;nose;lb;fb;mb;hb;eye	positive	e11.5
chr8	26832486	26834858	2373	*	mm1598	nose;lb;fb;mb;hb;som;other	positive	e11.5
chr8	26960918	26961839	922	*	hs3102	lb;fb;mb;cn;drg;tri	positive	e11.5
chr8	27106327	27108431	2105	*	mm136	ht;bv;other	positive	e11.5
chr8	27106347	27108424	2078	*	hs1665	ht;bv	positive	e11.5
chr8	33903825	33907069	3245	*	mm70	ht	positive	e11.5
chr8	56706436	56707834	1399	*	mm1832	mb	positive	e11.5
chr8	57327753	57329581	1829	*	mm1284	ht	positive	e11.5
chr8	57333128	57334891	1764	*	mm1283	ba	positive	e11.5
chr8	77266899	77270239	3341	*	hs2100	fm	positive	e11.5
chr8	77671737	77672642	906	*	mm761	fm;ht	positive	e11.5
chr8	78740521	78744323	3803	*	mm1335	ba;ht	positive	e11.5
chr8	80314047	80315941	1895	*	hs906	lb;mb;hb;gen	positive	e11.5
chr8	84741928	84745072	3145	*	hs1900	ear	positive	e11.5
chr8	87151207	87154296	3090	*	mm1336	fb	positive	e11.5
chr8	87659116	87661534	2419	*	mm1567	lb;tail	positive	e11.5
chr8	87835973	87837269	1297	*	hs625	fb;hb	positive	e11.5
chr8	89270668	89273482	2815	*	mm984	mb;hb	positive	e11.5
chr8	89371158	89371832	675	*	hs74	mb;nt	positive	e11.5
chr8	89386848	89388302	1455	*	hs73	nt	positive	e11.5
chr8	89454509	89455383	875	*	hs72	lb	positive	e11.5
chr8	89454736	89454977	242	*	hs2825	lb	positive	e11.5
chr8	90243821	90246886	3066	*	hs1300	lb;fb;mb;hb;nt;cn;drg;tri	positive	e11.5
chr8	90738606	90742411	3806	*	mm871	nose;fb;mb;hb	positive	e11.5
chr8	90860971	90863490	2520	*	mm1483	lb;fb;mb;hb;cn;drg;tri	positive	e11.5
chr8	91508767	91510326	1560	*	hs155	hb	positive	e11.5
chr8	91804616	91805515	900	*	hs51	drg	positive	e11.5
chr8	93916782	93919741	2960	*	mm1458	fb;mb;hb;nt	positive	e11.5
chr8	95426512	95428314	1803	*	mm71	ht	positive	e11.5
chr8	98309178	98310338	1161	*	hs1383	fb	positive	e11.5
chr8	103077240	103078991	1752	*	mm40	ba;ht	positive	e11.5
chr8	108025577	108029328	3752	*	hs1612	ba;fm;lb;som	positive	e11.5
chr8	108243823	108246831	3009	*	mm1540	hb	positive	e11.5
chr8	109310590	109313918	3329	*	hs108	lb	positive	e11.5
chr8	112268849	112269141	293	*	hs3012	fb	positive	e11.5
chr8	120292016	120294793	2778	*	mm196	ht	positive	e11.5
chr8	120293832	120294482	651	*	hs2965	mb;hb	positive	e11.5
chr8	120509164	120509441	278	*	hs3013	fb;mb	positive	e11.5
chr8	121170103	121171137	1035	*	mm241	ba;ht	positive	e11.5
chr8	121300361	121303557	3197	*	hs1613	lb	positive	e11.5
chr8	121667959	121670941	2983	*	mm323	fb	positive	e11.5
chr8	125217043	125219851	2809	*	mm149	ba;nose;lb	positive	e11.5
chr8	126665421	126667756	2336	*	mm1295	fb	positive	e11.5
chr8	126825533	126828569	3037	*	mm1464	lb	positive	e11.5
chr9	13697970	13700760	2791	*	mm1371	hb;nt	positive	e11.5
chr9	14173229	14175963	2735	*	hs2531	mb;hb	positive	e11.5
chr9	23010878	23012755	1878	*	mm1296	lb;fb;mb;eye	positive	e11.5
chr9	23377927	23379852	1926	*	hs1336	fb;nt	positive	e11.5
chr9	24748244	24749108	865	*	hs466	fm	positive	e11.5
chr9	24973917	24975039	1123	*	hs463	ht	positive	e11.5
chr9	32684082	32687029	2948	*	hs2675	nose;tail;tri;eye;mel;other	positive	e11.5
chr9	35423877	35427014	3138	*	hs1641	fb;mb;hb;other	positive	e11.5
chr9	35424374	35424786	413	*	hs2921	hb	positive	e11.5
chr9	37053339	37055278	1940	*	mm577	ba;lb;fb;mb;hb;ht;som	positive	e11.5
chr9	41227902	41230545	2644	*	mm1486	lb	positive	e11.5
chr9	41735464	41736834	1371	*	hs872	fb;mb;hb;nt;eye	positive	e11.5
chr9	41889013	41892513	3501	*	mm734	lb;drg;other	positive	e11.5
chr9	41949140	41954525	5386	*	mm1493	lb;eye	positive	e11.5
chr9	46381148	46381836	689	*	hs1632	mb	positive	e11.5
chr9	52147925	52150393	2469	*	hs1311	fb;mb;hb;nt	positive	e11.5
chr9	58060579	58061616	1038	*	hs2614	fb	positive	e11.5
chr9	61370059	61371070	1012	*	hs359	ht	positive	e11.5
chr9	61600847	61603666	2820	*	mm29	fm;nose;lb;fb;tri	positive	e11.5
chr9	62414653	62415677	1025	*	mm210	nose	positive	e11.5
chr9	63058010	63060489	2480	*	mm1509	fb;mb	positive	e11.5
chr9	63712557	63717205	4649	*	mm2118	ba	positive	e11.5
chr9	63717370	63721587	4218	*	mm2119	drg;bv	positive	e11.5
chr9	63748172	63752927	4756	*	mm2122	tail;fb;mb;other	positive	e11.5
chr9	63752842	63757554	4713	*	mm2093	fb;hb;nt	positive	e11.5
chr9	63779339	63783977	4639	*	mm2124	hb;nt	positive	e11.5
chr9	63801586	63806456	4871	*	mm2292	nt	positive	e11.5
chr9	63832775	63837419	4645	*	mm2155	ba;nose;lb;gen;other	positive	e11.5
chr9	63880199	63881508	1310	*	hs660	fb;nt	positive	e11.5
chr9	63894989	63899610	4622	*	mm2134	tail;fb;mb;hb;other	positive	e11.5
chr9	63917267	63921874	4608	*	mm2136	ht;lv	positive	e11.5
chr9	63930872	63935476	4605	*	mm2158	ba;mb;ht;gen	positive	e11.5
chr9	63957462	63962260	4799	*	mm2206	lb	positive	e11.5
chr9	63958315	63961551	3237	*	mm1518	lb	positive	e11.5
chr9	63961864	63966526	4663	*	mm2160	nt	positive	e11.5
chr9	63975266	63979878	4613	*	mm2139	lv	positive	e11.5
chr9	63979540	63984197	4658	*	mm2140	lb;fb;hb;other	positive	e11.5
chr9	64015375	64019994	4620	*	mm2141	fm;ear;ht;lv	positive	e11.5
chr9	64041870	64046682	4813	*	mm2143	ht;lv	positive	e11.5
chr9	64044784	64046949	2166	*	mm69	ht;lv	positive	e11.5
chr9	64059969	64064621	4653	*	mm2145	ht	positive	e11.5
chr9	64081992	64086609	4618	*	mm2147	ht;lv	positive	e11.5
chr9	67001298	67004558	3261	*	hs2160	tail	positive	e11.5
chr9	67040668	67043521	2854	*	mm100	ht	positive	e11.5
chr9	71975968	71976731	764	*	hs357	mb;hb;nt	positive	e11.5
chr9	72639094	72641466	2373	*	mm1473	lb;eye	positive	e11.5
chr9	88048577	88050946	2370	*	mm898	ba;lb	positive	e11.5
chr9	90691310	90692526	1217	*	hs1203	hb;nt	positive	e11.5
chr9	90692810	90693923	1114	*	hs654	fb;mb	positive	e11.5
chr9	90833187	90835006	1820	*	hs1224	fb	positive	e11.5
chr9	90902312	90905317	3006	*	hs1573	fb;mb;hb	positive	e11.5
chr9	91366859	91368203	1345	*	hs1043	hb;nt	positive	e11.5
chr9	95812717	95815609	2893	*	mm1367	mb;hb;other	positive	e11.5
chr9	96380520	96382938	2419	*	hs2041	lb	positive	e11.5
chr9	100271529	100272971	1443	*	hs208	lb	positive	e11.5
chr9	102643318	102645182	1865	*	mm1302	fm;mb;ht	positive	e11.5
chr9	103679109	103679657	549	*	mm303	ht	positive	e11.5
chr9	106354104	106358319	4216	*	mm1475	fm;lb	positive	e11.5
chr9	107305936	107309956	4021	*	hs1747	ht	positive	e11.5
chr9	118858599	118861666	3068	*	hs1961	nt	positive	e11.5
chr9	119629961	119635756	5796	*	hs2268	drg;tri	positive	e11.5
chr9	119706277	119707995	1719	*	hs2619	mb	positive	e11.5
chr9	120601909	120604533	2625	*	mm1406	mb	positive	e11.5
chr9	120618446	120621528	3083	*	mm976	fb;mb	positive	e11.5
chr10	16543850	16546710	2861	*	hs2533	drg;ht	positive	e11.5
chr10	17228736	17232667	3932	*	hs1644	fb;mb;hb;eye	positive	e11.5
chr10	17230239	17230683	445	*	hs2923	fb	positive	e11.5
chr10	20484902	20488767	3866	*	mm140	other	positive	e11.5
chr10	21081771	21084133	2363	*	hs1351	eye	positive	e11.5
chr10	36483585	36486087	2503	*	mm693	nose;lb;fb;mb	positive	e11.5
chr10	38552270	38556079	3810	*	hs1302	fb;mb;hb;nt;tri	positive	e11.5
chr10	38553529	38554021	493	*	hs2878	fb;mb;hb;nt;tri	positive	e11.5
chr10	39657718	39664006	6289	*	hs1690	ba;fm;fb;nt;ht;som;other	positive	e11.5
chr10	43746142	43746678	537	*	mm228	drg	positive	e11.5
chr10	45228615	45231786	3172	*	mm87	lb;ht;other	positive	e11.5
chr10	45893126	45894695	1570	*	hs1452	lb	positive	e11.5
chr10	45893868	45894225	358	*	hs2894	lb	positive	e11.5
chr10	52741812	52745154	3343	*	mm782	fb;mb;hb;nt	positive	e11.5
chr10	56979111	56981816	2706	*	mm74	ht	positive	e11.5
chr10	60915780	60921012	5233	*	hs2674	ear;mb;hb	positive	e11.5
chr10	80773813	80774999	1187	*	mm200	ht	positive	e11.5
chr10	86294230	86297417	3188	*	mm52	other	positive	e11.5
chr10	87292837	87293893	1057	*	hs1723	fb;mb	positive	e11.5
chr10	87388707	87389894	1188	*	hs967	fb	positive	e11.5
chr10	87445159	87449773	4615	*	hs1540	fb;mb	positive	e11.5
chr10	87446549	87449490	2942	*	hs1354	nose;fb;mb;hb	positive	e11.5
chr10	87446635	87448659	2025	*	hs998	nose;fb;mb;hb	positive	e11.5
chr10	87447789	87448079	291	*	hs3009	lb;fb;mb;hb	positive	e11.5
chr10	87488267	87490785	2519	*	hs1574	fb;mb;hb;nt	positive	e11.5
chr10	87500259	87501668	1410	*	hs1122	eye	positive	e11.5
chr10	87868238	87870738	2501	*	mm694	ba;fm;nose;lb;tail;other	positive	e11.5
chr10	92555725	92557809	2085	*	hs1341	fb	positive	e11.5
chr10	94565716	94566171	456	*	mm280	ht	positive	e11.5
chr10	94621960	94622253	294	*	hs3008	fb;mb;hb;nt	positive	e11.5
chr10	97522624	97539214	16591	*	hs2540	lb	positive	e11.5
chr10	102877908	102882619	4712	*	hs2741	fm	positive	e11.5
chr10	102998857	103002927	4071	*	mm1768	ht;other	positive	e11.5
chr10	103112486	103116795	4310	*	mm1770	fm;fb	positive	e11.5
chr10	120551962	120553597	1636	*	mm569	ba;fb;hb;nt;gen	positive	e11.5
chr10	120646046	120649455	3410	*	mm1003	ba;hb;tri	positive	e11.5
chr10	125809055	125811062	2008	*	hs1427	ba;lb;som	positive	e11.5
chr10	125809933	125810327	395	*	hs2888	ba;lb;som	positive	e11.5
chr10	125921038	125928971	7934	*	hs1468	lb	positive	e11.5
chr10	128977278	128983220	5943	*	hs2573	ht	positive	e11.5
chr11	11836360	11837998	1639	*	hs2059	ht	positive	e11.5
chr11	16558869	16559788	920	*	mm1103	ba;lb;eye	positive	e11.5
chr11	18604267	18605269	1003	*	hs1244	ear	positive	e11.5
chr11	18916165	18918739	2575	*	hs1210	fb	positive	e11.5
chr11	19349983	19351622	1640	*	hs205	gen	positive	e11.5
chr11	22002481	22003825	1345	*	hs1066	fb;mb;hb	positive	e11.5
chr11	22002985	22003418	434	*	hs2863	fb;mb;hb;cn	positive	e11.5
chr11	22078417	22079452	1036	*	hs690	mb	positive	e11.5
chr11	24076305	24078326	2022	*	hs2954	fb;hb;drg;tri	positive	e11.5
chr11	24370836	24371856	1021	*	hs399	fb	positive	e11.5
chr11	25287259	25288543	1285	*	hs836	fm	positive	e11.5
chr11	25356346	25357683	1338	*	hs1119	hb;nt	positive	e11.5
chr11	25644061	25645643	1583	*	hs393	eye	positive	e11.5
chr11	26489088	26491730	2643	*	mm57	ba;lb;tail;eye	positive	e11.5
chr11	26772020	26774013	1994	*	mm1555	mb;hb	positive	e11.5
chr11	32898430	32902462	4033	*	hs2578	fm;lb;other	positive	e11.5
chr11	33299599	33301607	2009	*	hs278	hb;mel	positive	e11.5
chr11	44799728	44801434	1707	*	hs230	nt	positive	e11.5
chr11	46201358	46203264	1907	*	mm102	ba;fm;ht;other	positive	e11.5
chr11	54056665	54059415	2751	*	mm51	fb;mb;hb	positive	e11.5
chr11	54060073	54061369	1297	*	hs1449	other	positive	e11.5
chr11	54879186	54884157	4972	*	mm1343	ht	positive	e11.5
chr11	56247103	56247401	299	*	hs3004	pan	positive	e11.5
chr11	62983407	62986950	3544	*	mm62	hb;nt;drg	positive	e11.5
chr11	64898597	64900939	2343	*	hs1497	fm	positive	e11.5
chr11	68623475	68624174	700	*	mm213	ht;som	positive	e11.5
chr11	75046157	75048337	2181	*	hs924	other	positive	e11.5
chr11	77906010	77907725	1716	*	mm981	fb;hb	positive	e11.5
chr11	81612791	81613808	1018	*	hs1725	fb;mb;hb;nt	positive	e11.5
chr11	81613061	81613383	323	*	hs2931	fb;mb;hb;nt	positive	e11.5
chr11	86167093	86168098	1006	*	hs778	other	positive	e11.5
chr11	86585641	86587623	1983	*	hs1656	ht	positive	e11.5
chr11	86586196	86587829	1634	*	mm127	ht	positive	e11.5
chr11	87422350	87423713	1364	*	mm264	nt;ht	positive	e11.5
chr11	88274083	88276075	1993	*	mm439	mb;hb;nt;eye	positive	e11.5
chr11	90368989	90371438	2450	*	hs2291	other	positive	e11.5
chr11	94158655	94162177	3523	*	mm1496	fb;hb	positive	e11.5
chr11	94880929	94883811	2883	*	mm568	ba;fb;hb;nt	positive	e11.5
chr11	96872256	96874454	2199	*	mm1299	ba;fb;mb;hb;eye	positive	e11.5
chr11	96872636	96874263	1628	*	hs2779	mb;hb;cn	positive	e11.5
chr11	98391902	98395003	3102	*	hs1769	ht	positive	e11.5
chr11	98496959	98498735	1777	*	mm503	nt;eye	positive	e11.5
chr11	98901653	98906641	4989	*	mm1323	other	positive	e11.5
chr11	103840623	103842229	1607	*	mm1102	fb;mb;hb;nt	positive	e11.5
chr11	107762173	107764184	2012	*	mm1348	other	positive	e11.5
chr11	107919633	107921301	1669	*	hs2613	mb;hb	positive	e11.5
chr11	110652435	110658850	6416	*	hs2748	ht	positive	e11.5
chr11	111563101	111564002	902	*	mm627	lb	positive	e11.5
chr11	111565836	111569408	3573	*	mm2299	ba;nose;lb	positive	e11.5
chr11	111568526	111569439	914	*	mm628	ba	positive	e11.5
chr11	111743122	111744988	1867	*	mm2298	ba;nose	positive	e11.5
chr11	111743127	111744988	1862	*	hs2992	ba;fm;nose;lb	positive	e11.5
chr11	113013633	113014961	1329	*	mm636	ba;nose;lb	positive	e11.5
chr11	113182045	113186184	4140	*	mm1766	ear	positive	e11.5
chr11	113307639	113310548	2910	*	mm1526	mb;hb;nt	positive	e11.5
chr11	113783367	113787793	4427	*	mm1462	lb;fb;mb;hb;nt;drg;tri	positive	e11.5
chr11	117343025	117348116	5092	*	mm1309	fb	positive	e11.5
chr11	117865410	117867678	2269	*	mm780	eye	positive	e11.5
chr12	5266438	5269568	3131	*	mm1338	ear	positive	e11.5
chr12	8385675	8387404	1730	*	hs2384	ear;ht;other	positive	e11.5
chr12	9334937	9342382	7446	*	hs2724	ba;lb;hb;som	positive	e11.5
chr12	9337518	9339602	2085	*	hs1273	ba;nose;lb;cn;som	positive	e11.5
chr12	12707412	12712118	4707	*	mm1310	fb;mb	positive	e11.5
chr12	25123955	25126085	2131	*	hs1527	fb;mb;hb;nt	positive	e11.5
chr12	28816805	28818905	2101	*	hs1385	mb;hb	positive	e11.5
chr12	34199631	34200877	1247	*	hs644	ba;fm;lb;fb;mb;hb	positive	e11.5
chr12	34215261	34216362	1102	*	hs2307	ba;lb	positive	e11.5
chr12	34219670	34221315	1646	*	hs2306	lb	positive	e11.5
chr12	34268354	34271196	2843	*	hs2752	nose	positive	e11.5
chr12	44402523	44405770	3248	*	mm16	fb;mb	positive	e11.5
chr12	46020363	46021772	1410	*	hs428	hb;nt	positive	e11.5
chr12	49374506	49376068	1563	*	hs1064	fb;hb	positive	e11.5
chr12	49944709	49946539	1831	*	hs566	fb	positive	e11.5
chr12	49991792	49994219	2428	*	hs1168	fm;hb;cn	positive	e11.5
chr12	50119060	50121598	2539	*	hs1523	ba;fm;fb;mb;hb;eye	positive	e11.5
chr12	56458078	56460488	2411	*	hs1538	fb	positive	e11.5
chr12	56458921	56459211	291	*	hs3010	fb	positive	e11.5
chr12	56520183	56521029	847	*	hs1166	fb	positive	e11.5
chr12	69757412	69759262	1851	*	mm122	ht	positive	e11.5
chr12	73050615	73052572	1958	*	hs1602	ba;fm;drg	positive	e11.5
chr12	73366518	73368815	2298	*	hs2743	lb;other	positive	e11.5
chr12	73380831	73384594	3764	*	hs2744	mb;hb;nt	positive	e11.5
chr12	79846272	79849068	2797	*	hs1616	ba;fm;nose;lb	positive	e11.5
chr12	79968630	79971892	3263	*	mm1359	ba;ht;other	positive	e11.5
chr12	80059965	80065110	5146	*	mm1469	ba;fb;mb;hb;nt;ht	positive	e11.5
chr12	83072399	83074413	2015	*	mm78	fm;mb;ht	positive	e11.5
chr12	84175691	84176743	1053	*	mm529	ba;other	positive	e11.5
chr12	85454247	85456659	2413	*	hs1481	ht	positive	e11.5
chr12	85454400	85456289	1890	*	mm260	ht	positive	e11.5
chr12	86087917	86093261	5345	*	hs2157	ht	positive	e11.5
chr12	86800574	86803602	3029	*	hs1466	ba;lb;fb;mb;hb;nt;drg;ht	positive	e11.5
chr12	86822930	86827112	4183	*	mm1444	mb;hb	positive	e11.5
chr12	86894665	86899689	5025	*	hs1903	som;mel	positive	e11.5
chr12	88983898	88984926	1029	*	mm296	mb;ht	positive	e11.5
chr12	90131977	90133515	1539	*	hs1369	nt	positive	e11.5
chr12	91677577	91681083	3507	*	mm815	fb;mb	positive	e11.5
chr12	99338624	99341271	2648	*	mm12	nt	positive	e11.5
chr12	104900833	104902036	1204	*	hs1486	lb	positive	e11.5
chr12	109507924	109510969	3046	*	mm799	fb;mb	positive	e11.5
chr12	109946504	109950294	3791	*	mm1456	fb;mb;hb;nt	positive	e11.5
chr12	111142742	111143613	872	*	mm3	fb;hb;nt	positive	e11.5
chr12	118650489	118651733	1245	*	hs1226	fb;mb;hb;nt;cn;eye	positive	e11.5
chr12	118702748	118704294	1547	*	hs1148	lb	positive	e11.5
chr12	118725450	118726904	1455	*	hs1007	fm;fb	positive	e11.5
chr12	118834481	118836077	1597	*	hs1019	fb	positive	e11.5
chr12	118840045	118841442	1398	*	hs844	fm;fb	positive	e11.5
chr13	3741069	3744542	3474	*	mm41	ba	positive	e11.5
chr13	12502078	12504879	2802	*	mm1376	fb;mb;hb;nt;eye	positive	e11.5
chr13	14626494	14631743	5250	*	mm2080	lb;other	positive	e11.5
chr13	14669878	14675087	5210	*	mm2074	fm	positive	e11.5
chr13	14875949	14881117	5169	*	mm2045	ba;fb	positive	e11.5
chr13	15051771	15054203	2433	*	mm1408	fm	positive	e11.5
chr13	15078994	15084181	5188	*	mm1859	ba;nose;lb;gen;other	positive	e11.5
chr13	15206895	15211138	4244	*	mm1969	ear;tail;drg;tri;gen	positive	e11.5
chr13	15207936	15210467	2532	*	mm1824	tail;drg;tri	positive	e11.5
chr13	15219892	15224925	5034	*	mm1873	gen	positive	e11.5
chr13	15342052	15347318	5267	*	mm1887	lb	positive	e11.5
chr13	15391181	15395886	4706	*	mm1893	fb;hb	positive	e11.5
chr13	15394345	15396348	2004	*	mm1410	fb;hb	positive	e11.5
chr13	15418101	15423221	5121	*	mm1896	nose	positive	e11.5
chr13	15422725	15427678	4954	*	mm1897	ba;cn;ht	positive	e11.5
chr13	15441032	15447769	6738	*	mm1963	fm;nose	positive	e11.5
chr13	15464301	15470736	6436	*	mm2192	ht	positive	e11.5
chr13	15469957	15475212	5256	*	mm2018	lb	positive	e11.5
chr13	15483223	15488000	4778	*	mm1902	ba;fb;mb;hb	positive	e11.5
chr13	15501067	15505862	4796	*	mm1906	ba;lb;ear;mb;hb;tri;eye;gen;other	positive	e11.5
chr13	15535421	15540093	4673	*	mm1911	ba;ear	positive	e11.5
chr13	15539214	15545868	6655	*	mm2019	fb;mb;hb;nt	positive	e11.5
chr13	15543031	15545008	1978	*	hs111	fb;nt	positive	e11.5
chr13	15548946	15554257	5312	*	mm1977	lb;fb	positive	e11.5
chr13	15548975	15550833	1859	*	hs1586	lb	positive	e11.5
chr13	15549194	15550843	1650	*	mm1442	lb	positive	e11.5
chr13	15566506	15571780	5275	*	mm1915	ba;nose;mb;ht	positive	e11.5
chr13	15570849	15575700	4852	*	mm1916	ba;nose;mb;ht	positive	e11.5
chr13	15575347	15580762	5416	*	mm1917	ba	positive	e11.5
chr13	15575906	15578740	2835	*	mm1443	ba	positive	e11.5
chr13	15602094	15606909	4816	*	mm2022	ba;nose;lb;tail;fb;mb;hb;nt;eye	positive	e11.5
chr13	15602394	15606354	3961	*	hs2731	ba;nose;mb;hb;drg	positive	e11.5
chr13	15617322	15622705	5384	*	mm1923	eye	positive	e11.5
chr13	15659071	15664159	5089	*	mm2024	lb;ear;other	positive	e11.5
chr13	15663623	15670352	6730	*	mm2171	ht	positive	e11.5
chr13	15664358	15665305	948	*	mm652	cn;drg;ht	positive	e11.5
chr13	15706968	15711848	4881	*	mm2028	fb	positive	e11.5
chr13	15711742	15716673	4932	*	mm1935	fb;mb;hb;nt	positive	e11.5
chr13	15754222	15759133	4912	*	mm1940	hb;other	positive	e11.5
chr13	15762280	15766698	4419	*	mm1941	ear	positive	e11.5
chr13	15866642	15869682	3041	*	mm1827	hb	positive	e11.5
chr13	26153954	26156127	2174	*	hs1352	fb;mb;hb;nt	positive	e11.5
chr13	28415133	28417929	2797	*	hs1335	fb;mb;hb;nt	positive	e11.5
chr13	28717646	28719441	1796	*	mm265	nt;bv	positive	e11.5
chr13	31623528	31624809	1282	*	hs2781	ba;tri	positive	e11.5
chr13	31960406	31961411	1006	*	hs2780	eye	positive	e11.5
chr13	34247186	34249843	2658	*	hs1391	fb;mb	positive	e11.5
chr13	34285394	34290493	5100	*	mm1307	fb;mb;hb	positive	e11.5
chr13	37310966	37313808	2843	*	mm979	hb;drg;tri	positive	e11.5
chr13	39876693	39879433	2741	*	mm1403	fm;fb;mb;hb;nt	positive	e11.5
chr13	47310584	47312217	1634	*	hs1052	ba;fb;cn;drg;other	positive	e11.5
chr13	47310688	47311084	397	*	hs2862	ba;fb;cn;drg;other	positive	e11.5
chr13	48158420	48162088	3669	*	hs1533	fb;mb;eye	positive	e11.5
chr13	48779628	48781302	1675	*	mm922	ba;mb;hb	positive	e11.5
chr13	51220265	51222697	2433	*	mm1300	lb	positive	e11.5
chr13	51919913	51922132	2220	*	mm1565	fb;mb;hb;nt	positive	e11.5
chr13	51920205	51921621	1417	*	hs1339	nose;lb;fb;mb;hb;nt;drg	positive	e11.5
chr13	53463204	53464850	1647	*	hs1256	nose;lb;fb;hb	positive	e11.5
chr13	55404359	55407261	2903	*	hs2229	tri	positive	e11.5
chr13	56159019	56161187	2169	*	hs1473	lb;fb;eye;ht	positive	e11.5
chr13	56160019	56160269	251	*	hs2899	fm;lb;fb;hb;eye	positive	e11.5
chr13	58066168	58068085	1918	*	hs2181	bv	positive	e11.5
chr13	59090188	59094158	3971	*	mm14	fb;mb;hb	positive	e11.5
chr13	60145681	60149195	3515	*	mm745	nose;lb;fb;mb;hb;nt;som	positive	e11.5
chr13	60267007	60270395	3389	*	hs1463	lb	positive	e11.5
chr13	63568917	63569745	829	*	hs1417	fb	positive	e11.5
chr13	63625948	63628451	2504	*	mm702	mb;hb;cn	positive	e11.5
chr13	68571528	68575350	3823	*	mm1330	ht;other	positive	e11.5
chr13	72028467	72029900	1434	*	hs261	mb;hb;other	positive	e11.5
chr13	72297849	72299336	1488	*	hs533	mb;nt	positive	e11.5
chr13	73033139	73036183	3045	*	hs1327	fb;mb;hb;nt	positive	e11.5
chr13	76809879	76811879	2001	*	mm1556	fb;hb	positive	e11.5
chr13	77892213	77893534	1322	*	hs271	fb;mb	positive	e11.5
chr13	78323866	78325615	1750	*	hs546	nose;lb;eye	positive	e11.5
chr13	78580585	78582513	1929	*	hs1172	fb;eye	positive	e11.5
chr13	78580891	78582342	1452	*	hs3167	fb;hb;eye	positive	e11.5
chr13	78600966	78603745	2780	*	hs1060	fb;hb	positive	e11.5
chr13	78937243	78939010	1768	*	hs1024	nose;fb;cn	positive	e11.5
chr13	79363795	79364869	1075	*	hs1109	lb	positive	e11.5
chr13	79999669	80001750	2082	*	hs952	fm;fb;mb;hb;nt;drg;tri;eye	positive	e11.5
chr13	80622908	80623511	604	*	hs269	fb;mb;hb	positive	e11.5
chr13	83571867	83572485	619	*	mm1175	bv	positive	e11.5
chr13	84059504	84060612	1109	*	hs268	fb;mb;hb;nt;cn	positive	e11.5
chr13	84570409	84572168	1760	*	hs267	fb;mb;hb;nt	positive	e11.5
chr13	84751369	84753075	1707	*	hs853	fb	positive	e11.5
chr13	84781785	84785966	4182	*	mm1334	fb	positive	e11.5
chr13	94868896	94869433	538	*	hs262	fb	positive	e11.5
chr13	98365716	98367406	1691	*	hs2772	fb;other	positive	e11.5
chr13	107831277	107831571	295	*	hs3003	nt	positive	e11.5
chr13	111952900	111955569	2670	*	mm45	lb;fb	positive	e11.5
chr13	111989321	111993363	4043	*	hs1638	fb;mb	positive	e11.5
chr13	115686621	115688040	1420	*	mm933	nose;cn;drg	positive	e11.5
chr13	115976804	115978239	1436	*	hs543	ear	positive	e11.5
chr13	116497242	116498254	1013	*	hs586	nose	positive	e11.5
chr13	116514003	116515995	1993	*	hs1321	fb;hb;cn	positive	e11.5
chr13	116575050	116576419	1370	*	hs1187	fb;hb;eye	positive	e11.5
chr13	118713611	118715013	1403	*	hs516	lb	positive	e11.5
chr13	118850477	118851390	914	*	mm605	fm;tri	positive	e11.5
chr14	12346491	12347184	694	*	hs435	fb;mb	positive	e11.5
chr14	12392521	12394811	2291	*	hs1316	fb	positive	e11.5
chr14	13770325	13771308	984	*	hs1387	tail;mb;hb;nt	positive	e11.5
chr14	19984462	19988065	3604	*	mm1498	mb;hb	positive	e11.5
chr14	20891664	20893166	1503	*	hs2142	fb;mb;hb;ht;som	positive	e11.5
chr14	21252003	21253228	1226	*	hs595	nose;fb;mb	positive	e11.5
chr14	21865850	21867377	1528	*	hs1437	lb	positive	e11.5
chr14	21990859	21991990	1132	*	hs484	ba;nose;lb;mb;hb;cn;eye;other	positive	e11.5
chr14	21991216	21991513	298	*	hs2845	ba;nose;lb;fb;mb;hb;cn;ht;other	positive	e11.5
chr14	22113217	22115951	2735	*	mm414	ba;lb;fb;mb;eye	positive	e11.5
chr14	22576142	22579755	3614	*	hs1679	nt;ht;other	positive	e11.5
chr14	23014212	23023263	9052	*	hs1434	lb;nt	positive	e11.5
chr14	23094634	23095917	1284	*	hs748	fb	positive	e11.5
chr14	23520146	23521596	1451	*	mm417	ba	positive	e11.5
chr14	24261692	24264509	2818	*	mm1485	lb	positive	e11.5
chr14	25107155	25110736	3582	*	mm1446	fb;mb;hb;nt;eye	positive	e11.5
chr14	25584838	25588921	4084	*	hs1767	ht;other	positive	e11.5
chr14	28972335	28973646	1312	*	hs1436	lb;hb	positive	e11.5
chr14	31232335	31234714	2380	*	hs2179	bv	positive	e11.5
chr14	34569424	34574586	5163	*	hs2143	ht;som	positive	e11.5
chr14	40955282	40959325	4044	*	mm1503	lb;mb;hb;cn;drg;tri	positive	e11.5
chr14	45825150	45827947	2798	*	hs1151	lb;ht	positive	e11.5
chr14	45943843	45945127	1285	*	mm384	ba;fm;nose;lb;nt	positive	e11.5
chr14	46017040	46020810	3771	*	hs1629	fm;som	positive	e11.5
chr14	46605651	46606520	870	*	hs1414	lb	positive	e11.5
chr14	46610674	46611777	1104	*	mm387	ba;fm;nose	positive	e11.5
chr14	48707510	48711185	3676	*	hs1579	fb	positive	e11.5
chr14	48799224	48801650	2427	*	hs1150	eye	positive	e11.5
chr14	48814603	48816118	1516	*	hs1218	mb	positive	e11.5
chr14	48852340	48856611	4272	*	hs1791	mb	positive	e11.5
chr14	54996106	54997706	1601	*	hs1670	ba;ht;other	positive	e11.5
chr14	54996894	54997224	331	*	mm771	ht	positive	e11.5
chr14	54996895	54997224	330	*	hs2294	ht	positive	e11.5
chr14	54996947	54997054	108	*	hs2979	ht	positive	e11.5
chr14	54997136	54997194	59	*	hs2978	pan	positive	e11.5
chr14	61004741	61005741	1001	*	mm7	fb	positive	e11.5
chr14	63206722	63207170	449	*	hs508	ht	positive	e11.5
chr14	63245944	63249666	3723	*	hs2204	ht	positive	e11.5
chr14	63585329	63587537	2209	*	mm1542	fb;mb;hb;nt;cn	positive	e11.5
chr14	65245074	65246193	1120	*	hs1329	fb;mb;hb;nt	positive	e11.5
chr14	65245389	65245716	328	*	hs2883	fb;mb;hb;nt;eye	positive	e11.5
chr14	65749681	65750497	817	*	hs1741	fm;nose;lb;hb;eye	positive	e11.5
chr14	66492741	66497119	4379	*	mm1500	fb;mb;hb;nt	positive	e11.5
chr14	69829253	69831414	2162	*	hs1927	ht	positive	e11.5
chr14	70634499	70635315	817	*	hs781	fb	positive	e11.5
chr14	70639991	70641194	1204	*	hs782	tail;fb;mb;hb	positive	e11.5
chr14	73233956	73236326	2371	*	mm1341	lb;fb;mb;hb;bv	positive	e11.5
chr14	76253890	76257212	3323	*	mm1502	mb	positive	e11.5
chr14	92678519	92679505	987	*	hs881	nose	positive	e11.5
chr14	97100876	97102241	1366	*	hs540	fb	positive	e11.5
chr14	98082963	98085270	2308	*	hs188	eye	positive	e11.5
chr14	99008599	99012639	4041	*	mm829	ht	positive	e11.5
chr14	105376563	105379035	2473	*	hs1471	ba;lb;other	positive	e11.5
chr14	105482173	105484961	2789	*	mm1111	ba;fb;mb;hb	positive	e11.5
chr14	105571300	105573843	2544	*	mm1112	ba;lb;other	positive	e11.5
chr14	105571333	105573843	2511	*	hs2732	ba;nose;lb;fb;mb;hb;som	positive	e11.5
chr14	105979372	105980837	1466	*	mm1114	ba	positive	e11.5
chr14	118229617	118231411	1795	*	hs488	fb;mb;hb;nt	positive	e11.5
chr15	13391898	13395636	3739	*	mm13	nose;lb;fb;hb	positive	e11.5
chr15	13392551	13394271	1721	*	hs1312	fb;mb	positive	e11.5
chr15	34828818	34829716	899	*	hs908	mb;nt;drg;tri	positive	e11.5
chr15	35747988	35749219	1232	*	hs909	som;other	positive	e11.5
chr15	35748299	35748706	408	*	hs2855	som	positive	e11.5
chr15	37197463	37200206	2744	*	mm1286	ba;fm;lb;eye;mel	positive	e11.5
chr15	37233265	37234689	1425	*	mm1419	mb;nt;drg	positive	e11.5
chr15	56076948	56079811	2864	*	hs2755	fb	positive	e11.5
chr15	56165722	56167025	1304	*	hs1482	lb	positive	e11.5
chr15	60852996	60854283	1288	*	mm642	ba;fm;nose;lb;ear;fb;mb;drg;eye;ht	positive	e11.5
chr15	61157639	61158731	1093	*	mm641	mb	positive	e11.5
chr15	62902694	62903900	1207	*	mm457	nt	positive	e11.5
chr15	63052414	63053178	765	*	hs1877	ba;nose;lb;fb;mb;hb;eye;som	positive	e11.5
chr15	63052513	63052858	346	*	hs2937	ba;nose;lb;fb;mb;hb;drg;eye	positive	e11.5
chr15	63674093	63676818	2726	*	hs1709	mel	positive	e11.5
chr15	74155467	74158454	2988	*	mm1584	ba;lb;nt;eye;other	positive	e11.5
chr15	75646709	75649708	3000	*	mm1304	fb	positive	e11.5
chr15	77036642	77038764	2123	*	mm106	ht;som	positive	e11.5
chr15	79165517	79166323	807	*	hs564	ht	positive	e11.5
chr15	79218952	79220098	1147	*	hs492	hb;cn	positive	e11.5
chr15	79949939	79952465	2527	*	mm570	other	positive	e11.5
chr15	83638832	83640718	1887	*	mm84	ba;lb;ht;other	positive	e11.5
chr15	84217541	84220713	3173	*	mm91	ba	positive	e11.5
chr15	85505932	85509606	3675	*	mm325	fb;mb;hb;nt;eye	positive	e11.5
chr15	91016522	91020048	3527	*	mm1478	fb;mb;hb;nt	positive	e11.5
chr15	98967479	98972541	5063	*	mm1449	fb;mb;hb;nt	positive	e11.5
chr15	101982992	101985077	2086	*	mm1214	mb;nt;drg;som	positive	e11.5
chr15	102958891	102961092	2202	*	mm1417	lb;tail	positive	e11.5
chr15	102999800	103002958	3159	*	hs2078	ht	positive	e11.5
chr15	103013812	103014964	1153	*	hs1875	nt	positive	e11.5
chr16	15052403	15053743	1341	*	hs1431	ba;fm;nose;lb	positive	e11.5
chr16	15052989	15053215	227	*	hs3083	ba;fm;nose;lb	positive	e11.5
chr16	15084592	15085708	1117	*	mm466	ba;nose;lb;tail;hb	positive	e11.5
chr16	15194413	15196116	1704	*	mm383	ba;fm;nose;other	positive	e11.5
chr16	15294470	15296046	1577	*	mm467	lb	positive	e11.5
chr16	17808170	17811091	2922	*	hs1620	ba;lb;hb;drg	positive	e11.5
chr16	17809767	17810042	276	*	hs2815	ba;lb;drg	positive	e11.5
chr16	18554170	18557637	3468	*	mm321	fm;lb;eye;ht	positive	e11.5
chr16	18585742	18586133	392	*	hs515	lb	positive	e11.5
chr16	21310392	21311695	1304	*	mm599	other	positive	e11.5
chr16	23502808	23507356	4549	*	mm1315	fb;hb;nt	positive	e11.5
chr16	26040841	26042843	2003	*	mm1097	nose;lb	positive	e11.5
chr16	29719360	29721162	1803	*	hs1563	fb;mb	positive	e11.5
chr16	29720081	29720448	368	*	hs2908	fb;mb	positive	e11.5
chr16	29882436	29884087	1652	*	hs1344	fb	positive	e11.5
chr16	29893134	29895809	2676	*	hs1453	lb;fb;nt	positive	e11.5
chr16	29893763	29894083	321	*	hs2895	lb;fb	positive	e11.5
chr16	30128809	30130623	1815	*	hs1543	fb;mb;hb;nt	positive	e11.5
chr16	30872665	30875316	2652	*	mm988	fb;hb;nt	positive	e11.5
chr16	35584523	35589773	5251	*	mm1471	fb;mb;hb;nt	positive	e11.5
chr16	42781028	42782861	1834	*	hs1648	mb	positive	e11.5
chr16	44528746	44534514	5769	*	mm1504	fb;mb;hb;nt	positive	e11.5
chr16	44676761	44681298	4538	*	hs1685	fm;lb;fb;mb;hb;nt;eye	positive	e11.5
chr16	71390431	71406850	16420	*	hs1995	fm	positive	e11.5
chr16	77420896	77422638	1743	*	hs1304	fb;mb;hb;nt	positive	e11.5
chr16	77635468	77638909	3442	*	hs1441	ba;fm;lb;som	positive	e11.5
chr16	77636527	77636894	368	*	hs2890	ba;lb	positive	e11.5
chr16	85887134	85888750	1617	*	hs1684	mb;drg;tri;som	positive	e11.5
chr16	91139145	91142270	3126	*	mm817	fb;mb;nt	positive	e11.5
chr16	91140151	91141411	1261	*	hs1188	fb;mb;hb;nt	positive	e11.5
chr16	91290868	91293443	2576	*	hs1346	fb;mb	positive	e11.5
chr16	92340504	92342017	1514	*	mm113	mb;drg	positive	e11.5
chr16	92340538	92342015	1478	*	mm769	mb	positive	e11.5
chr16	92427457	92430131	2675	*	mm107	ht	positive	e11.5
chr16	92845302	92846649	1348	*	hs2745	ba;fm	positive	e11.5
chr16	94630838	94633804	2967	*	hs2333	lb;fb;mb;hb;cn	positive	e11.5
chr17	9886737	9890481	3745	*	hs1955	ht	positive	e11.5
chr17	10333563	10337174	3612	*	mm1488	mb;hb;nt	positive	e11.5
chr17	10743927	10746180	2254	*	hs1358	fb;mb	positive	e11.5
chr17	10744362	10745475	1114	*	hs2793	fb;mb;hb;nt	positive	e11.5
chr17	10745163	10745458	296	*	hs3018	nt	positive	e11.5
chr17	12203955	12205747	1793	*	mm156	other	positive	e11.5
chr17	12789720	12793070	3351	*	mm89	ht;bv	positive	e11.5
chr17	12790150	12791705	1556	*	mm2221	ba;nose;lb;fb;mb;hb;ht;som	positive	e11.5
chr17	14516386	14518294	1909	*	mm1999	ht	positive	e11.5
chr17	15440120	15441360	1241	*	hs1310	fb;mb;hb;nt;cn;drg;tri	positive	e11.5
chr17	15440567	15440828	262	*	hs2880	fb;mb;hb;nt;cn;drg;tri	positive	e11.5
chr17	25175538	25176080	543	*	hs2295	mb;other	positive	e11.5
chr17	26508852	26510690	1839	*	hs1828	hb;nt	positive	e11.5
chr17	28105717	28108643	2927	*	mm1525	fb;hb	positive	e11.5
chr17	28343766	28346280	2515	*	hs1887	ht	positive	e11.5
chr17	29433665	29435358	1694	*	mm81	ht	positive	e11.5
chr17	29462413	29466116	3704	*	mm755	fm;lb;hb	positive	e11.5
chr17	30548540	30552550	4011	*	mm1326	ht	positive	e11.5
chr17	30938138	30939358	1221	*	hs2612	other	positive	e11.5
chr17	35719853	35721783	1931	*	mm90	ht	positive	e11.5
chr17	44296916	44302725	5810	*	hs1461	nose;lb	positive	e11.5
chr17	44617720	44619641	1922	*	mm924	ba;fm;lb	positive	e11.5
chr17	45601728	45604213	2486	*	mm2281	ba;fm	positive	e11.5
chr17	45885692	45887728	2037	*	mm591	other	positive	e11.5
chr17	47988298	47991797	3500	*	mm751	ba;fm;lb;fb	positive	e11.5
chr17	48023416	48025234	1819	*	hs2104	ht	positive	e11.5
chr17	48436331	48438535	2205	*	mm243	ht	positive	e11.5
chr17	49690781	49691948	1168	*	mm276	ht;other	positive	e11.5
chr17	51812698	51814213	1516	*	hs2959	fb;nt	positive	e11.5
chr17	62851927	62854939	3013	*	mm1538	mb	positive	e11.5
chr17	63171422	63173257	1836	*	hs1345	fb;eye	positive	e11.5
chr17	66478396	66482145	3750	*	mm1499	fb;mb;hb;nt	positive	e11.5
chr17	73022167	73024151	1985	*	mm82	ht	positive	e11.5
chr17	83913105	83914232	1128	*	mm1105	ba;nose;lb	positive	e11.5
chr17	84179908	84182023	2116	*	hs1909	lb;ht;som	positive	e11.5
chr17	84182448	84183800	1353	*	mm1108	ba	positive	e11.5
chr17	84421720	84422938	1219	*	mm1109	lb	positive	e11.5
chr17	85487468	85489670	2203	*	hs541	fb	positive	e11.5
chr17	85900469	85904529	4061	*	mm1772	lb	positive	e11.5
chr17	87375344	87378514	3171	*	hs1967	drg;ht	positive	e11.5
chr17	90085748	90089176	3429	*	hs2343	fb;hb;drg;tri	positive	e11.5
chr17	90695305	90698017	2713	*	hs1348	ht	positive	e11.5
chr18	8043684	8045852	2169	*	hs1334	fb	positive	e11.5
chr18	9027135	9028620	1486	*	hs1589	cn	positive	e11.5
chr18	9215949	9217733	1785	*	hs1588	fb	positive	e11.5
chr18	11077951	11078500	550	*	hs502	ht	positive	e11.5
chr18	13665973	13667811	1839	*	hs1180	mb	positive	e11.5
chr18	13738222	13739462	1241	*	hs367	lb;mb	positive	e11.5
chr18	13786795	13788440	1646	*	hs1027	fb;hb	positive	e11.5
chr18	13896096	13897821	1726	*	hs369	mb;hb;ht	positive	e11.5
chr18	14063414	14065294	1881	*	hs1544	fb;mb;hb	positive	e11.5
chr18	14063925	14064222	298	*	hs3084	fb;mb;hb	positive	e11.5
chr18	16560468	16563440	2973	*	hs1636	fb	positive	e11.5
chr18	16709806	16715755	5950	*	hs1634	ba;cn	positive	e11.5
chr18	25677415	25678414	1000	*	hs371	mb;hb	positive	e11.5
chr18	25677481	25677845	365	*	hs2840	mb;hb	positive	e11.5
chr18	33552068	33554381	2314	*	mm15	fb	positive	e11.5
chr18	34131298	34134370	3073	*	mm1329	nose;other	positive	e11.5
chr18	37217711	37219083	1373	*	hs2610	mb;hb	positive	e11.5
chr18	37218226	37218535	310	*	hs3017	nt	positive	e11.5
chr18	38378941	38381638	2698	*	mm1457	lb;fb;cn;drg	positive	e11.5
chr18	38803792	38805108	1317	*	hs1640	tail	positive	e11.5
chr18	55195617	55197516	1900	*	hs1375	mb;nt	positive	e11.5
chr18	55483488	55486527	3040	*	hs1643	fb;other	positive	e11.5
chr18	55518917	55521029	2113	*	hs1371	lb;mb	positive	e11.5
chr18	55624020	55627654	3635	*	mm1061	ba;nose;lb	positive	e11.5
chr18	55784854	55787217	2364	*	mm1581	hb	positive	e11.5
chr18	60904549	60907218	2670	*	mm879	ba;lb;cn;drg;tri	positive	e11.5
chr18	61608406	61611100	2695	*	mm36	nt	positive	e11.5
chr18	61651103	61654074	2972	*	hs1752	ht;lv;other	positive	e11.5
chr18	65514203	65517793	3591	*	mm1322	mb	positive	e11.5
chr18	65529925	65531332	1408	*	hs1397	nose;ear	positive	e11.5
chr18	67369754	67371235	1482	*	hs1751	ht	positive	e11.5
chr18	68058776	68059713	938	*	mm304	ht	positive	e11.5
chr18	68909329	68911841	2513	*	mm708	lb	positive	e11.5
chr18	72724154	72726079	1926	*	hs1384	nose;fb;mb;hb;nt	positive	e11.5
chr18	73058911	73061059	2149	*	hs1726	hb	positive	e11.5
chr18	75501598	75505830	4233	*	mm18	mb;ht;lv	positive	e11.5
chr18	75502363	75503667	1305	*	mm257	mb;ht;lv	positive	e11.5
chr18	78236925	78239280	2356	*	hs1440	ba;lb;hb;other	positive	e11.5
chr18	78266848	78268996	2149	*	hs1464	lb	positive	e11.5
chr18	78454574	78456223	1650	*	hs1363	fb;mb	positive	e11.5
chr18	78484201	78486290	2090	*	mm2283	som	positive	e11.5
chr18	79047867	79051719	3853	*	hs1362	fb;mb;hb;nt;cn;other	positive	e11.5
chr18	79049116	79049405	290	*	hs3014	fb;mb;hb	positive	e11.5
chr18	79070342	79072736	2395	*	hs2335	mb;hb	positive	e11.5
chr18	79071218	79071707	490	*	hs2947	mb;hb	positive	e11.5
chr18	80811438	80812172	735	*	hs775	fb	positive	e11.5
chr18	81152973	81154540	1568	*	hs1056	fb;mb;nt	positive	e11.5
chr18	81165711	81167181	1471	*	hs1011	fb	positive	e11.5
chr18	81166273	81166746	474	*	hs2859	fb	positive	e11.5
chr18	81509179	81510770	1592	*	hs634	fb;mb;hb;nt	positive	e11.5
chr18	81830668	81831964	1297	*	hs1186	hb;nt	positive	e11.5
chr19	5810096	5812696	2601	*	hs1759	fb;eye;ht	positive	e11.5
chr19	14123242	14124630	1389	*	hs1004	ba;nose;lb;mb;hb	positive	e11.5
chr19	14239311	14242198	2888	*	hs1163	ba;cn;tri	positive	e11.5
chr19	14506316	14508633	2318	*	hs1360	fb;mb;hb	positive	e11.5
chr19	14565296	14568169	2874	*	hs1078	fb;mb;hb;nt;cn	positive	e11.5
chr19	14890555	14892151	1597	*	hs313	lb;fb	positive	e11.5
chr19	15340183	15341551	1369	*	hs312	fb;mb;hb	positive	e11.5
chr19	15800832	15804668	3837	*	hs1585	nose;fb;mb;hb;nt;cn;drg;eye	positive	e11.5
chr19	21164417	21167450	3034	*	mm1562	tail	positive	e11.5
chr19	21274084	21274843	760	*	mm269	eye;ht;other	positive	e11.5
chr19	25607279	25609178	1900	*	hs112	fb	positive	e11.5
chr19	26844393	26847098	2706	*	hs1743	fb;mb;hb;nt;cn;tri	positive	e11.5
chr19	27904216	27905597	1382	*	hs1350	fb;hb;nt	positive	e11.5
chr19	36129039	36129586	548	*	hs495	nose;mb;hb;nt	positive	e11.5
chr19	41715402	41718238	2837	*	mm1552	fb;mb;hb;drg	positive	e11.5
chr19	44514132	44515870	1739	*	hs1006	fb;mb;hb	positive	e11.5
chr19	44796523	44798014	1492	*	hs229	ht	positive	e11.5
chr19	45493585	45494869	1285	*	hs326	lb	positive	e11.5
chr19	45734459	45735623	1165	*	hs511	tail	positive	e11.5
chr19	45735245	45735487	243	*	hs2846	tail	positive	e11.5
chr19	45746901	45747683	783	*	hs513	cn;drg	positive	e11.5
chr19	47301206	47302240	1035	*	mm1098	mb;hb;som	positive	e11.5
chr19	47908462	47910596	2135	*	mm324	nose	positive	e11.5
chr19	53411035	53413469	2435	*	mm1351	fm;ear	positive	e11.5
chr19	58371922	58373059	1138	*	mm445	fm;lb;eye	positive	e11.5
chr19	58419231	58420469	1239	*	mm916	other	positive	e11.5
chr19	59132961	59134093	1133	*	hs841	fb;mb	positive	e11.5
chr19	59267130	59268278	1149	*	mm447	mb	positive	e11.5
chr19	59423214	59425570	2357	*	mm448	fm;nose;lb	positive	e11.5
chr19	59466740	59467688	949	*	hs935	mb	positive	e11.5
chr19	59717098	59718467	1370	*	hs1236	lb;tail;fb	positive	e11.5
chr19	59865706	59867187	1482	*	hs1551	ht	positive	e11.5
chr19	60015446	60016837	1392	*	mm449	lb;fb	positive	e11.5
chrX	58037862	58039216	1355	*	mm2305	fb;mb;hb;nt;eye	positive	e11.5
chrX	60543404	60545489	2086	*	hs427	fb;hb	positive	e11.5
chrX	99566578	99569308	2731	*	mm1347	mb	positive	e11.5

## Sheet: 3. VISTA enhancers + DARs
In vivo validated enhancers from VISTA database that intersect scATAC-seq DARs (E11.5)
seqnames	start	end	width	strand	vista_id	tissue	status	stage
chr5	111601266	111602739	1474	*	mm622	ba	positive	e11.5
chr15	83638832	83640718	1887	*	mm84	ba;lb;ht;other	positive	e11.5
chr8	125217043	125219851	2809	*	mm149	ba;nose;lb	positive	e11.5
chr17	45885692	45887728	2037	*	mm591	other	positive	e11.5
chr4	154801901	154803150	1250	*	mm1090	ba;fm;nose;lb	positive	e11.5
chr12	79846272	79849068	2797	*	hs1616	ba;fm;nose;lb	positive	e11.5
chr17	84421720	84422938	1219	*	mm1109	lb	positive	e11.5
chr17	44617720	44619641	1922	*	mm924	ba;fm;lb	positive	e11.5
chr2	168049064	168050870	1807	*	hs1860	mb	positive	e11.5
chr6	39239852	39243498	3647	*	hs2082	drg;tri	positive	e11.5
chr12	25123955	25126085	2131	*	hs1527	fb;mb;hb;nt	positive	e11.5
chr5	37818652	37819644	993	*	mm425	nt	positive	e11.5
chr17	83913105	83914232	1128	*	mm1105	ba;nose;lb	positive	e11.5
chr4	64437751	64439209	1459	*	hs1625	ba;fb	positive	e11.5
chr4	64437857	64438287	431	*	hs2917	ba	positive	e11.5
chr10	102877908	102882619	4712	*	hs2741	fm	positive	e11.5
chr8	103077240	103078991	1752	*	mm40	ba;ht	positive	e11.5
chr2	60785660	60787563	1904	*	mm1564	ba;lb	positive	e11.5
chr16	18554170	18557637	3468	*	mm321	fm;lb;eye;ht	positive	e11.5
chr14	105571300	105573843	2544	*	mm1112	ba;lb;other	positive	e11.5
chr14	105571333	105573843	2511	*	hs2732	ba;nose;lb;fb;mb;hb;som	positive	e11.5
chr5	93131077	93135726	4650	*	mm39	nose	positive	e11.5
chr10	102998857	103002927	4071	*	mm1768	ht;other	positive	e11.5
chr4	154771105	154772345	1241	*	mm1088	ba;lb;fb	positive	e11.5
chr12	34199631	34200877	1247	*	hs644	ba;fm;lb;fb;mb;hb	positive	e11.5
chr14	19984462	19988065	3604	*	mm1498	mb;hb	positive	e11.5
chr1	91962928	91965956	3029	*	mm901	ba	positive	e11.5
chr4	23049134	23051887	2754	*	hs1081	hb	positive	e11.5
chr6	88218767	88225857	7091	*	hs2668	ear;hb;other	positive	e11.5
chr6	88218767	88220132	1366	*	hs2666	ear;hb;other	positive	e11.5
chr11	111563101	111564002	902	*	mm627	lb	positive	e11.5
chr13	118850477	118851390	914	*	mm605	fm;tri	positive	e11.5
chr1	57095048	57099601	4554	*	mm1775	lb	positive	e11.5
chr18	11077951	11078500	550	*	hs502	ht	positive	e11.5
chr14	23520146	23521596	1451	*	mm417	ba	positive	e11.5
chr5	38085380	38086670	1291	*	mm1165	ba;fm;nose	positive	e11.5
chr6	88224180	88226998	2819	*	hs2667	ear;mb;hb;other	positive	e11.5
chr6	88225858	88226998	1141	*	hs2664	mb;hb	positive	e11.5
chr13	78323866	78325615	1750	*	hs546	nose;lb;eye	positive	e11.5
chr13	79363795	79364869	1075	*	hs1109	lb	positive	e11.5
chr11	46201358	46203264	1907	*	mm102	ba;fm;ht;other	positive	e11.5
chr1	163355653	163360243	4591	*	mm1765	ba;lb;tail	positive	e11.5
chr5	16778223	16779671	1449	*	mm1576	lb	positive	e11.5
chr6	143437343	143439026	1684	*	mm451	lb;nt	positive	e11.5
chr8	56706436	56707834	1399	*	mm1832	mb	positive	e11.5
chr6	144312294	144314017	1724	*	hs895	lb;hb;tri	positive	e11.5
chr18	78484201	78486290	2090	*	mm2283	som	positive	e11.5
chr7	115644909	115646551	1643	*	hs1720	ba	positive	e11.5
chr7	115645656	115645988	333	*	hs2930	ba	positive	e11.5
chr6	50956959	50958238	1280	*	mm404	ba	positive	e11.5
chr14	46610674	46611777	1104	*	mm387	ba;fm;nose	positive	e11.5
chr19	58371922	58373059	1138	*	mm445	fm;lb;eye	positive	e11.5
chr9	24748244	24749108	865	*	hs466	fm	positive	e11.5
chr4	84986009	84988497	2489	*	hs529	hb	positive	e11.5
chr2	114807683	114808819	1137	*	mm1099	ht;other	positive	e11.5
chr12	85454247	85456659	2413	*	hs1481	ht	positive	e11.5
chr4	32530396	32532759	2364	*	mm510	hb;nt	positive	e11.5
chr13	15866642	15869682	3041	*	mm1827	hb	positive	e11.5
chr16	42781028	42782861	1834	*	hs1648	mb	positive	e11.5
chr8	33903825	33907069	3245	*	mm70	ht	positive	e11.5
chr13	31623528	31624809	1282	*	hs2781	ba;tri	positive	e11.5
chr2	63962796	63964416	1621	*	hs170	fb	positive	e11.5
chr5	29314881	29315667	787	*	hs2496	lb	positive	e11.5
chr5	29314881	29315667	787	*	mm1189	lb	positive	e11.5
chr4	98221560	98224627	3068	*	hs1484	lb;fb	positive	e11.5
chr9	63717370	63721587	4218	*	mm2119	drg;bv	positive	e11.5
chr8	7439760	7441123	1364	*	hs759	hb;nt	positive	e11.5
chr14	98082963	98085270	2308	*	hs188	eye	positive	e11.5
chr4	58668274	58672430	4157	*	hs1447	lb	positive	e11.5
chr5	111675077	111676405	1329	*	mm921	fm;other	positive	e11.5
chr17	48436331	48438535	2205	*	mm243	ht	positive	e11.5
chr8	78740521	78744323	3803	*	mm1335	ba;ht	positive	e11.5
chr10	87445159	87449773	4615	*	hs1540	fb;mb	positive	e11.5
chr10	87446549	87449490	2942	*	hs1354	nose;fb;mb;hb	positive	e11.5
chr10	87446635	87448659	2025	*	hs998	nose;fb;mb;hb	positive	e11.5
chr10	87447789	87448079	291	*	hs3009	lb;fb;mb;hb	positive	e11.5
chr8	25439932	25441453	1522	*	mm595	fm;lb	positive	e11.5
chr8	25440190	25442103	1914	*	mm919	fm;lb	positive	e11.5
chr11	16558869	16559788	920	*	mm1103	ba;lb;eye	positive	e11.5
chr6	143497298	143500849	3552	*	hs1603	ba;nose;lb	positive	e11.5
chr12	8385675	8387404	1730	*	hs2384	ear;ht;other	positive	e11.5
chr2	4297327	4301453	4127	*	mm418	other	positive	e11.5
chr11	113182045	113186184	4140	*	mm1766	ear	positive	e11.5
chr6	50981071	50982328	1258	*	mm405	ba;fm;tri;other	positive	e11.5
chr8	27106327	27108431	2105	*	mm136	ht;bv;other	positive	e11.5
chr8	27106347	27108424	2078	*	hs1665	ht;bv	positive	e11.5
chr14	69829253	69831414	2162	*	hs1927	ht	positive	e11.5
chr19	53411035	53413469	2435	*	mm1351	fm;ear	positive	e11.5
chr5	35670025	35675031	5007	*	mm1760	ba;ear;ht	positive	e11.5
chr14	24261692	24264509	2818	*	mm1485	lb	positive	e11.5
chr13	31960406	31961411	1006	*	hs2780	eye	positive	e11.5
chr10	56979111	56981816	2706	*	mm74	ht	positive	e11.5
chr19	59423214	59425570	2357	*	mm448	fm;nose;lb	positive	e11.5
chr16	77635468	77638909	3442	*	hs1441	ba;fm;lb;som	positive	e11.5
chr16	77636527	77636894	368	*	hs2890	ba;lb	positive	e11.5
chr17	85900469	85904529	4061	*	mm1772	lb	positive	e11.5
chr5	143000635	143009825	9191	*	hs1623	ba;fm;mb;other	positive	e11.5
chr4	71130904	71132135	1232	*	hs974	other	positive	e11.5
chr13	115686621	115688040	1420	*	mm933	nose;cn;drg	positive	e11.5
chr18	68058776	68059713	938	*	mm304	ht	positive	e11.5
chr13	79999669	80001750	2082	*	hs952	fm;fb;mb;hb;nt;drg;tri;eye	positive	e11.5
chr7	131777679	131778766	1088	*	hs578	nt	positive	e11.5
chr9	63832775	63837419	4645	*	mm2155	ba;nose;lb;gen;other	positive	e11.5
chr14	25584838	25588921	4084	*	hs1767	ht;other	positive	e11.5
chr1	193141049	193141723	675	*	hs932	ba;nose;lb;eye	positive	e11.5
chr19	5810096	5812696	2601	*	hs1759	fb;eye;ht	positive	e11.5
chr8	26960918	26961839	922	*	hs3102	lb;fb;mb;cn;drg;tri	positive	e11.5
chr4	66894392	66895290	899	*	mm279	fm	positive	e11.5
chr6	51076186	51078598	2413	*	hs1325	fb;mb;hb	positive	e11.5
chr16	30872665	30875316	2652	*	mm988	fb;hb;nt	positive	e11.5
chr11	110652435	110658850	6416	*	hs2748	ht	positive	e11.5
chr15	37197463	37200206	2744	*	mm1286	ba;fm;lb;eye;mel	positive	e11.5
chr9	63930872	63935476	4605	*	mm2158	ba;mb;ht;gen	positive	e11.5
chr4	46352451	46353518	1068	*	hs1596	fm	positive	e11.5
chr9	63894989	63899610	4622	*	mm2134	tail;fb;mb;hb;other	positive	e11.5
chr13	28717646	28719441	1796	*	mm265	nt;bv	positive	e11.5
chr14	21990859	21991990	1132	*	hs484	ba;nose;lb;mb;hb;cn;eye;other	positive	e11.5
chr14	21991216	21991513	298	*	hs2845	ba;nose;lb;fb;mb;hb;cn;ht;other	positive	e11.5
chr14	61004741	61005741	1001	*	mm7	fb	positive	e11.5
chr9	63748172	63752927	4756	*	mm2122	tail;fb;mb;other	positive	e11.5
chr9	63752842	63757554	4713	*	mm2093	fb;hb;nt	positive	e11.5
chr2	59668993	59672122	3130	*	hs2027	ht	positive	e11.5
chr14	54996106	54997706	1601	*	hs1670	ba;ht;other	positive	e11.5
chr1	168168620	168170074	1455	*	hs1191	fm;fb	positive	e11.5
chr7	36133667	36134870	1204	*	hs536	other	positive	e11.5
chr14	70634499	70635315	817	*	hs781	fb	positive	e11.5
chr5	12505541	12509076	3536	*	mm832	ba;nose;ear	positive	e11.5
chr4	132075516	132079227	3712	*	mm80	bv	positive	e11.5
chr19	14890555	14892151	1597	*	hs313	lb;fb	positive	e11.5
chr4	46366954	46371368	4415	*	hs1717	fb	positive	e11.5
chr4	46366954	46368597	1644	*	hs1597	fb	positive	e11.5
chr4	46367559	46367940	382	*	hs2929	fb	positive	e11.5
chr4	46367605	46368002	398	*	hs2911	fb	positive	e11.5
chr12	99338624	99341271	2648	*	mm12	nt	positive	e11.5
chr12	118702748	118704294	1547	*	hs1148	lb	positive	e11.5
chr3	145964099	145964929	831	*	mm311	mb	positive	e11.5
chr6	6058480	6059027	548	*	hs2313	ba;lb;ear;fb	positive	e11.5
chr13	15535421	15540093	4673	*	mm1911	ba;ear	positive	e11.5
chr12	28816805	28818905	2101	*	hs1385	mb;hb	positive	e11.5
chr14	21252003	21253228	1226	*	hs595	nose;fb;mb	positive	e11.5
chr1	12509176	12511893	2718	*	mm1416	nose;fb;mb	positive	e11.5
chr4	82915377	82918271	2895	*	mm56	fb	positive	e11.5
chr4	81960420	81961865	1446	*	hs852	fm;fb	positive	e11.5
chr9	90692810	90693923	1114	*	hs654	fb;mb	positive	e11.5
chr13	15219892	15224925	5034	*	mm1873	gen	positive	e11.5
chr11	86167093	86168098	1006	*	hs778	other	positive	e11.5
chr4	150824121	150825822	1702	*	hs1833	ba;fm;nose;lb;nt;eye	positive	e11.5
chrX	60543404	60545489	2086	*	hs427	fb;hb	positive	e11.5
chr18	33552068	33554381	2314	*	mm15	fb	positive	e11.5
chr2	137852331	137854841	2511	*	mm671	lb	positive	e11.5
chr13	116575050	116576419	1370	*	hs1187	fb;hb;eye	positive	e11.5
chr19	25607279	25609178	1900	*	hs112	fb	positive	e11.5
chr12	49944709	49946539	1831	*	hs566	fb	positive	e11.5
chr19	59865706	59867187	1482	*	hs1551	ht	positive	e11.5
chr14	118229617	118231411	1795	*	hs488	fb;mb;hb;nt	positive	e11.5
chr3	8865055	8867293	2239	*	hs1305	mb;hb;nt;cn	positive	e11.5
chr3	8866097	8866536	440	*	hs2879	fb;mb;nt	positive	e11.5
chr18	9027135	9028620	1486	*	hs1589	cn	positive	e11.5
chr1	61202202	61204582	2381	*	mm1601	fm	positive	e11.5
chr18	16560468	16563440	2973	*	hs1636	fb	positive	e11.5
chr12	50119060	50121598	2539	*	hs1523	ba;fm;fb;mb;hb;eye	positive	e11.5
chr18	34131298	34134370	3073	*	mm1329	nose;other	positive	e11.5
chr3	55753972	55757760	3789	*	hs1333	nose;mb	positive	e11.5
chr13	51919913	51922132	2220	*	mm1565	fb;mb;hb;nt	positive	e11.5
chr13	51920205	51921621	1417	*	hs1339	nose;lb;fb;mb;hb;nt;drg	positive	e11.5
chr11	18916165	18918739	2575	*	hs1210	fb	positive	e11.5
chr12	109507924	109510969	3046	*	mm799	fb;mb	positive	e11.5
chr10	21081771	21084133	2363	*	hs1351	eye	positive	e11.5
chr14	40955282	40959325	4044	*	mm1503	lb;mb;hb;cn;drg;tri	positive	e11.5
chr5	114298723	114301210	2488	*	mm1522	mb	positive	e11.5
chr2	25124845	25128090	3246	*	mm1454	fb;mb;hb;nt;eye	positive	e11.5
chr9	95812717	95815609	2893	*	mm1367	mb;hb;other	positive	e11.5
chr8	8488054	8491336	3283	*	mm985	mb	positive	e11.5
chr2	153853644	153854369	726	*	hs2101	fm;fb;mb;hb;nt;cn;drg;tri;eye	positive	e11.5
chr13	15617322	15622705	5384	*	mm1923	eye	positive	e11.5
chr4	72166327	72168960	2634	*	hs1359	fb;mb;hb;nt	positive	e11.5
chr1	134060554	134066172	5619	*	mm1445	fb;mb;hb;nt;cn;drg;tri;other	positive	e11.5
chr14	48852340	48856611	4272	*	hs1791	mb	positive	e11.5
chr12	118725450	118726904	1455	*	hs1007	fm;fb	positive	e11.5
chr4	5962001	5963794	1794	*	hs1364	nose;fb	positive	e11.5
chr18	81509179	81510770	1592	*	hs634	fb;mb;hb;nt	positive	e11.5
chr7	115864594	115867473	2880	*	hs1301	fb	positive	e11.5
chr12	91677577	91681083	3507	*	mm815	fb;mb	positive	e11.5
chr6	6161750	6164755	3006	*	hs1642	fb;hb;nt	positive	e11.5
chr6	6163214	6163712	499	*	hs2922	fb	positive	e11.5
chr13	77892213	77893534	1322	*	hs271	fb;mb	positive	e11.5
chr5	93127024	93130954	3931	*	hs2967	som	positive	e11.5
chr16	29719360	29721162	1803	*	hs1563	fb;mb	positive	e11.5
chr16	29720081	29720448	368	*	hs2908	fb;mb	positive	e11.5
chr14	65245074	65246193	1120	*	hs1329	fb;mb;hb;nt	positive	e11.5
chr14	65245389	65245716	328	*	hs2883	fb;mb;hb;nt;eye	positive	e11.5
chr11	88274083	88276075	1993	*	mm439	mb;hb;nt;eye	positive	e11.5
chr10	87388707	87389894	1188	*	hs967	fb	positive	e11.5
chr1	41917498	41920605	3108	*	hs1303	fb	positive	e11.5
chr13	84570409	84572168	1760	*	hs267	fb;mb;hb;nt	positive	e11.5
chr18	72724154	72726079	1926	*	hs1384	nose;fb;mb;hb;nt	positive	e11.5
chr13	84751369	84753075	1707	*	hs853	fb	positive	e11.5
chr2	154425426	154428462	3037	*	mm1461	fm;nose;fb;mb;hb;nt	positive	e11.5
chr4	44851634	44852605	972	*	hs901	mb;hb	positive	e11.5
chr13	72297849	72299336	1488	*	hs533	mb;nt	positive	e11.5
chr11	107762173	107764184	2012	*	mm1348	other	positive	e11.5
chr12	118650489	118651733	1245	*	hs1226	fb;mb;hb;nt;cn;eye	positive	e11.5
chr14	12392521	12394811	2291	*	hs1316	fb	positive	e11.5
chr17	85487468	85489670	2203	*	hs541	fb	positive	e11.5
chr2	181764073	181765521	1449	*	hs2609	fb;mb;hb	positive	e11.5
chr2	71418481	71422071	3591	*	mm55	fb	positive	e11.5
chr18	79047867	79051719	3853	*	hs1362	fb;mb;hb;nt;cn;other	positive	e11.5
chr18	79049116	79049405	290	*	hs3014	fb;mb;hb	positive	e11.5
chr12	12707412	12712118	4707	*	mm1310	fb;mb	positive	e11.5
chr16	30128809	30130623	1815	*	hs1543	fb;mb;hb;nt	positive	e11.5
chr2	6260977	6262916	1940	*	hs1382	fb	positive	e11.5
chr19	14239311	14242198	2888	*	hs1163	ba;cn;tri	positive	e11.5
chr4	6912470	6914779	2310	*	hs1326	fb	positive	e11.5
chr11	18604267	18605269	1003	*	hs1244	ear	positive	e11.5
chr4	58670540	58670889	350	*	hs2892	lb	positive	e11.5
chr1	133180670	133184217	3548	*	mm971	fb;hb;nt	positive	e11.5
chr15	37233265	37234689	1425	*	mm1419	mb;nt;drg	positive	e11.5
chr12	109946504	109950294	3791	*	mm1456	fb;mb;hb;nt	positive	e11.5
chr14	48814603	48816118	1516	*	hs1218	mb	positive	e11.5
chr7	63956077	63960127	4051	*	hs2231	fb;mb;hb;nt	positive	e11.5
chr15	98967479	98972541	5063	*	mm1449	fb;mb;hb;nt	positive	e11.5
chr9	52147925	52150393	2469	*	hs1311	fb;mb;hb;nt	positive	e11.5
chr10	87488267	87490785	2519	*	hs1574	fb;mb;hb;nt	positive	e11.5
chr5	112236129	112240520	4392	*	mm1451	fb;mb;hb;nt;cn	positive	e11.5
chr13	78580585	78582513	1929	*	hs1172	fb;eye	positive	e11.5
chr13	78580891	78582342	1452	*	hs3167	fb;hb;eye	positive	e11.5
chr13	39876693	39879433	2741	*	mm1403	fm;fb;mb;hb;nt	positive	e11.5
chr2	156813201	156816143	2943	*	mm1377	som	positive	e11.5
chr15	91016522	91020048	3527	*	mm1478	fb;mb;hb;nt	positive	e11.5
chr9	41949140	41954525	5386	*	mm1493	lb;eye	positive	e11.5
chr7	93060869	93063626	2758	*	mm1534	lb;fb;hb;nt	positive	e11.5
chr12	118840045	118841442	1398	*	hs844	fm;fb	positive	e11.5
chr2	50969347	50972435	3089	*	hs1386	fb;nt	positive	e11.5
chr11	56247103	56247401	299	*	hs3004	pan	positive	e11.5
chr14	76253890	76257212	3323	*	mm1502	mb	positive	e11.5
chr14	48707510	48711185	3676	*	hs1579	fb	positive	e11.5
chr19	27904216	27905597	1382	*	hs1350	fb;hb;nt	positive	e11.5
chr2	115656962	115658248	1287	*	hs828	hb	positive	e11.5
chr12	80059965	80065110	5146	*	mm1469	ba;fb;mb;hb;nt;ht	positive	e11.5
chr1	133491869	133494057	2189	*	mm573	bv	positive	e11.5
chr2	163188663	163191536	2874	*	mm1561	lb;fb;eye	positive	e11.5
chr2	47183582	47185337	1756	*	hs609	lb;fb	positive	e11.5
chr14	48799224	48801650	2427	*	hs1150	eye	positive	e11.5
chr2	45023631	45025444	1814	*	hs407	mb;hb;drg	positive	e11.5
chr6	98112394	98114829	2436	*	mm60	ba	positive	e11.5
chr6	61041987	61044404	2418	*	hs1374	hb;nt	positive	e11.5
