# Supplementary material for: Cis-regulatory evolution shapes facial diversity in birds and mammals
Source: Sci Adv. 2026 May 6;12(19):eaec2511. doi: 10.1126/sciadv.aec2511 (PMC13148318; doi:10.1126/sciadv.aec2511)
Supplement: Supplementary file 2 — Tables S3 to S7 [file sciadv.aec2511_tables_s3_to_s7.zip › aec2511_table_s7.xlsx]

## Sheet: 1. LD blocks mouse
LD blocks from Pallares et al., 2014
chr	start	end
chr17	30615222	31231411
chr10	61467659	61617659
chr5	50297456	50447456
chr6	148485348	148635348
chr5	62131920	62659428
chr1	111842009	115730660
chr11	51241312	51391312
chr17	17491991	17500690
chr8	90136634	95150348
chr3	125325219	125475219
chr11	58334394	58484394
chr11	96362460	96512460
chr15	31319098	31494802
chr17	94874936	94994750
chr8	52562099	52712099
chr2	76284649	76329794
chr3	106920129	106997029
chr16	85217313	85367313
chr17	4741573	4844025

## Sheet: 2. LD blocks mouse mm10
LD blocks from Pallares et al., 2014 liftOvered from mm8 to mm10
chr	start	end
chr17	30888210	31502701
chr10	62072302	62222302
chr5	50009208	50159208
chr6	148528178	148678178
chr5	61843683	62371191
chr1	110014462	113903113
chr11	51397889	51547889
chr17	17787373	17796072
chr8	87246529	92261220
chr3	125333197	125483197
chr11	58518199	58668199
chr11	96546370	96696370
chr15	31374509	31550213
chr17	94570827	94690641
chr8	51063282	51213282
chr2	76483810	76528955
chr3	106792073	106868973
chr16	85328117	85478117
chr17	4785091	4887543

## Sheet: 3. Human SNPs
Craniofacial-trait associated SNPs in human used for generating LD blocks
chr	pos	id	p-value	superpopulation
2	108897145	rs3827760	4e-10	AMR
15	27983407	rs74653330	2e-48	EAS
12	88716633	rs72620727	1e-20	EAS
9	16795792	rs16935073	6e-14	EAS
12	124827879	rs10846744	5e-32	EAS
2	32837214	rs6543678	6e-09	EAS
9	126514762	rs62578082	1e-08	EUR
10	52440052	rs1194708	2e-08	EUR
6	44783931	rs17336368	3e-08	EUR
6	94203856	rs112215522	4e-08	EUR
15	32703267	rs6494598	6e-45	EUR
1	197381909	rs2476023	1e-38	EUR
8	71124669	rs10504499	8e-34	EUR
14	53788792	rs72678242	6e-32	EUR
2	144895720	rs17479393	8e-30	EUR
2	104015356	rs10175706	1e-27	EUR
20	39472902	rs6028446	2e-22	EUR
2	198801387	rs13035389	7e-20	EUR
2	176507119	rs59156997	2e-19	EUR
9	4290085	rs4237150	6e-19	EUR
2	222664393	rs4674676	2e-17	EUR
4	174150335	rs17275866	3e-17	EUR
19	30491258	rs55700449	3e-15	EUR
4	176666086	rs12509218	3e-15	EUR
2	143802452	rs11688237	4e-15	EUR
18	54988301	rs7243821	7e-15	EUR
17	65747532	rs11650175	1e-14	EUR
20	13533787	rs2073323	6e-14	EUR
5	174733110	rs4868444	7e-14	EUR
7	96514492	rs11768577	5e-56	EUR
1	118909877	rs1766786	2e-13	EUR
9	16958465	rs10962767	2e-13	EUR
13	22139569	rs73168105	3e-13	EUR
2	41954539	rs6740960	4e-13	EUR
15	100666433	rs7167736	9e-13	EUR
5	82828371	rs10078545	1e-12	EUR
3	158110533	rs11713363	2e-12	EUR
5	74187296	rs199880074	5e-12	EUR
17	71126965	rs56347314	5e-12	EUR
17	7549435	rs80067372	1e-11	EUR
4	173456853	rs12505328	2e-11	EUR
1	155060832	rs11589479	5e-11	EUR
3	177584204	rs2133593	7e-11	EUR
8	122089504	rs12541121	5e-10	EUR
14	95013552	rs7161418	1e-09	EUR
1	156969383	rs1336149	2e-09	EUR
8	32495664	rs2347498	2e-09	EUR
10	76390527	rs11001765	4e-09	EUR
3	148111690	rs12495832	4e-09	EUR
12	66003386	rs141753469	6e-09	EUR
4	126033497	rs145365164	1e-08	EUR
5	154488702	rs4958741	1e-08	EUR
2	108897145	rs3827760	2e-09	EAS
6	396321	rs12203592	2e-27	EUR
16	89669749	rs35063026	9e-15	EUR
20	34077942	rs6059655	3e-09	EUR
5	149831285	rs32579	9e-42	EAS
10	117804632	rs11198112	1e-37	EAS
16	89919532	rs2228479	7e-21	EAS
2	199608935	rs12693889	2e-11	EAS
9	22017837	rs643319	8e-09	EAS
19	3548233	rs2240751	1e-08	EAS
X	73069628	rs11093404	1e-08	EUR
18	65799204	rs77926594	2e-08	AFR
1	155052831	rs58409393	2e-08	AFR
1	197539771	rs4915551	1e-12	EAS
9	14883256	rs72713618	2e-08	EUR
12	118976759	rs117438382	4e-08	EUR
2	108959280	rs365060	1e-15	AMR
4	53645746	rs4864809	1e-08	AMR
6	105588276	rs6901317	4e-08	AMR
7	114349147	rs117717824	1e-08	AMR
3	138956899	rs112458845	4e-10	AMR
14	60606157	rs10483727	1e-11	EUR
22	28704723	rs1547014	1e-08	EUR
17	61209283	rs8068952	3e-08	EUR
9	22003368	rs1063192	4e-15	EUR
11	65481674	rs17146964	4e-09	EUR
10	68241124	rs1900004	2e-08	EUR
13	36078480	rs1926320	1e-08	EUR
16	51424379	rs1362756	5e-09	EUR
1	91611540	rs1192415	3e-28	EUR
2	217602314	rs934237	2e-11	EUR
1	39457212	rs599892	1e-08	EUR
1	67585454	rs787540	8e-16	EUR
1	80883710	rs6673575	9e-11	EUR
1	91611852	rs4658101	3e-160	EUR
1	110069264	rs3754442	1e-09	EUR
1	115667141	rs12137699	4e-27	EUR
1	155099112	rs57742792	4e-11	EUR
1	169594929	rs742127	4e-15	EUR
1	201629787	rs11584075	2e-10	EUR
1	227375979	rs11808696	6e-48	EUR
2	16302737	rs340762	9e-09	EUR
2	19144337	rs72784719	1e-11	EUR
2	32994080	rs13417287	6e-10	EUR
2	33132029	rs116072427	5e-11	EUR
2	44930414	rs163524	1e-08	EUR
2	56007807	rs9967780	2e-13	EUR
2	85773377	rs4832012	9e-13	EUR
2	88394648	rs11684168	3e-08	EUR
2	113224463	rs12619508	8e-10	EUR
2	133680388	rs1901440	3e-08	EUR
2	144717845	rs12471698	6e-15	EUR
2	169298737	rs9287914	8e-13	EUR
2	179311200	rs13022913	6e-09	EUR
2	217442013	rs10084346	2e-08	EUR
1	3132798	rs12024620	7e-20	EUR
2	232520686	rs1550094	5e-13	EUR
3	20053886	rs7620608	1e-08	EUR
3	21688754	rs7615960	2e-08	EUR
3	25005955	rs4858678	1e-15	EUR
3	25347078	rs6787363	2e-31	EUR
3	62386162	rs71296770	8e-11	EUR
3	71133296	rs77877421	1e-11	EUR
3	100013720	rs7610486	2e-08	EUR
3	100906859	rs17398137	4e-26	EUR
3	157046474	rs2220051	2e-08	EUR
3	190251583	rs9852867	3e-08	EUR
4	41559945	rs28603236	4e-08	EUR
4	54152450	rs2033054	1e-10	EUR
4	81031483	rs74764079	2e-19	EUR
4	111481402	rs906568	2e-13	EUR
5	31951945	rs72759609	8e-19	EUR
5	53290755	rs251526	4e-10	EUR
5	56447005	rs30371	3e-08	EUR
5	83448785	rs7717697	2e-12	EUR
5	88534718	rs73173591	3e-19	EUR
5	126923486	rs6860726	1e-08	EUR
6	1923286	rs62391624	9e-10	EUR
6	39561916	rs2092524	1e-13	EUR
6	72933566	rs7744813	1e-15	EUR
6	122354190	rs34607745	3e-16	EUR
6	126411994	rs112166936	1e-22	EUR
6	126995698	rs1930941	1e-15	EUR
8	1936673	rs80218807	3e-08	EUR
8	13549788	rs1905014	4e-13	EUR
8	61057020	rs3857971	2e-16	EUR
8	71686215	rs17734073	3e-10	EUR
8	78036620	rs6999835	2e-10	EUR
8	87748995	rs12547416	5e-14	EUR
9	86637791	rs10512176	2e-14	EUR
9	95545708	rs16909978	9e-10	EUR
9	131708921	rs13283933	2e-13	EUR
10	24769215	rs10764494	9e-13	EUR
10	68235910	rs7916410	3e-246	EUR
10	69850293	rs7096311	3e-09	EUR
10	70746402	rs10823610	1e-08	EUR
10	93106533	rs2149108	4e-10	EUR
10	102626552	rs4285804	1e-11	EUR
11	31263737	rs11602582	4e-15	EUR
11	31661937	rs7482884	4e-25	EUR
11	69200682	rs78977588	6e-09	EUR
11	89284793	rs1126809	8e-09	EUR
12	3264657	rs74891390	5e-15	EUR
12	30884721	rs76567987	2e-17	EUR
12	77629997	rs698153	5e-11	EUR
12	83651788	rs10862708	2e-29	EUR
12	85041656	rs1852148	1e-08	EUR
12	108585459	rs11114001	7e-10	EUR
13	46617914	rs9534439	1e-16	EUR
14	53953591	rs2761882	6e-10	EUR
14	59038769	rs61975075	2e-14	EUR
14	60157443	rs77587000	3e-27	EUR
14	64649513	rs74056359	3e-16	EUR
14	85261560	rs12436074	2e-19	EUR
14	91889945	rs2430356	3e-08	EUR
14	103397139	rs11627052	5e-09	EUR
15	74179858	rs10910	1e-08	EUR
15	83815632	rs59199978	4e-09	EUR
15	96176000	rs8034595	2e-15	EUR
16	7410425	rs7188859	8e-12	EUR
16	51428912	rs7196852	2e-31	EUR
16	51539208	rs28514893	4e-18	EUR
17	61169966	rs11079419	2e-31	EUR
17	63111035	rs34536594	6e-11	EUR
17	69577063	rs8076249	3e-08	EUR
17	81635037	rs9905786	5e-25	EUR
18	28088604	rs11564398	4e-12	EUR
19	31544985	rs10164395	2e-10	EUR
19	33029021	rs28840750	2e-08	EUR
20	32577216	rs911526	1e-08	EUR
22	21593178	rs2266963	2e-08	EUR
22	28704989	rs5762752	8e-33	EUR
22	37513532	rs56385951	3e-24	EUR
22	45905488	rs9330799	4e-14	EUR
1	115666669	rs4839470	4e-23	EUR
1	169529737	rs6030	2e-10	EUR
3	25373097	rs13070614	2e-22	EUR
8	60998511	rs10957177	1e-10	EUR
10	68264771	rs9988687	3e-209	EUR
10	68292053	rs3835100	1e-56	EUR
14	59053040	rs35285683	2e-12	EUR
16	51362816	rs11639803	5e-14	EUR
22	45968281	rs9330813	1e-09	EUR
1	60043219	rs149444168	2e-10	EUR
5	105525900	chr5:105525900	9e-10	EUR
8	42885667	rs143666229	5e-09	EUR
18	77673191	rs512467	5e-09	EUR
1	121516475	rs114500301	6e-09	EUR
12	24137871	rs12372308	7e-09	EUR
8	43806675	rs12681971	1e-08	EUR
2	9674766	rs16867115	2e-08	EUR
10	132126425	rs2814187	2e-08	EUR
20	14267811	rs6105236	2e-08	EUR
3	107833982	rs116535715	2e-08	EUR
11	43040082	rs148342611	4e-08	EUR
13	38256057	rs564689	4e-08	EUR
1	110872670	rs61803955	1e-10	EUR
1	119020916	rs12033305	6e-09	EAS
3	139220153	rs12633011	2e-14	EAS
6	169557868	rs3736712	8e-10	EAS
2	176247091	rs970797	7e-09	EAS
11	122520734	rs1868752	8e-09	EAS
10	117524897	rs12570134	8e-15	EAS
5	44185810	rs4293927	2e-08	EUR
1	23104157	rs79891104	5e-12	EUR
1	118562278	rs1213905	1e-08	EUR
1	118565003	rs12128952	1e-08	EUR
1	118997174	rs79950770	1e-11	EUR
1	119026508	rs145966892	4e-12	EUR
1	119118049	rs181806707	4e-08	EUR
2	16249081	rs72772496	1e-33	EUR
2	107002589	rs75125215	7e-09	EUR
2	118285460	rs2422241	3e-14	EUR
2	145347383	chr2:145347383	7e-09	EUR
2	144938340	rs1371044	4e-12	EUR
3	55555776	rs1846593	3e-09	EUR
3	99353349	rs2256868	3e-08	EUR
3	139165882	rs7626828	9e-09	EUR
4	18013533	rs16896276	4e-09	EUR
1	23075189	rs6426783	6e-12	EUR
5	135248495	rs2019790	2e-13	EUR
5	135251290	rs11242236	1e-13	EUR
5	135253283	rs13188621	2e-13	EUR
5	171701460	rs6555969	2e-08	EUR
6	91180495	rs9351256	4e-08	EUR
6	126862555	chr6:126862555	3e-09	EUR
6	136008176	rs9389357	9e-12	EUR
7	96441785	rs73239790	1e-08	EUR
7	134969179	rs11204	1e-11	EUR
7	156136072	rs77507615	3e-08	EUR
8	38787396	rs11467	1e-15	EUR
8	108527762	rs62537502	4e-08	EUR
8	118793339	rs80074088	6e-09	EUR
8	118794406	rs34266810	6e-09	EUR
8	118952044	rs2073617	3e-11	EUR
8	118995156	rs1485307	3e-11	EUR
9	116333910	rs3761843	2e-08	EUR
10	30910117	rs4749640	3e-08	EUR
11	67417254	rs61734601	2e-08	EUR
12	4275678	rs76895963	6e-10	EUR
12	65982311	rs7306710	5e-20	EUR
13	42463279	rs9533111	3e-09	EUR
13	42574410	rs138818878	9e-10	EUR
14	60642107	rs35320790	2e-12	EUR
17	17042272	rs78365041	1e-08	EUR
18	62387624	rs884205	7e-10	EUR
19	1036019	rs930232	2e-09	EUR
20	38208894	rs1534966	2e-13	EUR
20	39390491	rs1569610	2e-09	EUR
20	39513027	rs4812396	9e-09	EUR
5	113417887	rs255877	4e-10	EUR
7	27072375	rs2522825	1e-08	EUR
3	71227306	chr3:71227306	8e-26	EUR
3	184621969	rs13097965	2e-15	EUR
3	54697347	rs56063440	6e-11	EUR
8	9227785	rs2929451	6e-11	EUR
1	219468846	rs5781117	2e-10	EUR
13	109720345	rs146188897	3e-10	EUR
9	1106093	rs10809266	1e-09	EUR
1	53732015	rs702489	3e-09	EUR
20	57217109	rs35130793	3e-09	EUR
14	94867341	rs2224309	4e-09	EUR
9	91724039	rs10761129	7e-09	EUR
6	44820741	chr6:44820741	1e-08	EUR
17	72029446	rs34091987	3e-08	EUR
12	85574026	rs10779169	4e-08	EUR
16	27006174	rs62031988	2e-08	EUR
8	57536468	rs113036800	1e-08	EUR
10	68232096	rs7916697	2e-15	SAS
22	37523260	rs9607469	3e-12	SAS
1	91611540	rs1192415	8e-17	SAS
22	37522465	rs6000762	1e-08	SAS
10	68252081	rs3858145	3e-10	EUR
10	68259614	rs12571093	2e-10	EUR
1	227383412	rs112047121	7e-17	EUR
12	83629609	rs2667477	2e-14	EUR
1	169556570	rs2239854	1e-12	EUR
14	60772063	rs12147818	3e-12	EUR
16	51448410	rs1345467	3e-11	EUR
22	37514708	rs59032073	4e-11	EUR
11	31451211	rs1223117	8e-11	EUR
22	28712241	rs5752776	2e-09	EUR
20	32555011	rs6119893	1e-08	EUR
10	24726689	rs4748969	2e-08	EUR
8	87769948	rs10955403	2e-08	EUR
3	99447129	rs6770131	4e-08	EUR
10	93601207	rs10882283	4e-08	EUR
12	65937585	rs7966340	5e-09	AMR
17	2082549	rs8069947	1e-09	AMR
6	44979584	rs10948192	2e-11	AMR
12	114918878	rs80243479	2e-08	AFR
5	135470624	rs113199279	2e-08	AFR
13	99890694	rs148390647	1e-08	AFR
8	108102198	rs13271359	6e-26	EUR
11	69476517	rs12574166	3e-08	EUR
14	29437897	rs146652416	4e-08	EUR
15	27985172	rs1800407	4e-08	EUR
20	7174025	rs143330165	2e-08	EUR
10	68280354	rs10762201	1e-26	EUR
14	74061320	rs10140252	1e-25	EUR
11	89178528	rs1042602	4e-22	EUR
17	81616447	rs7503894	4e-22	EUR
8	108129635	rs376067714	1e-18	EUR
3	69522855	rs62252355	2e-16	EUR
14	60380283	rs1254276	8e-14	EUR
5	2612633	rs2004187	1e-11	EUR
6	39452216	rs527871768	3e-10	EUR
7	50324695	rs73348111	7e-10	EUR
8	107727506	rs115520750	3e-10	EUR
14	59252675	rs17095953	2e-10	EUR
15	88610513	rs1470108	7e-10	EUR
2	48573528	rs13010692	7e-09	EUR
2	171844647	rs2271758	1e-09	EUR
2	15526678	rs79833181	2e-09	EUR
8	73317988	rs6989495	1e-09	EUR
9	10521068	rs118031671	3e-09	EUR
16	14961185	rs117304899	2e-09	EUR
17	46675984	rs117300236	6e-09	EUR
3	77143440	rs149831820	3e-08	EUR
6	108662324	rs9398171	1e-08	EUR
10	100987072	rs181211282	1e-08	EUR
10	48533090	rs1947075	3e-08	EUR
12	85414626	rs74112009	2e-15	AFR
4	4803727	rs13117653	4e-18	EUR
12	77534016	rs2695152	1e-08	EUR
2	45045673	rs921119	1e-46	EUR
20	53657469	rs6022641	3e-10	EUR
9	14480822	rs303751	3e-12	EUR
17	56699594	rs227727	1e-16	EUR
3	111538558	rs1391361	4e-08	EUR
8	128851402	rs871502	3e-08	EUR
4	121076949	rs7694450	1e-08	EUR
7	27068508	rs2465274	4e-09	EUR
16	53609191	rs9923447	6e-27	EUR
2	187488936	rs8176501	4e-09	EUR
10	121584395	rs1696840	3e-08	EUR
1	170765749	rs10919462	3e-11	EUR
5	113649976	rs76770688	4e-09	EUR
10	76404010	rs1907342	6e-19	EUR
11	2652345	rs6578283	3e-10	EUR
12	85488139	rs10779162	4e-17	EUR
16	86462256	rs62051935	2e-13	EUR
14	68314878	rs12890110	2e-09	EUR
2	199478026	rs4675617	3e-13	EUR
3	128388177	rs7373685	9e-49	EUR
8	10025065	rs657913	4e-10	EUR
14	61098119	rs12881623	1e-09	EUR
1	197364649	rs2786116	4e-08	AMR
5	11525451	rs76410097	5e-15	EUR
5	88769820	rs11743441	3e-10	EUR
5	88550348	rs150488004	7e-46	EUR
8	60787080	rs59614411	3e-09	EUR
8	108111790	rs398603	5e-38	EUR
14	74116311	rs748769567	3e-12	EUR
15	100665014	rs57863175	5e-13	EUR
X	137426214	rs113485657	1e-11	EUR
11	89329376	rs113884885	2e-10	EUR
12	766488	rs5795948	4e-14	EUR
12	23982049	rs16926921	5e-11	EUR
12	43545774	rs147609489	6e-14	EUR
12	32351165	rs71445892	6e-13	EUR
12	103100685	rs3914817	3e-10	EUR
16	80503863	rs4635359	9e-13	EUR
16	65600144	rs7191242	4e-09	EUR
17	83100088	rs1199619380	2e-10	EUR
1	81931117	rs2182601	1e-13	EUR
1	183417402	rs12035399	1e-09	EUR
1	236570626	rs2853603	4e-10	EUR
2	207958200	rs6435399	2e-09	EUR
2	144696401	rs76909456	5e-18	EUR
3	69513829	rs12497181	7e-19	EUR
3	77147020	rs7615545	4e-13	EUR
5	2613540	rs377614	3e-11	EUR
5	72631112	chr5:72631112	4e-10	EUR
7	1046085	rs111907575	3e-09	EUR
7	51032493	rs12719025	4e-16	EUR
7	102243424	rs427534	1e-09	EUR
7	50867373	rs17134073	1e-12	EUR
9	74516502	rs12378141	3e-15	EUR
9	123871976	rs2670139	3e-09	EUR
10	97124556	rs1336259	2e-09	EUR
1	19644233	rs3020595	6e-13	EUR
1	112950793	rs55992320	4e-12	EUR
1	182609900	rs516567	7e-09	EUR
2	36957342	rs4016036	2e-10	EUR
2	172021244	rs17428174	2e-13	EUR
2	159091962	rs56277867	1e-09	EUR
2	217599331	rs2568177	4e-18	EUR
4	108908293	rs13144102	2e-09	EUR
5	120510552	rs16766	1e-11	EUR
5	180122198	rs4700712	2e-11	EUR
5	11592988	rs62338626	4e-09	EUR
6	138499587	rs56056246	2e-10	EUR
6	126386700	rs11307281	1e-27	EUR
6	144647059	rs7753246	1e-09	EUR
1	41326602	rs12026778	8e-18	EUR
1	42729521	rs566068848	1e-12	EUR
1	62401812	rs945170	9e-13	EUR
1	198929298	rs10919605	1e-18	EUR
1	81930280	rs1492258	1e-35	EUR
1	87177769	rs912764	9e-13	EUR
1	110083646	rs66837288	3e-18	EUR
1	112899102	rs543874203	7e-24	EUR
1	153976229	rs11264763	1e-14	EUR
1	170688194	rs17550940	2e-13	EUR
1	183028152	rs34099733	2e-14	EUR
1	183415661	rs2788045	3e-16	EUR
1	196727803	rs1410996	5e-19	EUR
1	202843526	rs11576909	5e-35	EUR
1	205333969	rs71815316	2e-13	EUR
1	213937370	rs80256218	6e-23	EUR
1	227373093	rs114537871	2e-18	EUR
1	228920204	rs6685751	6e-13	EUR
2	23760767	rs141182808	1e-17	EUR
2	25372528	rs1010659	1e-12	EUR
2	43904701	rs6544719	6e-14	EUR
2	48066464	rs1878080	2e-19	EUR
2	48575759	rs188314488	3e-16	EUR
2	55397384	rs2867177	1e-31	EUR
3	123363551	rs11717195	3e-111	EUR
3	150456417	rs6770312	1e-20	EUR
11	120139842	rs56391092	2e-21	EUR
3	169508205	rs10638777	8e-17	EUR
3	182617847	rs74614808	6e-15	EUR
3	184227449	rs843348	1e-12	EUR
4	80632294	rs34281170	5e-13	EUR
4	109019365	rs78074191	1e-17	EUR
4	153838797	rs13118227	1e-16	EUR
4	184021195	rs2309957	3e-14	EUR
4	186640892	rs6820953	1e-15	EUR
4	186720417	rs6839642	2e-15	EUR
4	186762048	rs67138036	3e-38	EUR
5	11584230	rs2190989	3e-23	EUR
5	33576497	rs3813474	5e-13	EUR
5	56449507	rs30373	5e-16	EUR
5	88731085	rs190438	1e-20	EUR
5	90170365	rs6452875	1e-13	EUR
5	149236383	rs1109114	4e-81	EUR
5	168373015	rs55914544	1e-39	EUR
5	173618599	rs258873	1e-17	EUR
5	180125520	rs4248877	8e-18	EUR
6	7255417	rs9505097	2e-14	EUR
17	81587245	rs12953229	9e-73	EUR
18	59419106	rs11152142	4e-18	EUR
2	38101158	rs232541	4e-11	EUR
3	45772602	rs17279437	4e-24	EUR
3	184222412	rs13315366	9e-21	EUR
6	150663038	rs79245057	5e-09	EUR
7	50897509	rs13244204	4e-11	EUR
10	102530705	rs7902306	8e-09	EUR
10	100866821	rs4917915	4e-41	EUR
11	47452594	rs12361415	6e-09	EUR
12	27570509	rs10771345	2e-10	EUR
12	109330927	rs35845043	1e-11	EUR
14	54172444	rs55765131	1e-27	EUR
16	77292280	rs12929297	4e-11	EUR
16	70871737	rs2456147	3e-09	EUR
17	46177628	rs66742778	4e-59	EUR
17	70655340	rs4793497	2e-11	EUR
18	59307937	rs34676647	8e-18	EUR
22	45905087	rs9330797	4e-12	EUR
1	3826755	rs6663840	1e-40	EUR
1	227302911	rs201965985	3e-20	EUR
1	19647426	rs2854108	1e-12	EUR
1	21923096	rs9426785	3e-15	EUR
1	39110046	rs141312163	3e-13	EUR
6	80053082	rs9343961	7e-12	EUR
6	109120957	rs67570523	3e-09	EUR
7	17614800	rs10228311	1e-09	EUR
9	73993574	rs144700666	6e-19	EUR
11	16987058	rs11024102	1e-14	EUR
11	27391690	rs33959185	6e-09	EUR
11	69174695	rs150648223	6e-12	EUR
11	120188194	rs12791393	2e-11	EUR
12	18941401	rs10841116	2e-17	EUR
12	55721801	rs3138142	1e-58	EUR
12	50745079	rs1047912	1e-09	EUR
14	60509783	rs146737847	2e-11	EUR
15	88607734	rs57192577	4e-09	EUR
14	74888275	rs55729619	4e-10	EUR
16	2534086	rs139966754	8e-13	EUR
16	67730723	rs114376569	1e-09	EUR
17	61084285	rs2052074	2e-11	EUR
20	14563980	rs62202889	6e-58	EUR
X	68838089	rs626840	3e-15	EUR
22	30224902	rs13054238	6e-11	EUR
1	23015700	rs10917344	1e-20	EUR
1	37630675	rs4073941	1e-11	EUR
2	55333211	rs7558687	2e-15	EUR
3	25346471	rs6775569	5e-12	EUR
3	150452393	rs6763422	2e-13	EUR
2	56012762	rs13399945	2e-19	EUR
2	70897497	rs12623906	2e-13	EUR
2	88376959	rs11681837	1e-20	EUR
2	97113751	rs141447363	8e-14	EUR
2	133568514	rs17816356	1e-26	EUR
2	144673501	rs1529386	3e-26	EUR
2	144945162	rs1968528	2e-17	EUR
2	158803765	rs6756488	9e-16	EUR
2	168141947	rs3835853	5e-27	EUR
2	169220661	rs36016897	3e-19	EUR
2	169298739	rs2544373	1e-12	EUR
2	172057936	rs34383352	2e-23	EUR
2	217535220	rs11331553	8e-13	EUR
2	217650241	rs34183224	1e-47	EUR
2	227028845	rs2177599	5e-25	EUR
2	227239246	rs11331207	1e-26	EUR
3	21980238	rs6784031	1e-12	EUR
3	25007819	rs11129176	2e-14	EUR
3	27639513	rs6807660	4e-17	EUR
3	64561801	rs35667547	2e-18	EUR
3	69519998	rs71618288	1e-32	EUR
3	77175393	rs60137936	2e-22	EUR
4	55091149	rs13127286	2e-09	EUR
5	113468158	rs192770751	6e-09	EUR
5	178256904	rs61739424	8e-09	EUR
6	50781040	rs9395622	3e-09	EUR
6	149632373	rs11441223	2e-24	EUR
9	8632149	rs7020703	2e-19	EUR
10	44399845	rs2096331	5e-10	EUR
10	16960683	rs2932912	9e-11	EUR
10	68244794	rs1900003	5e-36	EUR
10	121667323	rs146727842	1e-20	EUR
11	31533417	rs2984814	7e-30	EUR
11	69200804	rs116233906	3e-10	EUR
12	95834758	rs35352799	1e-23	EUR
13	28390188	rs7983774	1e-14	EUR
13	43738054	rs9533603	2e-19	EUR
13	80263841	rs7996082	1e-11	EUR
13	104097016	rs2575112	2e-09	EUR
14	60329930	rs2180833	7e-79	EUR
15	74467082	rs12592512	7e-14	EUR
17	8576523	rs1431307	3e-09	EUR
7	156397796	rs35659302	2e-12	EUR
8	56162372	rs34715615	1e-12	EUR
13	43730322	rs9525830	4e-58	EUR
8	60862815	rs75748074	3e-21	EUR
8	73289157	rs57815537	2e-14	EUR
8	108094573	rs392783	4e-57	EUR
8	117889346	rs4480148	3e-17	EUR
9	8630084	rs1337805	1e-60	EUR
9	20028454	rs4073871	2e-13	EUR
9	21576592	rs9298817	2e-37	EUR
9	74504071	rs4090240	3e-19	EUR
9	100122880	rs846758	1e-16	EUR
9	108934366	rs117634551	2e-15	EUR
9	114154983	rs12555894	5e-14	EUR
9	123834268	rs543070	2e-23	EUR
10	13499725	rs3831318	2e-14	EUR
13	58304151	rs150502290	6e-13	EUR
10	16965849	rs61151602	1e-15	EUR
10	44664807	rs11598611	1e-17	EUR
10	68270707	rs10762199	8e-28	EUR
10	77859703	rs2579136	9e-24	EUR
10	84221595	rs11817531	1e-14	EUR
10	92861783	rs7910006	5e-16	EUR
10	97111454	rs2636780	9e-22	EUR
10	100867254	rs9919402	2e-41	EUR
10	114558913	rs2483547	1e-13	EUR
10	121681870	rs4752580	2e-14	EUR
10	122459759	rs3793917	1e-12	EUR
11	16997770	rs12575487	8e-22	EUR
11	17273499	rs214092	2e-13	EUR
11	31481774	rs961627	2e-27	EUR
11	31797626	rs628224	2e-18	EUR
11	69489209	rs12225226	7e-14	EUR
11	89201920	rs12285584	9e-32	EUR
11	121576479	rs4936637	2e-23	EUR
11	128941991	rs10893936	1e-13	EUR
12	6845700	rs5442	3e-29	EUR
12	23977789	rs150712403	3e-14	EUR
12	30896829	rs61916712	6e-56	EUR
12	32338692	rs1471909	7e-19	EUR
12	45797526	rs7955891	6e-15	EUR
12	95800808	rs117821803	7e-54	EUR
12	109328332	rs2879054	5e-15	EUR
13	28389539	rs2296284	4e-15	EUR
13	73274326	rs9592900	1e-14	EUR
13	103996957	rs2575134	2e-14	EUR
13	111241066	rs7985441	1e-49	EUR
14	21322301	rs8008315	2e-16	EUR
14	22949827	rs2145542	2e-16	EUR
14	30912145	rs2273171	7e-16	EUR
14	54162875	rs72682570	5e-20	EUR
14	54310254	rs12147623	4e-15	EUR
14	69043082	rs1892296	5e-15	EUR
14	72812712	rs4903064	2e-27	EUR
14	74030935	rs200916002	1e-42	EUR
14	74868836	rs34902627	3e-24	EUR
14	88477447	rs59381948	3e-13	EUR
15	27985101	rs121918166	1e-18	EUR
15	31160944	rs75638145	1e-15	EUR
15	47716422	rs72735850	1e-14	EUR
6	11394054	rs17507554	1e-25	EUR
6	15390773	rs2237157	3e-20	EUR
6	35509375	rs7752728	8e-15	EUR
6	44040588	rs9381282	7e-13	EUR
6	50755430	rs35437406	3e-15	EUR
6	80077815	rs4706827	1e-20	EUR
6	83607814	rs7752421	3e-18	EUR
6	126391101	rs1578060	7e-35	EUR
6	149664341	rs57215159	5e-72	EUR
6	138497700	rs4896370	7e-17	EUR
6	164184681	rs807897	8e-17	EUR
6	170243812	rs9366187	5e-13	EUR
7	1016603	rs62651780	9e-13	EUR
7	5270913	rs13246214	2e-12	EUR
7	7965543	rs12531825	1e-15	EUR
7	17661267	rs12673137	9e-14	EUR
7	46601975	rs55807228	1e-26	EUR
7	47717224	rs10281623	6e-14	EUR
7	50662756	rs76849341	4e-16	EUR
7	50885924	rs11509225	3e-24	EUR
7	100457015	rs150726853	8e-17	EUR
7	107567805	rs1468336	1e-12	EUR
7	155823761	rs56021560	1e-17	EUR
15	53707571	rs556217	2e-26	EUR
15	59723763	rs35507786	4e-17	EUR
15	74647929	rs7161903	4e-26	EUR
15	85812403	rs56239572	1e-25	EUR
15	95942604	rs28676647	4e-13	EUR
15	96341483	rs3743460	1e-23	EUR
15	100664975	rs1689939	9e-18	EUR
16	77531239	rs7193432	4e-14	EUR
16	79594428	rs148849596	8e-18	EUR
16	84526347	rs142685797	4e-15	EUR
17	13597079	rs726799	3e-23	EUR
17	14197726	rs2023617	1e-19	EUR
17	46248269	rs2696618	9e-50	EUR
17	60954247	rs9916145	2e-29	EUR
17	62966119	rs529577066	7e-13	EUR
17	70299701	rs312695	1e-13	EUR
17	70730403	rs9912396	1e-14	EUR
17	71828420	rs733383	8e-19	EUR
17	79614932	chr17:79614932	2e-108	EUR
17	83099877	rs34400960	3e-25	EUR
18	359884	rs17452020	3e-16	EUR
18	6730717	rs9952482	2e-26	EUR
18	59273075	rs2271733	7e-31	EUR
18	59311067	rs595939	1e-12	EUR
18	59373325	rs11876072	4e-23	EUR
19	38084132	rs56293547	2e-12	EUR
19	39819444	rs4803297	3e-14	EUR
20	7387657	rs2423238	2e-12	EUR
20	14599633	rs62202906	2e-54	EUR
20	37531707	rs183659670	1e-16	EUR
20	38869934	rs6028174	1e-13	EUR
21	28112495	rs7275579	6e-15	EUR
21	35239944	rs74848904	4e-14	EUR
22	37959718	rs139867	3e-15	EUR
X	9889033	rs184371255	7e-47	EUR
X	68838184	rs554433	2e-24	EUR
X	112902567	rs4829516	2e-14	EUR
1	91614502	rs1192419	8e-56	EUR
1	227199270	rs6671926	4e-14	EUR
8	87734618	rs9969524	2e-08	EUR
1	227393819	rs11811982	1e-14	EUR
3	100932085	rs9843102	2e-09	EUR
4	114560759	rs10021731	2e-08	EUR
11	31458802	rs61101201	2e-10	EUR
12	83584338	rs442376	3e-13	EUR
1	67585547	rs787541	4e-08	EUR
2	217601498	rs1367187	7e-09	EUR
3	11613877	rs2443724	2e-08	EUR
3	99442178	rs1997404	9e-09	EUR
14	60624683	rs34935520	3e-08	EUR
15	100659532	rs60779155	4e-08	EUR
6	39575309	rs9471130	3e-08	EUR
2	173189097	rs551947583	9e-10	EUR
14	64639141	rs11158547	2e-08	EUR
13	51326306	rs1028727	2e-08	EUR
10	116805990	rs1681743	7e-09	EUR
4	153910747	rs2045323	2e-17	EAS
6	45085322	rs66604011	1e-08	EAS
6	45262684	rs4714845	6e-09	EAS
6	45374314	rs12208924	4e-08	EAS
8	99066698	rs11988731	6e-11	EAS
17	71413188	rs2159042	2e-11	EAS
17	71423790	rs2024070	3e-11	EAS
17	72029668	rs2193054	6e-17	EAS
17	72044406	rs2058742	8e-14	EAS
8	99499670	rs3105176	1e-08	EAS
20	39364098	rs2206437	2e-09	EAS
17	71146487	rs9915190	2e-09	EAS
17	71433002	rs1859979	2e-10	EAS
5	178495197	rs118078182	3e-10	EAS
2	72126444	rs2041666	3e-08	EUR
3	195805919	rs78199530	9e-09	EUR
20	4085234	rs73072675	1e-08	EUR
9	97858720	rs113771540	4e-08	EUR
18	6096231	rs75179316	2e-08	EUR
1	18651878	rs4920524	2e-08	EUR
2	19079048	rs6725361	4e-09	EUR
21	44839969	rs235258	1e-08	EUR
21	45399677	rs2877050	1e-08	EUR
2	67447374	rs12470994	3e-08	EUR
3	149677994	rs9809940	4e-08	EUR
12	114982735	rs1863718	4e-14	EUR
3	88289440	rs9834265	4e-08	EUR
5	1901091	rs17537048	5e-10	EUR
4	4822424	rs6852205	8e-12	EUR
20	21676964	rs6047565	5e-11	EUR
7	42086272	rs2108166	6e-13	EUR
20	22304085	rs4813454	7e-10	EUR
7	101489057	rs35422294	1e-09	EUR
1	3344952	rs4648379	9e-09	EUR
2	198785554	rs7608145	5e-11	EUR
17	72030880	rs759495	8e-22	EUR
6	23585055	rs197969	2e-09	EUR
2	43395820	rs6710846	8e-09	EUR
7	122349668	rs798680	3e-12	EUR
5	45092831	rs62369904	3e-09	EUR
6	51018173	rs9381923	3e-10	EUR
1	53579507	rs12089978	3e-08	EUR
2	222203567	rs7559271	6e-26	EUR
12	65989958	rs34029815	2e-08	EUR
8	13378519	rs112623590	2e-08	EUR
6	44709401	rs9463011	4e-15	EUR
3	157789367	rs1979578	3e-09	EUR
5	87735594	rs116813256	4e-08	EUR
12	28341109	rs12369144	5e-11	EUR
7	67189710	rs3110832	3e-08	EUR
9	122359753	rs7043021	6e-09	EUR
12	84145947	rs6539817	8e-10	EUR
3	184617577	rs142433965	3e-13	EUR
3	99954990	rs77226851	8e-10	EUR
2	71605885	rs7586988	2e-09	EUR
20	9998380	rs13040404	3e-08	EUR
2	1719192	rs76453690	3e-08	EUR
8	115733765	rs71287295	4e-08	EUR
1	75812909	rs75605095	3e-08	EUR
X	29506276	rs12853009	3e-08	EUR
5	151957878	rs413317	2e-09	EUR
3	71175093	rs2321505	9e-10	EUR
13	109714439	rs1888247	1e-09	EUR
4	85687845	rs28897130	2e-08	EUR
17	71147523	rs2159036	1e-13	EUR
9	111973987	rs11318473	4e-08	EUR
1	60551640	rs12735698	3e-17	EUR
19	33800090	rs287104	1e-13	EUR
3	140712021	rs72977066	9e-09	EUR
14	68302482	rs61985136	3e-08	EUR
X	44491097	rs138440928	2e-08	EUR
4	59458978	rs192846269	4e-08	EAS
12	97150721	rs10860155	2e-08	EAS
6	125485363	rs35628154	4e-08	EAS
10	87516293	rs3915518	8e-09	EAS
10	91311397	rs7071917	4e-08	EAS
17	71129465	rs11654749	8e-09	EAS
17	71451644	rs6501488	3e-09	EAS
17	72029790	rs2193053	9e-09	EAS
12	114980994	rs1317715	1e-08	EAS
17	71428152	rs6501487	6e-09	EAS
17	72039014	rs7216609	1e-09	EAS
4	125211057	rs3934687	3e-08	EAS
4	54941870	rs8180176	2e-08	EAS
13	64817802	rs79516007	1e-08	EAS
2	219023597	rs79856413	2e-08	EAS
9	37680497	rs13284165	4e-08	EAS
12	97149774	rs4762366	3e-08	EAS
17	71142906	rs2058085	1e-08	EAS
17	71143131	rs58506674	1e-08	EAS
17	71143190	rs11654896	1e-08	EAS
17	71143211	rs11655964	1e-08	EAS
17	71143442	rs11655006	1e-08	EAS
17	71144792	rs7216323	1e-08	EAS
17	71144809	rs7221230	1e-08	EAS
17	71145570	rs9907587	1e-08	EAS
17	71146050	rs17178062	1e-08	EAS
17	71140048	rs11653076	1e-08	EAS
17	71132840	rs72866756	1e-08	EAS
17	71137166	rs4793531	1e-08	EAS
17	71137902	rs11656229	1e-08	EAS
17	71147523	rs2159036	1e-08	EAS
17	71148051	rs2041113	1e-08	EAS
17	71132931	rs28526842	1e-08	EAS
17	71133691	rs11653132	1e-08	EAS
17	71134397	rs11654295	1e-08	EAS
17	71456013	rs9915857	3e-09	EAS
17	71421871	rs2367415	4e-09	EAS
17	71458401	rs9911537	4e-09	EAS
17	71403929	rs11650040	4e-09	EAS
17	71413942	rs9891945	6e-09	EAS
17	71451565	rs8068343	6e-09	EAS
17	71402371	rs8073320	6e-09	EAS
17	71457235	rs7214630	6e-09	EAS
17	71457551	rs7210997	7e-09	EAS
17	71454917	rs4793348	7e-09	EAS
17	71159693	rs12150098	9e-09	EAS
17	71131534	rs11871327	9e-09	EAS
17	71138885	rs11656520	1e-08	EAS
17	71139216	rs9902159	1e-08	EAS
17	71139490	rs9900242	1e-08	EAS
17	71141167	rs11077549	1e-08	EAS
17	71141807	rs9908442	1e-08	EAS
17	71141841	rs4793334	1e-08	EAS
17	71142102	rs17178034	1e-08	EAS
17	71142114	rs17178041	1e-08	EAS
17	71142262	rs2058083	1e-08	EAS
17	71134563	rs4398141	1e-08	EAS
17	71134575	rs4471727	1e-08	EAS
17	71134695	rs4300694	1e-08	EAS
17	71135164	rs2367260	1e-08	EAS
17	71135553	rs28523317	1e-08	EAS
17	71142876	rs2058084	1e-08	EAS
17	72033307	rs11871949	3e-08	EAS
17	72032697	rs9807105	3e-08	EAS
17	72033997	rs3744316	4e-08	EAS
12	114980772	rs1317713	1e-08	EAS
12	114981065	rs56363935	1e-08	EAS
12	114981554	rs7957333	1e-08	EAS
12	114981691	rs7975876	1e-08	EAS
12	114981836	rs7973082	1e-08	EAS
12	114981908	rs7957733	1e-08	EAS
12	114982013	rs2098989	1e-08	EAS
12	114982050	rs2098990	1e-08	EAS
12	114982435	rs1863716	1e-08	EAS
12	114982603	rs148962955	1e-08	EAS
12	114982703	rs1863717	1e-08	EAS
12	114982735	rs1863718	1e-08	EAS
12	114980881	rs1317714	1e-08	EAS
12	114974938	rs10744843	1e-08	EAS
12	114977336	rs1896334	2e-08	EAS
12	114980205	rs1896341	2e-08	EAS
12	114976979	rs1896333	2e-08	EAS
12	114980264	rs1896342	2e-08	EAS
12	114975673	rs1946435	2e-08	EAS
12	114981265	rs2384503	2e-08	EAS
17	71427972	rs6501486	1e-08	EAS
17	71416433	rs977468	1e-08	EAS
17	71432363	rs2017682	2e-08	EAS
17	71416257	rs977469	2e-08	EAS
17	71415680	rs12948076	2e-08	EAS
17	71418124	rs1978211	2e-08	EAS
17	71445136	rs1990222	2e-08	EAS
17	71417420	rs12952923	2e-08	EAS
17	71412006	rs9904130	2e-08	EAS
17	71412394	rs7215193	2e-08	EAS
17	71429285	rs1859980	3e-08	EAS
17	71433557	rs2367418	3e-08	EAS
17	71418726	rs2190714	3e-08	EAS
17	71460629	rs7212359	3e-08	EAS
17	72037581	rs74252887	4e-08	EAS
4	125198542	rs12512915	3e-08	EAS
4	125198582	rs12501694	3e-08	EAS
4	125217310	rs12498948	3e-08	EAS
4	125219863	rs13128009	3e-08	EAS
4	125210511	rs4072955	3e-08	EAS
17	71404427	rs1598150218	3e-08	EAS
17	71172152	rs4793534	3e-08	EAS
17	71452252	rs8077867	4e-08	EAS
17	71174672	rs1909732682	4e-08	EAS
17	71172550	rs4793335	4e-08	EAS
17	71403165	rs917343	4e-08	EAS
17	71402448	rs8077946	4e-08	EAS
17	71178355	rs11868953	4e-08	EAS
17	71131934	rs1908536643	4e-08	EAS
17	71131938	rs375203060	4e-08	EAS
17	71131940	rs56242401	4e-08	EAS
17	71165004	rs2108535	4e-08	EAS
17	71165250	rs8182284	4e-08	EAS
17	72028946	rs35548382	9e-09	EAS
17	72029996	rs2193052	9e-09	EAS
17	72028417	rs2342301	1e-08	EAS
17	72025607	rs2216167	1e-08	EAS
17	72030880	rs759495	2e-08	EAS
17	72021631	rs1905403554	2e-08	EAS
17	72033667	rs9895127	2e-08	EAS
17	72032304	rs2241173	3e-08	EAS
17	72036414	rs8081315	7e-09	EAS
17	72037325	rs8081868	8e-09	EAS
17	72038048	rs9302943	8e-09	EAS
17	72038246	rs9898839	8e-09	EAS
17	72036826	rs8079939	8e-09	EAS
17	72038822	rs7215105	8e-09	EAS
17	72039035	rs7217200	8e-09	EAS
17	72039255	rs2058747	8e-09	EAS
17	72039299	rs2058745	8e-09	EAS
17	72035715	rs7219056	9e-09	EAS
17	72035843	rs7218051	9e-09	EAS
17	71162219	rs11870806	2e-08	EAS
17	71423098	rs7207877	2e-08	EAS
17	71423110	rs6501485	2e-08	EAS
17	71161850	rs55891624	2e-08	EAS
17	71152776	rs72866795	2e-08	EAS
17	71464974	rs6501489	2e-08	EAS
17	71424675	rs1859985	2e-08	EAS
17	71150981	rs72866787	2e-08	EAS
17	71424703	rs1859984	2e-08	EAS
17	71151450	rs11651123	2e-08	EAS
17	71151495	rs11657298	2e-08	EAS
17	71403132	rs917344	2e-08	EAS
17	71151381	rs11656242	2e-08	EAS
17	71459304	rs11077565	2e-08	EAS
17	71401511	rs1052452305	3e-08	EAS
17	71399303	rs917345	3e-08	EAS
17	71399614	rs3047338	3e-08	EAS
17	71451364	rs7210952	3e-08	EAS
17	71399242	rs2886962	3e-08	EAS
17	71439668	rs9302936	3e-08	EAS
17	71131833	rs55873433	1e-08	EAS
17	71135165	rs2367261	1e-08	EAS
17	71426710	rs2108547	1e-08	EAS
17	71144079	rs59181466	1e-08	EAS
17	71138413	rs28690329	1e-08	EAS
17	71138556	rs28579305	1e-08	EAS
17	71138576	rs11656479	1e-08	EAS
17	71144325	rs11657344	1e-08	EAS
17	71155831	rs1558119	1e-08	EAS
17	71156529	rs1567840341	1e-08	EAS
17	71156684	rs56206939	1e-08	EAS
17	71419940	rs1859986	1e-08	EAS
17	71160245	rs4316800	1e-08	EAS
17	71409843	rs4793341	1e-08	EAS
17	71457953	rs9910398	1e-08	EAS
17	71134917	rs7501691	1e-08	EAS
17	71161367	rs1974561	1e-08	EAS
17	71436468	rs8068413	1e-08	EAS
17	71159289	rs11077550	1e-08	EAS
17	71414707	rs6501484	2e-08	EAS
17	71153769	rs719615	2e-08	EAS
4	125220568	rs67840187	3e-08	EAS
4	125199979	rs71591596	4e-08	EAS
2	222203567	rs7559271	4e-11	AMR
4	153910747	rs2045323	3e-09	AMR
6	45361919	rs1852985	2e-08	AMR
7	42091791	rs17640804	5e-10	AMR
20	21651907	rs2424399	3e-08	EUR
14	20897642	rs8007643	3e-08	EUR
4	153907214	rs9995821	3e-22	AFR
3	127963189	chr3:127963189	2e-11	AFR
9	20300845	rs10122939	3e-10	AFR
3	54697347	rs56063440	1e-08	AFR
4	24163580	chr4:24163580	9e-09	AFR
20	22054559	rs16983329	2e-08	AFR
2	19078027	rs6715010	1e-14	EUR
18	43963972	rs2359442	3e-09	EUR
3	71182593	rs9310211	5e-22	EUR
6	44713520	rs227832	4e-37	EUR
2	45123522	rs35395759	4e-10	EUR
9	95511023	rs145965565	1e-14	EUR
17	72038048	rs9302943	1e-46	EUR
7	122347104	rs798682	9e-24	EUR
8	41229590	rs149814396	3e-08	EUR
7	81589002	rs7806852	2e-08	EUR
13	94856400	rs11842203	7e-11	EUR
1	19390302	rs4912082	3e-08	EUR
8	108587740	rs10089785	3e-08	EUR
1	18653380	rs742071	1e-15	EUR
3	9269531	rs4686337	2e-08	EUR
7	46637772	rs12535551	5e-11	EUR
15	83909612	rs2401176	9e-11	EUR
20	21800987	rs6047635	2e-12	EUR
10	101368575	rs11190970	7e-09	EUR
3	184615382	rs58022575	3e-26	EUR
4	1019594	rs74921869	4e-11	EUR
5	160082393	rs4582322	1e-08	EUR
10	62076329	rs9633535	4e-11	EUR
12	114982050	rs2098990	7e-25	EUR
17	71141807	rs9908442	3e-46	EUR
1	30819794	rs16834081	2e-09	EUR
1	60554827	rs4916071	2e-51	EUR
1	81243161	rs12070922	4e-09	EUR
2	42011482	rs10189338	2e-08	EUR
2	222165783	rs1370926	7e-62	EUR
6	51820430	rs6923760	1e-10	EUR
13	79914990	rs66516258	1e-09	EUR
14	53611084	rs12878658	5e-09	EUR
18	75195005	rs634687	3e-11	EUR
20	9990760	rs116792	5e-11	EUR
10	47297284	rs1902713	2e-08	EUR
13	109720688	rs1411551	4e-12	EUR
20	22305792	rs6113624	7e-17	EUR
4	108373433	rs7674010	4e-08	EUR
2	96355926	rs772154	1e-08	EUR
6	39559091	rs1520	2e-22	EUR
6	46338810	rs12055796	2e-08	EUR
7	42092350	rs62443772	5e-16	EUR
20	57223184	rs4811827	3e-09	EUR
10	95499803	rs1536446	4e-08	EUR
18	55177535	rs11665450	1e-10	EUR
3	99412911	rs2623325	7e-10	EUR
5	172764049	rs17658229	8e-09	EUR
6	625071	rs17756712	1e-09	EUR
9	22031006	rs7865618	5e-24	EUR
10	68238298	rs1900005	5e-31	EUR
10	94276549	rs7072574	1e-09	EUR
11	65569780	rs1346	5e-13	EUR
11	130410830	rs4936099	5e-09	EUR
12	47650228	rs11168187	3e-08	EUR
12	83529133	rs10862688	1e-11	EUR
14	60322458	rs4901977	2e-16	EUR
1	8435885	rs301801	2e-08	EUR
6	122068809	rs868153	1e-08	EUR
22	37779470	rs5756813	8e-09	EUR
7	51764045	rs17134499	4e-08	AMR
11	1853062	rs907613	4e-08	AMR
1	119036653	rs3790553	2e-09	AMR
2	108502395	rs142166760	4e-08	AMR
6	147080057	rs6570789	1e-08	AMR
8	120049640	rs4871827	7e-09	EUR
9	100245132	rs2787394	9e-09	EUR
11	17163076	rs2008905	7e-14	EUR
14	103940906	rs35337422	4e-08	EUR
1	203111021	rs72739513	9e-09	EUR
2	158238984	rs12998032	7e-10	EUR
4	184011782	rs66511946	2e-13	EUR
5	88551768	rs17421627	8e-27	EUR
6	83604082	rs13215351	1e-09	EUR
7	46591004	rs11762530	3e-28	EUR
7	50907742	rs35001871	1e-09	EUR
21	45907628	rs7277632	1e-10	EUR
10	118016882	rs60424173	2e-08	EAS
1	60531898	rs4916068	5e-10	EUR
1	197359911	rs2821116	3e-19	EUR
17	71114957	rs9674957	9e-54	EUR
19	33795046	rs3810361	4e-28	EUR
20	39489547	rs6016078	8e-26	EUR
1	3336217	rs10797388	2e-33	EUR
1	60617253	rs2989477	2e-24	EUR
1	68426406	rs3125890	3e-08	EUR
1	118484892	rs1146311	6e-10	EUR
1	197565476	rs66660353	4e-49	EUR
2	176247091	rs970797	4e-76	EUR
2	222162216	rs34460569	2e-37	EUR
2	222572141	rs3768976	3e-11	EUR
3	128121667	rs147411501	1e-31	EUR
4	127005360	rs56049331	1e-19	EUR
4	153907214	rs9995821	1e-107	EUR
6	45283077	rs4441951	7e-29	EUR
7	18698243	rs1178102	3e-34	EUR
9	91721676	rs10992062	3e-10	EUR
12	28288498	rs71039890	1e-15	EUR
12	85217232	rs12320670	4e-16	EUR
12	114981070	rs55674676	4e-18	EUR
13	109721863	rs12428305	5e-13	EUR
16	53701471	rs7404301	1e-10	EUR
1	60531299	rs4523542	3e-11	EUR
1	119126017	rs10923754	5e-11	EUR
1	197627375	rs144905143	9e-22	EUR
2	41910153	rs6749233	1e-12	EUR
2	111686067	rs6718022	2e-08	EUR
2	222167923	rs986430	2e-17	EUR
3	71181363	rs4677030	5e-11	EUR
3	128389139	rs1625296	1e-08	EUR
3	184612481	rs4072388	2e-11	EUR
6	44736655	rs227857	1e-08	EUR
7	96527536	rs4296976	5e-19	EUR
7	121173866	rs67991850	4e-08	EUR
9	108613340	rs2417868	1e-14	EUR
12	28476139	rs11049646	2e-11	EUR
12	85334170	rs17252053	3e-10	EUR
16	53713946	rs4389136	1e-08	EUR
17	72036826	rs8079939	4e-18	EUR
20	39450821	rs148705494	2e-08	EUR
1	118989585	rs1122347	3e-18	EUR
2	41944169	rs6750133	3e-10	EUR
2	198759178	rs2048968	2e-08	EUR
2	222167680	rs986429	2e-16	EUR
4	4776053	rs6823820	3e-09	EUR
4	153744295	rs112731226	1e-10	EUR
4	153903529	rs6535972	8e-19	EUR
6	44748859	rs34845566	1e-14	EUR
10	117503122	rs758570	2e-08	EUR
12	28570724	rs1581076	2e-08	EUR
17	72044167	rs2058744	9e-14	EUR
20	21961931	rs6106433	1e-10	EUR
2	67075734	rs13405122	1e-09	EUR
2	176725270	rs2885629	6e-09	EUR
4	168585554	rs17541635	1e-09	EUR
9	108614197	rs10655168	4e-10	EUR
1	118555304	rs71070745	2e-08	EUR
1	181137640	rs6695444	6e-11	EUR
1	219420068	rs2820454	3e-08	EUR
15	68471449	rs4777059	1e-08	EUR
17	55355213	rs55983128	2e-08	EUR
8	32314494	rs10503907	2e-08	EUR
22	49135976	rs11705307	3e-08	EUR
2	175581608	rs12616186	4e-09	EUR
2	118432725	rs6739488	1e-08	EUR
4	73378805	rs66600903	2e-08	EUR
8	77395373	rs1399605	3e-08	EUR
10	118121183	rs853586	4e-08	EUR
3	194548462	rs11706388	4e-08	EUR
19	35416613	rs35776741	2e-08	EUR
4	126014320	rs6852838	2e-09	EUR
15	71633368	rs7172587	6e-10	EUR
4	126901675	rs5861798	9e-12	EUR
6	32677176	rs116525712	9e-09	EUR
7	28462226	rs62449865	4e-08	EUR
9	20304875	rs17262780	3e-08	EUR
2	65768377	rs4233934	1e-10	EUR
11	44370081	rs1454072	2e-11	EUR
11	3144574	rs4400787	4e-08	EUR
8	2220814	rs148876392	3e-08	EUR
8	9955459	rs522483	3e-09	EUR
11	86930831	rs10792885	1e-08	EUR
7	18757567	rs212672	7e-10	EUR
1	22458713	rs55703910	4e-08	EUR
9	91900322	rs4275276	2e-08	EUR
19	6113626	rs8110142	6e-10	EUR
11	116636762	rs10892003	1e-08	EUR
15	38755978	rs73390139	8e-09	EUR
3	10533008	rs4455306	4e-08	EUR
10	82889670	rs72821829	8e-09	EUR
16	62797548	rs72804204	4e-08	EUR
1	197383839	rs2759656	2e-30	EUR
12	29236198	rs36040692	3e-08	EUR
4	174154138	rs60975547	1e-12	EUR
10	105523233	rs7915785	4e-08	EUR
4	140899060	rs3844179	4e-08	EUR
4	168596924	rs149224260	8e-10	EUR
7	96520921	rs62470051	1e-31	EUR
12	77814959	rs7302948	7e-10	EUR
7	76117908	rs3973178	3e-08	EUR
10	15495959	rs7094296	4e-08	EUR
3	54690533	rs17054293	2e-09	EUR
4	173535707	rs4695846	6e-09	EUR
2	140282235	rs2129481	2e-08	EUR
7	121216273	rs36009034	1e-10	EUR
1	119139747	rs3936018	1e-20	EUR
6	133206796	rs569833	2e-13	EUR
15	41112867	rs117993504	4e-08	EUR
9	108617050	rs1958943	2e-12	EUR
1	39125469	rs1021829	4e-08	EUR
2	144936354	rs11682379	8e-09	EUR
3	138196923	rs146463893	3e-08	EUR
9	116491193	rs1876475	7e-09	EUR
8	11590170	rs7823651	2e-08	EUR
8	87747618	rs13439375	4e-08	EUR
6	87079446	rs17449571	4e-08	EUR
8	119523654	rs147936453	4e-08	EUR
1	22983173	rs75125839	3e-08	EUR
1	236214755	rs2141128	2e-08	EUR
6	129887340	rs12191569	4e-10	EUR
20	797400	rs62190519	2e-09	EUR
9	133604200	rs3025336	2e-08	EUR
2	176814644	rs1513881	3e-08	EUR
8	59248673	rs7006620	5e-09	EUR
6	135950439	rs2018447	2e-09	EUR
2	130918463	rs11294357	5e-09	EUR
10	117516850	rs242983	9e-09	EUR
1	177517247	rs1321774	4e-08	EUR
9	16524832	rs10962473	4e-08	EUR
10	75449387	rs7910087	3e-08	EUR
2	42806570	chr2:42806570	3e-08	EUR
16	54450652	rs4784387	4e-08	EUR
21	26995480	rs2830606	3e-08	EUR
5	10817208	rs76573193	1e-08	EUR
1	38136852	esv2656640	4e-08	EUR
7	33127189	rs1919786	3e-08	EUR
6	2448889	rs761096	2e-09	EUR
20	39333779	rs6129266	1e-11	EUR
6	84830727	rs4329085	2e-08	EUR
13	94992502	rs9561745	1e-08	EUR
12	65462371	rs60493340	2e-08	EUR
10	112611890	rs1961513	4e-08	EUR
11	122034348	rs12798437	3e-09	EUR
5	128772490	rs10078631	6e-10	EUR
11	7075272	rs12419463	4e-08	EUR
1	33501153	rs16835519	9e-09	EUR
8	116453920	rs4876648	3e-08	EUR
8	108507494	rs61235542	4e-11	EUR
16	65263901	rs68179987	3e-09	EUR
17	41367531	rs111628830	2e-08	EUR
8	99579697	rs61304858	1e-09	EUR
2	230314161	rs730010	3e-08	EUR
6	49234936	rs116374860	4e-08	EUR
6	156487902	rs2819066	4e-08	EUR
14	98594616	rs143728472	1e-09	EUR
2	185312382	rs1424534	3e-08	EUR
19	38046725	rs145768040	3e-08	EUR
5	93279018	rs77928091	5e-09	EUR
1	111841365	rs510749	3e-08	EUR
11	16986418	rs79506407	3e-08	EUR
15	36285982	rs12591671	1e-09	EUR
21	43828233	rs13046671	4e-08	EUR
5	44580091	rs4866909	4e-13	EUR
5	133613393	rs256240	5e-09	EUR
7	104663583	rs113832531	7e-09	EUR
2	143744470	rs12616872	3e-08	EUR
2	32991559	rs219154	4e-08	EUR
8	142036678	rs12114519	2e-08	EUR
6	138440563	rs73776960	4e-08	EUR
3	128387424	rs2977562	3e-17	EUR
12	85292710	rs11116771	7e-12	EUR
16	86456200	rs8057211	2e-08	EUR
17	79268119	rs898524	2e-08	EUR
20	3233935	rs3803956	8e-09	EUR
3	38102906	rs3792523	2e-08	EUR
17	65559491	rs8080680	4e-08	EUR
6	126816463	rs114624515	1e-11	EUR
1	170743349	rs2421492	8e-10	EUR
8	8392034	rs60051582	3e-09	EUR
3	86893473	rs9882146	4e-08	EUR
2	119550218	rs13007696	3e-08	EUR
17	2125634	rs2760750	9e-09	EUR
3	89422551	rs73137393	4e-08	EUR
17	7549660	rs9899183	4e-09	EUR
X	124287451	rs12556618	2e-08	EUR
20	22060939	rs927833	2e-08	AMR
1	67693583	rs56399962	2e-08	EUR
1	118923751	rs1766793	2e-11	EUR
2	41971077	rs4952552	3e-12	EUR
2	222207300	rs2855266	6e-13	EUR
3	184746921	rs12497589	2e-08	EUR
4	93943426	rs2578135	2e-08	EUR
5	68470068	rs57106444	2e-08	EUR
6	6392831	rs2326766	2e-09	EUR
6	51123450	rs149228310	9e-09	EUR
6	51838214	rs788506	9e-09	EUR
7	42022387	rs846274	4e-08	EUR
7	122345487	rs798685	3e-08	EUR
9	91718621	rs56009112	7e-09	EUR
9	93658108	rs3763605	4e-08	EUR
15	57423850	rs1614202	3e-08	EUR
15	71583671	rs12591454	2e-08	EUR
17	1293232	rs113689916	5e-09	EUR
17	71146487	rs9915190	1e-12	EUR
17	72040417	rs759493	1e-08	EUR
19	33803996	rs4805059	9e-09	EUR
20	39444932	rs4812393	2e-09	EUR
20	46811367	rs3091552	2e-08	EUR
1	119219552	rs72691108	6e-14	EUR
2	222174333	rs10176525	4e-14	EUR
6	133294509	rs5880172	6e-12	EUR
7	96495663	rs10238953	1e-22	EUR
10	117521732	rs242980	2e-11	AFR
12	65927093	rs10878346	6e-12	AFR
9	84321529	rs188502472	2e-09	AFR
10	1582881	chr10:1582881	3e-09	AFR
13	37907155	rs9603276	2e-09	AFR
7	103261242	rs114777090	8e-09	AFR
3	188721083	rs112643361	2e-08	AFR
5	90668481	rs11959408	1e-08	AFR
2	111867433	rs7597495	6e-10	EUR
7	121140429	rs884373	7e-17	EUR
6	133250134	rs519332	6e-45	EUR
X	5660819	rs6529847	4e-08	EUR
2	43312986	rs7590268	1e-08	EUR
3	94490747	rs34199564	2e-08	EUR
4	119407511	rs7655723	8e-09	EUR
15	36260402	rs34961041	9e-14	EUR
8	121243881	rs2581548	9e-11	EUR
9	91723646	rs2230578	6e-09	EUR
10	74598330	rs138458666	7e-09	EUR
9	4292083	rs10758593	6e-14	EUR
3	184658160	rs56081252	5e-11	EUR
6	2386679	rs4959652	2e-12	EUR
17	56227356	rs7218433	1e-21	EUR
12	83805950	rs58687115	5e-11	EUR
2	118288943	rs11692600	2e-12	EUR
1	2859388	rs76244841	1e-08	EUR
1	56139313	rs199971562	1e-11	EUR
2	55885305	rs1367228	6e-09	EUR
11	44356460	rs10838269	9e-15	EUR
22	45329719	rs736702	2e-08	EUR
20	21804435	rs6047637	5e-20	EUR
1	119333107	rs17023457	3e-15	EUR
8	115612652	rs2245221	2e-08	EUR
2	67689743	rs11675008	3e-08	EUR
1	118608345	rs7513680	7e-13	EUR
17	2124350	rs2760734	2e-09	EUR
4	174126356	rs3054104	3e-21	EUR
14	58994299	rs10047930	2e-08	EUR
14	99055055	rs1257585	7e-11	EUR
9	126634735	rs10448285	1e-10	EUR
7	137980025	rs6948022	6e-09	EUR
8	77676418	rs1588405	1e-08	EUR
6	32666596	rs9274522	2e-08	EUR
12	84001649	rs4385969	2e-11	EUR
13	106169231	rs9558696	1e-09	EUR
15	71463306	rs34430707	7e-12	EUR
20	39453609	rs877313	1e-29	EUR
X	115430707	rs11167418	4e-08	EUR
3	157765127	rs792736	1e-16	EUR
7	134939605	rs4732070	9e-09	EUR
8	8421952	rs2976940	9e-09	EUR
9	93684163	rs12553508	6e-09	EUR
17	69730936	rs34439270	8e-09	EUR
5	128772214	rs13182341	4e-15	EUR
2	19573659	rs1427539	2e-09	EUR
2	144900736	rs148912137	3e-12	EUR
9	108608843	rs1999464	2e-34	EUR
11	16203332	rs34121257	1e-08	EUR
12	58920931	rs7970054	7e-11	EUR
14	98406737	rs1542448	1e-13	EUR
2	18540396	rs7558413	1e-10	EUR
3	99776578	rs793487	2e-08	EUR
6	55855069	rs4715567	2e-08	EUR
8	99497129	rs60373317	2e-09	EUR
11	44315388	rs7121535	5e-09	EUR
12	28126840	rs11049359	4e-19	EUR
12	85182714	rs11609649	7e-29	EUR
13	94997801	rs9524742	3e-15	EUR
14	37043941	rs59081965	7e-09	EUR
14	98552351	rs76810699	3e-09	EUR
X	69797379	rs2520378	4e-10	EUR
1	3337805	rs1572037	3e-22	EUR
2	222678914	rs7579011	7e-14	EUR
3	86713952	rs3072056	4e-11	EUR
4	127007438	rs62324070	3e-29	EUR
5	171763822	rs17073930	4e-08	EUR
8	9047352	rs12114954	1e-11	EUR
8	115701568	rs11337200	7e-13	EUR
1	221024367	rs12039502	2e-10	EUR
12	77822236	rs10160931	9e-14	EUR
15	68335825	rs2306022	6e-09	EUR
2	118683354	rs332108	6e-12	EUR
13	100321844	rs2390383	2e-08	EUR
2	66529844	rs3891585	4e-10	EUR
3	24723914	rs73048344	3e-08	EUR
4	110922515	rs514892	2e-09	EUR
2	19303254	rs79037251	9e-11	EUR
2	176500891	rs10178696	3e-11	EUR
15	71568638	rs112087864	7e-11	EUR
4	4536189	rs3910659	4e-09	EUR
2	60406328	rs13035645	2e-08	EUR
7	7213889	rs2108791	3e-08	EUR
12	65927564	rs11175967	2e-15	EUR
17	61192194	rs9893705	8e-12	EUR
1	170618199	rs577676	1e-08	EUR
6	126782640	rs9388518	4e-21	EUR
15	32710663	rs148375239	5e-10	EUR
9	1128641	rs7859005	3e-10	EUR
2	65749771	rs6546175	5e-12	EUR
6	135953232	rs34729823	9e-21	EUR
20	6430913	rs6139982	4e-09	EUR
1	75169310	rs79297754	1e-09	EUR
2	71600255	rs17655927	3e-09	EUR
7	84667495	rs7807002	3e-10	EUR
8	48532698	rs56252175	2e-09	EUR
3	134167081	rs6795164	1e-09	EUR
8	26595589	rs5029306	5e-10	EUR
8	51672178	rs116867275	2e-08	EUR
20	32792503	rs1474738	3e-10	EUR
4	168582029	rs4342159	4e-10	EUR
6	23557094	rs7755467	1e-09	EUR
8	120968272	rs7843236	1e-09	EUR
10	117979473	rs34988394	5e-14	EUR
8	98232748	rs139016242	3e-10	EUR
X	137873245	rs4829906	1e-13	EUR
2	45045902	rs921120	1e-08	AMR
2	222174333	rs10176525	1e-11	AMR
8	99614274	rs75976055	4e-11	AMR
9	16929844	rs10810682	8e-09	AMR
13	109711188	rs12427884	4e-10	AMR
1	3336678	rs36192537	9e-09	AMR
17	71133691	rs11653132	4e-12	AMR
3	118937668	rs7633584	2e-08	AMR
4	153907214	rs9995821	2e-12	AMR
15	48134287	rs1426654	2e-08	AMR
1	18663724	rs12410669	4e-09	AMR
7	18701744	rs1178103	3e-08	AMR
8	101737776	chr8:101737776	1e-08	AMR
4	153898369	rs35148853	8e-09	EUR
16	53584591	rs4783815	7e-09	EUR
4	126939204	rs17274880	2e-08	EUR
20	22054559	rs16983329	2e-09	EUR
2	222194940	rs79732694	1e-13	EUR
2	222524618	rs1966690	2e-08	EUR
1	68441844	rs77142479	8e-09	EUR
10	69186336	rs201719697	3e-08	EUR
16	51531029	rs16949899	3e-08	EUR
8	4231900	rs1700048	4e-08	EUR
2	222168677	rs11895863	2e-14	EUR
13	51150528	rs7325564	1e-08	EUR
16	53612761	rs55662133	4e-08	EUR
4	127027041	rs12504954	3e-10	EUR
1	10673022	rs143353512	6e-09	EUR
17	71116092	rs8077906	3e-11	EUR
12	114982435	rs1863716	1e-10	EUR
17	71765228	rs35473710	4e-08	EUR
1	16201978	rs200243292	1e-08	EUR
2	222163863	rs34032897	2e-17	EUR
6	39596087	rs7738892	1e-08	EUR
17	71137166	rs4793531	4e-10	EUR
2	77881791	rs10202675	4e-08	EUR
6	18837013	rs2225718	3e-08	EUR
3	100205158	rs113663609	3e-08	EUR
1	118481017	rs1229119	2e-08	EUR
2	175668705	rs2884836	3e-08	EUR
8	59282449	rs6989377	4e-08	AMR
8	128847678	rs13277797	2e-08	AMR
6	135976199	rs4896190	7e-10	AMR
2	147608476	rs11680214	9e-09	AMR
7	121150233	rs6950680	4e-08	AMR
2	104095684	rs12472263	2e-08	AMR
20	39524198	rs1884371	9e-10	AMR

## Sheet: 4. Peaks Mouse-Human
scATAC-seq peaks liftOver from mouse (mm10) to human (GRCh38)
chr	start	end	cluster
chr1	3164834	3165335	C5
chr1	3469607	3470108	C6
chr1	3470132	3470633	C6
chr1	3536521	3537022	C6
chr1	3715917	3716418	C6
chr1	3719125	3719626	C6
chr1	3740812	3741313	C3
chr1	3741763	3742264	C6
chr1	3742468	3742969	C4
chr1	3968604	3969105	C6
chr1	3983778	3984279	C5
chr1	4168245	4168746	C5
chr1	4523909	4524410	C6
chr1	4551216	4551717	C6
chr1	4562150	4562651	C1
chr1	4562756	4563257	C1
chr1	4563363	4563864	C1
chr1	4566358	4566859	C6
chr1	4567494	4567995	C1
chr1	4641821	4642322	C2
chr1	4836801	4837302	C5
chr1	4855705	4856206	C1
chr1	4877713	4878214	C1
chr1	4899543	4900044	C3
chr1	4913836	4914337	C3
chr1	4917203	4917704	C2
chr1	4927703	4928204	C3
chr1	4928337	4928838	C1
chr1	4980804	4981305	C5
chr1	5039910	5040411	C6
chr1	5040791	5041292	C6
chr1	5088070	5088571	C3
chr1	5088771	5089272	C2
chr1	5089409	5089910	C6
chr1	5090014	5090515	C1
chr1	5092869	5093370	C5
chr1	5153341	5153842	C2
chr1	5180568	5181069	C4
chr1	5240603	5241104	C5
chr1	5298050	5298551	C6
chr1	5330649	5331150	C5
chr1	5331445	5331946	C5
chr1	5658379	5658880	C3
chr1	5659066	5659567	C4
chr1	5985462	5985963	C5
chr1	5986766	5987267	C1
chr1	5987404	5987905	C4
chr1	6164654	6165155	C1
chr1	6205270	6205771	C4
chr1	6284611	6285112	C5
chr1	6285268	6285769	C1
chr1	6352609	6353110	C6
chr1	6429309	6429810	C6
chr1	6452869	6453370	C3
chr1	6511494	6511995	C3
chr1	6545234	6545735	C6
chr1	6804957	6805458	C5
chr1	6937050	6937551	C5
chr1	7158240	7158741	C2
chr1	7158805	7159306	C3
chr1	7159480	7159981	C1
chr1	7172895	7173396	C4
chr1	7223618	7224119	C2
chr1	7276755	7277256	C3
chr1	7382625	7383126	C6
chr1	7467394	7467895	C6
chr1	7467973	7468474	C2
chr1	7468922	7469423	C1
chr1	7569216	7569717	C6
chr1	7613647	7614148	C3
chr1	7741885	7742386	C5
chr1	7847344	7847845	C4
chr1	8193226	8193727	C1
chr1	8566522	8567023	C6
chr1	8814937	8815438	C5
chr1	8947704	8948205	C6
chr1	8985611	8986112	C6
chr1	9368568	9369069	C3
chr1	9369264	9369765	C2
chr1	9369844	9370345	C1
chr1	9519143	9519644	C4
chr1	9605933	9606434	C4
chr1	9611402	9611903	C4
chr1	9615274	9615775	C3
chr1	9616124	9616625	C1
chr1	9618010	9618511	C3
chr1	9634664	9635165	C3
chr1	9643383	9643884	C6
chr1	9648572	9649073	C3
chr1	9654023	9654524	C6
chr1	9691552	9692053	C6
chr1	9709134	9709635	C5
chr1	9713178	9713679	C6
chr1	9719456	9719957	C6
chr1	9722749	9723250	C6
chr1	9729107	9729608	C6
chr1	9769658	9770159	C6
chr1	9770321	9770822	C2
chr1	9771043	9771544	C1
chr1	9817909	9818410	C4
chr1	9818452	9818953	C3
chr1	9826194	9826695	C5
chr1	9839041	9839542	C1
chr1	9842901	9843402	C1
chr1	9868165	9868666	C1
chr1	9868670	9869171	C5
chr1	9869208	9869709	C4
chr1	9870069	9870570	C4
chr1	9870771	9871272	C4
chr1	9871275	9871776	C4
chr1	9918283	9918784	C5
chr1	9918811	9919312	C5
chr1	9978595	9979096	C2
chr1	10012861	10013362	C4
chr1	10014127	10014628	C3
chr1	10037507	10038008	C5
chr1	10038225	10038726	C1
chr1	10058719	10059220	C3
chr1	10060158	10060659	C5
chr1	10073866	10074367	C1
chr1	10074404	10074905	C1
chr1	10079136	10079637	C6
chr1	10107900	10108401	C5
chr1	10108411	10108912	C3
chr1	10109091	10109592	C4
chr1	10109693	10110194	C3
chr1	10159704	10160205	C1
chr1	10299128	10299629	C3
chr1	10302269	10302770	C3
chr1	10303074	10303575	C1
chr1	10355698	10356199	C5
chr1	10400605	10401106	C5
chr1	10474079	10474580	C6
chr1	10547030	10547531	C6
chr1	10707357	10707858	C4
chr1	10829715	10830216	C5
chr1	11063268	11063769	C1
chr1	11063879	11064380	C1
chr1	11095238	11095739	C1
chr1	11135323	11135824	C4
chr1	11232056	11232557	C5
chr1	11320793	11321294	C3
chr1	11348036	11348537	C6
chr1	11385281	11385782	C5
chr1	11399601	11400102	C1
chr1	11400415	11400916	C1
chr1	11418430	11418931	C2
chr1	11425539	11426040	C1
chr1	11471381	11471882	C5
chr1	11483681	11484182	C2
chr1	11484184	11484685	C3
chr1	11484699	11485200	C1
chr1	11635475	11635976	C6
chr1	11636357	11636858	C3
chr1	11658156	11658657	C1
chr1	11664660	11665161	C6
chr1	11665368	11665869	C6
chr1	11728404	11728905	C1
chr1	11833362	11833863	C4
chr1	11943051	11943552	C2
chr1	11943557	11944058	C2
chr1	11952034	11952535	C4
chr1	12053401	12053902	C6
chr1	12066730	12067231	C1
chr1	12070673	12071174	C6
chr1	12078970	12079471	C5
chr1	12122250	12122751	C1
chr1	12125035	12125536	C5
chr1	12125989	12126490	C5
chr1	12135208	12135709	C6
chr1	12185249	12185750	C5
chr1	12210392	12210893	C5
chr1	12308977	12309478	C5
chr1	12355691	12356192	C1
chr1	12468622	12469123	C1
chr1	12506335	12506836	C1
chr1	12549213	12549714	C3
chr1	12580293	12580794	C2
chr1	12581514	12582015	C5
chr1	12642155	12642656	C5
chr1	12642905	12643406	C6
chr1	12647550	12648051	C2
chr1	12685455	12685956	C1
chr1	12741018	12741519	C5
chr1	12759686	12760187	C6
chr1	12760682	12761183	C4
chr1	12762393	12762894	C6
chr1	12762935	12763436	C5
chr1	12768133	12768634	C6
chr1	12781355	12781856	C5
chr1	12783570	12784071	C4
chr1	12784824	12785325	C3
chr1	12785554	12786055	C3
chr1	12788214	12788715	C1
chr1	12799609	12800110	C5
chr1	12803091	12803592	C5
chr1	12814884	12815385	C6
chr1	12818738	12819239	C3
chr1	12845745	12846246	C2
chr1	12846301	12846802	C2
chr1	12847071	12847572	C2
chr1	12852178	12852679	C1
chr1	12861049	12861550	C1
chr1	12865212	12865713	C5
chr1	12881604	12882105	C6
chr1	12882545	12883046	C1
chr1	12884590	12885091	C1
chr1	12885118	12885619	C1
chr1	12906180	12906681	C3
chr1	12906907	12907408	C1
chr1	12920960	12921461	C5
chr1	12935468	12935969	C3
chr1	12945626	12946127	C6
chr1	12999960	13000461	C5
chr1	13060292	13060793	C1
chr1	13061094	13061595	C6
chr1	13062205	13062706	C5
chr1	13062712	13063213	C5
chr1	13075098	13075599	C3
chr1	13080883	13081384	C4
chr1	13120329	13120830	C3
chr1	13127872	13128373	C6
chr1	13165705	13166206	C4
chr1	13173478	13173979	C1
chr1	13174189	13174690	C5
chr1	13194737	13195238	C5
chr1	13195567	13196068	C5
chr1	13196474	13196975	C2
chr1	13197230	13197731	C6
chr1	13198446	13198947	C5
chr1	13253221	13253722	C6
chr1	13267194	13267695	C1
chr1	13310498	13310999	C5
chr1	13323511	13324012	C4
chr1	13348338	13348839	C5
chr1	13361386	13361887	C5
chr1	13362338	13362839	C5
chr1	13366532	13367033	C5
chr1	13367310	13367811	C5
chr1	13369679	13370180	C5
chr1	13370795	13371296	C5
chr1	13374155	13374656	C5
chr1	13378980	13379481	C5
chr1	13384225	13384726	C6
chr1	13384792	13385293	C6
chr1	13430813	13431314	C6
chr1	13439345	13439846	C2
chr1	13441442	13441943	C1
chr1	13442538	13443039	C3
chr1	13443077	13443578	C5
chr1	13444124	13444625	C5
chr1	13444757	13445258	C4
chr1	13496581	13497082	C1
chr1	13497990	13498491	C5
chr1	13509183	13509684	C4
chr1	13538385	13538886	C5
chr1	13557919	13558420	C4
chr1	13564338	13564839	C3
chr1	13564908	13565409	C6
chr1	13566570	13567071	C5
chr1	13570635	13571136	C6
chr1	13595411	13595912	C5
chr1	13601687	13602188	C4
chr1	13659160	13659661	C4
chr1	13659797	13660298	C4
chr1	13660306	13660807	C1
chr1	13692193	13692694	C5
chr1	13719752	13720253	C6
chr1	13727886	13728387	C6
chr1	13729924	13730425	C3
chr1	13730547	13731048	C2
chr1	13776489	13776990	C1
chr1	13841121	13841622	C1
chr1	13854979	13855480	C1
chr1	13859423	13859924	C1
chr1	13916791	13917292	C3
chr1	13917342	13917843	C3
chr1	13929890	13930391	C6
chr1	13931208	13931709	C6
chr1	13933420	13933921	C6
chr1	13969464	13969965	C6
chr1	14063130	14063631	C5
chr1	14072176	14072677	C6
chr1	14072769	14073270	C5
chr1	14079875	14080376	C6
chr1	14167873	14168374	C6
chr1	14168430	14168931	C6
chr1	14169137	14169638	C3
chr1	14251779	14252280	C6
chr1	14255416	14255917	C1
chr1	14256036	14256537	C3
chr1	14272479	14272980	C6
chr1	14278254	14278755	C1
chr1	14290190	14290691	C6
chr1	14294768	14295269	C6
chr1	14295545	14296046	C6
chr1	14296178	14296679	C6
chr1	14314975	14315476	C6
chr1	14358523	14359024	C6
chr1	14363968	14364469	C2
chr1	14372766	14373267	C6
chr1	14373592	14374093	C5
chr1	14374673	14375174	C5
chr1	14375254	14375755	C5
chr1	14376621	14377122	C1
chr1	14377305	14377806	C2
chr1	14378682	14379183	C1
chr1	14379873	14380374	C1
chr1	14380569	14381070	C6
chr1	14385366	14385867	C6
chr1	14426875	14427376	C1
chr1	14427754	14428255	C3
chr1	14483954	14484455	C6
chr1	14490543	14491044	C6
chr1	14527146	14527647	C2
chr1	14532606	14533107	C5
chr1	14534382	14534883	C5
chr1	14534913	14535414	C5
chr1	14555907	14556408	C2
chr1	14558057	14558558	C5
chr1	14573383	14573884	C2
chr1	14574568	14575069	C1
chr1	14575073	14575574	C5
chr1	14575902	14576403	C1
chr1	14576678	14577179	C1
chr1	14577372	14577873	C4
chr1	14582792	14583293	C1
chr1	14583691	14584192	C1
chr1	14624330	14624831	C6
chr1	14636010	14636511	C6
chr1	14640313	14640814	C2
chr1	14645203	14645704	C1
chr1	14649995	14650496	C4
chr1	14690717	14691218	C2
chr1	14706050	14706551	C2
chr1	14751036	14751537	C6
chr1	14771584	14772085	C5
chr1	14778442	14778943	C3
chr1	14786579	14787080	C3
chr1	14810167	14810668	C1
chr1	14825444	14825945	C4
chr1	14826121	14826622	C2
chr1	14845338	14845839	C5
chr1	14885815	14886316	C1
chr1	14988833	14989334	C1
chr1	14990577	14991078	C5
chr1	15104243	15104744	C2
chr1	15212667	15213168	C2
chr1	15310376	15310877	C3
chr1	15356830	15357331	C3
chr1	15357418	15357919	C3
chr1	15428304	15428805	C1
chr1	15541764	15542265	C3
chr1	15692065	15692566	C1
chr1	15861795	15862296	C5
chr1	15875565	15876066	C2
chr1	15876271	15876772	C2
chr1	15885140	15885641	C5
chr1	15962623	15963124	C1
chr1	15996119	15996620	C5
chr1	15996874	15997375	C3
chr1	16006539	16007040	C5
chr1	16044872	16045373	C1
chr1	16063732	16064233	C3
chr1	16066513	16067014	C5
chr1	16094022	16094523	C4
chr1	16122271	16122772	C6
chr1	16139879	16140380	C6
chr1	16163154	16163655	C1
chr1	16163705	16164206	C1
chr1	16164536	16165037	C1
chr1	16174162	16174663	C5
chr1	16174713	16175214	C3
chr1	16175310	16175811	C3
chr1	16175830	16176331	C5
chr1	16185468	16185969	C5
chr1	16242614	16243115	C3
chr1	16264968	16265469	C4
chr1	16272317	16272818	C6
chr1	16282612	16283113	C3
chr1	16283133	16283634	C3
chr1	16286806	16287307	C1
chr1	16297731	16298232	C2
chr1	16298362	16298863	C1
chr1	16299743	16300244	C1
chr1	16301859	16302360	C5
chr1	16310441	16310942	C1
chr1	16317892	16318393	C3
chr1	16318789	16319290	C2
chr1	16319301	16319802	C1
chr1	16319854	16320355	C3
chr1	16323805	16324306	C5
chr1	16338424	16338925	C2
chr1	16363545	16364046	C5
chr1	16366049	16366550	C6
chr1	16468174	16468675	C1
chr1	16555994	16556495	C6
chr1	16588570	16589071	C5
chr1	16589211	16589712	C6
chr1	16589800	16590301	C1
chr1	16603258	16603759	C6
chr1	16676925	16677426	C2
chr1	16688228	16688729	C5
chr1	16688809	16689310	C3
chr1	16689332	16689833	C3
chr1	16727006	16727507	C3
chr1	16734175	16734676	C5
chr1	16735172	16735673	C3
chr1	16735822	16736323	C6
chr1	16758121	16758622	C3
chr1	16758703	16759204	C1
chr1	16868509	16869010	C1
chr1	16894925	16895426	C6
chr1	17053587	17054088	C3
chr1	17104756	17105257	C1
chr1	17112267	17112768	C6
chr1	17166788	17167289	C1
chr1	17167897	17168398	C5
chr1	17170299	17170800	C6
chr1	17193566	17194067	C1
chr1	17215603	17216104	C1
chr1	17224130	17224631	C1
chr1	17409522	17410023	C4
chr1	17486999	17487500	C6
chr1	17520911	17521412	C3
chr1	17564104	17564605	C3
chr1	17576865	17577366	C5
chr1	17797278	17797779	C3
chr1	18050769	18051270	C1
chr1	18127181	18127682	C6
chr1	18127795	18128296	C1
chr1	18128489	18128990	C4
chr1	18200125	18200626	C4
chr1	18293623	18294124	C5
chr1	18357544	18358045	C6
chr1	18409030	18409531	C2
chr1	18448895	18449396	C5
chr1	18485964	18486465	C5
chr1	18486505	18487006	C5
chr1	18709757	18710258	C3
chr1	18825143	18825644	C5
chr1	19031607	19032108	C4
chr1	19158298	19158799	C3
chr1	19167045	19167546	C4
chr1	19171482	19171983	C4
chr1	19174226	19174727	C1
chr1	19174768	19175269	C5
chr1	19179840	19180341	C2
chr1	19249191	19249692	C1
chr1	19275851	19276352	C4
chr1	19276383	19276884	C1
chr1	19277768	19278269	C4
chr1	19278308	19278809	C3
chr1	19279123	19279624	C3
chr1	19279884	19280385	C3
chr1	19280401	19280902	C1
chr1	19281057	19281558	C3
chr1	19281809	19282310	C1
chr1	19282647	19283148	C1
chr1	19283156	19283657	C3
chr1	19283985	19284486	C3
chr1	19286731	19287232	C3
chr1	19288285	19288786	C2
chr1	19290933	19291434	C1
chr1	19293688	19294189	C1
chr1	19301527	19302028	C3
chr1	19302597	19303098	C1
chr1	19303431	19303932	C1
chr1	19304138	19304639	C3
chr1	19304922	19305423	C3
chr1	19306789	19307290	C1
chr1	19310390	19310891	C1
chr1	19310952	19311453	C4
chr1	19311517	19312018	C1
chr1	19361659	19362160	C1
chr1	19407450	19407951	C2
chr1	19529270	19529771	C5
chr1	19543430	19543931	C4
chr1	19547230	19547731	C4
chr1	19577854	19578355	C4
chr1	19632359	19632860	C4
chr1	19636141	19636642	C3
chr1	19650548	19651049	C4
chr1	19653799	19654300	C4
chr1	19682059	19682560	C6
chr1	19690556	19691057	C1
chr1	19742990	19743491	C4
chr1	19743716	19744217	C1
chr1	19744607	19745108	C1
chr1	19750886	19751387	C4
chr1	19751483	19751984	C4
chr1	19769747	19770248	C4
chr1	19803028	19803529	C5
chr1	19828237	19828738	C6
chr1	19837843	19838344	C5
chr1	19838581	19839082	C6
chr1	19878424	19878925	C4
chr1	19896629	19897130	C4
chr1	19951122	19951623	C4
chr1	19951660	19952161	C4
chr1	19960865	19961366	C4
chr1	19970135	19970636	C3
chr1	19971174	19971675	C6
chr1	19982710	19983211	C6
chr1	20021428	20021929	C3
chr1	20021948	20022449	C5
chr1	20038797	20039298	C4
chr1	20043519	20044020	C6
chr1	20044101	20044602	C4
chr1	20047010	20047511	C3
chr1	20202140	20202641	C1
chr1	20205247	20205748	C3
chr1	20206457	20206958	C3
chr1	20249925	20250426	C6
chr1	20250474	20250975	C6
chr1	20260600	20261101	C5
chr1	20286750	20287251	C1
chr1	20294609	20295110	C1
chr1	20339023	20339524	C2
chr1	20373155	20373656	C4
chr1	20426398	20426899	C6
chr1	20498625	20499126	C3
chr1	20499510	20500011	C6
chr1	20520248	20520749	C1
chr1	20530385	20530886	C3
chr1	20547970	20548471	C1
chr1	20675830	20676331	C2
chr1	20683149	20683650	C2
chr1	20804964	20805465	C2
chr1	20871889	20872390	C6
chr1	20890372	20890873	C3
chr1	20918634	20919135	C1
chr1	20938132	20938633	C6
chr1	20941130	20941631	C5
chr1	20955974	20956475	C6
chr1	20960511	20961012	C3
chr1	20961066	20961567	C1
chr1	20982584	20983085	C5
chr1	20993297	20993798	C2
chr1	21003618	21004119	C5
chr1	21009192	21009693	C1
chr1	21010499	21011000	C1
chr1	21021608	21022109	C2
chr1	21066756	21067257	C5
chr1	21103864	21104365	C3
chr1	21111216	21111717	C2
chr1	21140859	21141360	C3
chr1	21144301	21144802	C2
chr1	21146021	21146522	C5
chr1	21146569	21147070	C1
chr1	21147341	21147842	C2
chr1	21149303	21149804	C1
chr1	21152500	21153001	C6
chr1	21231955	21232456	C1
chr1	21236383	21236884	C1
chr1	21236938	21237439	C4
chr1	21288559	21289060	C3
chr1	21305421	21305922	C5
chr1	21341599	21342100	C3
chr1	21342325	21342826	C5
chr1	21354157	21354658	C5
chr1	21481397	21481898	C2
chr1	21531213	21531714	C4
chr1	21570285	21570786	C5
chr1	21590575	21591076	C5
chr1	21591602	21592103	C1
chr1	21592132	21592633	C2
chr1	21597723	21598224	C6
chr1	21670720	21671221	C6
chr1	21684137	21684638	C5
chr1	21890302	21890803	C6
chr1	21940970	21941471	C5
chr1	22030563	22031064	C6
chr1	22031403	22031904	C5
chr1	22032243	22032744	C1
chr1	22175687	22176188	C4
chr1	22187324	22187825	C5
chr1	22188576	22189077	C5
chr1	22339124	22339625	C1
chr1	22390307	22390808	C3
chr1	22391122	22391623	C3
chr1	22445749	22446250	C1
chr1	22518749	22519250	C5
chr1	22526330	22526831	C1
chr1	22572315	22572816	C1
chr1	22572951	22573452	C1
chr1	22610341	22610842	C6
chr1	22654146	22654647	C3
chr1	22733898	22734399	C5
chr1	22828590	22829091	C4
chr1	22844100	22844601	C2
chr1	22844918	22845419	C3
chr1	22845465	22845966	C2
chr1	23004240	23004741	C4
chr1	23073293	23073794	C6
chr1	23100952	23101453	C3
chr1	23158455	23158956	C6
chr1	23295011	23295512	C1
chr1	23295691	23296192	C3
chr1	23302796	23303297	C6
chr1	23309903	23310404	C6
chr1	23310475	23310976	C6
chr1	23325780	23326281	C4
chr1	23421711	23422212	C3
chr1	23422235	23422736	C5
chr1	23429599	23430100	C3
chr1	23695371	23695872	C1
chr1	23744559	23745060	C4
chr1	23800763	23801264	C3
chr1	23801293	23801794	C6
chr1	23801805	23802306	C3
chr1	23802767	23803268	C6
chr1	23805037	23805538	C1
chr1	23831760	23832261	C1
chr1	23866121	23866622	C1
chr1	23931074	23931575	C4
chr1	23959315	23959816	C1
chr1	23960685	23961186	C6
chr1	23961219	23961720	C5
chr1	23987634	23988135	C6
chr1	23997894	23998395	C3
chr1	24005238	24005739	C2
chr1	24044497	24044998	C1
chr1	24138054	24138555	C6
chr1	24138651	24139152	C5
chr1	24139202	24139703	C5
chr1	24141526	24142027	C5
chr1	24146392	24146893	C5
chr1	24147053	24147554	C4
chr1	24159251	24159752	C2
chr1	24173894	24174395	C4
chr1	24176141	24176642	C2
chr1	24210518	24211019	C4
chr1	24234019	24234520	C3
chr1	24234872	24235373	C3
chr1	24235660	24236161	C2
chr1	24265242	24265743	C1
chr1	24269393	24269894	C3
chr1	24278622	24279123	C5
chr1	24284733	24285234	C5
chr1	24288136	24288637	C2
chr1	24329161	24329662	C3
chr1	24341732	24342233	C3
chr1	24349956	24350457	C5
chr1	24532005	24532506	C5
chr1	24550568	24551069	C5
chr1	24551438	24551939	C5
chr1	24589084	24589585	C4
chr1	24592441	24592942	C4
chr1	24611590	24612091	C2
chr1	24625426	24625927	C2
chr1	24626234	24626735	C3
chr1	24668879	24669380	C5
chr1	24717391	24717892	C3
chr1	24717917	24718418	C6
chr1	24718541	24719042	C3
chr1	24743656	24744157	C1
chr1	24769595	24770096	C4
chr1	24780593	24781094	C1
chr1	24909739	24910240	C6
chr1	25103024	25103525	C6
chr1	25120259	25120760	C4
chr1	25121369	25121870	C3
chr1	25216877	25217378	C3
chr1	25217756	25218257	C3
chr1	25220998	25221499	C6
chr1	25228332	25228833	C1
chr1	25267612	25268113	C5
chr1	25469504	25470005	C3
chr1	25482772	25483273	C5
chr1	25549338	25549839	C2
chr1	25585248	25585749	C4
chr1	25818378	25818879	C2
chr1	25868973	25869474	C3
chr1	25869510	25870011	C1
chr1	25931361	25931862	C5
chr1	27138283	27138784	C5
chr1	28253287	28253788	C3
chr1	28456874	28457375	C6
chr1	28459505	28460006	C6
chr1	28656712	28657213	C5
chr1	28714761	28715262	C6
chr1	29053258	29053759	C4
chr1	29310120	29310621	C5
chr1	29444861	29445362	C1
chr1	30099837	30100338	C5
chr1	30576131	30576632	C5
chr1	30587420	30587921	C6
chr1	30594602	30595103	C6
chr1	30739412	30739913	C2
chr1	30912225	30912726	C3
chr1	30912817	30913318	C1
chr1	30913945	30914446	C4
chr1	30947760	30948261	C4
chr1	30987391	30987892	C1
chr1	30987921	30988422	C3
chr1	30988677	30989178	C6
chr1	31109675	31110176	C6
chr1	31110222	31110723	C6
chr1	31134405	31134906	C1
chr1	31135193	31135694	C3
chr1	31188748	31189249	C1
chr1	31189252	31189753	C4
chr1	31193021	31193522	C6
chr1	31230737	31231238	C1
chr1	31253888	31254389	C1
chr1	31817262	31817763	C4
chr1	32211488	32211989	C1
chr1	32401841	32402342	C2
chr1	32402460	32402961	C1
chr1	32433916	32434417	C6
chr1	33066025	33066526	C4
chr1	33310504	33311005	C4
chr1	33499310	33499811	C2
chr1	33500259	33500760	C3
chr1	33539133	33539634	C6
chr1	33542751	33543252	C5
chr1	33566618	33567119	C5
chr1	33708631	33709132	C4
chr1	33709285	33709786	C1
chr1	33711547	33712048	C2
chr1	33727894	33728395	C1
chr1	33753842	33754343	C3
chr1	33758707	33759208	C1
chr1	33759227	33759728	C5
chr1	33778334	33778835	C3
chr1	33795557	33796058	C6
chr1	33796076	33796577	C1
chr1	33796581	33797082	C1
chr1	33802852	33803353	C1
chr1	33805796	33806297	C4
chr1	33838648	33839149	C4
chr1	33852827	33853328	C1
chr1	33853363	33853864	C2
chr1	33945841	33946342	C3
chr1	33946462	33946963	C5
chr1	33947312	33947813	C1
chr1	33950562	33951063	C2
chr1	33983996	33984497	C1
chr1	33986899	33987400	C4
chr1	34003654	34004155	C1
chr1	34005344	34005845	C3
chr1	34008350	34008851	C4
chr1	34033217	34033718	C3
chr1	34044026	34044527	C3
chr1	34044717	34045218	C3
chr1	34045345	34045846	C1
chr1	34045916	34046417	C1
chr1	34050352	34050853	C1
chr1	34055793	34056294	C3
chr1	34057953	34058454	C3
chr1	34059211	34059712	C1
chr1	34091470	34091971	C3
chr1	34099352	34099853	C3
chr1	34100154	34100655	C6
chr1	34113341	34113842	C6
chr1	34113932	34114433	C1
chr1	34134133	34134634	C6
chr1	34142720	34143221	C2
chr1	34145742	34146243	C5
chr1	34160167	34160668	C1
chr1	34169905	34170406	C5
chr1	34179062	34179563	C4
chr1	34182110	34182611	C4
chr1	34198887	34199388	C4
chr1	34229192	34229693	C5
chr1	34241773	34242274	C5
chr1	34257345	34257846	C4
chr1	34275330	34275831	C1
chr1	34337784	34338285	C5
chr1	34338771	34339272	C6
chr1	34363236	34363737	C2
chr1	34448866	34449367	C2
chr1	34472107	34472608	C1
chr1	34473172	34473673	C4
chr1	34473781	34474282	C3
chr1	34477951	34478452	C1
chr1	34478637	34479138	C1
chr1	34498527	34499028	C1
chr1	34501802	34502303	C3
chr1	34511619	34512120	C1
chr1	34512301	34512802	C3
chr1	34524849	34525350	C4
chr1	34549551	34550052	C2
chr1	34550127	34550628	C5
chr1	34554812	34555313	C1
chr1	34575834	34576335	C4
chr1	34618536	34619037	C6
chr1	34641385	34641886	C6
chr1	34681465	34681966	C6
chr1	34716956	34717457	C1
chr1	34717746	34718247	C1
chr1	34739706	34740207	C2
chr1	34777372	34777873	C1
chr1	34781317	34781818	C6
chr1	34788523	34789024	C6
chr1	34789385	34789886	C5
chr1	34790554	34791055	C4
chr1	34832313	34832814	C1
chr1	34832869	34833370	C1
chr1	34840550	34841051	C1
chr1	34841113	34841614	C5
chr1	34845000	34845501	C1
chr1	34881535	34882036	C5
chr1	34882208	34882709	C5
chr1	34888792	34889293	C5
chr1	34906238	34906739	C4
chr1	34930618	34931119	C6
chr1	35056524	35057025	C4
chr1	35188089	35188590	C4
chr1	35271537	35272038	C1
chr1	35296462	35296963	C5
chr1	35427185	35427686	C2
chr1	35479403	35479904	C6
chr1	35570507	35571008	C5
chr1	35668208	35668709	C5
chr1	35670571	35671072	C5
chr1	35734263	35734764	C6
chr1	35736814	35737315	C5
chr1	35752982	35753483	C4
chr1	35765646	35766147	C1
chr1	35789090	35789591	C6
chr1	35789673	35790174	C5
chr1	35797994	35798495	C1
chr1	35861268	35861769	C1
chr1	35861809	35862310	C1
chr1	35864214	35864715	C5
chr1	35864810	35865311	C5
chr1	35908712	35909213	C1
chr1	35920551	35921052	C4
chr1	35965745	35966246	C1
chr1	35990008	35990509	C6
chr1	35992716	35993217	C1
chr1	36001001	36001502	C5
chr1	36007530	36008031	C3
chr1	36010645	36011146	C1
chr1	36031519	36032020	C2
chr1	36042633	36043134	C6
chr1	36052878	36053379	C6
chr1	36055632	36056133	C4
chr1	36056145	36056646	C4
chr1	36069460	36069961	C2
chr1	36098913	36099414	C4
chr1	36103926	36104427	C5
chr1	36104702	36105203	C5
chr1	36107089	36107590	C6
chr1	36107972	36108473	C5
chr1	36108487	36108988	C5
chr1	36116099	36116600	C5
chr1	36283179	36283680	C6
chr1	36291839	36292340	C6
chr1	36293643	36294144	C3
chr1	36312358	36312859	C2
chr1	36316281	36316782	C2
chr1	36318225	36318726	C1
chr1	36342354	36342855	C6
chr1	36346546	36347047	C1
chr1	36347357	36347858	C5
chr1	36348554	36349055	C6
chr1	36363115	36363616	C4
chr1	36407517	36408018	C6
chr1	36408036	36408537	C1
chr1	36422706	36423207	C2
chr1	36440317	36440818	C6
chr1	36484168	36484669	C4
chr1	36503640	36504141	C1
chr1	36510319	36510820	C6
chr1	36510890	36511391	C1
chr1	36522721	36523222	C3
chr1	36530048	36530549	C6
chr1	36531460	36531961	C1
chr1	36532143	36532644	C1
chr1	36540315	36540816	C1
chr1	36550692	36551193	C5
chr1	36551283	36551784	C4
chr1	36572686	36573187	C4
chr1	36586136	36586637	C6
chr1	36587017	36587518	C1
chr1	36594617	36595118	C4
chr1	36595586	36596087	C1
chr1	36596435	36596936	C1
chr1	36597172	36597673	C5
chr1	36597731	36598232	C1
chr1	36600498	36600999	C5
chr1	36607189	36607690	C2
chr1	36613308	36613809	C5
chr1	36614434	36614935	C4
chr1	36614941	36615442	C6
chr1	36619451	36619952	C6
chr1	36625302	36625803	C6
chr1	36627392	36627893	C1
chr1	36627983	36628484	C1
chr1	36632205	36632706	C6
chr1	36634526	36635027	C2
chr1	36635140	36635641	C5
chr1	36641247	36641748	C4
chr1	36650498	36650999	C5
chr1	36652668	36653169	C6
chr1	36669644	36670145	C5
chr1	36670446	36670947	C4
chr1	36673987	36674488	C5
chr1	36674928	36675429	C5
chr1	36682842	36683343	C4
chr1	36718471	36718972	C1
chr1	36723124	36723625	C1
chr1	36730329	36730830	C4
chr1	36735935	36736436	C4
chr1	36748230	36748731	C4
chr1	36748878	36749379	C1
chr1	36762751	36763252	C1
chr1	36776327	36776828	C4
chr1	36783636	36784137	C1
chr1	36785473	36785974	C2
chr1	36805802	36806303	C1
chr1	36810076	36810577	C4
chr1	36817653	36818154	C1
chr1	36823687	36824188	C1
chr1	36824194	36824695	C5
chr1	36869951	36870452	C4
chr1	36894532	36895033	C4
chr1	36899583	36900084	C1
chr1	36928123	36928624	C6
chr1	36953551	36954052	C1
chr1	36976683	36977184	C2
chr1	36977909	36978410	C4
chr1	36978479	36978980	C1
chr1	37025676	37026177	C6
chr1	37068119	37068620	C6
chr1	37068996	37069497	C1
chr1	37084504	37085005	C2
chr1	37126780	37127281	C5
chr1	37130687	37131188	C6
chr1	37136537	37137038	C6
chr1	37144256	37144757	C6
chr1	37147408	37147909	C4
chr1	37161363	37161864	C1
chr1	37224242	37224743	C6
chr1	37227431	37227932	C6
chr1	37246805	37247306	C5
chr1	37254738	37255239	C4
chr1	37257393	37257894	C5
chr1	37270257	37270758	C1
chr1	37289723	37290224	C5
chr1	37292455	37292956	C3
chr1	37311507	37312008	C1
chr1	37338660	37339161	C1
chr1	37375473	37375974	C4
chr1	37415822	37416323	C1
chr1	37435932	37436433	C2
chr1	37440699	37441200	C4
chr1	37468462	37468963	C1
chr1	37468967	37469468	C1
chr1	37469478	37469979	C4
chr1	37534154	37534655	C4
chr1	37538037	37538538	C5
chr1	37543541	37544042	C6
chr1	37550956	37551457	C5
chr1	37579229	37579730	C5
chr1	37579941	37580442	C1
chr1	37650006	37650507	C6
chr1	37654059	37654560	C5
chr1	37655534	37656035	C6
chr1	37678182	37678683	C1
chr1	37705562	37706063	C5
chr1	37717374	37717875	C5
chr1	37727020	37727521	C1
chr1	37733311	37733812	C6
chr1	37737191	37737692	C6
chr1	37737863	37738364	C6
chr1	37757447	37757948	C5
chr1	37757977	37758478	C5
chr1	37758754	37759255	C1
chr1	37781827	37782328	C6
chr1	37903796	37904297	C2
chr1	37911042	37911543	C4
chr1	37929210	37929711	C1
chr1	37942235	37942736	C6
chr1	37970812	37971313	C4
chr1	38036124	38036625	C1
chr1	38036923	38037424	C3
chr1	38087966	38088467	C4
chr1	38168037	38168538	C2
chr1	38168613	38169114	C1
chr1	38210821	38211322	C6
chr1	38220130	38220631	C6
chr1	38224545	38225046	C5
chr1	38232443	38232944	C6
chr1	38239287	38239788	C6
chr1	38241835	38242336	C6
chr1	38246772	38247273	C5
chr1	38257129	38257630	C1
chr1	38289339	38289840	C1
chr1	38291235	38291736	C5
chr1	38301486	38301987	C3
chr1	38302277	38302778	C5
chr1	38306769	38307270	C1
chr1	38324342	38324843	C6
chr1	38344041	38344542	C5
chr1	38380105	38380606	C6
chr1	38402592	38403093	C5
chr1	38405034	38405535	C2
chr1	38431980	38432481	C1
chr1	38432637	38433138	C3
chr1	38440868	38441369	C3
chr1	38441411	38441912	C3
chr1	38475439	38475940	C1
chr1	38487945	38488446	C1
chr1	38536698	38537199	C1
chr1	38541790	38542291	C4
chr1	38542454	38542955	C6
chr1	38551152	38551653	C1
chr1	38551708	38552209	C3
chr1	38565565	38566066	C1
chr1	38583538	38584039	C5
chr1	38585457	38585958	C5
chr1	38617359	38617860	C2
chr1	38617886	38618387	C1
chr1	38621293	38621794	C3
chr1	38632700	38633201	C4
chr1	38645884	38646385	C1
chr1	38646415	38646916	C1
chr1	38657452	38657953	C4
chr1	38665666	38666167	C1
chr1	38666372	38666873	C5
chr1	38666873	38667374	C4
chr1	38667451	38667952	C1
chr1	38670599	38671100	C1
chr1	38698320	38698821	C1
chr1	38735017	38735518	C1
chr1	38738205	38738706	C3
chr1	38768126	38768627	C5
chr1	38796802	38797303	C3
chr1	38799422	38799923	C1
chr1	38803719	38804220	C1
chr1	38805911	38806412	C1
chr1	38806840	38807341	C1
chr1	38826465	38826966	C1
chr1	38874464	38874965	C6
chr1	38875013	38875514	C1
chr1	38875664	38876165	C6
chr1	38895237	38895738	C6
chr1	38908401	38908902	C5
chr1	38927784	38928285	C1
chr1	38936317	38936818	C1
chr1	38936981	38937482	C1
chr1	39019313	39019814	C6
chr1	39026484	39026985	C1
chr1	39027247	39027748	C6
chr1	39040172	39040673	C1
chr1	39049706	39050207	C6
chr1	39081209	39081710	C2
chr1	39085674	39086175	C6
chr1	39095829	39096330	C3
chr1	39144557	39145058	C2
chr1	39145670	39146171	C1
chr1	39146683	39147184	C6
chr1	39155429	39155930	C6
chr1	39225737	39226238	C5
chr1	39231378	39231879	C6
chr1	39231968	39232469	C6
chr1	39232792	39233293	C6
chr1	39233297	39233798	C6
chr1	39235701	39236202	C4
chr1	39251859	39252360	C6
chr1	39283560	39284061	C5
chr1	39320895	39321396	C5
chr1	39323768	39324269	C5
chr1	39331015	39331516	C6
chr1	39351572	39352073	C2
chr1	39371101	39371602	C5
chr1	39374833	39375334	C4
chr1	39379688	39380189	C5
chr1	39383973	39384474	C2
chr1	39404591	39405092	C1
chr1	39405839	39406340	C2
chr1	39406615	39407116	C6
chr1	39407142	39407643	C1
chr1	39407944	39408445	C3
chr1	39429801	39430302	C3
chr1	39431183	39431684	C2
chr1	39449430	39449931	C5
chr1	39456855	39457356	C1
chr1	39457560	39458061	C1
chr1	39484442	39484943	C4
chr1	39517057	39517558	C6
chr1	39517633	39518134	C5
chr1	39521440	39521941	C1
chr1	39548884	39549385	C1
chr1	39569298	39569799	C5
chr1	39574474	39574975	C1
chr1	39575070	39575571	C5
chr1	39610671	39611172	C4
chr1	39615590	39616091	C1
chr1	39616266	39616767	C1
chr1	39637989	39638490	C4
chr1	39644840	39645341	C4
chr1	39649222	39649723	C4
chr1	39651625	39652126	C1
chr1	39653660	39654161	C1
chr1	39675777	39676278	C4
chr1	39689119	39689620	C4
chr1	39689880	39690381	C3
chr1	39696059	39696560	C4
chr1	39717990	39718491	C4
chr1	39722460	39722961	C4
chr1	39724972	39725473	C1
chr1	39739718	39740219	C4
chr1	39740363	39740864	C4
chr1	39741732	39742233	C1
chr1	39753270	39753771	C1
chr1	39759615	39760116	C1
chr1	39769860	39770361	C4
chr1	39770467	39770968	C4
chr1	39800454	39800955	C5
chr1	39801121	39801622	C5
chr1	39801939	39802440	C5
chr1	39868563	39869064	C2
chr1	39870048	39870549	C1
chr1	39870789	39871290	C2
chr1	39877952	39878453	C1
chr1	39907043	39907544	C2
chr1	39917123	39917624	C3
chr1	39924119	39924620	C4
chr1	39939177	39939678	C6
chr1	39939716	39940217	C1
chr1	39940306	39940807	C4
chr1	39941172	39941673	C5
chr1	39942314	39942815	C6
chr1	39957930	39958431	C4
chr1	39974670	39975171	C1
chr1	39975582	39976083	C5
chr1	39986796	39987297	C3
chr1	39991797	39992298	C3
chr1	40001438	40001939	C1
chr1	40009115	40009616	C1
chr1	40041198	40041699	C4
chr1	40041871	40042372	C4
chr1	40124820	40125321	C4
chr1	40148878	40149379	C1
chr1	40154381	40154882	C2
chr1	40155527	40156028	C1
chr1	40156634	40157135	C2
chr1	40218156	40218657	C2
chr1	40218767	40219268	C1
chr1	40263983	40264484	C5
chr1	40272275	40272776	C1
chr1	40294539	40295040	C5
chr1	40301686	40302187	C4
chr1	40305148	40305649	C6
chr1	40305681	40306182	C5
chr1	40306380	40306881	C5
chr1	40318410	40318911	C5
chr1	40357028	40357529	C5
chr1	40363448	40363949	C2
chr1	40364157	40364658	C3
chr1	40364845	40365346	C5
chr1	40392259	40392760	C1
chr1	40396577	40397078	C1
chr1	40417880	40418381	C1
chr1	40419153	40419654	C1
chr1	40475019	40475520	C1
chr1	40504785	40505286	C4
chr1	40505593	40506094	C4
chr1	40646809	40647310	C6
chr1	40674122	40674623	C2
chr1	40697211	40697712	C1
chr1	40698714	40699215	C6
chr1	40704979	40705480	C5
chr1	40706579	40707080	C6
chr1	40719387	40719888	C6
chr1	40720026	40720527	C1
chr1	40720534	40721035	C6
chr1	40769877	40770378	C6
chr1	40770671	40771172	C6
chr1	40775718	40776219	C5
chr1	40807714	40808215	C1
chr1	40814678	40815179	C2
chr1	40828922	40829423	C3
chr1	40829603	40830104	C1
chr1	40864008	40864509	C1
chr1	40883720	40884221	C1
chr1	40896418	40896919	C5
chr1	40904091	40904592	C5
chr1	40909109	40909610	C3
chr1	40929357	40929858	C2
chr1	40979863	40980364	C6
chr1	41007210	41007711	C6
chr1	41011902	41012403	C2
chr1	41040666	41041167	C1
chr1	41046106	41046607	C1
chr1	41071702	41072203	C5
chr1	41074335	41074836	C1
chr1	41095575	41096076	C1
chr1	41102326	41102827	C1
chr1	41167131	41167632	C3
chr1	41205551	41206052	C6
chr1	41303511	41304012	C4
chr1	41313745	41314246	C6
chr1	41314450	41314951	C5
chr1	41317407	41317908	C2
chr1	41367101	41367602	C5
chr1	41398069	41398570	C3
chr1	41428025	41428526	C1
chr1	41429253	41429754	C3
chr1	41470162	41470663	C5
chr1	41481327	41481828	C4
chr1	41690907	41691408	C6
chr1	41691776	41692277	C5
chr1	41709620	41710121	C5
chr1	41710321	41710822	C6
chr1	41803727	41804228	C1
chr1	41849429	41849930	C4
chr1	41924715	41925216	C1
chr1	41927312	41927813	C1
chr1	41929952	41930453	C1
chr1	41931535	41932036	C6
chr1	41957714	41958215	C6
chr1	41958416	41958917	C6
chr1	42045570	42046071	C5
chr1	42065601	42066102	C4
chr1	42146619	42147120	C6
chr1	42164427	42164928	C4
chr1	42247266	42247767	C1
chr1	42272353	42272854	C5
chr1	42283047	42283548	C3
chr1	42296952	42297453	C5
chr1	42300757	42301258	C1
chr1	42316959	42317460	C6
chr1	42450075	42450576	C1
chr1	42456939	42457440	C3
chr1	42475503	42476004	C1
chr1	42529917	42530418	C1
chr1	42530745	42531246	C1
chr1	42532519	42533020	C1
chr1	42543711	42544212	C6
chr1	42563480	42563981	C6
chr1	42579240	42579741	C6
chr1	42582279	42582780	C6
chr1	42582937	42583438	C6
chr1	42600851	42601352	C6
chr1	42644269	42644770	C3
chr1	42663007	42663508	C3
chr1	42668806	42669307	C3
chr1	42672725	42673226	C6
chr1	42674252	42674753	C3
chr1	42676517	42677018	C1
chr1	42693883	42694384	C6
chr1	42723835	42724336	C1
chr1	42725266	42725767	C1
chr1	42725790	42726291	C1
chr1	42730328	42730829	C4
chr1	42732487	42732988	C6
chr1	42732992	42733493	C1
chr1	42733623	42734124	C3
chr1	42734597	42735098	C1
chr1	42735749	42736250	C1
chr1	42737048	42737549	C1
chr1	42738549	42739050	C4
chr1	42742711	42743212	C1
chr1	42743321	42743822	C3
chr1	42743921	42744422	C1
chr1	42744702	42745203	C1
chr1	42752638	42753139	C1
chr1	42753638	42754139	C1
chr1	42757687	42758188	C4
chr1	42794273	42794774	C4
chr1	42810669	42811170	C3
chr1	42811208	42811709	C3
chr1	42812821	42813322	C4
chr1	42816812	42817313	C3
chr1	42818660	42819161	C3
chr1	42843922	42844423	C4
chr1	42890110	42890611	C1
chr1	42891036	42891537	C4
chr1	42954142	42954643	C1
chr1	42956976	42957477	C1
chr1	42972718	42973219	C4
chr1	42992011	42992512	C1
chr1	43045073	43045574	C3
chr1	43049516	43050017	C1
chr1	43052254	43052755	C1
chr1	43056766	43057267	C1
chr1	43091089	43091590	C4
chr1	43105007	43105508	C1
chr1	43131447	43131948	C5
chr1	43137077	43137578	C4
chr1	43137597	43138098	C3
chr1	43178694	43179195	C4
chr1	43202191	43202692	C1
chr1	43202908	43203409	C2
chr1	43206990	43207491	C6
chr1	43225355	43225856	C5
chr1	43263280	43263781	C2
chr1	43303499	43304000	C1
chr1	43308335	43308836	C2
chr1	43329581	43330082	C4
chr1	43338540	43339041	C1
chr1	43340954	43341455	C4
chr1	43345440	43345941	C6
chr1	43346129	43346630	C5
chr1	43350131	43350632	C1
chr1	43397301	43397802	C3
chr1	43399191	43399692	C1
chr1	43414005	43414506	C2
chr1	43417970	43418471	C4
chr1	43434697	43435198	C4
chr1	43438073	43438574	C2
chr1	43439808	43440309	C1
chr1	43462378	43462879	C4
chr1	43483669	43484170	C6
chr1	43484629	43485130	C5
chr1	43485155	43485656	C5
chr1	43485988	43486489	C5
chr1	43487096	43487597	C2
chr1	43488489	43488990	C6
chr1	43511378	43511879	C4
chr1	43538433	43538934	C6
chr1	43539758	43540259	C4
chr1	43541604	43542105	C6
chr1	43581495	43581996	C6
chr1	43607888	43608389	C5
chr1	43629773	43630274	C6
chr1	43634607	43635108	C5
chr1	43711079	43711580	C1
chr1	43715872	43716373	C1
chr1	43733834	43734335	C4
chr1	43737552	43738053	C4
chr1	43865641	43866142	C4
chr1	43866231	43866732	C3
chr1	43866760	43867261	C3
chr1	43898491	43898992	C6
chr1	43907646	43908147	C2
chr1	43921646	43922147	C3
chr1	43923419	43923920	C1
chr1	43938100	43938601	C1
chr1	43972844	43973345	C5
chr1	44048128	44048629	C4
chr1	44080923	44081424	C3
chr1	44081459	44081960	C2
chr1	44140508	44141009	C2
chr1	44141366	44141867	C5
chr1	44157304	44157805	C3
chr1	44157815	44158316	C3
chr1	44158336	44158837	C1
chr1	44158842	44159343	C5
chr1	44186795	44187296	C3
chr1	44187464	44187965	C1
chr1	44590508	44591009	C3
chr1	44591453	44591954	C3
chr1	44592611	44593112	C1
chr1	44623922	44624423	C3
chr1	44630919	44631420	C3
chr1	44718512	44719013	C1
chr1	44790412	44790913	C1
chr1	44791930	44792431	C4
chr1	44812361	44812862	C3
chr1	44905044	44905545	C5
chr1	44931402	44931903	C1
chr1	45060253	45060754	C3
chr1	45070740	45071241	C3
chr1	45155832	45156333	C1
chr1	45174372	45174873	C3
chr1	45350550	45351051	C1
chr1	45351950	45352451	C1
chr1	45353043	45353544	C1
chr1	45359922	45360423	C1
chr1	45541374	45541875	C3
chr1	45541927	45542428	C1
chr1	45619469	45619970	C5
chr1	45666972	45667473	C2
chr1	45711845	45712346	C3
chr1	45799503	45800004	C2
chr1	45800123	45800624	C2
chr1	45804822	45805323	C1
chr1	45806555	45807056	C3
chr1	45813371	45813872	C1
chr1	45834370	45834871	C1
chr1	45855977	45856478	C5
chr1	45864256	45864757	C4
chr1	45899038	45899539	C1
chr1	45900256	45900757	C4
chr1	45928137	45928638	C5
chr1	45944177	45944678	C2
chr1	45964548	45965049	C1
chr1	45965288	45965789	C4
chr1	46061378	46061879	C1
chr1	46106047	46106548	C1
chr1	46318295	46318796	C2
chr1	46464361	46464862	C1
chr1	46888818	46889319	C4
chr1	46890015	46890516	C1
chr1	46890603	46891104	C3
chr1	46891790	46892291	C1
chr1	46892567	46893068	C5
chr1	46893102	46893603	C3
chr1	46924368	46924869	C5
chr1	46927020	46927521	C6
chr1	46933346	46933847	C5
chr1	46941185	46941686	C2
chr1	47009489	47009990	C5
chr1	47078654	47079155	C2
chr1	47083766	47084267	C6
chr1	47132639	47133140	C6
chr1	47202865	47203366	C6
chr1	47527750	47528251	C5
chr1	47680890	47681391	C5
chr1	49833854	49834355	C6
chr1	49834365	49834866	C6
chr1	50691347	50691848	C5
chr1	50964507	50965008	C5
chr1	50965762	50966263	C1
chr1	50966353	50966854	C1
chr1	50966947	50967448	C5
chr1	50995602	50996103	C4
chr1	51091330	51091831	C5
chr1	51115395	51115896	C5
chr1	51140256	51140757	C3
chr1	51164785	51165286	C5
chr1	51187729	51188230	C4
chr1	51191085	51191586	C5
chr1	51232892	51233393	C4
chr1	51306370	51306871	C1
chr1	51307294	51307795	C4
chr1	51310980	51311481	C5
chr1	51312829	51313330	C5
chr1	51327263	51327764	C2
chr1	51328156	51328657	C4
chr1	51373042	51373543	C1
chr1	51400647	51401148	C5
chr1	51441011	51441512	C5
chr1	51442720	51443221	C1
chr1	51516170	51516671	C1
chr1	51516879	51517380	C3
chr1	51517436	51517937	C1
chr1	51547585	51548086	C5
chr1	51548174	51548675	C4
chr1	51548861	51549362	C5
chr1	51566783	51567284	C4
chr1	51569160	51569661	C4
chr1	51570428	51570929	C3
chr1	51578964	51579465	C6
chr1	51590774	51591275	C1
chr1	51629994	51630495	C5
chr1	51636080	51636581	C1
chr1	51646651	51647152	C6
chr1	51686355	51686856	C5
chr1	51710397	51710898	C1
chr1	51717454	51717955	C4
chr1	51727009	51727510	C6
chr1	51736624	51737125	C6
chr1	51786602	51787103	C5
chr1	51790131	51790632	C5
chr1	51821192	51821693	C3
chr1	51835079	51835580	C4
chr1	51836683	51837184	C1
chr1	51853828	51854329	C6
chr1	51876930	51877431	C1
chr1	51918433	51918934	C1
chr1	51919194	51919695	C3
chr1	51925456	51925957	C4
chr1	51932869	51933370	C4
chr1	51950512	51951013	C1
chr1	51954042	51954543	C2
chr1	51954892	51955393	C1
chr1	51961940	51962441	C1
chr1	52036398	52036899	C5
chr1	52043225	52043726	C1
chr1	52047599	52048100	C4
chr1	52119141	52119642	C6
chr1	52152716	52153217	C1
chr1	52158309	52158810	C1
chr1	52158910	52159411	C4
chr1	52185666	52186167	C3
chr1	52189114	52189615	C1
chr1	52189828	52190329	C3
chr1	52200526	52201027	C4
chr1	52205803	52206304	C3
chr1	52209055	52209556	C4
chr1	52269459	52269960	C4
chr1	52271363	52271864	C5
chr1	52272232	52272733	C2
chr1	52298440	52298941	C3
chr1	52321362	52321863	C5
chr1	52332662	52333163	C1
chr1	52341652	52342153	C2
chr1	52370536	52371037	C4
chr1	52539098	52539599	C5
chr1	52539689	52540190	C1
chr1	52563298	52563799	C6
chr1	52593486	52593987	C4
chr1	52617594	52618095	C4
chr1	52669556	52670057	C1
chr1	52670068	52670569	C3
chr1	52687182	52687683	C5
chr1	52691955	52692456	C3
chr1	52699363	52699864	C2
chr1	52765432	52765933	C5
chr1	52766277	52766778	C5
chr1	52787356	52787857	C6
chr1	52841070	52841571	C3
chr1	52856033	52856534	C3
chr1	52856674	52857175	C1
chr1	52883783	52884284	C1
chr1	52884415	52884916	C1
chr1	52911091	52911592	C5
chr1	52990612	52991113	C3
chr1	52991590	52992091	C3
chr1	52992153	52992654	C4
chr1	53092158	53092659	C1
chr1	53100866	53101367	C1
chr1	53101734	53102235	C2
chr1	53102388	53102889	C2
chr1	53240722	53241223	C1
chr1	53241323	53241824	C1
chr1	53311728	53312229	C1
chr1	53335965	53336466	C2
chr1	53336490	53336991	C2
chr1	53352551	53353052	C2
chr1	53391617	53392118	C1
chr1	53433254	53433755	C3
chr1	53745439	53745940	C3
chr1	53754446	53754947	C2
chr1	53823481	53823982	C1
chr1	53824183	53824684	C3
chr1	53862926	53863427	C5
chr1	53905535	53906036	C5
chr1	53933095	53933596	C2
chr1	53948262	53948763	C5
chr1	53979417	53979918	C5
chr1	54088855	54089356	C4
chr1	54109213	54109714	C2
chr1	54148321	54148822	C6
chr1	54189034	54189535	C2
chr1	54233255	54233756	C1
chr1	54234056	54234557	C6
chr1	54289611	54290112	C5
chr1	54327234	54327735	C3
chr1	54372088	54372589	C1
chr1	54477407	54477908	C3
chr1	54477914	54478415	C3
chr1	54596606	54597107	C1
chr1	54651056	54651557	C4
chr1	54679468	54679969	C6
chr1	54714665	54715166	C5
chr1	54830520	54831021	C6
chr1	54833235	54833736	C6
chr1	54869433	54869934	C4
chr1	54871824	54872325	C1
chr1	54877544	54878045	C2
chr1	54885618	54886119	C2
chr1	54889568	54890069	C6
chr1	54890739	54891240	C6
chr1	54892647	54893148	C2
chr1	54906576	54907077	C3
chr1	54912078	54912579	C5
chr1	54918792	54919293	C3
chr1	54927437	54927938	C4
chr1	54935599	54936100	C6
chr1	54945486	54945987	C2
chr1	54946184	54946685	C2
chr1	54952499	54953000	C1
chr1	54953369	54953870	C1
chr1	54964505	54965006	C6
chr1	54965332	54965833	C3
chr1	54970804	54971305	C2
chr1	54999844	55000345	C3
chr1	55003559	55004060	C2
chr1	55004203	55004704	C1
chr1	55004728	55005229	C3
chr1	55009299	55009800	C6
chr1	55011098	55011599	C1
chr1	55059478	55059979	C6
chr1	55065131	55065632	C4
chr1	55065861	55066362	C4
chr1	55066386	55066887	C4
chr1	55091661	55092162	C1
chr1	55112435	55112936	C6
chr1	55121181	55121682	C3
chr1	55126503	55127004	C3
chr1	55127184	55127685	C1
chr1	55127929	55128430	C3
chr1	55170180	55170681	C2
chr1	55210806	55211307	C4
chr1	55231002	55231503	C1
chr1	55232414	55232915	C3
chr1	55232948	55233449	C5
chr1	55240891	55241392	C1
chr1	55249309	55249810	C1
chr1	55263326	55263827	C1
chr1	55264379	55264880	C3
chr1	55265451	55265952	C1
chr1	55276072	55276573	C3
chr1	55276633	55277134	C6
chr1	55277388	55277889	C6
chr1	55278382	55278883	C6
chr1	55402377	55402878	C6
chr1	55422229	55422730	C3
chr1	55443456	55443957	C2
chr1	55444723	55445224	C2
chr1	55445259	55445760	C5
chr1	55540147	55540648	C6
chr1	55567933	55568434	C1
chr1	55657887	55658388	C5
chr1	55668844	55669345	C2
chr1	55685248	55685749	C4
chr1	55705422	55705923	C6
chr1	55743902	55744403	C6
chr1	55775478	55775979	C5
chr1	55877322	55877823	C4
chr1	55894385	55894886	C1
chr1	55913232	55913733	C2
chr1	55917181	55917682	C2
chr1	55927224	55927725	C5
chr1	55928098	55928599	C6
chr1	55936690	55937191	C5
chr1	55999384	55999885	C3
chr1	56224356	56224857	C1
chr1	56240168	56240669	C1
chr1	56325784	56326285	C5
chr1	56360321	56360822	C5
chr1	56578838	56579339	C2
chr1	56607693	56608194	C5
chr1	56784273	56784774	C1
chr1	56788654	56789155	C6
chr1	56834165	56834666	C1
chr1	56872389	56872890	C6
chr1	56878000	56878501	C3
chr1	56904264	56904765	C2
chr1	56994419	56994920	C5
chr1	57008574	57009075	C1
chr1	57009761	57010262	C1
chr1	57010290	57010791	C1
chr1	57011294	57011795	C4
chr1	57012371	57012872	C1
chr1	57015252	57015753	C1
chr1	57016229	57016730	C1
chr1	57016839	57017340	C1
chr1	57022171	57022672	C1
chr1	57083457	57083958	C4
chr1	57096719	57097220	C2
chr1	57097830	57098331	C3
chr1	57098576	57099077	C3
chr1	57115738	57116239	C1
chr1	57134102	57134603	C2
chr1	57134633	57135134	C2
chr1	57135767	57136268	C2
chr1	57173139	57173640	C1
chr1	57244689	57245190	C2
chr1	57308832	57309333	C3
chr1	57416509	57417010	C2
chr1	57444974	57445475	C3
chr1	57445647	57446148	C1
chr1	57462765	57463266	C3
chr1	57468021	57468522	C1
chr1	57469154	57469655	C1
chr1	57476066	57476567	C1
chr1	57488402	57488903	C6
chr1	57516837	57517338	C1
chr1	57567765	57568266	C6
chr1	57645162	57645663	C4
chr1	57646023	57646524	C5
chr1	57712770	57713271	C2
chr1	57713443	57713944	C2
chr1	57723945	57724446	C3
chr1	57752183	57752684	C1
chr1	57813012	57813513	C1
chr1	57813754	57814255	C5
chr1	57814545	57815046	C3
chr1	57854889	57855390	C5
chr1	57886002	57886503	C5
chr1	57914597	57915098	C2
chr1	57980817	57981318	C5
chr1	57987504	57988005	C4
chr1	57988279	57988780	C3
chr1	58009000	58009501	C1
chr1	58034829	58035330	C3
chr1	58035347	58035848	C6
chr1	58068863	58069364	C3
chr1	58069408	58069909	C1
chr1	58151916	58152417	C1
chr1	58234631	58235132	C5
chr1	58236596	58237097	C4
chr1	58252949	58253450	C3
chr1	58292634	58293135	C4
chr1	58310263	58310764	C1
chr1	58315004	58315505	C6
chr1	58317143	58317644	C6
chr1	58317674	58318175	C3
chr1	58320364	58320865	C6
chr1	58330506	58331007	C5
chr1	58331133	58331634	C5
chr1	58335413	58335914	C1
chr1	58346248	58346749	C4
chr1	58405912	58406413	C4
chr1	58431251	58431752	C1
chr1	58431978	58432479	C1
chr1	58432633	58433134	C1
chr1	58452442	58452943	C1
chr1	58461820	58462321	C3
chr1	58462376	58462877	C3
chr1	58462982	58463483	C1
chr1	58473166	58473667	C4
chr1	58483778	58484279	C1
chr1	58484453	58484954	C1
chr1	58485350	58485851	C1
chr1	58543306	58543807	C3
chr1	58543946	58544447	C3
chr1	58624435	58624936	C4
chr1	58625192	58625693	C4
chr1	58625720	58626221	C1
chr1	58663301	58663802	C5
chr1	58691108	58691609	C5
chr1	58691685	58692186	C6
chr1	58750078	58750579	C3
chr1	58750593	58751094	C1
chr1	58751236	58751737	C1
chr1	58752185	58752686	C3
chr1	58752943	58753444	C3
chr1	58800652	58801153	C6
chr1	58834613	58835114	C5
chr1	58928971	58929472	C4
chr1	58990351	58990852	C1
chr1	58991678	58992179	C1
chr1	58992186	58992687	C1
chr1	59000297	59000798	C3
chr1	59012449	59012950	C5
chr1	59012989	59013490	C3
chr1	59107088	59107589	C1
chr1	59109944	59110445	C5
chr1	59158743	59159244	C1
chr1	59159452	59159953	C5
chr1	59181909	59182410	C4
chr1	59189098	59189599	C5
chr1	59276275	59276776	C1
chr1	59277012	59277513	C1
chr1	59286738	59287239	C2
chr1	59291885	59292386	C6
chr1	59292489	59292990	C4
chr1	59295943	59296444	C4
chr1	59296810	59297311	C1
chr1	59308588	59309089	C2
chr1	59309141	59309642	C1
chr1	59309912	59310413	C3
chr1	59326799	59327300	C1
chr1	59330747	59331248	C1
chr1	59354586	59355087	C1
chr1	59355785	59356286	C5
chr1	59361549	59362050	C1
chr1	59367110	59367611	C6
chr1	59371902	59372403	C2
chr1	59373185	59373686	C1
chr1	59378754	59379255	C1
chr1	59379954	59380455	C6
chr1	59380793	59381294	C1
chr1	59406907	59407408	C1
chr1	59415265	59415766	C3
chr1	59428507	59429008	C4
chr1	59434288	59434789	C3
chr1	59436573	59437074	C1
chr1	59438732	59439233	C6
chr1	59444525	59445026	C6
chr1	59448855	59449356	C2
chr1	59461418	59461919	C5
chr1	59461956	59462457	C3
chr1	59476932	59477433	C1
chr1	59478746	59479247	C5
chr1	59487960	59488461	C6
chr1	59488594	59489095	C1
chr1	59489575	59490076	C1
chr1	59497859	59498360	C2
chr1	59511529	59512030	C6
chr1	59512511	59513012	C6
chr1	59519687	59520188	C1
chr1	59520403	59520904	C3
chr1	59520927	59521428	C5
chr1	59521730	59522231	C6
chr1	59522865	59523366	C1
chr1	59523957	59524458	C2
chr1	59524507	59525008	C1
chr1	59526661	59527162	C1
chr1	59531981	59532482	C1
chr1	59536588	59537089	C6
chr1	59555336	59555837	C6
chr1	59574516	59575017	C5
chr1	59580673	59581174	C6
chr1	59583038	59583539	C2
chr1	59588055	59588556	C3
chr1	59591420	59591921	C6
chr1	59613393	59613894	C5
chr1	59613922	59614423	C5
chr1	59623773	59624274	C1
chr1	59631391	59631892	C1
chr1	59643039	59643540	C2
chr1	59647994	59648495	C3
chr1	59652863	59653364	C1
chr1	59662424	59662925	C5
chr1	59709681	59710182	C1
chr1	59723860	59724361	C1
chr1	59724918	59725419	C1
chr1	59726544	59727045	C1
chr1	59801689	59802190	C4
chr1	59802313	59802814	C1
chr1	59802839	59803340	C1
chr1	59803667	59804168	C4
chr1	59872837	59873338	C1
chr1	59887095	59887596	C3
chr1	59951843	59952344	C5
chr1	59952731	59953232	C1
chr1	59954979	59955480	C1
chr1	60081894	60082395	C6
chr1	60136605	60137106	C1
chr1	60137143	60137644	C1
chr1	60191788	60192289	C5
chr1	60197566	60198067	C1
chr1	60219444	60219945	C6
chr1	60219986	60220487	C4
chr1	60381845	60382346	C5
chr1	60382424	60382925	C1
chr1	60447935	60448436	C6
chr1	60448564	60449065	C6
chr1	60449602	60450103	C1
chr1	60530021	60530522	C3
chr1	60542524	60543025	C1
chr1	60543741	60544242	C6
chr1	60604344	60604845	C5
chr1	60604880	60605381	C3
chr1	60605709	60606210	C1
chr1	60648461	60648962	C5
chr1	60649771	60650272	C4
chr1	60684280	60684781	C4
chr1	60684865	60685366	C4
chr1	60707355	60707856	C4
chr1	60708130	60708631	C4
chr1	60832936	60833437	C5
chr1	60892666	60893167	C3
chr1	60898609	60899110	C5
chr1	60899707	60900208	C1
chr1	60907545	60908046	C1
chr1	60912356	60912857	C6
chr1	60919458	60919959	C1
chr1	60959624	60960125	C4
chr1	60983317	60983818	C4
chr1	60993886	60994387	C5
chr1	61000193	61000694	C1
chr1	61018196	61018697	C6
chr1	61092668	61093169	C1
chr1	61094256	61094757	C1
chr1	61120283	61120784	C4
chr1	61134648	61135149	C4
chr1	61178305	61178806	C1
chr1	61180974	61181475	C1
chr1	61220201	61220702	C6
chr1	61230970	61231471	C2
chr1	61242182	61242683	C4
chr1	61242718	61243219	C6
chr1	61268924	61269425	C4
chr1	61272573	61273074	C1
chr1	61273081	61273582	C1
chr1	61304847	61305348	C6
chr1	61337212	61337713	C2
chr1	61340019	61340520	C6
chr1	61351599	61352100	C1
chr1	61389214	61389715	C2
chr1	61392563	61393064	C3
chr1	61416183	61416684	C1
chr1	61453943	61454444	C6
chr1	61520816	61521317	C4
chr1	61677736	61678237	C1
chr1	61678353	61678854	C6
chr1	61718706	61719207	C2
chr1	61810324	61810825	C2
chr1	61875764	61876265	C5
chr1	61889525	61890026	C5
chr1	61952270	61952771	C6
chr1	61964044	61964545	C6
chr1	61967191	61967692	C2
chr1	61978550	61979051	C2
chr1	61985080	61985581	C1
chr1	62090435	62090936	C1
chr1	62125215	62125716	C3
chr1	62154798	62155299	C2
chr1	62195081	62195582	C2
chr1	62196004	62196505	C1
chr1	62236503	62237004	C5
chr1	62258138	62258639	C6
chr1	62364281	62364782	C6
chr1	62364976	62365477	C6
chr1	62413742	62414243	C1
chr1	62431640	62432141	C1
chr1	62432557	62433058	C1
chr1	62437396	62437897	C4
chr1	62444169	62444670	C3
chr1	62445237	62445738	C5
chr1	62463971	62464472	C6
chr1	62544481	62544982	C1
chr1	62554860	62555361	C5
chr1	62569073	62569574	C1
chr1	62585628	62586129	C5
chr1	62602228	62602729	C1
chr1	62619667	62620168	C4
chr1	62627334	62627835	C6
chr1	62628933	62629434	C4
chr1	62629876	62630377	C4
chr1	62630668	62631169	C4
chr1	62657215	62657716	C3
chr1	62671064	62671565	C6
chr1	62675681	62676182	C6
chr1	62686772	62687273	C5
chr1	62687402	62687903	C1
chr1	62688624	62689125	C1
chr1	62704077	62704578	C3
chr1	62736046	62736547	C5
chr1	62740159	62740660	C1
chr1	62742219	62742720	C5
chr1	62743327	62743828	C1
chr1	62743992	62744493	C1
chr1	62744541	62745042	C2
chr1	62745052	62745553	C1
chr1	62745758	62746259	C5
chr1	62746677	62747178	C1
chr1	62756994	62757495	C1
chr1	62768651	62769152	C1
chr1	62790485	62790986	C5
chr1	62791902	62792403	C2
chr1	62793616	62794117	C6
chr1	62798985	62799486	C1
chr1	62804432	62804933	C1
chr1	62805922	62806423	C1
chr1	62819191	62819692	C6
chr1	62822501	62823002	C6
chr1	62833664	62834165	C2
chr1	62834656	62835157	C3
chr1	62869200	62869701	C1
chr1	62898987	62899488	C1
chr1	62899765	62900266	C2
chr1	62920100	62920601	C3
chr1	62920617	62921118	C3
chr1	62923990	62924491	C3
chr1	62927051	62927552	C1
chr1	62944808	62945309	C1
chr1	62947749	62948250	C2
chr1	62968607	62969108	C4
chr1	62976762	62977263	C1
chr1	62998686	62999187	C4
chr1	63003383	63003884	C1
chr1	63023566	63024067	C1
chr1	63149520	63150021	C3
chr1	63151999	63152500	C1
chr1	63152654	63153155	C1
chr1	63153594	63154095	C1
chr1	63168982	63169483	C5
chr1	63215183	63215684	C2
chr1	63215710	63216211	C1
chr1	63216289	63216790	C1
chr1	63220121	63220622	C4
chr1	63221719	63222220	C6
chr1	63232388	63232889	C1
chr1	63243016	63243517	C2
chr1	63243524	63244025	C6
chr1	63244819	63245320	C5
chr1	63253089	63253590	C3
chr1	63253772	63254273	C4
chr1	63265013	63265514	C4
chr1	63276585	63277086	C4
chr1	63286054	63286555	C6
chr1	63287188	63287689	C3
chr1	63288856	63289357	C6
chr1	63291426	63291927	C6
chr1	63294227	63294728	C3
chr1	63300304	63300805	C1
chr1	63305211	63305712	C1
chr1	63312123	63312624	C6
chr1	63312680	63313181	C1
chr1	63313265	63313766	C6
chr1	63424046	63424547	C1
chr1	63453338	63453839	C1
chr1	63484862	63485363	C2
chr1	63503573	63504074	C1
chr1	63532457	63532958	C2
chr1	63557923	63558424	C3
chr1	63573510	63574011	C5
chr1	63592169	63592670	C1
chr1	63612527	63613028	C1
chr1	63613390	63613891	C2
chr1	63653672	63654173	C1
chr1	63698688	63699189	C1
chr1	63707892	63708393	C3
chr1	63769535	63770036	C1
chr1	63802228	63802729	C6
chr1	63807165	63807666	C1
chr1	63816285	63816786	C1
chr1	63858991	63859492	C6
chr1	63896996	63897497	C6
chr1	63916265	63916766	C5
chr1	63938733	63939234	C6
chr1	63974273	63974774	C5
chr1	63976518	63977019	C6
chr1	63977436	63977937	C6
[truncated: 119,306 more rows]

## Sheet: 5. Raw LD blocks human
Raw LD blocks generated from human craniofacial-trait associated GWAS data
chr	pos	start	end	superpopulation
10	117521732	117512107	117521732	AFR
10	1582881	1582705	1583670	AFR
1	155052831	155052831	155056578	AFR
12	114918878	114774361	115086700	AFR
12	65927093	65923795	65968893	AFR
12	85414626	85363420	85518822	AFR
13	37907155	37891370	37930005	AFR
13	99890694	100013842	99921513	AFR
18	65799204	65795639	65819088	AFR
20	22054559	21872024	22226661	AFR
3	127963189	127910979	128025618	AFR
3	188721083	188677060	188898842	AFR
3	54697347	54672576	54714043	AFR
4	153907214	153878191	153924596	AFR
4	24163580	24116757	24171552	AFR
5	135470624	135464304	135481788	AFR
5	90668481	90574128	90755667	AFR
7	103261242	103080371	103376225	AFR
9	20300845	20120835	20300991	AFR
9	84321529	84321340	84321703	AFR
11	1853062	1852002	2082382	AMR
1	119036653	119009661	119201226	AMR
1	18663724	18636838	18663724	AMR
1	197364649	197197896	197602196	AMR
12	65937585	65906255	65997425	AMR
13	109711188	109705597	109732085	AMR
1	3336678	3086776	3337051	AMR
15	48134287	47973156	48288339	AMR
17	2082549	1936849	2279385	AMR
17	71133691	70923092	71373575	AMR
20	22060939	21966281	22216498	AMR
20	39524198	39447614	39673708	AMR
2	104095684	104013691	104097504	AMR
2	108502395	108274435	108746109	AMR
2	108897145	108745706	108955052	AMR
2	108959280	108940211	108965113	AMR
2	147608476	147395292	147686525	AMR
2	222174333	222122946	222174373	AMR
2	222203567	222124620	222218788	AMR
2	45045902	45031670	45053070	AMR
3	118937668	118902067	119007014	AMR
3	138956899	138934388	139111544	AMR
4	153907214	153786101	154084778	AMR
4	153910747	153886049	153926032	AMR
4	53645746	53613697	53681571	AMR
6	105588276	105587730	105607711	AMR
6	135976199	135932273	136008704	AMR
6	147080057	147045222	147161324	AMR
6	44979584	44865686	45192841	AMR
6	45361919	45113632	45459793	AMR
7	114349147	114328238	114388645	AMR
7	121150233	121118845	121240487	AMR
7	18701744	18507751	18819885	AMR
7	42091791	42087398	42095521	AMR
7	51764045	51757136	51771764	AMR
8	101737776	101737180	101825792	AMR
8	128847678	128789101	128925438	AMR
8	59282449			AMR
8	99614274	99367905	99810154	AMR
9	16929844	16919127	16935026	AMR
10	117524897	117288241	117730899	EAS
10	117804632	117802458	117813667	EAS
10	118016882	117958559	118113437	EAS
10	87516293	87276265	87576922	EAS
10	91311397	91299519	91312896	EAS
11	122520734	122518586	122559202	EAS
1	119020916	118810908	119250812	EAS
1	197539771	197419847	197789444	EAS
12	114974938	114956925	114985388	EAS
12	114975673	114956925	114985388	EAS
12	114976979	114956925	114985388	EAS
12	114977336	114904613	115076972	EAS
12	114980205	114956925	114985388	EAS
12	114980264	114770782	114985388	EAS
12	114980772	114956925	114985388	EAS
12	114980881	114956925	114985388	EAS
12	114980994	114956925	114985388	EAS
12	114981065	114956925	114985388	EAS
12	114981265	114956925	114985388	EAS
12	114981554	114956925	114985388	EAS
12	114981691	114956925	114985388	EAS
12	114981836	114956925	114985388	EAS
12	114981908	114956925	114985388	EAS
12	114982013	114956925	114985388	EAS
12	114982050	114904613	115076972	EAS
12	114982435	114956925	114985388	EAS
12	114982603	114956925	114985388	EAS
12	114982703	114956925	114985388	EAS
12	114982735	114904238	115218379	EAS
12	124827879	124824136	124831101	EAS
12	88716633	88590089	88765947	EAS
12	97149774	97149774	97150721	EAS
12	97150721	97149313	97152614	EAS
13	64817802			EAS
15	27983407	27947078	27986133	EAS
16	89919532	89837008	89942160	EAS
17	71129465	71129465	71178355	EAS
17	71131534	71123831	71178355	EAS
17	71131833	71026866	71310835	EAS
17	71131934	71026866	71310835	EAS
17	71131938	71026866	71310835	EAS
17	71131940	71026866	71310835	EAS
17	71132840	71129465	71178355	EAS
17	71132931	71129465	71178355	EAS
17	71133691	71129465	71286814	EAS
17	71134397	71129465	71178355	EAS
17	71134563	71129465	71178355	EAS
17	71134575	71129465	71178355	EAS
17	71134695	70895738	71178355	EAS
17	71134917	71129465	71178355	EAS
17	71135164	71129465	71178355	EAS
17	71135165	71129465	71303088	EAS
17	71135553	71117325	71244109	EAS
17	71137166	71109443	71247418	EAS
17	71137902	71129465	71178355	EAS
17	71138413	71129465	71178355	EAS
17	71138556	71129465	71192228	EAS
17	71138576	71129465	71178355	EAS
17	71138885	71129465	71178355	EAS
17	71139216	71129465	71187926	EAS
17	71139490	71129465	71178355	EAS
17	71140048	71026413	71178355	EAS
17	71141167	71129465	71178355	EAS
17	71141807	71129465	71178355	EAS
17	71141841	71129465	71178355	EAS
17	71142102	71129465	71178355	EAS
17	71142114	71129465	71178355	EAS
17	71142262	71129465	71178355	EAS
17	71142876	71129465	71178355	EAS
17	71142906	71129465	71178355	EAS
17	71143131	71129465	71178355	EAS
17	71143190	71129465	71178355	EAS
17	71143211	71129465	71178355	EAS
17	71143442	71129465	71271245	EAS
17	71144079	71129465	71239168	EAS
17	71144325	71124421	71178355	EAS
17	71144792	71129465	71178355	EAS
17	71144809	70976806	71222634	EAS
17	71145570	71129465	71178355	EAS
17	71146050	71109443	71247418	EAS
17	71146487	71129465	71178355	EAS
17	71147523	71045094	71201497	EAS
17	71148051	71129465	71178355	EAS
17	71150981	71129465	71178355	EAS
17	71151381	71123831	71178355	EAS
17	71151450	71129465	71178355	EAS
17	71151495	71123831	71178355	EAS
17	71152776	71129465	71226145	EAS
17	71153769	70916310	71398847	EAS
17	71155831	70940760	71353068	EAS
17	71156529	70940760	71353068	EAS
17	71156684	71129465	71178355	EAS
17	71159289	71129465	71178355	EAS
17	71159693	71129465	71178355	EAS
17	71160245	71129465	71178355	EAS
17	71161367	71109443	71247418	EAS
17	71161850	71129465	71178355	EAS
17	71162219	71129465	71178355	EAS
17	71165004	71129465	71236933	EAS
17	71165250	71129465	71178355	EAS
17	71172152	71109443	71247418	EAS
17	71172550	71109443	71247418	EAS
17	71174672	71109443	71304065	EAS
17	71178355	71048483	71386458	EAS
17	71399242	71399242	71460629	EAS
17	71399303	71189310	71509361	EAS
17	71399614	71399242	71460629	EAS
17	71401511	71398046	71461250	EAS
17	71402371	71399242	71460629	EAS
17	71402448	71399242	71460629	EAS
17	71403132	71399242	71460809	EAS
17	71403165	71400423	71460809	EAS
17	71403929	71399242	71460629	EAS
17	71404427	71161360	71404555	EAS
17	71409843	71207703	71524838	EAS
17	71412006	71385155	71460629	EAS
17	71412394	71399242	71460629	EAS
17	71413188	71394478	71591638	EAS
17	71413942	71398046	71462197	EAS
17	71414707	71399242	71460629	EAS
17	71415680	71399242	71533166	EAS
17	71416257	71399242	71460629	EAS
17	71416433	71399242	71460629	EAS
17	71417420	71398046	71461250	EAS
17	71418124	71399242	71460629	EAS
17	71418726	71399242	71460629	EAS
17	71419940	71399242	71460629	EAS
17	71421871	71399242	71460629	EAS
17	71423098	71399242	71460629	EAS
17	71423110	71399242	71460629	EAS
17	71423790	71248856	71667737	EAS
17	71424675	71399242	71460629	EAS
17	71424703	71399242	71461250	EAS
17	71426710	71399242	71460629	EAS
17	71427972	71394478	71591638	EAS
17	71428152	71399242	71460629	EAS
17	71429285	71399242	71460629	EAS
17	71432363	71399242	71610609	EAS
17	71433002	71348898	71653390	EAS
17	71433557	71399242	71580879	EAS
17	71436468	71399242	71460629	EAS
17	71439668	71399242	71460629	EAS
17	71445136	71398046	71461171	EAS
17	71451364	71400423	71478625	EAS
17	71451565	71399242	71460629	EAS
17	71451644	71398046	71461250	EAS
17	71452252	71400423	71460809	EAS
17	71454917	71399242	71460629	EAS
17	71456013	71309726	71460629	EAS
17	71457235	71399242	71460629	EAS
17	71457551	71392959	71625012	EAS
17	71457953	71399242	71460629	EAS
17	71458401	71399242	71460629	EAS
17	71459304	71400423	71460809	EAS
17	71460629	71399242	71462197	EAS
17	71464974	71464494	71471882	EAS
17	72021631			EAS
17	72025607	72020681	72039299	EAS
17	72028417	72022770	72042084	EAS
17	72028946	71874030	72039299	EAS
17	72029668	72025607	72039299	EAS
17	72029790	72025607	72039299	EAS
17	72029996	72022770	72042084	EAS
17	72030880	72025607	72039299	EAS
17	72032304	72025607	72039973	EAS
17	72032697	72025607	72040244	EAS
17	72033307	72025607	72039299	EAS
17	72033667	72025607	72039299	EAS
17	72033997	72022770	72042084	EAS
17	72035715	71848237	72051815	EAS
17	72035843	71855108	72208795	EAS
17	72036414	71976140	72245516	EAS
17	72036826	72025607	72039299	EAS
17	72037325	72025607	72039299	EAS
17	72037581	71805771	72182056	EAS
17	72038048	72025607	72039973	EAS
17	72038246	72025607	72040244	EAS
17	72038822	72025607	72039299	EAS
17	72039014	72025607	72039299	EAS
17	72039035	71924455	72257122	EAS
17	72039255	72025607	72039973	EAS
17	72039299	72025607	72039299	EAS
17	72044406	72039973	72044491	EAS
19	3548233	3507718	3548315	EAS
20	39364098	39311368	39489547	EAS
2	108897145	108834662	108903433	EAS
2	176247091	176221598	176258080	EAS
2	199608935	199560529	199646218	EAS
2	219023597	219023832	219023834	EAS
2	32837214	32809487	32841679	EAS
3	139220153	139202044	139258048	EAS
4	125198542	125158716	125220568	EAS
4	125198582	125158716	125220568	EAS
4	125199979	125155988	125220971	EAS
4	125210511	125158716	125220568	EAS
4	125211057	125158716	125220568	EAS
4	125217310	125155988	125220971	EAS
4	125219863	125158716	125220568	EAS
4	125220568	125158716	125355891	EAS
4	153910747	153907214	153948942	EAS
4	54941870	54939121	54942252	EAS
4	59458978	59406688	59584152	EAS
5	149831285	149815360	149832305	EAS
5	178495197	178476583	178500762	EAS
6	125485363			EAS
6	169557868	169408609	169634698	EAS
6	45085322	44844828	45334917	EAS
6	45262684	45014856	45389246	EAS
6	45374314	45124475	45387872	EAS
8	99066698	98914494	99316570	EAS
8	99499670	99251584	99746752	EAS
9	16795792	16794420	16808174	EAS
9	22017837	22013412	22056500	EAS
9	37680497			EAS
10	100866821	100866275	100873794	EUR
10	100867254	100866275	100873794	EUR
10	100987072			EUR
10	101368575	101347968	101618552	EUR
10	102530705	102281081	102759123	EUR
10	102626552	102548436	102643553	EUR
10	105523233	105451979	105574572	EUR
10	112611890	112605182	112736419	EUR
10	114558913	114351840	114762312	EUR
10	116805990	116786535	116805990	EUR
10	117503122	117500714	117561534	EUR
10	117516850	117505081	117557628	EUR
10	117979473	117979473	118063926	EUR
10	118121183	117914137	118212610	EUR
10	121584395			EUR
10	121667323			EUR
10	121681870	121681870	121685077	EUR
10	122459759	122444271	122684883	EUR
10	132126425	132126425	132139430	EUR
10	13499725			EUR
10	15495959	15495959	15532532	EUR
10	16960683	16951473	16983379	EUR
10	16965849	16945988	16983379	EUR
10	24726689	24726689	24767189	EUR
10	24769215	24728946	24880326	EUR
10	30910117	30887347	30997892	EUR
10	44399845	44399811	44600720	EUR
10	44664807	44657931	44751970	EUR
10	47297284	47297216	47303328	EUR
10	48533090	48532841	48534160	EUR
10	52440052	52328018	52511554	EUR
10	62076329	62069120	62082577	EUR
10	68235910	68232096	68420770	EUR
10	68238298	68211678	68457121	EUR
10	68241124	68206494	68284859	EUR
10	68244794	68232096	68254881	EUR
10	68252081	68235910	68284945	EUR
10	68259614	68031630	68495465	EUR
10	68264771	68264771	68312863	EUR
10	68270707	68227480	68284859	EUR
10	68280354	68251597	68501881	EUR
10	68292053	68141324	68526136	EUR
10	69186336	69108379	69414251	EUR
10	69850293	69849557	69852102	EUR
10	70746402	70505111	70965604	EUR
10	74598330	74349670	74848265	EUR
10	75449387	75389994	75450433	EUR
10	76390527	76383179	76404754	EUR
10	76404010	76358490	76404213	EUR
10	77859703	77767030	77942219	EUR
10	82889670	82818202	82889715	EUR
10	84221595	84196348	84225927	EUR
10	92861783	92823652	92995451	EUR
10	93106533	92954645	93106609	EUR
10	93601207	93587181	93601386	EUR
10	94276549	94238422	94281410	EUR
10	95499803	95402236	95500033	EUR
10	97111454	97091293	97130204	EUR
10	97124556	96979881	97319630	EUR
1	10673022	10639009	10688666	EUR
1	110069264	109986295	110100182	EUR
1	110083646	109983008	110094772	EUR
1	110872670	110872670	110875293	EUR
11	116636762			EUR
1	111841365	111836404	111872961	EUR
11	120139842	120128483	120197245	EUR
11	120188194	120034785	120409220	EUR
11	121576479	121329941	121791943	EUR
11	122034348	122027054	122065152	EUR
11	128941991	128939768	129191315	EUR
1	112899102	112665153	113091469	EUR
1	112950793	112724612	113028140	EUR
11	130410830	130388770	130410883	EUR
1	115666669			EUR
1	115667141	115665977	115667236	EUR
11	16203332	15959407	16451748	EUR
11	16986418	16836658	17108594	EUR
11	16987058	16979880	17013617	EUR
11	16997770	16979880	17013617	EUR
11	17163076	17030299	17264260	EUR
11	17273499	17269663	17284103	EUR
1	118481017	118232918	118730592	EUR
1	118484892	118481780	118563989	EUR
1	118555304	118522936	118612126	EUR
1	118562278	118481017	118656727	EUR
1	118565003	118564312	118615563	EUR
1	118608345	118565003	118615990	EUR
1	118909877	118908310	118923816	EUR
1	118923751	118909877	118924504	EUR
1	118989585	118851725	119211041	EUR
1	118997174	118953802	119009661	EUR
1	119026508	118933920	119203873	EUR
1	119118049	119116765	119324995	EUR
1	119126017	119020788	119237887	EUR
1	119139747	119017703	119220106	EUR
1	119219552	119017703	119220106	EUR
1	119333107	119171852	119334288	EUR
1	121516475	121401699	121736829	EUR
11	2652345	2622147	2659585	EUR
11	27391690	27219543	27630432	EUR
11	31263737	31023579	31264158	EUR
11	3144574	3114227	3153709	EUR
11	31451211	31240623	31698483	EUR
11	31458802	31209664	31706645	EUR
11	31481774	31232876	31723415	EUR
11	31533417	31415590	31770747	EUR
11	31661937	31417212	31770644	EUR
11	31797626	31786732	31812968	EUR
11	43040082	43040082	43100416	EUR
11	44315388	44286688	44347055	EUR
11	44356460	44353902	44380684	EUR
11	44370081	44364051	44370081	EUR
11	47452594	47258979	47678616	EUR
1	153976229	153796506	154199860	EUR
1	155060832	155060841	155061096	EUR
1	155099112	155096272	155114712	EUR
1	156969383	156903643	157006601	EUR
1	16201978	16187848	16210053	EUR
11	65481674	65450118	65496424	EUR
11	65569780	65490056	65729327	EUR
11	67417254	67220577	67417479	EUR
11	69174695	69174574	69206482	EUR
11	69200682	69200687	69209804	EUR
11	69200804	68961738	69262489	EUR
11	69476517	69476517	69490022	EUR
11	69489209	69365365	69544577	EUR
1	169529737	169507088	169543742	EUR
1	169556570	169556528	169599460	EUR
1	169594929	169376843	169756048	EUR
1	170618199	170369419	170848400	EUR
1	170688194	170454947	170837303	EUR
1	170743349	170743349	170771872	EUR
11	7075272	6995491	7154484	EUR
1	170765749	170574744	170939092	EUR
1	177517247	177486224	177517755	EUR
1	181137640	181124934	181142117	EUR
1	182609900	182609900	182703082	EUR
1	183028152	182999875	183146206	EUR
1	183415661	183312784	183432745	EUR
1	183417402	183312784	183433066	EUR
1	18651878	18637527	18666059	EUR
1	18653380	18634951	18666089	EUR
11	86930831	86918111	86937182	EUR
11	89178528	89159833	89277878	EUR
11	89201920	89177755	89242989	EUR
11	89284793	89159833	89289278	EUR
11	89329376	89328454	89329376	EUR
1	19390302	19322722	19461192	EUR
1	19644233	19564791	19647426	EUR
1	19647426	19564791	19647546	EUR
1	196727803	196479371	196926593	EUR
1	197359911	197343032	197609611	EUR
1	197381909	197343032	197603542	EUR
1	197383839	197343032	197632538	EUR
1	197565476	197374820	197814990	EUR
1	197627375	197379425	197877345	EUR
1	198929298	198890069	199169617	EUR
1	201629787	201627775	201636349	EUR
1	202843526	202843618	202930161	EUR
1	203111021			EUR
1	205333969	205320248	205340266	EUR
12	103100685	103043653	103143488	EUR
12	108585459	108521480	108624619	EUR
12	109328332	109284308	109330962	EUR
12	109330927	109284308	109330962	EUR
12	114981070	114963390	114982735	EUR
12	114982050	114963390	114982735	EUR
12	114982435	114963390	114982735	EUR
12	114982735	114826442	114992988	EUR
12	118976759	118964738	118979612	EUR
1	213937370	213790041	213937435	EUR
12	18941401	18763666	19147931	EUR
1	21923096	21685355	21957178	EUR
1	219420068	219391727	219420588	EUR
1	219468846	219466963	219484661	EUR
1	221024367	220978957	221030957	EUR
12	23977789	23964869	23997507	EUR
12	23982049	23963134	23997507	EUR
12	24137871	24136230	24138607	EUR
1	22458713	22434407	22538099	EUR
1	227199270	226958760	227431135	EUR
1	227302911	227053680	227456047	EUR
1	227373093	227130975	227431135	EUR
1	227375979	227130975	227431135	EUR
1	227383412	227134137	227431135	EUR
1	227393819	227151734	227431135	EUR
12	27570509	27568646	27574735	EUR
12	28126840	28111770	28363683	EUR
12	28288498	28288131	28476043	EUR
12	28341109	28146543	28544881	EUR
12	28476139	28226893	28584864	EUR
12	28570724	28479051	28582769	EUR
1	228920204			EUR
12	29236198	28995108	29423583	EUR
1	22983173	22948304	23198428	EUR
1	23015700	22968346	23130600	EUR
1	23075189	22924523	23219906	EUR
12	30884721	30864057	30914556	EUR
12	30896829	30864057	30914556	EUR
1	23104157	22967479	23219906	EUR
12	32338692	32330686	32389884	EUR
12	32351165	32321154	32475479	EUR
12	3264657	3244190	3283934	EUR
1	236214755	236182913	236215616	EUR
1	236570626	236528394	236729719	EUR
12	4275678	4275685	4315666	EUR
12	43545774	43363118	43545820	EUR
12	45797526	45730630	46019810	EUR
12	47650228	47585362	47727518	EUR
12	50745079	50504945	50993600	EUR
12	55721801	55721801	55819513	EUR
12	58920931	58917446	59018486	EUR
12	65462371	65450766	65497477	EUR
12	65927564	65923795	65983499	EUR
12	65982311	65933852	65982422	EUR
12	65989958	65984202	65990037	EUR
12	66003386	65999682	66018677	EUR
12	6845700	6845460	6888644	EUR
12	766488	757042	935327	EUR
12	77534016	77488227	77610792	EUR
12	77629997	77490252	77631463	EUR
12	77814959	77767982	77831149	EUR
12	77822236	77728898	77831149	EUR
12	83529133	83479177	83540683	EUR
12	83584338	83429382	83738325	EUR
12	83629609	83544374	83738325	EUR
12	83651788	83491771	83778176	EUR
12	83805950	83805742	83831715	EUR
12	84001649	83974820	84042205	EUR
12	84145947	83899090	84389241	EUR
12	85041656	84911958	85230117	EUR
12	85182714	85025278	85334170	EUR
12	85217232	85200698	85330318	EUR
12	85292710	85200698	85330318	EUR
12	85334170	85182714	85363670	EUR
12	85488139	85371061	85653414	EUR
12	85574026	85393230	85683944	EUR
1	2859388	2613040	3026462	EUR
12	95800808	95799334	95888649	EUR
12	95834758	95671003	95889601	EUR
1	30819794	30813498	30819794	EUR
13	100321844	100149843	100336808	EUR
13	103996957	103757959	104223007	EUR
13	104097016	103858426	104345854	EUR
13	106169231	106129432	106184849	EUR
13	109714439	109703067	109728669	EUR
13	109720345	109552738	109965444	EUR
13	109720688	109702353	109724616	EUR
13	109721863	109696601	109724616	EUR
13	111241066	111190660	111301721	EUR
1	3132798	3128088	3137393	EUR
13	22139569	22139569	22140796	EUR
13	28389539	28388549	28420518	EUR
13	28390188	28369936	28439157	EUR
1	3336217	3328963	3345705	EUR
1	3337805	3335411	3345705	EUR
1	3344952	3335411	3345705	EUR
1	33501153	33472355	33513039	EUR
13	36078480	35911927	36327321	EUR
13	38256057	38256057	38297190	EUR
13	42463279	42377939	42490774	EUR
13	42574410	42534109	42625967	EUR
13	43730322	43553471	43771478	EUR
13	43738054	43665421	43771478	EUR
13	46617914	46583799	46671573	EUR
13	51150528			EUR
13	51326306	51293340	51504804	EUR
13	58304151	58300770	58529367	EUR
13	73274326	73145570	73280529	EUR
1	37630675	37630749	37632363	EUR
13	79914990	79681166	80111529	EUR
13	80263841	80264161	80265723	EUR
1	38136852	38136815	38139116	EUR
1	3826755	3802571	3856515	EUR
1	39110046	38927367	39231046	EUR
1	39125469	39110089	39232652	EUR
1	39457212	39208916	39474551	EUR
13	94856400	94835289	94864776	EUR
13	94992502	94960115	95011645	EUR
13	94997801	94960115	95011645	EUR
14	103397139	103221398	103642104	EUR
14	103940906	103897334	104079065	EUR
1	41326602	41284976	41358507	EUR
14	20897642	20886981	20928443	EUR
14	21322301	21300283	21324308	EUR
14	22949827	22903704	22971970	EUR
1	42729521			EUR
14	29437897	29207238	29675521	EUR
14	30912145	30892536	31032299	EUR
14	37043941	37014104	37085565	EUR
14	53611084	53462004	53837620	EUR
14	53788792	53592408	53941917	EUR
14	53953591	53704555	53964217	EUR
14	54162875	54016849	54306366	EUR
14	54172444	54016849	54255616	EUR
14	54310254	54198171	54334869	EUR
14	58994299	58992693	58995622	EUR
14	59038769	58982160	59083545	EUR
14	59053040	58989864	59116715	EUR
14	59252675	59173007	59339309	EUR
14	60157443	59979605	60275111	EUR
14	60322458	60193085	60559073	EUR
14	60329930	60320364	60558899	EUR
14	60380283	60325385	60628456	EUR
14	60509783	60325385	60642107	EUR
14	60606157	60380283	60642107	EUR
14	60624683	60378981	60642107	EUR
14	60642107	60395056	60651164	EUR
14	60772063	60657165	60938149	EUR
14	61098119	60855853	61124313	EUR
14	64639141	64441581	64649513	EUR
14	64649513	64490069	64663904	EUR
14	68302482	68291042	68348544	EUR
14	68314878	68281017	68348544	EUR
14	69043082	68974737	69231164	EUR
14	72812712	72781373	72848366	EUR
14	74030935			EUR
14	74061320	74007184	74199522	EUR
14	74116311	73922088	74237198	EUR
14	74868836	74643141	75008445	EUR
14	74888275	74719307	74910989	EUR
14	85261560	85259345	85278789	EUR
14	88477447	88385822	88477420	EUR
14	91889945	91887981	91929799	EUR
14	94867341	94865013	94872097	EUR
14	95013552	95010876	95024751	EUR
14	98406737	98373274	98420778	EUR
14	98552351	98552351	98585624	EUR
14	98594616	98590755	98607252	EUR
14	99055055	99055055	99072396	EUR
15	100659532	100519149	100848624	EUR
15	100664975	100664630	100681435	EUR
15	100665014	100664630	100681435	EUR
15	100666433	100663530	100681809	EUR
15	27985101			EUR
15	27985172			EUR
15	31160944	31134418	31194116	EUR
15	32703267	32703267	32713674	EUR
15	32710663	32702424	32732254	EUR
1	53579507	53570644	53655718	EUR
15	36260402	36253300	36290333	EUR
15	36285982	36076535	36429246	EUR
1	53732015	53732092	53910118	EUR
15	38755978	38755783	38757040	EUR
15	41112867	40959707	41205032	EUR
15	47716422	47541976	47799443	EUR
15	53707571	53477723	53947907	EUR
15	57423850	57422861	57423850	EUR
15	59723763	59718403	59724324	EUR
1	56139313	56017487	56325335	EUR
15	68335825			EUR
15	68471449	68430894	68480375	EUR
15	71463306	71455348	71484385	EUR
15	71568638	71564199	71599158	EUR
15	71583671	71564199	71599158	EUR
15	71633368	71632384	71636318	EUR
15	74179858	73954139	74386172	EUR
15	74467082	74419684	74711167	EUR
15	74647929	74399597	74891354	EUR
15	83815632	83763760	83861724	EUR
15	83909612	83878470	83922823	EUR
15	85812403			EUR
15	88607734	88566850	88820044	EUR
15	88610513	88579842	88616465	EUR
15	95942604	95935995	95942659	EUR
15	96176000	96176000	96179855	EUR
15	96341483	96269217	96341509	EUR
1	60043219	60043219	60203947	EUR
1	60531299	60527470	60639697	EUR
1	60531898	60527470	60639697	EUR
1	60551640	60427158	60655703	EUR
1	60554827	60527470	60743675	EUR
1	60617253	60452256	60776375	EUR
16	14961185	14718564	15146257	EUR
1	62401812	62179850	62409642	EUR
16	2534086	2449155	2534233	EUR
16	27006174	26841924	27010791	EUR
16	51362816	51319902	51386590	EUR
16	51424379	51281826	51448410	EUR
16	51428912	51297285	51449661	EUR
16	51448410	51424379	51448410	EUR
16	51531029	51527442	51531232	EUR
16	51539208	51532898	51539208	EUR
16	53584591	53560458	53713946	EUR
16	53609191	53507549	53622152	EUR
16	53612761	53572317	53705861	EUR
16	53701471	53584591	53705861	EUR
16	53713946	53566214	53912929	EUR
16	54450652	54448700	54454984	EUR
16	62797548	62777742	62833717	EUR
16	65263901	65255682	65270794	EUR
16	65600144	65527161	65600275	EUR
16	67730723	67647267	67976359	EUR
16	70871737	70751304	71077179	EUR
16	7410425	7409346	7412820	EUR
1	67585454	67584130	67585547	EUR
1	67585547	67441590	67585841	EUR
1	67693583	67484588	67741015	EUR
16	77292280	77282253	77303123	EUR
16	77531239	77332869	77707040	EUR
16	79594428	79560803	79595076	EUR
16	80503863	80488729	80508872	EUR
1	68426406	68192396	68442818	EUR
1	68441844	68403241	68661521	EUR
16	84526347	84526347	84550853	EUR
16	86456200	86454372	86456622	EUR
16	86462256	86461486	86680527	EUR
16	89669749	89650085	89919709	EUR
17	1293232	1285087	1306971	EUR
17	13597079	13587848	13747147	EUR
17	14197726	14145450	14197825	EUR
17	17042272	16925451	17159106	EUR
17	2124350	2115925	2289885	EUR
17	2125634	2100781	2222741	EUR
17	41367531	41236579	41499412	EUR
17	46177628	45961677	46395425	EUR
17	46248269	45998471	46497690	EUR
17	46675984	46491289	46900679	EUR
1	75169310	75165943	75262444	EUR
17	55355213	55352867	55373435	EUR
17	56227356	56143181	56321720	EUR
17	56699594	56477737	56833982	EUR
1	75812909	75634035	76005461	EUR
17	60954247	60821799	61110964	EUR
17	61084285	60905563	61155004	EUR
17	61169966	61159855	61209908	EUR
17	61192194	60956256	61268576	EUR
17	61209283	61170034	61209908	EUR
17	62966119	62872624	63190502	EUR
17	63111035	62967189	63343461	EUR
17	65559491	65534045	65560172	EUR
17	65747532	65709259	65775852	EUR
17	69577063	69566558	69606380	EUR
17	69730936			EUR
17	70299701	70261597	70339826	EUR
17	70655340	70519853	70885816	EUR
17	70730403	70699284	70742519	EUR
17	71114957	71108823	71123340	EUR
17	71116092	71108823	71156422	EUR
17	71126965	71123831	71214213	EUR
17	71137166	71118129	71148051	EUR
17	71141807	71129465	71148051	EUR
17	71146487	71096370	71148051	EUR
17	71147523	71069263	71338670	EUR
17	71765228	71723128	72013609	EUR
17	71828420	71811818	71850752	EUR
17	72029446	72020401	72043705	EUR
17	72030880	71807581	72151085	EUR
17	72036826	72030880	72044519	EUR
17	72038048	71807581	72151085	EUR
17	72040417	72032532	72055825	EUR
17	72044167	72030880	72044519	EUR
17	7549435	7535370	7558026	EUR
17	7549660	7534733	7558026	EUR
17	79268119	79268073	79276528	EUR
17	79614932	79593626	79771304	EUR
17	81587245	81559795	81648542	EUR
17	81616447	81559795	81648542	EUR
17	81635037	81559795	81648542	EUR
17	83099877	83093262	83153246	EUR
17	83100088	83093237	83153246	EUR
17	8576523	8366182	8616390	EUR
1	80883710	80876209	80886869	EUR
1	81243161	81238791	81248300	EUR
1	81930280	81683740	82013634	EUR
1	81931117	81911407	82046104	EUR
18	28088604	27992318	28088848	EUR
18	359884	352074	360161	EUR
1	8435885	8361143	8443182	EUR
18	43963972	43915144	44180748	EUR
18	54988301	54975196	55045900	EUR
18	55177535	54929606	55407342	EUR
18	59273075	59228540	59483566	EUR
18	59307937	59086953	59461140	EUR
18	59311067	59279196	59395772	EUR
18	59373325	59365155	59411179	EUR
18	59419106	59400994	59448300	EUR
18	6096231	6076717	6107710	EUR
18	62387624	62349556	62407792	EUR
18	6730717	6686952	6755699	EUR
1	87177769	87126675	87189045	EUR
18	75195005	75180695	75204786	EUR
18	77673191	77671976	77673272	EUR
19	1036019	1016099	885059	EUR
1	91611540	91423852	91614502	EUR
1	91611852	91607340	91614502	EUR
1	91614502	91607340	91625613	EUR
19	30491258	30491258	30559664	EUR
19	31544985	31533763	31546941	EUR
19	33029021	33026246	33034013	EUR
19	33795046	33795046	33797297	EUR
19	33800090	33790791	33801816	EUR
19	33803996	33804070	33843866	EUR
19	35416613	35407957	35434499	EUR
19	38046725	37991129	38258692	EUR
19	38084132	38000908	38317724	EUR
19	39819444	39819471	39857150	EUR
19	6113626	6109566	6125101	EUR
20	13533787	13434029	13577646	EUR
20	14267811	14028847	14462407	EUR
20	14563980	14546046	14678224	EUR
20	14599633	14546046	14832198	EUR
20	21651907	21568962	21682649	EUR
20	21676964	21615541	21695583	EUR
20	21800987	21716446	21950976	EUR
20	21804435	21780197	21834101	EUR
20	21961931	21840213	22000522	EUR
20	22054559	21833687	22219707	EUR
20	22304085	22269685	22324430	EUR
20	22305792	22269685	22532082	EUR
20	3233935	3200327	3400941	EUR
20	32555011	32510074	32590184	EUR
20	32577216	32510074	32591698	EUR
20	32792503	32748870	32939207	EUR
20	34077942	33917852	34261610	EUR
20	37531707	37477926	37647045	EUR
20	38208894	38204124	38220686	EUR
20	38869934	38860008	38869985	EUR
20	39333779	39108046	39476412	EUR
20	39390491	39311368	39487170	EUR
20	39444932	39279294	39582257	EUR
20	39450821	39210873	39689162	EUR
20	39453609	39210873	39689162	EUR
20	39472902	39311368	39527409	EUR
20	39489547	39348384	39527409	EUR
20	39513027	39465626	39526542	EUR
20	4085234	4078169	4175528	EUR
20	46811367	46811367	46858178	EUR
20	53657469	53657580	53658095	EUR
20	57217109	57213238	57223184	EUR
20	57223184	57212566	57359459	EUR
20	6430913	6212184	6642610	EUR
20	7174025	6949473	7299071	EUR
20	7387657			EUR
20	797400	775041	978063	EUR
20	9990760	9988102	9998380	EUR
20	9998380	9945647	9998514	EUR
2	104015356	103988125	104094477	EUR
2	107002589	106988066	107008746	EUR
2	111686067	111667963	111717890	EUR
2	111867433	111708442	111884332	EUR
2	113224463	113196080	113235808	EUR
2	118285460	118282265	118517882	EUR
2	118288943	118282265	118288943	EUR
2	118432725	118433189	118500553	EUR
2	118683354	118641592	118687763	EUR
2	119550218	119544252	119672466	EUR
21	26995480	26961786	27012573	EUR
21	28112495	28110169	28131777	EUR
2	130918463	130880788	130992706	EUR
2	133568514	133383891	133568898	EUR
2	133680388	133544199	133855457	EUR
21	35239944	35240281	35275148	EUR
2	140282235	140221538	140406106	EUR
2	143744470	143673142	143747096	EUR
2	143802452	143787569	143822251	EUR
21	43828233	43797046	43833057	EUR
2	144673501	144656288	144825148	EUR
2	144696401	144658261	144810616	EUR
2	144717845	144656288	144810207	EUR
21	44839969	44803448	44839998	EUR
2	144895720	144772949	145031530	EUR
2	144900736	144854545	144969054	EUR
2	144936354	144895720	144969054	EUR
2	144938340	144895720	144969054	EUR
2	144945162	144728565	145019764	EUR
2	145347383	145332046	145576700	EUR
21	45399677	45397465	45399811	EUR
21	45907628	45670089	45983300	EUR
2	15526678	15331314	15580967	EUR
2	158238984	158213892	158239235	EUR
2	158803765	158793033	158828476	EUR
2	159091962	158950762	159094386	EUR
2	16249081	16249110	16347785	EUR
2	16302737	16282094	16320100	EUR
2	168141947	168136612	168213207	EUR
2	169220661	169215265	169233157	EUR
2	169298737	169298152	169300890	EUR
2	169298739	169298152	169307258	EUR
2	171844647	171670284	172032858	EUR
2	1719192	1610447	1773340	EUR
2	172021244	171771683	172061948	EUR
2	172057936	171926688	172058115	EUR
2	173189097	173037620	173216510	EUR
2	175581608	175555559	175668705	EUR
2	175668705	175420514	175668786	EUR
2	176247091			EUR
2	176500891	176500891	176506016	EUR
2	176507119	176502417	176526151	EUR
2	176725270	176712003	176725270	EUR
2	176814644	176806183	176814764	EUR
2	179311200	179311200	179408311	EUR
2	185312382	185287295	185316419	EUR
2	18540396	18292073	18790171	EUR
2	187488936	187247309	187489400	EUR
2	19078027	19053725	19095224	EUR
2	19079048	19053330	19096129	EUR
2	19144337	19113891	19252803	EUR
2	19303254	19289127	19349712	EUR
2	19573659	19525170	19574244	EUR
2	198759178	198743871	198789425	EUR
2	198785554	198743871	198789425	EUR
2	198801387	198797836	198815777	EUR
2	199478026	199339878	199537901	EUR
2	207958200	207921342	207958200	EUR
2	217442013	217333106	217445963	EUR
2	217535220	217531737	217567119	EUR
2	217599331	217597617	217612991	EUR
2	217601498	217597060	217618213	EUR
2	217602314	217467157	217636171	EUR
2	217650241	217451698	217770827	EUR
22	21593178	21556931	21628971	EUR
2	222162216	222135100	222188811	EUR
2	222163863	222123986	222177575	EUR
2	222165783	222162216	222228289	EUR
2	222167680	222123010	222206142	EUR
2	222167923	222162216	222174333	EUR
2	222168677	222162216	222174333	EUR
2	222174333	222122946	222226724	EUR
2	222194940	222123010	222235450	EUR
2	222203567	222185552	222226060	EUR
2	222207300	222186783	222238218	EUR
2	222524618	222519796	222679393	EUR
2	222572141	222562553	222652540	EUR
2	222664393	222507028	222678914	EUR
2	222678914	222538344	222678914	EUR
2	227028845	226895004	227054914	EUR
2	227239246	227239357	227250238	EUR
22	28704723	28460772	28778424	EUR
22	28704989	28507372	28732025	EUR
22	28712241	28473444	28960956	EUR
22	30224902	29976843	30472449	EUR
2	230314161	230280713	230314433	EUR
2	232520686	232407956	232522297	EUR
22	37513532	37510936	37514708	EUR
22	37514708	37510936	37514797	EUR
2	23760767	23668043	24009222	EUR
22	37779470	37698855	37797913	EUR
22	37959718	37713917	38185643	EUR
22	45329719	45300814	45430436	EUR
22	45905087	45904340	46093928	EUR
22	45905488	45904340	45905488	EUR
22	45968281	45968281	45987732	EUR
22	49135976	49134091	49151704	EUR
2	25372528	25372325	25381956	EUR
2	32991559	32980455	33057962	EUR
2	32994080	32991738	33138287	EUR
2	33132029	33123427	33135641	EUR
2	36957342	36859054	36965352	EUR
2	38101158	37882887	38118319	EUR
2	41910153	41910075	41916514	EUR
2	41944169	41918077	42071324	EUR
2	41954539			EUR
2	41971077	41952017	41988307	EUR
2	42011482	41989246	42037546	EUR
2	42806570	42806626	43015853	EUR
2	43312986	43161361	43548919	EUR
2	43395820	43312986	43505819	EUR
2	43904701	43885706	44020272	EUR
2	44930414	44931059	44942194	EUR
2	45045673	45033720	45045902	EUR
2	45123522	45120703	45137698	EUR
2	48066464	48042270	48089560	EUR
2	48573528	48552883	48585689	EUR
2	48575759			EUR
2	55333211	55309990	55435654	EUR
2	55397384	55330056	55431561	EUR
2	55885305	55765899	55885540	EUR
2	56007807	55978689	56174311	EUR
2	56012762	55978689	56019613	EUR
2	60406328	60376815	60422008	EUR
2	65749771	65718298	65772489	EUR
2	65768377	65718298	65775585	EUR
2	66529844	66518318	66557087	EUR
2	67075734	67040368	67101253	EUR
2	67447374	67333368	67462908	EUR
2	67689743	67689743	67723500	EUR
2	70897497	70895317	70904261	EUR
2	71600255	71598947	71606195	EUR
2	71605885	71492371	71729487	EUR
2	72126444	72127082	72247829	EUR
2	77881791	77853992	78120267	EUR
2	85773377	85576460	85947547	EUR
2	88376959	88376959	88380554	EUR
2	88394648	88395577	88487031	EUR
2	96355926	96106699	96404141	EUR
2	9674766	9426023	9765561	EUR
2	97113751	96879745	97196892	EUR
3	100013720	100004736	99997846	EUR
3	100205158	100202040	100208393	EUR
3	100906859	100744614	101138050	EUR
3	100932085	100882215	100970466	EUR
3	10533008	10521241	10533030	EUR
3	107833982	107618379	107836247	EUR
3	111538558	111530155	111539049	EUR
3	11613877	11600640	11854311	EUR
3	123363551	123335923	123405666	EUR
3	128121667	127996353	128348598	EUR
3	128387424	128364489	128403553	EUR
3	128388177	128364489	128406968	EUR
3	128389139	128364489	128574736	EUR
3	134167081	134098382	134270887	EUR
3	138196923	138195373	138196923	EUR
3	139165882	139165993	139334519	EUR
3	140712021	140598779	140725979	EUR
3	148111690	148085563	148229847	EUR
3	149677994	149520427	149678051	EUR
3	150452393	150386658	150487786	EUR
3	150456417	150386658	150479889	EUR
3	157046474	156997661	157068755	EUR
3	157765127	157756654	157773013	EUR
3	157789367	157624921	157814415	EUR
3	158110533	158007453	158360168	EUR
3	169508205	169494477	169518175	EUR
3	177584204	177555241	177663811	EUR
3	182617847	182617847	182633295	EUR
3	184222412	184216922	184342106	EUR
3	184227449	184222412	184261058	EUR
3	184612481	184612481	184626819	EUR
3	184615382	184376776	184861452	EUR
3	184617577	184617643	184687803	EUR
3	184621969	184612481	184662728	EUR
3	184658160	184646121	184672690	EUR
3	184746921	184745717	184760067	EUR
3	190251583	190196956	190309071	EUR
3	194548462	194545043	194554413	EUR
3	195805919	195703071	195831968	EUR
3	20053886	20051271	20303750	EUR
3	21688754	21661103	21708277	EUR
3	21980238	21941127	22013801	EUR
3	24723914	24718118	24733712	EUR
3	25005955	24992644	25010065	EUR
3	25007819	24992644	25010183	EUR
3	25346471	25323481	25406142	EUR
3	25347078	25294581	25391713	EUR
3	25373097	25133951	25443692	EUR
3	27639513	27487122	27721122	EUR
3	38102906	38039461	38112676	EUR
3	45772602	45723640	45807032	EUR
3	54690533	54672576	54714043	EUR
3	54697347	54571060	54907738	EUR
3	55555776	55551125	55566518	EUR
3	62386162	62386008	62386263	EUR
3	64561801	64518117	64569970	EUR
3	69513829	69496768	69536401	EUR
3	69519998	69318542	69767425	EUR
3	69522855	69318542	69767425	EUR
3	71133296			EUR
3	71175093	71175093	71186831	EUR
3	71181363	71175093	71186831	EUR
3	71182593	70949989	71186831	EUR
3	71227306	70978883	71465826	EUR
3	77143440	77127080	77186460	EUR
3	77147020	77134977	77223504	EUR
3	77175393	77128430	77247934	EUR
3	86713952	86468016	86962799	EUR
3	86893473	86695976	86914267	EUR
3	88289440	88255459	88324634	EUR
3	89422551	89189341	89671202	EUR
3	9269531	9246205	9274853	EUR
3	94490747	94486924	94531372	EUR
3	99353349	99155275	99593617	EUR
3	99412911	99369079	99433085	EUR
3	99442178	99335577	99688885	EUR
3	99447129	99260602	99660239	EUR
3	99776578	99556506	99776579	EUR
3	99954990	100000392	99999468	EUR
4	1019594	1008064	999271	EUR
4	108373433	108373433	108377779	EUR
4	108908293	108663445	108994008	EUR
4	109019365	109007479	109026237	EUR
4	110922515	110889890	110962425	EUR
4	111481402	111390635	111593983	EUR
4	114560759	114481333	114597722	EUR
4	119407511	119180260	119657385	EUR
4	121076949	121065785	121322355	EUR
4	126014320	125810221	126235937	EUR
4	126033497	125975190	126080653	EUR
4	126901675	126857332	126988229	EUR
4	126939204	126749914	127068544	EUR
4	127005360	126893430	127068544	EUR
4	127007438	126893430	127068544	EUR
4	127027041	126892681	127068544	EUR
4	140899060	140894246	140902387	EUR
4	153744295	153733854	153835930	EUR
4	153838797	153735108	153846273	EUR
4	153898369	153851508	153926032	EUR
4	153903529	153686615	154058810	EUR
4	153907214	153899654	153924596	EUR
4	168582029	168541485	168615229	EUR
4	168585554	168572703	168615229	EUR
4	168596924	168587025	168693581	EUR
4	173456853	173434343	173515248	EUR
4	173535707	173288100	173775032	EUR
4	174126356	174105132	174135747	EUR
4	174150335	174137859	174152094	EUR
4	174154138	174109964	174192357	EUR
4	176666086	176654036	176688950	EUR
4	18013533	17768763	18023861	EUR
4	184011782	183974913	184068121	EUR
4	184021195	184021067	184023711	EUR
4	186640892	186428894	186746759	EUR
4	186720417	186536019	186897926	EUR
4	186762048	186762048	186768456	EUR
4	41559945	41552486	41600982	EUR
4	4536189	4502150	4550831	EUR
4	4776053	4771310	4776053	EUR
4	4803727	4790061	4831066	EUR
4	4822424	4786256	4849478	EUR
4	54152450	54116537	54171593	EUR
4	55091149	55091149	55106807	EUR
4	73378805	73273326	73547219	EUR
4	80632294	80397417	80862064	EUR
4	81031483	81031589	81101860	EUR
4	85687845	85687845	85712331	EUR
4	93943426	93908768	94060691	EUR
5	105525900	105520652	105621980	EUR
5	10817208	10672667	11036625	EUR
5	113417887	113264570	113639599	EUR
5	113468158	113419910	113488469	EUR
5	113649976	113643106	113721411	EUR
5	11525451	11357758	11739277	EUR
5	11584230	11397580	11599629	EUR
5	11592988	11545580	11593559	EUR
5	120510552	120491964	120520816	EUR
5	126923486	126876690	127082442	EUR
5	128772214	128750949	128814183	EUR
5	128772490	128772214	128893539	EUR
5	133613393	133589586	133615476	EUR
5	135248495	135105947	135255222	EUR
5	135251290	135248495	135261577	EUR
5	135253283	135242746	135392794	EUR
5	149236383	149214395	149263143	EUR
5	151957878	151954618	151957878	EUR
5	154488702	154447354	154492886	EUR
5	160082393	159984196	160128758	EUR
5	168373015	168370974	168374836	EUR
5	171701460	171642899	171701490	EUR
5	171763822	171573200	172011375	EUR
5	172764049	172746954	172771636	EUR
5	173618599	173596923	173627914	EUR
5	174733110	174723696	174733568	EUR
5	178256904	178252446	178259994	EUR
5	180122198	180120917	180134189	EUR
5	180125520	180120917	180308117	EUR
5	1901091	1901003	2032749	EUR
5	2612633	2371457	2833678	EUR
5	2613540	2366194	2858096	EUR
5	31951945	31951945	31964802	EUR
5	33576497	33465263	33824663	EUR
5	44185810	43950138	44367255	EUR
5	44580091	44567308	44626708	EUR
5	45092831	44851384	45234237	EUR
5	53290755	53261764	53349909	EUR
5	56447005	56447005	56449507	EUR
5	56449507	56213505	56449507	EUR
5	68470068	68445239	68536296	EUR
5	72631112	72563776	72872774	EUR
5	74187296	74045598	74202655	EUR
5	82828371	82813484	82907395	EUR
5	83448785	83432040	83461759	EUR
5	87735594	87735594	87912804	EUR
5	88534718	88490187	88538237	EUR
5	88550348	88504904	88557355	EUR
5	88551768	88440360	88623882	EUR
5	88731085	88488296	88797496	EUR
5	88769820	88689478	88769820	EUR
5	90170365	90151814	90184359	EUR
5	93279018	93044456	93528603	EUR
6	108662324	108550830	108700249	EUR
6	109120957	109053262	109178989	EUR
6	11394054	11357606	11403155	EUR
6	122068809	121828627	122112096	EUR
6	122354190	122116121	122387541	EUR
6	126386700	126386678	126558350	EUR
6	126391101	126337897	126637581	EUR
6	126411994	126186494	126640289	EUR
6	126782640	126576212	126885044	EUR
6	126816463	126637966	126887106	EUR
6	126862555	126621177	126945637	EUR
6	126995698	126837005	127129217	EUR
6	129887340	129862278	129887851	EUR
6	133206796	133135928	133256101	EUR
6	133250134	133174038	133280506	EUR
6	133294509	133107369	133491844	EUR
6	135950439	135933521	136031018	EUR
6	135953232	135938245	136036909	EUR
6	136008176	135938245	136032167	EUR
6	138440563			EUR
6	138497700	138295136	138700821	EUR
6	138499587	138493280	138500571	EUR
6	144647059	144564409	144647346	EUR
6	149632373	149504128	149842656	EUR
6	149664341	149553763	149859123	EUR
6	150663038	150660829	150687858	EUR
6	15390773	15288354	15416337	EUR
6	156487902	156483711	156491448	EUR
6	164184681	164179816	164185956	EUR
6	170243812			EUR
6	18837013	18723347	18934605	EUR
6	1923286	1921614	2098414	EUR
6	23557094	23513378	23564138	EUR
6	23585055	23555996	23587374	EUR
6	2386679	2208925	2446186	EUR
6	2448889	2444674	2452965	EUR
6	32666596	32619336	32710429	EUR
6	32677176	32465013	32712263	EUR
6	35509375	35509248	35537207	EUR
6	39452216	39312052	39606438	EUR
6	39559091	39556061	39574378	EUR
6	39561916	39494645	39574378	EUR
6	39575309	39575213	39608090	EUR
6	39596087	39575932	39659304	EUR
6	396321	188540	499766	EUR
6	44040588	44037130	44041705	EUR
6	44709401	44680016	44718032	EUR
6	44713520	44712818	44794010	EUR
6	44736655	44590304	44936267	EUR
6	44748859	44715386	44806155	EUR
6	44783931	44715312	45031178	EUR
6	44820741	44654072	44820804	EUR
6	45283077	45036090	45533034	EUR
6	46338810	46334711	46424417	EUR
6	49234936	48987002	49466569	EUR
6	50755430	50527858	50839971	EUR
6	50781040	50690228	50794305	EUR
6	51018173	51015810	51153937	EUR
6	51123450	51065291	51193844	EUR
6	51820430	51814965	51820878	EUR
6	51838214	51653035	52012918	EUR
6	55855069	55855069	56017021	EUR
6	625071	625071	634835	EUR
6	6392831	6378500	6406952	EUR
6	7255417	7195451	7257423	EUR
6	72933566	72897060	72933740	EUR
6	80053082	79985452	80086016	EUR
6	80077815	79987601	80086016	EUR
6	83604082	83522185	83697782	EUR
6	83607814	83570203	83705221	EUR
6	84830727	84782582	84869618	EUR
6	87079446	86995327	87238734	EUR
6	91180495	91180495	91204705	EUR
6	94203856	93963306	94379178	EUR
7	100457015	100311123	100656470	EUR
7	101489057	101485942	101511820	EUR
7	1016603			EUR
7	102243424	102061506	102278364	EUR
7	1046085	1014515	998524	EUR
7	104663583	104427123	104830145	EUR
7	107567805	107337577	107659895	EUR
7	121140429	121053365	121213553	EUR
7	121173866	121118845	121227949	EUR
7	121216273	121010682	121465516	EUR
7	122345487	122316059	122368098	EUR
7	122347104	122312927	122368098	EUR
7	122349668	122316059	122377758	EUR
7	134939605	134925953	135178388	EUR
7	134969179	134969191	134981784	EUR
7	137980025	137977840	137980575	EUR
7	155823761	155802652	155845563	EUR
7	156136072	156136072	156141564	EUR
7	156397796	156274740	156441769	EUR
7	17614800	17563779	17635495	EUR
7	17661267	17654424	17662303	EUR
7	18698243	18567284	18821515	EUR
7	18757567	18723029	18805256	EUR
7	27068508	26878487	27088077	EUR
7	27072375	26878487	27088077	EUR
7	28462226	28462226	28479352	EUR
7	33127189	33115773	33313338	EUR
7	42022387	41997238	42033297	EUR
7	42086272	42082594	42113695	EUR
7	42092350	42086272	42095521	EUR
7	46591004	46573483	46629092	EUR
7	46601975	46570436	46629165	EUR
7	46637772	46630950	46637772	EUR
7	47717224	47717224	47735455	EUR
7	50324695			EUR
7	50662756	50634196	50673694	EUR
7	50867373	50724720	50973724	EUR
7	50885924	50855996	50944298	EUR
7	50897509	50871251	50937822	EUR
7	50907742	50857499	50944298	EUR
7	51032493	51031152	51035123	EUR
7	5270913	5270913	5271688	EUR
7	67189710	67041099	67243390	EUR
7	7213889	7183785	7249912	EUR
7	76117908	75960789	76223162	EUR
7	7965543	7963386	7969339	EUR
7	81589002	81382208	81589169	EUR
7	84667495	84421682	84884796	EUR
7	96441785			EUR
7	96495663	96489186	96518199	EUR
7	96514492	96489035	96562850	EUR
7	96520921	96520921	96620201	EUR
7	96527536	96520921	96620201	EUR
8	10025065	10025065	9956901	EUR
8	107727506	107682909	107739467	EUR
8	108094573	108069432	108295356	EUR
8	108102198	108048439	108299112	EUR
8	108111790	108065037	108299112	EUR
8	108129635			EUR
8	108507494	108355418	108576098	EUR
8	108527762	108342659	108622895	EUR
8	108587740	108587740	108805155	EUR
8	115612652	115551652	115620592	EUR
8	115701568	115588164	115924242	EUR
8	115733765	115580581	115977994	EUR
8	11590170	11582510	11593078	EUR
8	116453920	116406964	116459799	EUR
8	117889346	117886600	117932735	EUR
8	118793339	118585301	118959605	EUR
8	118794406	118625694	118921482	EUR
8	118952044	118934417	119000851	EUR
8	118995156	118934417	119045782	EUR
8	119523654	119427163	119523842	EUR
8	120049640	120049722	120074795	EUR
8	120968272	120950629	121093638	EUR
8	121243881	121213553	121284063	EUR
8	122089504	122038615	122089504	EUR
8	128851402	128766525	128949660	EUR
8	13378519	13207600	13382666	EUR
8	13549788			EUR
8	142036678	142018952	142036746	EUR
8	1936673			EUR
8	2220814	2220822	2375795	EUR
8	26595589	26394562	26595702	EUR
8	32314494			EUR
8	32495664	32345005	32542331	EUR
8	38787396	38563072	38988706	EUR
8	41229590	41057106	41387119	EUR
8	4231900	4216775	4290739	EUR
8	42885667	42686302	43025020	EUR
8	43806675			EUR
8	48532698	48467077	48551823	EUR
8	51672178	51628714	51920262	EUR
8	56162372	56162343	56245804	EUR
8	57536468	57536468	57537873	EUR
8	59248673	59145750	59263105	EUR
8	60787080	60750707	60868677	EUR
8	60862815	60622243	60979790	EUR
8	60998511	60992486	60998661	EUR
8	61057020	61001122	61074622	EUR
8	71124669	71108785	71292184	EUR
8	71686215	71648093	71692274	EUR
8	73289157	73272603	73343286	EUR
8	73317988	73272603	73343286	EUR
8	77395373	77222579	77513067	EUR
8	77676418	77606510	77684352	EUR
8	78036620	77935702	78066876	EUR
8	8392034	8392034	8415349	EUR
8	8421952	8421952	8631696	EUR
8	87734618	87590171	87772157	EUR
8	87747618	87589578	87772111	EUR
8	87748995	87564128	87817858	EUR
8	87769948	87605489	87804521	EUR
8	9047352	8963602	9071951	EUR
8	9227785	9225906	9233392	EUR
8	98232748	98108181	98240864	EUR
8	99497129	99248331	99581202	EUR
8	9955459	10025065	9956901	EUR
8	99579697	99338000	99818581	EUR
9	100122880	100003500	99999166	EUR
9	100245132	100003324	100298104	EUR
9	10521068	10521230	10575700	EUR
9	108608843	108608466	108617050	EUR
9	108613340	108608466	108619287	EUR
9	108614197	108365218	108782369	EUR
9	108617050	108425510	108628585	EUR
9	108934366	108865378	109101137	EUR
9	1106093	1104922	1162013	EUR
9	111973987	111973476	111984102	EUR
9	1128641	1102569	1157168	EUR
9	114154983	114154651	114157841	EUR
9	116333910	116305985	116337594	EUR
9	116491193	116482904	116644832	EUR
9	122359753	122350575	122360067	EUR
9	123834268	123796531	123919599	EUR
9	123871976	123780425	123952029	EUR
9	126514762	126494008	126519377	EUR
9	126634735	126608297	126634755	EUR
9	131708921	131605807	131759734	EUR
9	133604200	133504446	133604360	EUR
9	14480822			EUR
9	14883256	14855363	14885175	EUR
9	16524832	16513930	16525061	EUR
9	16958465	16940256	16960743	EUR
9	20028454	20024552	20277834	EUR
9	20304875	20298291	20314009	EUR
9	21576592	21506987	21581327	EUR
9	22003368	21987523	22056360	EUR
9	22031006	21987523	22064392	EUR
9	4290085	4282942	4312093	EUR
9	4292083	4282942	4295583	EUR
9	73993574	73888148	74007152	EUR
9	74504071	74367572	74634109	EUR
9	74516502	74387309	74542390	EUR
9	8630084	8619879	8694330	EUR
9	8632149	8617396	8689753	EUR
9	86637791	86532805	86862241	EUR
9	91718621	91639680	91718518	EUR
9	91721676	91719626	91724039	EUR
9	91723646	91708200	91754381	EUR
9	91724039	91578803	91724099	EUR
9	91900322	91886397	91974307	EUR
9	93658108	93630663	93677446	EUR
9	93684163	93664013	93702193	EUR
9	95511023	95430953	95749162	EUR
9	95545708	95520072	95552133	EUR
9	97858720	97806731	97960887	EUR
X	112902567	112741277	112988223	EUR
X	115430707	115236365	115457734	EUR
X	124287451	124274656	124291421	EUR
X	137426214	137426214	137428929	EUR
X	137873245	137805863	137895137	EUR
X	29506276			EUR
X	44491097			EUR
X	5660819			EUR
X	68838089	68838089	68838184	EUR
X	68838184	68813602	69051722	EUR
X	69797379	69617346	69904097	EUR
X	73069628	72820531	73100634	EUR
X	9889033	10130253	9931283	EUR
10	68232096	68143425	68257720	SAS
1	91611540	91603410	91614502	SAS
22	37522465	37512218	37528676	SAS
22	37523260	37522109	37537637	SAS

## Sheet: 6. Filtered LD blocks human
Filtered LD blocks generated from human craniofacial-trait associated GWAS data
chr	start	end
chr1	2613040	3026462
chr1	3086776	3345705
chr1	3802571	3856515
chr1	8361143	8443182
chr1	10639009	10688666
chr1	16187848	16210053
chr1	18634951	18666089
chr1	19322722	19461192
chr1	19564791	19647546
chr1	21685355	21957178
chr1	22434407	22538099
chr1	22924523	23219906
chr1	30813498	30819794
chr1	33472355	33513039
chr1	37630749	37632363
chr1	38136815	38139116
chr1	38927367	39474551
chr1	41284976	41358507
chr1	53570644	53655718
chr1	53732092	53910118
chr1	56017487	56325335
chr1	60043219	60203947
chr1	60427158	60776375
chr1	62179850	62409642
chr1	67441590	67741015
chr1	68192396	68661521
chr1	75165943	75262444
chr1	75634035	76005461
chr1	80876209	80886869
chr1	81238791	81248300
chr1	81683740	82046104
chr1	87126675	87189045
chr1	91423852	91625613
chr1	109983008	110100182
chr1	110872670	110875293
chr1	111836404	111872961
chr1	112665153	113091469
chr1	115665977	115667236
chr1	118232918	118730592
chr1	118810908	119334288
chr1	121401699	121736829
chr1	153796506	154199860
chr1	155052831	155056578
chr1	155060841	155061096
chr1	155096272	155114712
chr1	156903643	157006601
chr1	169376843	169756048
chr1	170369419	170939092
chr1	177486224	177517755
chr1	181124934	181142117
chr1	182609900	182703082
chr1	182999875	183146206
chr1	183312784	183433066
chr1	196479371	196926593
chr1	197197896	197877345
chr1	198890069	199169617
chr1	201627775	201636349
chr1	202843618	202930161
chr1	205320248	205340266
chr1	213790041	213937435
chr1	219391727	219420588
chr1	219466963	219484661
chr1	220978957	221030957
chr1	226958760	227456047
chr1	236182913	236215616
chr1	236528394	236729719
chr10	1582705	1583670
chr10	15495959	15532532
chr10	16945988	16983379
chr10	24726689	24880326
chr10	30887347	30997892
chr10	44399811	44600720
chr10	44657931	44751970
chr10	47297216	47303328
chr10	48532841	48534160
chr10	52328018	52511554
chr10	62069120	62082577
chr10	68031630	68526136
chr10	69108379	69414251
chr10	69849557	69852102
chr10	70505111	70965604
chr10	74349670	74848265
chr10	75389994	75450433
chr10	76358490	76404754
chr10	77767030	77942219
chr10	82818202	82889715
chr10	84196348	84225927
chr10	87276265	87576922
chr10	91299519	91312896
chr10	92823652	93106609
chr10	93587181	93601386
chr10	94238422	94281410
chr10	95402236	95500033
chr10	96979881	97319630
chr10	100866275	100873794
chr10	101347968	101618552
chr10	102281081	102759123
chr10	105451979	105574572
chr10	112605182	112736419
chr10	114351840	114762312
chr10	116786535	116805990
chr10	117288241	117730899
chr10	117802458	117813667
chr10	117914137	118212610
chr10	121681870	121685077
chr10	122444271	122684883
chr10	132126425	132139430
chr11	1852002	2082382
chr11	2622147	2659585
chr11	3114227	3153709
chr11	6995491	7154484
chr11	15959407	16451748
chr11	16836658	17264260
chr11	17269663	17284103
chr11	27219543	27630432
chr11	31023579	31770747
chr11	31786732	31812968
chr11	43040082	43100416
chr11	44286688	44347055
chr11	44353902	44380684
chr11	47258979	47678616
chr11	65450118	65729327
chr11	67220577	67417479
chr11	68961738	69262489
chr11	69365365	69544577
chr11	86918111	86937182
chr11	89159833	89289278
chr11	89328454	89329376
chr11	120034785	120409220
chr11	121329941	121791943
chr11	122027054	122065152
chr11	122518586	122559202
chr11	128939768	129191315
chr11	130388770	130410883
chr12	757042	935327
chr12	3244190	3283934
chr12	4275685	4315666
chr12	6845460	6888644
chr12	18763666	19147931
chr12	23963134	23997507
chr12	24136230	24138607
chr12	27568646	27574735
chr12	28111770	28584864
chr12	28995108	29423583
chr12	30864057	30914556
chr12	32321154	32475479
chr12	43363118	43545820
chr12	45730630	46019810
chr12	47585362	47727518
chr12	50504945	50993600
chr12	55721801	55819513
chr12	58917446	59018486
chr12	65450766	65497477
chr12	65906255	65997425
chr12	65999682	66018677
chr12	77488227	77631463
chr12	77728898	77831149
chr12	83429382	83778176
chr12	83805742	83831715
chr12	83899090	84389241
chr12	84911958	85683944
chr12	88590089	88765947
chr12	95671003	95889601
chr12	97149313	97152614
chr12	103043653	103143488
chr12	108521480	108624619
chr12	109284308	109330962
chr12	114770782	115218379
chr12	118964738	118979612
chr12	124824136	124831101
chr13	22139569	22140796
chr13	28369936	28439157
chr13	35911927	36327321
chr13	37891370	37930005
chr13	38256057	38297190
chr13	42377939	42490774
chr13	42534109	42625967
chr13	43553471	43771478
chr13	46583799	46671573
chr13	51293340	51504804
chr13	58300770	58529367
chr13	73145570	73280529
chr13	79681166	80111529
chr13	80264161	80265723
chr13	94835289	94864776
chr13	94960115	95011645
chr13	100013842	99921513
chr13	100149843	100336808
chr13	103757959	104345854
chr13	106129432	106184849
chr13	109552738	109965444
chr13	111190660	111301721
chr14	20886981	20928443
chr14	21300283	21324308
chr14	22903704	22971970
chr14	29207238	29675521
chr14	30892536	31032299
chr14	37014104	37085565
chr14	53462004	53964217
chr14	54016849	54334869
chr14	58982160	59116715
chr14	59173007	59339309
chr14	59979605	60651164
chr14	60657165	61124313
chr14	64441581	64663904
chr14	68281017	68348544
chr14	68974737	69231164
chr14	72781373	72848366
chr14	73922088	74237198
chr14	74643141	75008445
chr14	85259345	85278789
chr14	88385822	88477420
chr14	91887981	91929799
chr14	94865013	94872097
chr14	95010876	95024751
chr14	98373274	98420778
chr14	98552351	98585624
chr14	98590755	98607252
chr14	99055055	99072396
chr14	103221398	103642104
chr14	103897334	104079065
chr15	27947078	27986133
chr15	31134418	31194116
chr15	32702424	32732254
chr15	36076535	36429246
chr15	38755783	38757040
chr15	40959707	41205032
chr15	47541976	47799443
chr15	47973156	48288339
chr15	53477723	53947907
chr15	57422861	57423850
chr15	59718403	59724324
chr15	68430894	68480375
chr15	71455348	71484385
chr15	71564199	71599158
chr15	71632384	71636318
chr15	73954139	74386172
chr15	74399597	74891354
chr15	83763760	83861724
chr15	83878470	83922823
chr15	88566850	88820044
chr15	95935995	95942659
chr15	96176000	96179855
chr15	96269217	96341509
chr15	100519149	100848624
chr16	2449155	2534233
chr16	7409346	7412820
chr16	14718564	15146257
chr16	26841924	27010791
chr16	51281826	51449661
chr16	51527442	51531232
chr16	51532898	51539208
chr16	53507549	53912929
chr16	54448700	54454984
chr16	62777742	62833717
chr16	65255682	65270794
chr16	65527161	65600275
chr16	67647267	67976359
chr16	70751304	71077179
chr16	77282253	77303123
chr16	77332869	77707040
chr16	79560803	79595076
chr16	80488729	80508872
chr16	84526347	84550853
chr16	86454372	86456622
chr16	86461486	86680527
chr16	89650085	89942160
chr17	1285087	1306971
chr17	1936849	2289885
chr17	7534733	7558026
chr17	8366182	8616390
chr17	13587848	13747147
chr17	14145450	14197825
chr17	16925451	17159106
chr17	41236579	41499412
chr17	45961677	46900679
chr17	55352867	55373435
chr17	56143181	56321720
chr17	56477737	56833982
chr17	60821799	61268576
chr17	62872624	63343461
chr17	65534045	65560172
chr17	65709259	65775852
chr17	69566558	69606380
chr17	70261597	70339826
chr17	70519853	70885816
chr17	70895738	71667737
chr17	71723128	72257122
chr17	79268073	79276528
chr17	79593626	79771304
chr17	81559795	81648542
chr17	83093237	83153246
chr18	352074	360161
chr18	6076717	6107710
chr18	6686952	6755699
chr18	27992318	28088848
chr18	43915144	44180748
chr18	54929606	55407342
chr18	59086953	59483566
chr18	62349556	62407792
chr18	65795639	65819088
chr18	75180695	75204786
chr18	77671976	77673272
chr19	1016099	885059
chr19	3507718	3548315
chr19	6109566	6125101
chr19	30491258	30559664
chr19	31533763	31546941
chr19	33026246	33034013
chr19	33790791	33801816
chr19	33804070	33843866
chr19	35407957	35434499
chr19	37991129	38317724
chr19	39819471	39857150
chr2	1610447	1773340
chr2	9426023	9765561
chr2	15331314	15580967
chr2	16249110	16347785
chr2	18292073	18790171
chr2	19053330	19096129
chr2	19113891	19252803
chr2	19289127	19349712
chr2	19525170	19574244
chr2	23668043	24009222
chr2	25372325	25381956
chr2	32809487	32841679
chr2	32980455	33138287
chr2	36859054	36965352
chr2	37882887	38118319
chr2	41910075	41916514
chr2	41918077	42071324
chr2	42806626	43015853
chr2	43161361	43548919
chr2	43885706	44020272
chr2	44931059	44942194
chr2	45031670	45053070
chr2	45120703	45137698
chr2	48042270	48089560
chr2	48552883	48585689
chr2	55309990	55435654
chr2	55765899	55885540
chr2	55978689	56174311
chr2	60376815	60422008
chr2	65718298	65775585
chr2	66518318	66557087
chr2	67040368	67101253
chr2	67333368	67462908
chr2	67689743	67723500
chr2	70895317	70904261
chr2	71492371	71729487
chr2	72127082	72247829
chr2	77853992	78120267
chr2	85576460	85947547
chr2	88376959	88380554
chr2	88395577	88487031
chr2	96106699	96404141
chr2	96879745	97196892
chr2	103988125	104097504
chr2	106988066	107008746
chr2	108274435	108965113
chr2	111667963	111884332
chr2	113196080	113235808
chr2	118282265	118517882
chr2	118641592	118687763
chr2	119544252	119672466
chr2	130880788	130992706
chr2	133383891	133855457
chr2	140221538	140406106
chr2	143673142	143747096
chr2	143787569	143822251
chr2	144656288	145031530
chr2	145332046	145576700
chr2	147395292	147686525
chr2	158213892	158239235
chr2	158793033	158828476
chr2	158950762	159094386
chr2	168136612	168213207
chr2	169215265	169233157
chr2	169298152	169307258
chr2	171670284	172061948
chr2	173037620	173216510
chr2	175420514	175668786
chr2	176221598	176258080
chr2	176500891	176526151
chr2	176712003	176725270
chr2	176806183	176814764
chr2	179311200	179408311
chr2	185287295	185316419
chr2	187247309	187489400
chr2	198743871	198789425
chr2	198797836	198815777
chr2	199339878	199537901
chr2	199560529	199646218
chr2	207921342	207958200
chr2	217333106	217445963
chr2	217451698	217770827
chr2	219023832	219023834
chr2	222122946	222238218
chr2	222507028	222679393
chr2	226895004	227054914
chr2	227239357	227250238
chr2	230280713	230314433
chr2	232407956	232522297
chr20	775041	978063
chr20	3200327	3400941
chr20	4078169	4175528
chr20	6212184	6642610
chr20	6949473	7299071
chr20	9945647	9998514
chr20	13434029	13577646
chr20	14028847	14462407
chr20	14546046	14832198
chr20	21568962	21695583
chr20	21716446	22226661
chr20	22269685	22532082
chr20	32510074	32591698
chr20	32748870	32939207
chr20	33917852	34261610
chr20	37477926	37647045
chr20	38204124	38220686
chr20	38860008	38869985
chr20	39108046	39689162
chr20	46811367	46858178
chr20	53657580	53658095
chr20	57212566	57359459
chr21	26961786	27012573
chr21	28110169	28131777
chr21	35240281	35275148
chr21	43797046	43833057
chr21	44803448	44839998
chr21	45397465	45399811
chr21	45670089	45983300
chr22	21556931	21628971
chr22	28460772	28960956
chr22	29976843	30472449
chr22	37510936	37537637
chr22	37698855	38185643
chr22	45300814	45430436
chr22	45904340	46093928
chr22	49134091	49151704
chr3	9246205	9274853
chr3	10521241	10533030
chr3	11600640	11854311
chr3	20051271	20303750
chr3	21661103	21708277
chr3	21941127	22013801
chr3	24718118	24733712
chr3	24992644	25010183
chr3	25133951	25443692
chr3	27487122	27721122
chr3	38039461	38112676
chr3	45723640	45807032
chr3	54571060	54907738
chr3	55551125	55566518
chr3	62386008	62386263
chr3	64518117	64569970
chr3	69318542	69767425
chr3	70949989	71465826
chr3	77127080	77247934
chr3	86468016	86962799
chr3	88255459	88324634
chr3	89189341	89671202
chr3	94486924	94531372
chr3	99155275	99776579
chr3	100000392	99999468
chr3	100004736	99997846
chr3	100202040	100208393
chr3	100744614	101138050
chr3	107618379	107836247
chr3	111530155	111539049
chr3	118902067	119007014
chr3	123335923	123405666
chr3	127910979	128348598
chr3	128364489	128574736
chr3	134098382	134270887
chr3	138195373	138196923
chr3	138934388	139111544
chr3	139165993	139334519
chr3	140598779	140725979
chr3	148085563	148229847
chr3	149520427	149678051
chr3	150386658	150487786
chr3	156997661	157068755
chr3	157624921	157814415
chr3	158007453	158360168
chr3	169494477	169518175
chr3	177555241	177663811
chr3	182617847	182633295
chr3	184216922	184342106
chr3	184376776	184861452
chr3	188677060	188898842
chr3	190196956	190309071
chr3	194545043	194554413
chr3	195703071	195831968
chr4	1008064	999271
chr4	4502150	4550831
chr4	4771310	4776053
chr4	4786256	4849478
chr4	17768763	18023861
chr4	24116757	24171552
chr4	41552486	41600982
chr4	53613697	53681571
chr4	54116537	54171593
chr4	54939121	54942252
chr4	55091149	55106807
chr4	59406688	59584152
chr4	73273326	73547219
chr4	80397417	80862064
chr4	81031589	81101860
chr4	85687845	85712331
chr4	93908768	94060691
chr4	108373433	108377779
chr4	108663445	108994008
chr4	109007479	109026237
chr4	110889890	110962425
chr4	111390635	111593983
chr4	114481333	114597722
chr4	119180260	119657385
chr4	121065785	121322355
chr4	125155988	125355891
chr4	125810221	126235937
chr4	126749914	127068544
chr4	140894246	140902387
chr4	153686615	154084778
chr4	168541485	168693581
chr4	173288100	173775032
chr4	174105132	174192357
chr4	176654036	176688950
chr4	183974913	184068121
chr4	186428894	186897926
chr5	1901003	2032749
chr5	2366194	2858096
chr5	10672667	11036625
chr5	11357758	11739277
chr5	31951945	31964802
chr5	33465263	33824663
chr5	43950138	44367255
chr5	44567308	44626708
chr5	44851384	45234237
chr5	53261764	53349909
chr5	56213505	56449507
chr5	68445239	68536296
chr5	72563776	72872774
chr5	74045598	74202655
chr5	82813484	82907395
chr5	83432040	83461759
chr5	87735594	87912804
chr5	88440360	88797496
chr5	90151814	90184359
chr5	90574128	90755667
chr5	93044456	93528603
chr5	105520652	105621980
chr5	113264570	113639599
chr5	113643106	113721411
chr5	120491964	120520816
chr5	126876690	127082442
chr5	128750949	128893539
chr5	133589586	133615476
chr5	135105947	135392794
chr5	135464304	135481788
chr5	149214395	149263143
chr5	149815360	149832305
chr5	151954618	151957878
chr5	154447354	154492886
chr5	159984196	160128758
chr5	168370974	168374836
chr5	171573200	172011375
chr5	172746954	172771636
chr5	173596923	173627914
chr5	174723696	174733568
chr5	178252446	178259994
chr5	178476583	178500762
chr5	180120917	180308117
chr6	188540	499766
chr6	625071	634835
chr6	1921614	2098414
chr6	2208925	2452965
chr6	6378500	6406952
chr6	7195451	7257423
chr6	11357606	11403155
chr6	15288354	15416337
chr6	18723347	18934605
chr6	23513378	23587374
chr6	32465013	32712263
chr6	35509248	35537207
chr6	39312052	39659304
chr6	44037130	44041705
chr6	44590304	45533034
chr6	46334711	46424417
chr6	48987002	49466569
chr6	50527858	50839971
chr6	51015810	51193844
chr6	51653035	52012918
chr6	55855069	56017021
chr6	72897060	72933740
chr6	79985452	80086016
chr6	83522185	83705221
chr6	84782582	84869618
chr6	86995327	87238734
chr6	91180495	91204705
chr6	93963306	94379178
chr6	105587730	105607711
chr6	108550830	108700249
chr6	109053262	109178989
chr6	121828627	122112096
chr6	122116121	122387541
chr6	126186494	127129217
chr6	129862278	129887851
chr6	133107369	133491844
chr6	135932273	136036909
chr6	138295136	138700821
chr6	144564409	144647346
chr6	147045222	147161324
chr6	149504128	149859123
chr6	150660829	150687858
chr6	156483711	156491448
chr6	164179816	164185956
chr6	169408609	169634698
chr7	1014515	998524
chr7	5270913	5271688
chr7	7183785	7249912
chr7	7963386	7969339
chr7	17563779	17635495
chr7	17654424	17662303
chr7	18507751	18821515
chr7	26878487	27088077
chr7	28462226	28479352
chr7	33115773	33313338
chr7	41997238	42033297
chr7	42082594	42113695
chr7	46570436	46629165
chr7	46630950	46637772
chr7	47717224	47735455
chr7	50634196	50673694
chr7	50724720	50973724
chr7	51031152	51035123
chr7	51757136	51771764
chr7	67041099	67243390
chr7	75960789	76223162
chr7	81382208	81589169
chr7	84421682	84884796
chr7	96489035	96620201
chr7	100311123	100656470
chr7	101485942	101511820
chr7	102061506	102278364
chr7	103080371	103376225
chr7	104427123	104830145
chr7	107337577	107659895
chr7	114328238	114388645
chr7	121010682	121465516
chr7	122312927	122377758
chr7	134925953	135178388
chr7	137977840	137980575
chr7	155802652	155845563
chr7	156136072	156141564
chr7	156274740	156441769
chr8	2220822	2375795
chr8	4216775	4290739
chr8	8392034	8415349
chr8	8421952	8631696
chr8	8963602	9071951
chr8	9225906	9233392
chr8	10025065	9956901
chr8	10025065	9956901
chr8	11582510	11593078
chr8	13207600	13382666
chr8	26394562	26595702
chr8	32345005	32542331
chr8	38563072	38988706
chr8	41057106	41387119
chr8	42686302	43025020
chr8	48467077	48551823
chr8	51628714	51920262
chr8	56162343	56245804
chr8	57536468	57537873
chr8	59145750	59263105
chr8	60622243	60979790
chr8	60992486	60998661
chr8	61001122	61074622
chr8	71108785	71292184
chr8	71648093	71692274
chr8	73272603	73343286
chr8	77222579	77513067
chr8	77606510	77684352
chr8	77935702	78066876
chr8	87564128	87817858
chr8	98108181	98240864
chr8	98914494	99818581
chr8	101737180	101825792
chr8	107682909	107739467
chr8	108048439	108299112
chr8	108342659	108805155
chr8	115551652	115977994
chr8	116406964	116459799
chr8	117886600	117932735
chr8	118585301	119045782
chr8	119427163	119523842
chr8	120049722	120074795
chr8	120950629	121093638
chr8	121213553	121284063
chr8	122038615	122089504
chr8	128766525	128949660
chr8	142018952	142036746
chr9	1102569	1162013
chr9	4282942	4312093
chr9	8617396	8694330
chr9	10521230	10575700
chr9	14855363	14885175
chr9	16513930	16525061
chr9	16794420	16808174
chr9	16919127	16935026
chr9	16940256	16960743
chr9	20024552	20314009
chr9	21506987	21581327
chr9	21987523	22064392
chr9	73888148	74007152
chr9	74367572	74634109
chr9	84321340	84321703
chr9	86532805	86862241
chr9	91578803	91754381
chr9	91886397	91974307
chr9	93630663	93702193
chr9	95430953	95749162
chr9	97806731	97960887
chr9	100003324	100298104
chr9	100003500	99999166
chr9	108365218	108782369
chr9	108865378	109101137
chr9	111973476	111984102
chr9	114154651	114157841
chr9	116305985	116337594
chr9	116482904	116644832
chr9	122350575	122360067
chr9	123780425	123952029
chr9	126494008	126519377
chr9	126608297	126634755
chr9	131605807	131759734
chr9	133504446	133604360
chrX	10130253	9931283
chrX	68813602	69051722
chrX	69617346	69904097
chrX	72820531	73100634
chrX	112741277	112988223
chrX	115236365	115457734
chrX	124274656	124291421
chrX	137426214	137428929
chrX	137805863	137895137
